# Supplementary material for: Maternal DNMT3A-dependent de novo methylation of the paternal genome inhibits gene expression in the early embryo
Source: Nat Commun. 2020 Oct 27;11:5417. doi: 10.1038/s41467-020-19279-7 (PMC7591512; doi:10.1038/s41467-020-19279-7)
Supplement: Supplementary file 4 — Supplementary Data 1 [file 41467_2020_19279_MOESM4_ESM.xlsx]

## Sheet: 63 PMA genes summary
Supplemenary Table 1
Boolean summary of data:
	yes
	no
NaN	insufficient data available
TSS +/- 300bp cordinates (mm10 build)						H3K4me3 ChIPseq (RPKM)		DNA methylation (allele-agnostic C57BL6)						DNA methylation (allele-specific C57BL6xDBA2)						DNA methylation (allele-agnostic F1)		Gene expression (RNA-seq)															Maternal ChIP-seq (C57BL6)
Chr	start	end	strand	name	CpG island? (HDTSS or IDTSS)	K4me3-marked in sperm? (>1 RPKM)	Paternal allele H3K4me3-marked in 2C? (<1 RPKM)	Hypomethylated in C57BL6 sperm? (<30% DNAme)	Hypomethylated in DBA2J sperm? (<30% DNAme)	Methylated in GV oocytes? (>20 %, no polar bodies)	Methylated in MII oocytes? (>20 %, data includes polar bodies)	Intermediate DNAme on paternal genome of C57BL6 androgenetic blastocysts? (>10%)	Intermediate DNAme on maternal genome of C57BL6 parthenogenetic blastocysts? (>10%)2	Hypometh in DBA sperm (allele-specific DNAme <30%)	PMA? (paternal-allele DNAme gain >30% in 2C embryos compared to sperm, Wang et al 2014 data)	PMA DNAme maintained on paternal allele in 4C embryos? (>20% paternal allele DNAme)	PMA DNAme maintained on paternal allele in ICM cells? (>20% paternal allele DNAme)	PMA? (paternal-allele DNAme gain >30% in 2C WT embryos compared to sperm)	PMA? (paternal-allele DNAme gain >30% in 2C matKO embryos compared to sperm)	DNAme gain in 2C Dnmt3a WT embryos relative to sperm and oocytes? (>15% DNAme)	DNAme gain in 2C Dnmt3a matKO embryos relative to sperm and oocytes? (>15% DNAme)2	Expressed during male gametogenesis? (RPKM >1 in any stage from spermatogonia to spermatozoa)	Expressed from pat allele during early embryogenesis? (paternal inferred RPKM>1 at any stage (oocyte, 2C, 4C, 8C or ICM))	Upregulated in Dnmt3a matKO 2C embryos (total)? (FC>2 & adjpval>0.1)	Upregulated in Dnmt3a matKO 4C embryos (total)? (FC>2 & adjpval>0.1)	Upregulated in Dnmt3a matKO ICM cells (total)? (FC>2 & adjpval>0.1)	Upregulated in Dnmt3a matKO 2C embryos (paternal allele)? (FC>2 & adjpval>0.1)2	Upregulated in Dnmt3a matKO 4C embryos (paternal allele)? (FC>2 & adjpval>0.1)3	Upregulated in Dnmt3a matKO ICM cells (paternal allele)? (FC>2 & adjpval>0.1)4	Upregulated in Dnmt3a matKO 2C embryos (maternal allele)? (FC>2 & adjpval>0.1)22	Upregulated in Dnmt3a matKO 4C embryos (maternal allele)? (FC>2 & adjpval>0.1)	Upregulated in Dnmt3a matKO ICM cells (maternal allele)? (FC>2 & adjpval>0.1)	Expressed from paternal allele in WT 2C embryos? (pseudo paternal RPKM>1)	Expressed from paternal allele in WT 4C embryos? (pseudo paternal RPKM>1)	Expressed from paternal allele in WT ICM cells? (pseudo paternal RPKM>1)	CGI promoter is expressed in MII oocytes? (RPKM≥2)	Marked by H3K27me3 in MII oocytes? (TSS +/-10kb, RPKM ≥0.5)	Marked by H3K27me3 on maternal allele of 2C embryos? (TSS +/-10kb, RPKM ≥0.5)	Marked by H3K9me3 in MII oocytes? (TSS +/- 300bp, RPKM≥1)	Marked by DNAme, H3K27me3 or K9me3 in oocytes?	Gene name (again)	PANTHER GO-slim Molecular Function:	Alternate gene name
chr1	38987513	38988114	+	Pdcl3	HDTSS	8.91662	0	0.7	0.7	1	0.319693	3.5	0.2	0.5	60.6	35.7302	15.2	85.7143	NaN	19.3778	NaN	1	1	0	0	0	1	0	0	0	0	0	0	0.284526	4.32997	1	0.0920006	0.0778504	0.705182	0	Pdcl3	NA	PHOSDUCIN-LIKE PROTEIN 3
chr1	39720688	39721289	-	Rfx8	HDTSS	2.72988	0.199754	0.9	0.5	93	43.1592	10.1	53	0	48.2	NaN	19.4	0	0	-40.6719	NaN	1	0	0	1	1	1	1	1	1	1	1	0	0	0	0	0.198312	0.0864804	3.67346	1	Rfx8	winged helix/forkhead transcription factor; DNA-binding transcription factor activity; RNA polymerase II proximal promoter sequence-specific DNA binding ; endocrine pancreas development; regulation of transcription by RNA polymerase II;	DNA-BINDING PROTEIN RFX8
chr1	135765784	135766385	+	Phlda3	HDTSS	4.40099	0.0491701	0.4	0.9	0.9	0.91265	3.5	2.1	0.7	40.5	NaN	14.9	63.8889	0	29.584	-1.46667	1	1	0	0	0	1	1	0	1	1	0	0	0.179679	6.25364	0	1.22054	0.654103	1.09106	1	Phlda3	regulation of protein kinase B signaling; protein kinase B signaling; intrinsic apoptotic signaling pathway in response to DNA damage by p53 class mediator; positive regulation of apoptotic process; negative regulation of intracellular signal transduction	PLECKSTRIN HOMOLOGY-LIKE DOMAIN FAMILY A MEMBER 3
chr1	180903973	180904574	+	Pycr2	HDTSS	6.51574	0.187973	0.3	0.4	0.6	NaN	5.8	0.7	0.6	63.5	8.42807	4	63.5062	1.38889	32.2117	NaN	1	1	0	0	0	1	1	1	0	0	0	0	0.214042	1.79938	0	0.49067	0.172961	0.904028	1	Pycr2	oxidoreductase activity; drug metabolic process; organic cyclic compound biosynthetic process; alpha-amino acid metabolic process; heterocycle biosynthetic process; cellular amino acid biosynthetic process	PYRROLINE-5-CARBOXYLATE REDUCTASE 2
chr1	192136597	192137198	+	Gm10516	HDTSS	3.86135	0	1.6	1	93.9	59.3441	5.4	26.3	1.1	60.7	66.9778	4.5	70.8333	NaN	-4.35684	NaN	1	0	0	0	1	1	1	1	0	0	1	0.0345987	0	0	0	0.0674671	0.00535834	3.83109	1	Gm10516	NA
chr10	82047826	82048427	+	Zfp873	HDTSS	3.42703	0.13445	1	0.7	0.7	1.0431	3	0.7	1.5	32.1	13.0909	NaN	NaN	NaN	21.0048	NaN	1	0	0	0	0	1	1	1	1	1	1	0	0	0	1	0.0408892	0.0224896	0.690197	0	Zfp873	NA	ZINC FINGER PROTEIN 873
chr10	86498595	86499196	-	Syn3	IDTSS	3.8278	0.0775966	0.3	0.3	1	0.58058	20.3	1.6	0	83.3	NaN	NaN	NaN	NaN	11.5346	1.06686	1	0	0	1	1	0	1	1	0	1	1	0.130217	0.0921644	0	0	1.80117	1.86808	0.558497	1	Syn3	membrane trafficking regulatory protein; neurotransmitter secretion	SYNAPSIN-3
chr11	87616863	87617464	+	Hsf5	HDTSS	9.44787	0	0.8	0.8	97.3	90.9019	1.8	43.3	0.4	44.7	47.7632	4	NaN	NaN	-40.462	-98.1	1	0	0	0	0	1	1	1	1	1	1	0.0596265	0.0917417	0	0	0.0449781	0.0242671	4.66106	1	Hsf5	winged helix/forkhead transcription factor; DNA-binding transcription factor activity; RNA polymerase II proximal promoter sequence-specific DNA binding; regulation of transcription from RNA polymerase II promoter in response to stress; cellular response to heat; positive regulation of transcription by RNA polymerase II	HEAT SHOCK FACTOR PROTEIN 5
chr11	117780382	117780983	-	Tmc6	IDTSS	4.94343	0.102182	1.2	0.5	0	0.431034	2.8	0.9	0	37.8	NaN	NaN	NaN	NaN	NaN	0.166668	1	1	0	0	0	0	0	0	1	0	0	0.586339	1.40361	2.76856	0	0.783027	0.0874079	0.789908	1	Tmc6	ion channel activity; gated channel activity	TRANSMEMBRANE CHANNEL-LIKE PROTEIN 6
chr14	101199768	101200369	-	Prr30	IDTSS	34.5807	0	12.4	4.9	2	36.2599	12.7	0.8	7	37.9	20.3569	10	NaN	NaN	-3.56667	-0.233333	1	0	1	1	1	1	1	1	1	1	1	0	0	0	0	0.098134	0.018986	0.333139	1	Prr30	NA	PROLINE-RICH PROTEIN 30
chr15	73839370	73839971	-	Mroh5	HDTSS	3.9676	0	0.4	0.6	0.6	0.746012	11.5	3.4	0.5	44.9	64.143	21.9	70.155	2.46913	32.9645	1.62997	1	0	1	1	1	1	1	1	0	1	1	0.0344414	0	0.0572195	0	0.917962	1.0998	1.69336	1	Mroh5	NA	MAESTRO HEAT-LIKE REPEAT FAMILY MEMBER 5
chr16	91010948	91011549	+	4930404I05Rik	HDTSS	7.21569	0.0655601	0.5	0.4	2.8	0.074627	5	0.3	0.4	35.5	42.9504	5.8	75	0	36.2543	-2.37355	1	0	1	1	1	1	1	1	1	1	1	0.0342841	0.0921644	0	1	0.0204446	0.00924828	0.460515	0	4930404I05Rik	NA
chr16	91011007	91011608	-	Synj1	HDTSS	7.79074	0.0637674	0.5	0.4	2.8	0.430459	6	0.8	0.4	36.2	40.5624	13.9	66.6667	0	37.5218	-2.13048	1	0	0	0	0	1	0	0	0	0	0	0.480323	3.24269	5.67944	1	0.0204446	0.00924828	0.552157	0	Synj1	phosphatase; SH3 domain binding; phosphatase activity ; brain development; behavior; synaptic vesicle endocytosis; membrane invagination; vesicle budding from membrane; alcohol metabolic process; small molecule catabolic process; organophosphate catabolic process; dephosphorylation; nervous system process; phosphatidylinositol metabolic process; cellular carbohydrate metabolic process	SYNAPTOJANIN-1
chr17	24209086	24209687	-	Ntn3	HDTSS	6.08981	0	2.6	1.6	1.4	3.40549	8.8	2.4	0.5	47.4	49.2328	4.3	48.6667	NaN	15.7608	8.66667	1	0	1	1	0	0	1	1	1	1	0	0.697571	0.00591882	1.91815	0	0.713516	0.00522953	0.466567	1	Ntn3	Axon guidance mediated by netrin; extracellular matrix protein ; signaling receptor binding ; tissue development; dendrite development; animal organ morphogenesis; motor neuron axon guidance	NETRIN-3
chr17	26561211	26561812	+	Ergic1	HDTSS	2.84732	0	0.8	0.5	0.2	0.57892	12.7	1.9	0.5	76.9	73.2787	31.5	NaN	NaN	52.2323	0.3989	1	0	0	0	0	1	1	1	1	1	1	0	0.0604565	0	1	0.596982	1.01703	0.483282	1	Ergic1	retrograde vesicle-mediated transport, Golgi to endoplasmic reticulum; endoplasmic reticulum to Golgi vesicle-mediated transport	ENDOPLASMIC RETICULUM-GOLGI INTERMEDIATE COMPARTMENT PROTEIN 1
chr17	33929593	33930194	+	Rgl2	HDTSS	9.86821	0.164669	0.2	0.6	3.4	0.653899	4.4	1.7	1.2	40.1	33.915	2.6	81.9529	0	32.8919	-4	1	0	0	0	0	0	1	0	0	0	0	2.39363	0.756882	5.32996	0	0.0879117	0.0333866	0.323629	0	Rgl2	guanyl-nucleotide exchange factor; Ral guanine nucleotide dissociation stimulator	RAL GUANINE NUCLEOTIDE DISSOCIATION STIMULATOR-LIKE 2
chr17	34031511	34032112	+	Rxrb	HDTSS	8.87002	0	0.3	0.6	1.4	4.42657	0.9	0.6	0.7	31.1	1.51515	7	26.6667	0	24.545	-2	1	0	0	0	0	1	1	0	0	0	0	0.159311	1.08072	4.08643	0	0.139023	0.0431243	0.859648	0	Rxrb	C4 zinc finger nuclear receptor; DNA-binding transcription factor activity, RNA polymerase II-specific; RNA polymerase II proximal promoter sequence-specific DNA binding ; response to lipid; response to oxygen-containing compound; signal transduction; response to acid chemical; transcription by RNA polymerase II; cell differentiation; positive regulation of transcription by RNA polymerase II; ana…	RETINOIC ACID RECEPTOR RXR-BETA
chr17	35393798	35394399	+	H2-Q5	HDTSS	2.04858	0.0758039	0.8	0.5	0.2	1.46925	13	1.2	0	76.9	48.5244	NaN	NaN	NaN	16.9852	1.52222	1	1	0	0	0	1	0	1	0	0	0	0.961037	1.31386	0	0	0.474314	0.0700963	0.523051	0	H2-Q5	NA
chr18	34651435	34652036	-	Cdc23	IDTSS	4.89123	0.126767	0.8	0.4	0.2	1.34953	6.4	0.8	0.4	36.8	33.7031	9	80.8333	NaN	36.2985	1.9	1	1	0	0	0	0	0	0	0	0	0	18.01	40.179	46.954	0	0.098134	0.0239579	0.82132	0	Cdc23	ubiquitin-protein ligase; ubiquitin protein ligase activity; positive regulation of organelle organization; metaphase/anaphase transition of mitotic cell cycle; proteasome-mediated ubiquitin-dependent protein catabolic process; positive regulation of mitotic cell cycle; regulation of mitotic cell cycle phase transition; protein ubiquitination; cell division; mitotic sister chromatid separation	CELL DIVISION CYCLE PROTEIN 23 HOMOLOG
chr18	37706928	37707529	+	Pcdhga6	IDTSS	5.34885	0	2.5	1.1	0.4	7.22717	15.6	1.5	0.9	77.1	79.9559	77.8	54.4444	NaN	24.9753	-1.5	1	0	0	0	0	0	1	1	1	1	0	0.196055	0.0617249	0	0	1.36365	1.46002	0.482129	1	Pcdhga6	cadherin; integral component of plasma membrane; cell adhesion	PROTOCADHERIN GAMMA-A6
chr19	43612024	43612625	+	Nkx2-3	IDTSS	17.0699	0.0499384	0.3	0.4	0.7	2.45887	11	1.3	0	54.8	73.545	6	68.75	NaN	42.3771	-1.1	0	0	1	0	0	1	1	1	1	1	1	0	0	0.470146	0	1.2369	0.0468082	1.30575	1	Nkx2-3	homeodomain transcription factor; DNA-binding transcription factor activity; RNA polymerase II proximal promoter sequence-specific DNA binding ; transcription by RNA polymerase II; cell differentiation; positive regulation of transcription by RNA polymerase II	HOMEOBOX PROTEIN NKX-2.3
chr19	47014397	47014998	+	Ina	HDTSS	4.19222	0.0932183	0.1	0.6	0.7	0.548002	1	1.1	0.8	39.1	1.96764	17.7	NaN	NaN	31.2935	-1.3	1	0	0	0	0	1	0	0	0	1	0	0.371503	2.39399	0.907747	0	0.0633782	0.0167963	0.562532	0	Ina	NA	ALPHA-INTERNEXIN
chr19	61228117	61228718	-	Csf2ra	IDTSS	1.32813	0.0312435	4.7	1	5.5	34.95	4.3	1.5	0.5	35.3	13.7156	NaN	49.3333	NaN	12.5265	-5.4011	1	0	0	0	0	0	1	0	0	0	0	0.533694	1.07969	2.06682	0	0.431381	0.0528878	0.541206	1	Csf2ra	cytokine; cytokine receptor activity; cytokine binding	CYTOKINE RECEPTOR-LIKE FACTOR 2-RELATED
chr2	91236845	91237446	+	A330069E16Rik	IDTSS	4.30872	0	1.1	1.3	0.4	0.357143	1.2	0.6	1.8	32.5	36.9399	3.1	NaN	NaN	8.42849	-1.7	1	0	0	0	0	1	1	0	0	0	1	0.0704557	0	0.375214	1	0.0286224	0.0314029	0.742358	0	A330069E16Rik	NA
chr2	104816395	104816996	-	Qser1	HDTSS	1.76711	0	0.7	0.7	0.6	0.820919	3.5	1.4	0.5	40.8	NaN	1.4	53.9683	NaN	29.8722	-1.3	1	0	0	1	0	0	1	0	1	1	1	0.128899	0	0.285392	0	0.0429336	0.0195013	0.87204	0	Qser1	NA	GLUTAMINE AND SERINE-RICH PROTEIN 1
chr2	104849549	104850150	-	Prrg4	HDTSS	7.42353	0.0509628	0.5	0.6	0.7	0.512419	4.3	1.3	0.4	32.3	4.49152	4.6	61.8038	NaN	12.5095	-1.3	1	0	0	1	0	0	1	0	0	1	1	0.47388	0.0930101	9.61456	0	0.0368002	0.0181617	0.362245	0	Prrg4	serine protease	TRANSMEMBRANE GAMMA-CARBOXYGLUTAMIC ACID PROTEIN 4
chr2	105224041	105224642	+	Them7	IDTSS	3.95735	0.0501945	0.8	0.7	93.9	61.0521	31.2	67.7	1.5	85.5	97.8947	78.7	NaN	NaN	-4.86315	-91.4254	0	0	0	0	1	1	1	1	0	0	1	0	0	0	0	0.112445	0.0164614	3.99075	1	Them7	hydrolase activity, acting on ester bonds	NOVEL THIOESTERASE SUPERFAMILY DOMAIN AND SAPOSIN A-TYPE DOMAIN CONTAINING PROTEIN
chr2	119029092	119029693	-	Ccdc32	IDTSS	10.2606	0	0.9	0.8	5.1	1.0225	9.8	3.2	0.9	65.1	76.5166	5.9	79.5	NaN	44.0925	-5.9	1	0	0	0	0	0	0	0	0	1	1	0.73029	2.17106	1.93382	0	0.0531559	0.00636302	0.598843	0	Ccdc32	NA	COILED-COIL DOMAIN-CONTAINING PROTEIN 32
chr2	119617997	119618598	+	Nusap1	IDTSS	12.2672	0	0.6	0.5	0.3	0.600198	6.9	1.6	0.5	51.3	45.6408	9.8	72.9167	NaN	33.5599	-0.8	1	1	0	0	0	0	0	0	0	0	0	14.5034	16.9564	23.003	0	0.0511114	0.0117214	0.305761	0	Nusap1	microtubule binding; membrane fission; chromosome condensation; mitotic sister chromatid segregation; mitotic cytokinesis; establishment of mitotic spindle localization	NUCLEOLAR AND SPINDLE-ASSOCIATED PROTEIN 1
chr2	119618204	119618805	-	Oip5	IDTSS	9.3845	0	0.4	0.2	0.3	0.572917	7.3	0.8	0.2	34	34.9894	8.7	67.9487	NaN	32.7634	-0.5	1	1	0	0	0	0	0	0	0	0	0	1.04339	2.28384	3.50165	1	0.0511114	0.0117214	0.423052	0	Oip5	chromosome segregation; DNA replication-independent nucleosome organization; histone exchange; protein localization to organelle; nucleosome assembly	PROTEIN MIS18-BETA
chr2	158257940	158258541	+	Bpi	IDTSS	1.60214	0.101669	2.3	0.8	0.8	40.4125	23.6	5.5	0	85.7	87.7112	NaN	NaN	NaN	41.8621	-1.6	1	0	1	1	1	1	1	1	0	0	1	0	0	0	0	1.1081	1.33343	0.462244	1	Bpi	NA	BACTERICIDAL PERMEABILITY-INCREASING PROTEIN
chr2	164562415	164563016	+	Wfdc2	IDTSS	3.26393	0.00691454	1.5	2.4	1.5	8.88275	10.8	4.1	2.4	84.1	NaN	10.5	NaN	NaN	44.1357	6.1	1	1	1	1	0	0	1	0	1	1	0	0.0744028	0.37204	17.4452	0	0.740094	0.926322	0.914403	1	Wfdc2	protease inhibitor	WAP FOUR-DISULFIDE CORE DOMAIN PROTEIN 2
chr3	32817325	32817926	+	Usp13	HDTSS	3.67868	0.0409751	0.8	0.6	0.7	0.373603	6.4	1.1	0.2	39	4.28571	10.9	59.0909	NaN	36.8507	-0.744443	1	0	0	0	1	1	1	1	0	1	1	0	0	0	0	0.942495	0.979159	1.52477	1	Usp13	cysteine protease; protein deubiquitination ; cysteine-type endopeptidase activity; thiol-dependent ubiquitin-specific protease activity	UBIQUITIN CARBOXYL-TERMINAL HYDROLASE 13
chr3	100162102	100162703	-	Wdr3	HDTSS	16.1332	0	0.4	0.8	0.8	0.643805	0.8	1.3	0.7	56.3	33.0918	11.4	85.2564	NaN	25.1985	-1.6	1	1	0	0	0	1	0	0	0	0	0	0.722119	9.06683	6.52139	1	0.0388447	0.0252202	0.830254	0	Wdr3	snoRNA binding; maturation of SSU-rRNA	WD REPEAT-CONTAINING PROTEIN 3
chr3	100162162	100162763	+	Gdap2	HDTSS	16.1724	0	0.5	0.9	0.8	0.660091	1.1	1.3	0.6	56.4	34.0077	10.3	82.7381	NaN	28.3012	-1.7	1	1	0	1	1	2	2	0	0	0	0	1.99684	9.64696	17.7371	1	0.0388447	0.0252202	0.802877	0	Gdap2	NA	GANGLIOSIDE-INDUCED DIFFERENTIATION-ASSOCIATED PROTEIN 2
chr3	100969362	100969963	-	Ttf2	HDTSS	4.98071	0	0.4	0.4	0.7	0	0.9	0.8	0.5	68.4	52.7821	19.2	74.2424	NaN	35.6026	0.249206	1	0	0	0	0	0	1	0	0	0	0	0.978223	0.958909	9.56576	0	0.0347558	0.0259931	0.64697	0	Ttf2	Transcription regulation by bZIP transcription factor	TRANSCRIPTION TERMINATION FACTOR 2
chr3	105704298	105704899	+	Fam212b	IDTSS	8.90451	0.204876	1.8	0.8	80.7	59.3265	6.1	29.1	1.5	48.8	61.6146	11.7	NaN	NaN	8.98174	-81.5	1	0	1	0	0	1	0	1	1	0	1	0.033026	0.213069	0.37646	0	0.0531559	0.0155598	4.3259	1	Fam212b	protein kinase binding; protein serine/threonine kinase activity; protein kinase inhibitor activity	PAK4-INHIBITOR INKA2
chr4	134396019	134396620	+	Pafah2	IDTSS	4.78778	0.0778527	0.3	0.6	0.2	0.30303	15.9	1	0.3	34.8	53.7328	13.1	40	NaN	24.7467	-0.8	1	1	0	0	0	1	0	0	0	0	0	0.253996	0.18602	5.10022	0	0.766672	0.530372	0.174926	1	Pafah2	carboxylic ester hydrolase activity; protein modifying enzyme	PLATELET-ACTIVATING FACTOR ACETYLHYDROLASE 2, CYTOPLASMIC
chr5	124112037	124112638	+	Ogfod2	HDTSS	17.877	0.428446	0.9	0.8	1	0.883524	3.6	3.6	0	93	NaN	NaN	NaN	NaN	32.5833	-1.03913	1	0	0	0	0	0	0	0	0	0	0	0.0934166	0.308025	0.622287	1	0.212624	0.0192952	1.71555	1	Ogfod2	RNA binding protein	2-OXOGLUTARATE AND IRON-DEPENDENT OXYGENASE DOMAIN-CONTAINING PROTEIN 2
chr5	142960054	142960655	+	Fscn1	HDTSS	17.9712	0.257631	0.5	0.3	0.8	0	5.7	1.8	1.1	41.5	18.6147	0	NaN	NaN	20.2258	-0.14762	1	0	0	0	0	1	1	1	0	1	1	0	0	0.0578979	0	1.27165	0.283966	1.07607	1	Fscn1	non-motor actin binding protein; actin filament bundle assembly; establishment or maintenance of cell polarity; cell migration	FASCIN
chr5	147400188	147400789	-	Flt3	HDTSS	7.67704	0.0519871	0.3	0.5	0.1	0.337524	0.6	1.5	0	34.7	NaN	NaN	NaN	0	49.0141	0.137847	1	0	0	1	1	0	1	1	1	1	1	0.142424	0.089205	0	0	0.56427	0.610309	0.555904	1	Flt3	growth factor binding; B cell differentiation; cytokine-mediated signaling pathway	RECEPTOR-TYPE TYROSINE-PROTEIN KINASE
chr6	65042366	65042967	+	Smarcad1	HDTSS	8.21388	0	0.2	0.4	0	0.392043	4.2	0.4	0.2	59.7	49.4934	4.8	27.7778	0	33.1652	-0.4	1	1	0	1	0	0	1	0	0	1	0	0.498534	1.1	3.16269	1	0.214668	0.224561	1.2265	1	Smarcad1	DNA helicase; ATP-dependent chromatin remodeling; DNA binding; DNA-dependent ATPase activity; chromatin binding	SWI/SNF-RELATED MATRIX-ASSOCIATED ACTIN-DEPENDENT REGULATOR OF CHROMATIN SUBFAMILY A CONTAINING DEAD/H BOX 1
chr6	115994704	115995305	-	Plxnd1	HDTSS	6.96032	0	0.8	1.3	0.2	0.394145	4	0.3	1.5	47.5	32.258	1.6	75.5556	NaN	25.5827	0.473684	1	0	0	0	2	1	0	1	1	0	1	0	0.609621	0.639165	0	0.950673	0.748776	1.21152	1	Plxnd1	transmembrane signaling receptor activity; integral component of plasma membrane; receptor complex ; positive regulation of axonogenesis; negative regulation of cell adhesion; cell adhesion; axon guidance; regulation of GTPase activity; cell surface receptor signaling pathway; regulation of cell migration; cell migration; regulation of cell shape	PLEXIN-D1
chr6	125285741	125286342	-	Tuba3a	IDTSS	2.78674	0	1	0.9	2.5	57.0131	36.8	7.6	0.9	82.1	65.5309	55	89.454	2.24359	30.1775	-0.451283	1	1	0	0	0	1	2	0	0	0	1	0.528417	0.024098	3.56976	1	0.0695116	0.00512648	0.838322	1	Tuba3a	tubulin; GTP binding; structural molecule activity ; mitotic nuclear division; microtubule cytoskeleton organization	TUBULIN ALPHA-3D CHAIN
chr6	136661592	136662193	-	Plbd1	HDTSS	29.5226	0	1.1	0.8	1.2	0.741531	8.7	2.4	0.9	73.2	75.8383	7.6	94.4444	5.68182	35.201	0.336308	1	1	0	0	0	1	2	0	0	0	0	0.0333406	1.57946	3.83051	0	0.64196	0.0339791	0.658208	1	Plbd1	hydrolase	PHOSPHOLIPASE B-LIKE 1
chr7	4844395	4844996	-	Shisa7	HDTSS	16.3122	0	0.6	0.8	94.9	62.9506	24	65.3	0.6	55.7	53.7278	NaN	NaN	NaN	-4.63989	-95.7	1	0	1	0	0	0	0	1	0	0	0	0.224892	0.311584	0	0	0.186046	0.0686794	2.73024	1	Shisa7	cation transmembrane transport; regulation of cation transmembrane transport; chemical synaptic transmission; regulation of signaling receptor activity; regulation of ion transmembrane transporter activity; regulation of synaptic plasticity; glutamate receptor signaling pathway	PROTEIN SHISA-7
chr7	16221731	16222332	-	Dhx34	HDTSS	6.11311	0	0.2	0.6	0.5	1.63105	1.5	0.3	0.5	37.3	34.0003	7.3	45.5841	0	30.3829	2.23334	1	1	0	0	0	1	1	0	0	0	0	0.254915	0.5031	6.89865	0	0.102223	0.0277706	0.611235	0	Dhx34	RNA helicase; gene expression; nuclear-transcribed mRNA catabolic process, nonsense-mediated decay	ATP-DEPENDENT RNA HELICASE DHX34-RELATED
chr7	18910103	18910704	-	Ccdc61	IDTSS	2.25921	0.473519	0.4	0.9	0.2	0.793138	2.8	1.5	0.5	36.5	29.8797	4.3	30.5556	NaN	21.5967	-1.1	1	0	0	0	0	0	1	0	0	1	0	0.0486858	0.549997	2.22086	0	0.278046	0.207842	0.568296	0	Ccdc61	chromatin/chromatin-binding, or -regulatory protein	COILED-COIL DOMAIN-CONTAINING PROTEIN 61
chr7	31150749	31151350	-	Gramd1a	HDTSS	15.6085	0	1.3	0.5	0.5	0.666072	6.1	1.7	0.6	36.7	38.3689	23.6	51.75	NaN	28.4229	-0.565217	1	1	1	1	0	1	1	0	1	1	1	0.106945	0.368235	4.19859	0	1.37796	1.13633	0.834288	1	Gramd1a	NA	PROTEIN ASTER-A
chr7	40898023	40898624	-	A230077H06Rik	IDTSS	22.3973	0	0.6	0.9	1	1.71842	25.6	7	1.3	54.3	52.7053	39.4	86	0	43.3679	-1.31521	0	0	1	1	1	1	1	1	1	1	1	0	0	0	0	0.950673	1.11407	1.05907	1	A230077H06Rik	NA
chr7	44383825	44384426	+	Syt3	IDTSS	1.49403	0.131376	1.9	1.6	0.2	0.50097	0.8	1.3	0.7	46.4	0	0	0	NaN	NaN	NaN	1	0	1	1	1	0	1	1	1	1	1	0.0839618	0	0	0	1.32072	1.36151	0.47089	1	Syt3	membrane trafficking regulatory protein ; calcium-dependent phospholipid binding; syntaxin binding; calcium ion binding; clathrin binding ; regulation of exocytosis; organic hydroxy compound transport; calcium-ion regulated exocytosis; ammonium transport; response to calcium ion; synaptic vesicle exocytosis; cellular response to chemical stimulus; regulation of ion transport; regulation of respon…	SYNAPTOTAGMIN-3
chr7	97696356	97696957	+	Clns1a	HDTSS	16.9888	0.0732429	0.6	0.6	0.4	0.806573	0.8	0.5	0.1	40.8	21.3614	1.8	48.718	NaN	24.4673	-0.7151	1	1	0	0	0	1	1	0	0	0	0	3.66767	35.6544	29.608	1	0.0736005	0.0512391	0.597691	0	Clns1a	transporter	METHYLOSOME SUBUNIT PICLN
chr7	101011752	101012353	-	P2ry2	HDTSS	7.78422	0.151608	0.4	0.7	0.7	0.344715	0.2	0.8	0.3	30.9	0.174825	0.3	NaN	0	-0.856522	-0.263636	1	0	0	1	1	0	1	1	1	1	0	0.0601736	0.18602	1.69713	0	0.877072	1.06989	0.895959	1	P2ry2	NA	P2Y PURINOCEPTOR 2
chr8	14911362	14911963	+	Arhgef10	HDTSS	3.18657	0	0.8	0.9	1.7	0.798319	11.5	2.5	1.2	94.4	NaN	25.8	NaN	NaN	42.802	-0.470369	1	0	0	1	0	1	0	0	1	1	1	0.0989364	0.212096	0.564358	0	0.987473	0.54722	1.19077	1	Arhgef10	guanyl-nucleotide exchange factor; Rho guanyl-nucleotide exchange factor activity ; positive regulation of cytoskeleton organization; stress fiber assembly; positive regulation of supramolecular fiber organization; positive regulation of cellular component biogenesis; regulation of actin filament organization	RHO GUANINE NUCLEOTIDE EXCHANGE FACTOR 10
chr8	72160899	72161500	+	Rab8a	HDTSS	19.0178	0	0.5	0.3	0.6	0	0.7	0.4	0.1	38.7	18.0264	0.3	66.6667	0	23.1646	-0.106348	1	1	0	0	0	0	0	0	0	0	0	1.83667	2.35294	13.4371	1	0.0429336	0.00118502	0.405473	0	Rab8a	regulation of exocytosis; protein localization to plasma membrane; protein secretion; organelle localization; cellular response to insulin stimulus; Golgi vesicle transport; vesicle fusion to plasma membrane	RAS-RELATED PROTEIN RAB-8A
chr8	83607874	83608475	+	Dnajb1	HDTSS	9.04897	0	0.6	0.5	0.2	0.681064	2.4	0.2	1.6	70.4	NaN	NaN	NaN	0	30.8654	1.72424	1	1	0	1	0	1	1	0	0	0	0	0.339382	0.779909	7.87568	1	0.0449781	0.0294193	0.984431	0	Dnajb1	chaperone-mediated protein folding; unfolded protein binding; chaperone binding	DNAJ HOMOLOG SUBFAMILY B MEMBER 1
chr8	85492316	85492917	+	Gpt2	HDTSS	6.43093	0	0.5	0.5	0.7	0.528812	10.6	0.3	0.8	77.2	73.884	6.5	92.5	0	43.0581	2.50879	1	1	0	0	1	0	0	1	0	0	1	2.08523	4.82993	6.08373	1	0.149245	0.0284662	0.503166	0	Gpt2	transaminase	ALANINE AMINOTRANSFERASE 2
chr8	116801111	116801712	-	4930563M20Rik	IDTSS	5.60516	0.0509628	0.6	0.8	1.3	45.9594	14.8	4.1	0.3	77.8	63.5876	58.6	58.9474	0.714286	24.4542	-1.21826	1	0	0	1	1	1	1	1	1	1	1	0	0	0	0	0.372091	1.55904	0.363686	1	4930563M20Rik	NA
chr9	35175686	35176287	-	Dcps	HDTSS	4.65264	0.144437	1.3	0.5	0.6	1.04545	7.9	1.5	0.7	41.9	21.1485	2	46.2121	NaN	13.6619	-1.1	1	1	0	1	0	0	1	1	0	1	1	0	0.027903	0.0624833	1	0.11449	0.000875882	0.591639	0	Dcps	hydrolase; RNA cap binding; pyrophosphatase activity ; deadenylation-dependent decapping of nuclear-transcribed mRNA; gene expression	M7GPPPX DIPHOSPHATASE
chr9	44798915	44799516	-	Tmem25	HDTSS	6.81678	0.0965476	0.9	0.3	0.5	0	2.5	1.4	0.5	37.6	0.585285	0.3	0	0	3.8381	-0.8	1	0	0	0	0	1	1	0	1	1	1	0.0434056	0.302337	0.368725	0	0.913873	0.245865	0.757344	1	Tmem25	NA	TRANSMEMBRANE PROTEIN 25
chr9	66124585	66125186	-	Snx1	IDTSS	4.87259	0.0407189	0	0.3	1.1	0.15625	3	0.7	0.1	52.6	NaN	8.6	85	0	45.5462	-1.4	1	1	0	1	1	0	2	0	0	0	1	0.347254	1.35981	69.6686	0	0.0449781	0	0.969157	0	Snx1	membrane trafficking regulatory protein; phosphatidylinositol binding ; retrograde transport, endosome to Golgi; Golgi vesicle transport	SORTING NEXIN-1
chr9	90270468	90271069	-	Tbc1d2b	HDTSS	4.26026	0	0.9	1	0.5	0.786783	3.6	0.4	0.4	39.6	21.1309	13	56.9048	0	25.6915	-1.5	1	0	0	0	1	1	1	1	1	1	1	0	0	0.281106	0	0.149245	0.0121078	0.861377	0	Tbc1d2b	GTPase-activating protein; Rab GTPase binding; GTPase activator activity; GTPase activity; positive regulation of GTPase activity; intracellular protein transport	TBC1 DOMAIN FAMILY MEMBER 2B
chr9	95406969	95407570	-	Chst2	HDTSS	3.88279	0.176449	0.7	1.2	0.4	1.50933	5.3	1.1	0.6	41.1	25.8613	4.6	28.5714	0	24.7305	-0.885714	0	0	0	0	0	1	0	0	0	1	1	0.109712	2.03969	0.252452	0	0.973162	0.686408	1.60489	1	Chst2	sulfotransferase activity; carbohydrate derivative metabolic process; sulfur compound metabolic process	CARBOHYDRATE SULFOTRANSFERASE 2
Data reference						Erkek 2013	Zhang 2016	Kubo 2015	Wang 2014	Shirane 2013	Wang 2014	This study	Brind'Amour 2018	Wang 2014				This study				Gaysinskaya 2017	Zhang 2016	This study												Zhang 2016	Zheng 2016		Wang 2018			http://www.pantherdb.org (Mi 2019)
Full reference
Erkek, S. et al. Molecular determinants of nucleosome retention at CpG-rich sequences in mouse spermatozoa. Nat. Struct. Mol. Biol. 20, 868–875 (2013).
Zhang, B. et al. Allelic reprogramming of the histone modification H3K4me3 in early mammalian development. Nature 537, 553–557 (2016).
Kubo, N. et al. DNA methylation and gene expression dynamics during spermatogonial stem cell differentiation in the early postnatal mouse testis. BMC Genomics 16, 624 (2015).
Wang, L. et al. Programming and inheritance of parental DNA methylomes in mammals. Cell 15, 979–991 (2014).
Brind'Amour, J. et al. LTR retrotransposons transcribed in oocytes drive species-specific and heritable changes in DNA methylation. Nature Communications 9, 3331 (2018).
Gaysinskaya, V. et al. Transient reduction of DNA methylation at the onset of meiosis in male mice. Epigenetics Chromatin 11, 15 (2018).
Zheng, H. et al. Resetting epigenetic memory by reprogramming of histone modifications in mammals. Molecular Cell 63, 1066–1079 (2016).
Wang, C. et al. Reprogramming of H3K9me3-dependent heterochromatin during mammalian embryo development. Nat. Cell Biol. 20, 620–631 (2018).
Mi, H. et al. Protocol Update for large-scale genome and gene function analysis with the PANTHER classification system (v.14.0). Nature Protocols 1–21 (2019).

## Sheet: WGBS data
chr	start	end	strand	name	CGI promoter filter	BB spermatozoa DNAme Kubo2015 x5 mean	DD spermatozoa DNAme Wang2014 x5 mean	Sperm DNAme filter	BB sperm H3K4me3 Erkek2013 rep1-2 F1540 q10 RPKM	Sperm H3K4me3 filter	DD spermatozoa DNAme DBA 2J Wang2014 x5	BD 2C DNAme DBA 2J Wang2014 x5	BD 4C DNAme DBA 2J Wang2014 x5	BD ICM DNAme DBA 2J Wang2014 x5	BD E6.5 DNAme DBA 2J Wang2014 x5	BD E7.5 DNAme DBA 2J Wang2014 x5	BB E10.5 PGC M DNAme Kobayashi2013 x5	BB E13.5 PGC M DNAme Kobayashi2013 x5	BB E16.5 PGC M DNAme Kobayashi2013 x5	2C pat - sperm	PDA (sperm vs 2C)	BP E2C H3K4me3 Zhang2016 rep1-2 PWK PhJ F1540 q10 paternal read counts	BD 2C DNAme C57BL6J Wang2014 x5	BB MII oocyte withPB Wang2014 x5	B6NJ androgenetic blast DNAme x5	BB GVO DNAme Shirane2013 x5	B6NJ parthenogenetic blast DNAme BrindAmour2018 x5	parthenone - GV oocyte	androgenone - sperm	BD E2C Dnmt3aWT DNAme RichardAlbert2019 rep1-2 trim aln total methyl x5	BD E2C Dnmt3aWT DNAme RichardAlbert2019 rep1-2 trim aln C57BL6J methyl x1	BD E2C Dnmt3aWT DNAme RichardAlbert2019 rep1-2 trim aln DBA 2J methyl x1	BD E2C Dnmt3aKO DNAme RichardAlbert2019 rep1-2 trim aln total methyl x5	BD E2C Dnmt3aKO DNAme RichardAlbert2019 rep1-2 trim aln C57BL6J methyl x1	BD E2C Dnmt3aKO DNAme RichardAlbert2019 rep1-2 trim aln DBA 2J methyl x1	2C WT total - GVO - sperm
chr1	9699908	9700509	-	Mybl1	HDTSS	0.5	0.9	PASS	3.36925	K4me3	NaN	NaN	NaN	NaN	NaN	NaN	0.576417	1.57912	1.25933	#VALUE!	#VALUE!	0	NaN	0.201207	0.9	0.3	1.1	0.8	0.4	NaN	NaN	NaN	0.26738	NaN	NaN	#VALUE!
chr1	4408940	4409541	-	Rp1	LDTSS	-1	-1	#VALUE!	0.151919	noK4me3	-1	-1	NaN	-1	NaN	NaN	NaN	NaN	NaN	0	#VALUE!	0	NaN	NaN	-1	-1	-1	0	0	NaN	NaN	NaN	NaN	NaN	NaN	#VALUE!
chr1	9747347	9747948	+	1700034P13Rik	IDTSS	1.8	4.3	PASS	16.7102	K4me3	NaN	NaN	NaN	NaN	NaN	NaN	1.34406	1.1	0.125	#VALUE!	#VALUE!	0.0112682	NaN	2.81358	2.3	3.1	1.3	-1.8	0.5	NaN	NaN	NaN	NaN	NaN	NaN	#VALUE!
chr1	9797829	9798430	+	Sgk3	HDTSS	0.7	0.3	PASS	4.75423	K4me3	0.3	1	1.48809	NaN	0.588235	0.411522	0.671124	0.660802	0.497757	0.7	patHypomet	0	0	0.240635	0.3	0.9	1.4	0.5	-0.4	NaN	NaN	NaN	0.4329	NaN	NaN	#VALUE!
chr1	14309898	14310499	-	Eya1	IDTSS	0.6	0.6	PASS	5.25938	K4me3	1.8	0	NaN	3.3	2.93367	NaN	0.6712	0.2975	0.3636	-1.8	patHypomet	0.048914	NaN	0.431034	0.9	0.6	2	1.4	0.3	NaN	0	0	2.5	NaN	NaN	#VALUE!
chr1	14755665	14756266	-	Msc	IDTSS	0.7	0.5	PASS	5.90154	K4me3	0.1	0	2.7451	0.4	13.6998	6.73628	1.14391	0.08	1.55725	-0.1	patHypomet	0.118572	1.95365	0.637958	0.2	0.4	1.6	1.2	-0.5	NaN	0	0	NaN	0	NaN	#VALUE!
chr1	5069984	5070585	-	Rgs20	LDTSS	97.6	93.7	PASS	5.36656	K4me3	94.1	26.9	20.4546	15.4	29.7619	46.176	0	NaN	31.7433	-67.2	.	0.00460969	4.84058	21.5244	19.4	2.6	3.1	0.5	-78.2	47.479	NaN	NaN	30.303	NaN	NaN	-48.821
chr1	24678243	24678844	+	Lmbrd1	IDTSS	0.6	0.5	PASS	9.79552	K4me3	NaN	NaN	NaN	NaN	NaN	NaN	1.05467	1.36057	0.852791	#VALUE!	#VALUE!	0.361605	NaN	0	0.2	NaN	0.8	#VALUE!	-0.4	1.02041	0	NaN	NaN	NaN	NaN	#VALUE!
chr1	36691186	36691787	+	Cox5b	HDTSS	0.5	0.2	PASS	5.05527	K4me3	NaN	NaN	NaN	0	NaN	NaN	2.46326	0.66449	0.187041	#VALUE!	#VALUE!	0.233046	NaN	0.597696	1	0.8	0.6	-0.2	0.5	NaN	NaN	NaN	0.694446	NaN	NaN	#VALUE!
chr1	37996907	37997508	-	Txndc9	HDTSS	0.7	0.5	PASS	8.7414	K4me3	0.7	1	0.723208	0.4	0.760732	0.617675	0.900976	0.675366	0.80878	0.3	patHypomet	0.578005	0.76715	0.199336	0.6	NaN	0.3	#VALUE!	-0.1	0	NaN	2.10526	NaN	0	0	#VALUE!
chr1	39577046	39577647	-	Rnf149	HDTSS	0.6	0.6	PASS	5.41969	K4me3	NaN	NaN	NaN	NaN	NaN	NaN	1.43258	0.400781	0.479375	#VALUE!	#VALUE!	0.0199753	NaN	0.992578	0.9	NaN	0.5	#VALUE!	0.3	0.592105	NaN	NaN	0.152439	NaN	NaN	#VALUE!
chr1	43933706	43934307	+	Tpp2	HDTSS	0.8	0.4	PASS	19.4345	K4me3	NaN	NaN	NaN	NaN	NaN	NaN	0.44217	0.281604	0.53934	#VALUE!	#VALUE!	0.224083	NaN	0.543482	0.8	0.4	0.1	-0.3	0	NaN	NaN	NaN	0.925926	NaN	NaN	#VALUE!
chr1	6486930	6487531	+	St18	LDTSS	94.3	97.6	PASS	0.192928	noK4me3	100	-1	0	-1	NaN	NaN	31.88	NaN	52.2033	-101	#VALUE!	0	NaN	80.8055	35.2	87.5	44.8	-42.7	-59.1	NaN	NaN	NaN	26.1364	NaN	NaN	#VALUE!
chr1	53352451	53353052	-	Asnsd1	IDTSS	0.6	0.4	PASS	2.38317	K4me3	NaN	NaN	NaN	NaN	NaN	NaN	2.28828	NaN	1.92081	#VALUE!	#VALUE!	0.084255	NaN	0.662594	0.8	NaN	0.2	#VALUE!	0.2	1.35417	NaN	NaN	2.38095	NaN	NaN	#VALUE!
chr1	86586799	86587400	+	Cops7b	HDTSS	0.3	NaN	#VALUE!	7.60061	K4me3	NaN	NaN	NaN	NaN	NaN	NaN	1.34871	0.189677	0.222333	#VALUE!	#VALUE!	0.293484	NaN	21.0542	NaN	34.9	5.5	-29.4	#VALUE!	19.7928	NaN	NaN	NaN	NaN	NaN	#VALUE!
chr1	54438670	54439271	-	Gtf3c3	HDTSS	1.4	1.1	PASS	6.12895	K4me3	0.2	0	NaN	0	1.54323	0.809717	1.111	0.196	1.19867	-0.2	patHypomet	0.27018	1.35317	0.16129	0.6	0.9	0.4	-0.5	-0.8	NaN	NaN	0	NaN	0	0	#VALUE!
chr1	9547745	9548346	+	Adhfe1	LDTSS	28.8	23.7	PASS	0.51261	noK4me3	-1	-1	NaN	-1	NaN	NaN	0.426	3.928	0.432727	0	#VALUE!	0.127535	NaN	3.73647	5.2	11.2	0.8	-10.4	-23.6	5	NaN	NaN	6.03174	NaN	NaN	-29.9
chr1	9600966	9601567	+	3110035E14Rik	LDTSS	3.8	1.6	PASS	1.05225	K4me3	0	0.9	NaN	-1	NaN	80	15.5131	0.854615	2.89	0.9	patHypomet	0.218192	17.8882	67.9684	1.8	1.8	1.4	-0.4	-2	NaN	NaN	0	0	NaN	NaN	#VALUE!
chr1	9630791	9631392	-	2610203C22Rik	LDTSS	99.1	96.1	PASS	0.644025	noK4me3	100	-1	70.4762	-1	NaN	NaN	9.9625	NaN	39.22	-101	#VALUE!	0.0970597	50.2941	32.6028	23.4	7.7	1.3	-6.4	-75.7	31.8182	NaN	100	27.4206	0	NaN	-71.9818
chr1	54557383	54557984	-	Pgap1	HDTSS	0.6	0.7	PASS	7.55401	K4me3	0	NaN	NaN	NaN	NaN	NaN	0.813088	0.610735	0.908235	#VALUE!	#VALUE!	0.0965475	NaN	0.540051	0.9	0.8	0.4	-0.4	0.3	NaN	NaN	NaN	NaN	NaN	NaN	#VALUE!
chr1	55027177	55027778	-	Sf3b1	HDTSS	0.8	0.5	PASS	24.9595	K4me3	NaN	NaN	NaN	NaN	NaN	NaN	0.547708	0.260417	0.164375	#VALUE!	#VALUE!	0.0796453	NaN	0.778747	0.4	0.4	0.6	0.2	-0.4	NaN	NaN	NaN	0.675883	NaN	NaN	#VALUE!
chr1	55087631	55088232	-	Hspd1	HDTSS	1.3	0.6	PASS	6.2874	K4me3	NaN	NaN	NaN	NaN	NaN	NaN	0.601852	0.786379	0.985	#VALUE!	#VALUE!	0.0496823	NaN	0.506622	0.6	0.3	0.2	-0.1	-0.7	NaN	NaN	NaN	NaN	NaN	NaN	#VALUE!
chr1	58586032	58586633	-	Fam126b	HDTSS	0.5	0.5	PASS	13.1405	K4me3	0.3	1.2	0.741197	0.3	NaN	0.859686	0.907568	0.78125	0.497097	0.9	patHypomet	0.320118	0.877456	2.08555	0.5	0.1	0.2	0.1	0	NaN	0	0	NaN	0	0	#VALUE!
chr1	58586298	58586899	+	Ndufb3	IDTSS	0.4	0.3	PASS	13.8358	K4me3	0.3	1.6	1.14299	2.3	NaN	0.419898	0.172414	0.448966	0.339655	1.3	patHypomet	0.356227	0.31425	0.619302	1.3	0.7	1.2	0.5	0.9	NaN	0	0	NaN	0	0	#VALUE!
chr1	9942242	9942843	-	Snord87	LDTSS	92.2	94.9	PASS	0.19852	noK4me3	97.9	4.8	14.0625	-1	28.5516	46.4146	7.93667	NaN	22.1467	-93.1	.	0.284777	2.29885	11.9444	-1	0	-1	-1	-93.2	NaN	0	16.6667	NaN	NaN	NaN	#VALUE!
chr10	77771024	77771625	-	Gm3238	IDTSS	NaN	97.3	#VALUE!	0.0419408	noK4me3	NaN	NaN	NaN	NaN	NaN	NaN	NaN	NaN	NaN	#VALUE!	#VALUE!	0	NaN	20.7358	NaN	NaN	NaN	#VALUE!	#VALUE!	NaN	NaN	NaN	NaN	NaN	NaN	#VALUE!
chr10	81704524	81705125	+	Zfp433	HDTSS	NaN	NaN	#VALUE!	0	noK4me3	NaN	NaN	NaN	NaN	NaN	NaN	NaN	NaN	NaN	#VALUE!	#VALUE!	0	NaN	NaN	NaN	NaN	NaN	#VALUE!	#VALUE!	NaN	NaN	NaN	NaN	NaN	NaN	#VALUE!
chr10	81930179	81930780	-	Zfp781	HDTSS	NaN	NaN	#VALUE!	0	noK4me3	NaN	NaN	NaN	NaN	NaN	NaN	NaN	NaN	NaN	#VALUE!	#VALUE!	0	NaN	NaN	NaN	NaN	NaN	#VALUE!	#VALUE!	NaN	NaN	NaN	NaN	NaN	NaN	#VALUE!
chr1	58973181	58973782	-	Trak2	HDTSS	0.8	0.3	PASS	10.132	K4me3	0.2	0	0.666667	NaN	NaN	0	1.06065	0.364783	0.513804	-0.2	patHypomet	0.0419995	0.277778	0.542468	0.8	0.4	0.3	-0.1	0	NaN	NaN	NaN	NaN	NaN	NaN	#VALUE!
chr1	58973270	58973871	+	Stradb	HDTSS	0.8	0.4	PASS	10.3109	K4me3	NaN	0	1.11111	NaN	NaN	0	1.10886	0.439621	0.206591	#VALUE!	#VALUE!	0	0.462963	0.502519	0.5	0.6	0.5	-0.1	-0.3	NaN	NaN	NaN	0.833333	NaN	NaN	#VALUE!
chr1	59481846	59482447	+	Fzd7	HDTSS	0.9	0.5	PASS	4.96393	K4me3	NaN	NaN	NaN	NaN	NaN	NaN	1.13974	1.24703	1.31882	#VALUE!	#VALUE!	0.166974	NaN	NaN	1.3	0.9	1.2	0.3	0.4	NaN	NaN	NaN	NaN	NaN	NaN	#VALUE!
chr1	10719644	10720245	-	Cpa6	LDTSS	32.5	45.8	PASS	0.615132	noK4me3	-1	-1	NaN	-1	NaN	NaN	5.555	3.5725	1.47	0	#VALUE!	0.0238167	NaN	2.78572	4.9	1.1	3.3	2.2	-27.6	3.0303	NaN	NaN	8.33333	NaN	NaN	-43.8697
chr1	10865573	10866174	-	Mir467e	LDTSS	-1	-1	#VALUE!	0.0484649	noK4me3	-1	-1	NaN	-1	NaN	NaN	NaN	NaN	NaN	0	#VALUE!	0	NaN	NaN	-1	-1	-1	0	0	NaN	NaN	NaN	NaN	NaN	NaN	#VALUE!
chr1	59515963	59516564	+	Gm973	IDTSS	0.6	1	PASS	1.07648	K4me3	NaN	NaN	NaN	NaN	NaN	NaN	2.14238	0.762857	0.896667	#VALUE!	#VALUE!	0.0591578	NaN	1.12755	0.2	1.5	0.8	-0.7	-0.4	NaN	NaN	NaN	2.61904	NaN	NaN	#VALUE!
chr1	59670533	59671134	-	Sumo1	IDTSS	0.4	0.6	PASS	12.956	K4me3	NaN	NaN	NaN	NaN	NaN	NaN	0.720811	1.03842	0.818714	#VALUE!	#VALUE!	0.0586456	NaN	0.240515	0.6	0.5	0.8	0.3	0.2	NaN	NaN	NaN	NaN	NaN	NaN	#VALUE!
chr1	12425685	12426286	+	Mir6341	LDTSS	-1	-1	#VALUE!	0.349507	noK4me3	-1	-1	NaN	-1	NaN	NaN	NaN	NaN	NaN	0	#VALUE!	0	NaN	NaN	-1	-1	-1	0	0	NaN	NaN	NaN	NaN	NaN	NaN	#VALUE!
chr1	12667262	12667863	+	Gm17644	LDTSS	-1	-1	#VALUE!	0	noK4me3	-1	-1	NaN	-1	NaN	NaN	NaN	NaN	NaN	0	#VALUE!	0.0501945	NaN	NaN	-1	-1	-1	0	0	NaN	NaN	NaN	NaN	NaN	NaN	#VALUE!
chr1	12692129	12692730	+	Sulf1	LDTSS	2.4	1.1	PASS	2.02248	K4me3	-1	-1	NaN	-1	NaN	NaN	0	1.26357	0	0	#VALUE!	0	NaN	0.930372	3.7	1.5	1.2	-0.3	1.3	19.0476	NaN	NaN	NaN	NaN	NaN	16.4476
chr1	59763978	59764579	+	Bmpr2	HDTSS	0	0.2	PASS	6.83542	K4me3	NaN	NaN	NaN	NaN	NaN	NaN	0.378636	0.124286	0.518666	#VALUE!	#VALUE!	0.208973	NaN	0.675676	0.2	NaN	1.3	#VALUE!	0.2	0.826446	NaN	NaN	1.93939	NaN	NaN	#VALUE!
chr1	13126862	13127463	-	Prdm14	LDTSS	0.4	0.9	PASS	2.86316	K4me3	0.5	0	NaN	0.4	37.5238	12.7737	1.38667	0.28	1.2145	-0.5	patHypomet	0.153913	1.89655	2.15142	-1	0.8	1.4	0.6	-1.4	0	0	0	1.21212	2.85714	0	-1.7
chr1	60409318	60409919	+	Abi2	HDTSS	1.4	0.9	PASS	5.56229	K4me3	NaN	NaN	NaN	NaN	NaN	NaN	0.613426	0.571488	0.614961	#VALUE!	#VALUE!	0.100901	NaN	0.532787	0.5	0.5	0.4	-0.1	-0.9	NaN	NaN	NaN	NaN	NaN	NaN	#VALUE!
chr1	61638523	61639124	+	Pard3b	HDTSS	0.3	0.7	PASS	3.78959	K4me3	NaN	NaN	NaN	NaN	NaN	NaN	1.22505	1.50213	0.7	#VALUE!	#VALUE!	0.0309874	NaN	0.716006	2.5	0.4	0.9	0.5	2.2	NaN	NaN	NaN	4.23913	NaN	NaN	#VALUE!
chr1	63113966	63114567	-	Ino80d	HDTSS	0.8	0.9	PASS	1.64781	K4me3	NaN	NaN	NaN	NaN	NaN	NaN	1.37156	0.443298	NaN	#VALUE!	#VALUE!	0.0314996	NaN	0.553686	0.2	0.5	0.5	0	-0.6	NaN	NaN	NaN	NaN	NaN	NaN	#VALUE!
chr1	13668470	13669071	+	Xkr9	LDTSS	96.8	95.3	PASS	0.195724	noK4me3	90.5	-1	NaN	8.3	NaN	NaN	9.85286	1.97857	35.7486	-91.5	#VALUE!	0	NaN	38.863	28.7	-1	0.6	1.6	-68.1	29.3511	NaN	NaN	26.746	NaN	NaN	-64.9489
chr1	13786628	13787229	-	Gm5523	LDTSS	98.3	95.8	PASS	0.113706	noK4me3	-1	70	27.3284	25.2	80.9034	74.7753	25.5567	4.51333	25.5333	71	#VALUE!	0.0688893	65.9017	72.5539	26.5	59.8	29.3	-30.5	-71.8	85.8333	NaN	70	8.33333	NaN	NaN	-69.7666
chr1	65186178	65186779	-	Idh1	HDTSS	0.3	0.6	PASS	5.63126	K4me3	0.6	0.4	0.427351	1.5	0.277778	0	1.28657	NaN	NaN	-0.2	patHypomet	0.0919379	0.877195	0.365375	0.4	NaN	0.1	#VALUE!	0.1	1.42361	0	0	0.478469	0	33.3334	#VALUE!
chr11	99609888	99610489	-	Gm11937	IDTSS	NaN	92.7	#VALUE!	0.054057	noK4me3	91.8	94.4	NaN	NaN	NaN	56.3492	6.494	10	22.5	2.6	#VALUE!	0	7.72727	42.4156	NaN	0	2.2	2.2	#VALUE!	NaN	0	NaN	NaN	0	NaN	#VALUE!
chr1	14918561	14919162	-	Trpa1	LDTSS	1.5	0.3	PASS	1.31415	K4me3	-1	-1	NaN	-1	NaN	NaN	2.86167	NaN	0.490588	0	#VALUE!	0	NaN	4.40932	1.1	3.2	3.2	0	-0.4	1.19047	NaN	NaN	NaN	NaN	NaN	-2.30952
chr1	15312151	15312752	+	Kcnb2	LDTSS	2.6	3.7	PASS	2.16694	K4me3	13.2	0	NaN	-1	90	98.0392	36.2777	1.83154	1.28231	-13.2	patHypomet	0.0509627	98.8889	94.6757	1.4	92.9	47.5	-45.4	-1.2	49.4167	NaN	NaN	NaN	NaN	NaN	-47.1833
chr11	102578818	102579419	-	Gm11627	IDTSS	NaN	0.2	#VALUE!	1.61332	K4me3	0	NaN	NaN	0	NaN	NaN	0.413182	0.587273	0.785385	#VALUE!	#VALUE!	0.172352	2	0.942918	1.4	2.7	2.3	-0.4	#VALUE!	NaN	NaN	NaN	0	NaN	NaN	#VALUE!
chr11	114960116	114960717	-	Cd300c	IDTSS	NaN	NaN	#VALUE!	0.30943	noK4me3	NaN	NaN	NaN	NaN	NaN	NaN	NaN	NaN	NaN	#VALUE!	#VALUE!	0	NaN	NaN	NaN	NaN	NaN	#VALUE!	#VALUE!	NaN	NaN	NaN	NaN	NaN	NaN	#VALUE!
chr12	24681494	24682095	-	Cys1	IDTSS	NaN	0.2	#VALUE!	2.20795	K4me3	0.7	26.6	14.3294	5.5	14.0158	5.15268	3.59833	0	0.666667	25.9	#VALUE!	0	2.30465	3.07537	5.2	0	0.8	0.8	#VALUE!	6.0606	NaN	12.2711	0	0	NaN	5.8606
chr1	16104132	16104733	-	Rpl7	LDTSS	1.1	0.9	PASS	24.9548	K4me3	-1	-1	NaN	-1	NaN	NaN	NaN	0.999091	0.4375	0	#VALUE!	0.479665	NaN	0.137931	0	0.7	0.6	-0.1	-1.1	0	NaN	NaN	NaN	NaN	NaN	-1.6
chr12	31654525	31655126	-	Dus4l	HDTSS	NaN	0.4	#VALUE!	14.3149	K4me3	NaN	NaN	NaN	NaN	NaN	NaN	0.712653	0.875612	0.386327	#VALUE!	#VALUE!	0	NaN	0.535196	0.7	0.7	0.9	0.2	#VALUE!	2.33902	NaN	NaN	0	NaN	NaN	1.23902
chr12	31654568	31655169	+	Cog5	HDTSS	NaN	0.4	#VALUE!	14.4593	K4me3	NaN	NaN	NaN	NaN	NaN	NaN	0.684706	0.75951	0.371176	#VALUE!	#VALUE!	0.000256094	NaN	0.514612	0.4	0.6	0.9	0.3	#VALUE!	2.33902	NaN	NaN	0	NaN	NaN	1.33902
chr12	55124227	55124828	+	1700047I17Rik2	HDTSS	NaN	NaN	#VALUE!	0	noK4me3	NaN	NaN	NaN	NaN	NaN	NaN	NaN	NaN	NaN	#VALUE!	#VALUE!	0	NaN	NaN	NaN	NaN	NaN	#VALUE!	#VALUE!	NaN	NaN	NaN	NaN	NaN	NaN	#VALUE!
chr12	55124227	55124828	+	Fam177a	HDTSS	NaN	NaN	#VALUE!	0	noK4me3	NaN	NaN	NaN	NaN	NaN	NaN	NaN	NaN	NaN	#VALUE!	#VALUE!	0	NaN	NaN	NaN	NaN	NaN	#VALUE!	#VALUE!	NaN	NaN	NaN	NaN	NaN	NaN	#VALUE!
chr1	16657251	16657852	+	D030040B21Rik	LDTSS	2.4	1.9	PASS	22.1634	K4me3	-1	-1	NaN	-1	NaN	NaN	NaN	NaN	0	0	#VALUE!	0.314996	NaN	1.86942	0	-1	0	1	-2.4	0	NaN	NaN	NaN	NaN	NaN	-0.9
chr12	55154803	55155404	+	Srp54b	HDTSS	NaN	NaN	#VALUE!	0	noK4me3	NaN	NaN	NaN	NaN	NaN	NaN	NaN	NaN	NaN	#VALUE!	#VALUE!	0	NaN	NaN	NaN	NaN	NaN	#VALUE!	#VALUE!	NaN	NaN	NaN	NaN	NaN	NaN	#VALUE!
chr1	16688155	16688756	+	Ly96	LDTSS	1.5	0.5	PASS	4.26212	K4me3	-1	-1	NaN	-1	NaN	NaN	0.952	0.952667	1.05067	0	#VALUE!	0.445604	NaN	0.634921	0	0.7	1.8	1.1	-1.5	7.14285	NaN	NaN	NaN	NaN	NaN	5.94285
chr12	80945098	80945699	-	Gm20337	IDTSS	NaN	0.7	#VALUE!	24.9501	K4me3	0.6	0	NaN	0	5.55556	NaN	0.568529	0.8	0.115161	-0.6	#VALUE!	0.698625	NaN	0	0.2	1.1	0.6	-0.5	#VALUE!	1.1218	NaN	NaN	0	NaN	NaN	-0.678204
chr1	17145072	17145673	+	Gdap1	LDTSS	1.4	1.8	PASS	1.77363	K4me3	-1	-1	NaN	-1	NaN	NaN	0.438421	0.292632	0.835789	0	#VALUE!	0.122925	NaN	4.04183	1	1.5	1.4	-0.1	-0.4	6.9418	NaN	NaN	3	NaN	NaN	3.6418
chr1	17601600	17602201	+	Pi15	LDTSS	93.3	95.1	PASS	0.238597	noK4me3	-1	-1	NaN	-1	NaN	NaN	21.11	NaN	22.5	0	#VALUE!	0.0565968	NaN	24.5819	18.1	3.8	0	-3.8	-75.2	14.2857	NaN	NaN	NaN	NaN	NaN	-84.6143
chr1	17727116	17727717	+	Crispld1	LDTSS	0.5	0.6	PASS	1.29737	K4me3	-1	-1	NaN	-1	NaN	NaN	0.649286	0.44625	0.3475	0	#VALUE!	0.0573651	NaN	1.71517	0	-1	1	2	-0.5	0	NaN	NaN	NaN	NaN	NaN	0.4
chr1	18136750	18137351	-	Crisp4	LDTSS	-1	-1	#VALUE!	0.0932019	noK4me3	-1	-1	NaN	-1	NaN	NaN	NaN	NaN	NaN	0	#VALUE!	0.0509628	NaN	NaN	-1	-1	-1	0	0	NaN	NaN	NaN	NaN	NaN	NaN	#VALUE!
chr1	18223263	18223864	-	Defb44-ps	LDTSS	77.5	95.9	PASS	0.269353	noK4me3	-1	-1	NaN	-1	NaN	NaN	NaN	NaN	19.2333	0	#VALUE!	0.00563407	NaN	12.8947	-1	5	0	-5	-78.5	14.2857	NaN	NaN	NaN	NaN	NaN	-86.6143
chr1	18237142	18237743	-	Defb18	LDTSS	-1	-1	#VALUE!	0.2358	noK4me3	-1	-1	NaN	-1	NaN	NaN	NaN	NaN	NaN	0	#VALUE!	0.0422555	NaN	NaN	-1	-1	-1	0	0	NaN	NaN	NaN	NaN	NaN	NaN	#VALUE!
chr1	18264837	18265438	-	Defb41	LDTSS	-1	-1	#VALUE!	0.19386	noK4me3	-1	-1	NaN	-1	NaN	NaN	NaN	NaN	NaN	0	#VALUE!	0.0501945	NaN	NaN	-1	-1	-1	0	0	NaN	NaN	NaN	NaN	NaN	NaN	#VALUE!
chr1	19102721	19103322	+	Tfap2d	LDTSS	19.3	20.9	PASS	0.765187	noK4me3	-1	-1	NaN	-1	NaN	NaN	NaN	NaN	0.404615	0	#VALUE!	0	NaN	3.46742	6.7	4.3	1	-3.3	-12.6	13.8889	NaN	NaN	NaN	NaN	NaN	-11.3111
chr1	19208613	19209214	+	Tfap2b	LDTSS	3.4	4.2	PASS	1.37846	K4me3	-1	-1	NaN	-1	NaN	NaN	NaN	NaN	0	0	#VALUE!	0.0501945	NaN	1.1963	0.8	-1	1	2	-2.6	0	NaN	NaN	5.55555	NaN	NaN	-3.2
chr1	20356153	20356754	+	4930486I03Rik	LDTSS	90.3	92.7	PASS	9.59047	K4me3	-1	-1	NaN	-1	NaN	NaN	7.145	NaN	10.155	0	#VALUE!	0.00563407	NaN	86.7949	12	93.2	17.1	-76.1	-78.3	NaN	NaN	NaN	NaN	NaN	NaN	#VALUE!
chr1	20617756	20618357	-	Pkhd1	LDTSS	10.8	13.5	PASS	0.336458	noK4me3	21.3	9.2	NaN	3.6	28.0093	57.9167	16.2444	NaN	2.01222	-12.1	.	0.0102438	18.1546	47.0571	2.5	-1	0.6	1.6	-8.3	0	0	0	5.38033	0	NaN	-12.5
chr1	20678709	20679310	+	Mir206	LDTSS	98.2	94.8	PASS	0.331798	noK4me3	-1	100	NaN	49.1	69.0477	31.25	13.3667	2.08333	24.7267	101	#VALUE!	0	21.778	31.3333	31.1	2.8	6.4	3.6	-67.1	27.1428	0	NaN	61.9048	0	100	-70.4571
chr1	20682468	20683069	+	Mir133b	LDTSS	96.4	97.6	PASS	0.361623	noK4me3	99.3	10.6	23.2143	5.6	41.8269	92.8572	12.1467	NaN	25.68	-88.7	.	0	NaN	26.1303	24.5	6.4	4.9	-1.5	-71.9	63.4921	0	58.3334	25.7575	0	NaN	-40.5079
chr1	20730604	20731205	+	Il17a	LDTSS	96.7	97.2	PASS	0.299178	noK4me3	-1	-1	NaN	-1	NaN	NaN	16.0059	5.21909	38.7723	0	#VALUE!	0.0440483	NaN	49.741	38.1	3.2	3.3	0.1	-58.6	44.1184	NaN	NaN	44.5696	NaN	NaN	-56.2816
chr1	20783969	20784570	-	Il17f	LDTSS	96.4	95	PASS	0.349507	noK4me3	96.5	39.4	38.1238	3.7	80.2857	70.3333	5.99857	9.56429	23.5443	-57.1	.	0	96.7469	89.0142	14.2	-1	54.3	55.3	-82.2	52.2222	NaN	NaN	40.1587	NaN	100	-41.7778
chr12	84361520	84362121	-	Fam161b	HDTSS	NaN	0.2	#VALUE!	17.3057	K4me3	NaN	NaN	NaN	NaN	NaN	NaN	0.692903	0.82	0.129032	#VALUE!	#VALUE!	0.116267	NaN	0.253152	0.8	0.2	0.6	0.4	#VALUE!	NaN	NaN	NaN	1.4652	NaN	NaN	#VALUE!
chr12	84361667	84362268	+	Coq6	HDTSS	NaN	0.3	#VALUE!	15.903	K4me3	NaN	NaN	NaN	NaN	NaN	NaN	1.38382	0.747647	0.117647	#VALUE!	#VALUE!	0.130096	NaN	0.087184	0.5	0.2	1	0.8	#VALUE!	1.37931	NaN	NaN	1.28205	NaN	NaN	0.87931
chr12	118301139	118301740	-	Sp4	HDTSS	NaN	0.5	#VALUE!	2.39436	K4me3	NaN	NaN	NaN	NaN	NaN	NaN	0.435856	0.375817	0.862444	#VALUE!	#VALUE!	0.021768	NaN	0.129947	0.2	0.5	1.2	0.7	#VALUE!	1.11607	NaN	NaN	0	NaN	NaN	0.116071
chr13	21780324	21780925	-	Hist1h1b	IDTSS	NaN	0.5	#VALUE!	6.68444	K4me3	NaN	NaN	NaN	NaN	NaN	NaN	NaN	0.477083	0.6242	#VALUE!	#VALUE!	0.0243289	NaN	0.324676	1.6	0.4	0.7	0.3	#VALUE!	1.31313	NaN	NaN	0	NaN	NaN	0.413131
chr13	21786917	21787518	-	Hist1h2an	HDTSS	NaN	0.5	#VALUE!	4.53986	K4me3	0.8	0	NaN	0	NaN	NaN	2.72727	0	0.376053	-0.8	#VALUE!	0	NaN	0.903418	0	0	0.7	0.7	#VALUE!	12.0425	0	NaN	0	0	NaN	11.5425
chr1	21218274	21218875	+	Tmem14a	LDTSS	0.5	0.5	PASS	3.48761	K4me3	-1	-1	NaN	-1	NaN	NaN	3.4215	0.6695	1.8225	0	#VALUE!	0.287338	NaN	1.64935	0.3	0.3	0.4	0.1	-0.2	0.595238	NaN	NaN	0	NaN	NaN	-0.204762
chr1	21240284	21240885	+	Gsta3	LDTSS	65.8	81.3	PASS	0.322478	noK4me3	-1	-1	NaN	-1	NaN	NaN	8.21667	1.58667	44.6067	0	#VALUE!	0	NaN	44.5466	7.8	4.7	0.4	-4.3	-58	36.4316	NaN	NaN	0	NaN	NaN	-49.5684
chr1	21298011	21298612	-	Gm4956	LDTSS	96.9	98.1	PASS	0.264693	noK4me3	97.2	22.4	26.4025	6.5	75.0242	84.4907	14.3829	NaN	35.5314	-74.8	.	0.107816	81.7509	99.3055	19.8	-1	24.9	25.9	-77.1	NaN	100	25	0	0	19.0476	#VALUE!
chr1	21349376	21349977	+	Khdc1a	LDTSS	-1	97.3	#VALUE!	0	noK4me3	98	15.4	NaN	0	75.5515	78.3333	NaN	5	26.25	-82.6	#VALUE!	0.311667	24.7736	20	5.5	1.8	4.3	2.5	6.5	NaN	NaN	NaN	NaN	NaN	NaN	#VALUE!
chr1	21368030	21368631	+	Khdc1c	LDTSS	86.1	97.9	PASS	0.180811	noK4me3	-1	-1	NaN	-1	NaN	NaN	NaN	NaN	7.145	0	#VALUE!	0	NaN	34.3915	-1	2.5	0	-2.5	-87.1	NaN	NaN	NaN	NaN	NaN	NaN	#VALUE!
chr1	21383255	21383856	+	Khdc1b	LDTSS	95.8	94.6	PASS	0.100658	noK4me3	-1	-1	NaN	0	NaN	NaN	NaN	5	NaN	0	#VALUE!	0.151864	NaN	55.8442	-1	-1	-1	0	-96.8	NaN	NaN	NaN	NaN	NaN	NaN	#VALUE!
chr13	21810066	21810667	+	Hist1h2ao	HDTSS	NaN	NaN	#VALUE!	0	noK4me3	NaN	NaN	NaN	NaN	NaN	NaN	0.836875	0	0.882083	#VALUE!	#VALUE!	0	NaN	NaN	NaN	NaN	NaN	#VALUE!	#VALUE!	NaN	NaN	NaN	NaN	NaN	NaN	#VALUE!
chr13	21810166	21810767	+	Hist1h2ap	HDTSS	NaN	NaN	#VALUE!	0	noK4me3	NaN	NaN	NaN	NaN	NaN	NaN	0.913824	0	0.627059	#VALUE!	#VALUE!	0	NaN	NaN	NaN	NaN	NaN	#VALUE!	#VALUE!	NaN	NaN	NaN	NaN	NaN	NaN	#VALUE!
chr1	23101952	23102553	-	4933415F23Rik	LDTSS	2.4	3	PASS	4.51283	K4me3	-1	-1	NaN	-1	NaN	NaN	39.7548	1.6524	2.38125	0	#VALUE!	0.209997	NaN	51.0742	2.4	3.2	2	-1.2	0	1.02041	NaN	NaN	3.33333	NaN	NaN	-5.17959
chr1	23271968	23272569	+	Mir30a	LDTSS	93.2	95.7	PASS	0.188268	noK4me3	99.3	100	72.6191	16.7	62.0536	78.7879	6.94429	NaN	42.3	0.7	.	0.0220241	93.3333	61.1078	35.6	93.6	38.8	-54.8	-57.6	65	NaN	NaN	7.04545	NaN	NaN	-124.3
chr1	23291400	23292001	+	Mir30c-2	LDTSS	94.5	97.7	PASS	0.267489	noK4me3	-1	-1	NaN	-1	NaN	NaN	15.6986	NaN	40.3286	0	#VALUE!	0	NaN	90.2529	31.7	99.2	70.5	-28.7	-62.8	59.0678	NaN	NaN	17.6508	NaN	NaN	-137.832
chr13	21811445	21812046	+	Hist1h4m	IDTSS	NaN	4.3	#VALUE!	0	noK4me3	NaN	NaN	NaN	NaN	NaN	NaN	NaN	NaN	NaN	#VALUE!	#VALUE!	0	NaN	0.413223	NaN	NaN	NaN	#VALUE!	#VALUE!	NaN	NaN	NaN	NaN	NaN	NaN	#VALUE!
chr13	21811483	21812084	+	Hist1h4n	HDTSS	NaN	2.6	#VALUE!	0	noK4me3	NaN	NaN	NaN	NaN	NaN	NaN	NaN	NaN	NaN	#VALUE!	#VALUE!	0	NaN	0.3367	NaN	NaN	NaN	#VALUE!	#VALUE!	NaN	NaN	NaN	NaN	NaN	NaN	#VALUE!
chr13	22042648	22043249	-	Hist1h2ag	IDTSS	NaN	0.5	#VALUE!	3.92753	K4me3	0.6	0.6	NaN	0	NaN	0.307692	0.446429	2.49818	0	0	#VALUE!	0.103718	0.416667	0.390379	0.5	0	0	0	#VALUE!	8.09683	0	NaN	0	0	NaN	7.59683
chr13	23535117	23535718	+	Hist1h3g	HDTSS	NaN	0.4	#VALUE!	3.94523	K4me3	NaN	NaN	NaN	NaN	NaN	NaN	0.737368	0.454516	0.198333	#VALUE!	#VALUE!	0.218961	NaN	0.432726	1.7	0.4	0.4	0	#VALUE!	3.27678	NaN	NaN	0	NaN	NaN	2.47679
chr1	24177309	24177910	+	Col9a1	LDTSS	-1	-1	#VALUE!	0.391448	noK4me3	-1	-1	NaN	-1	NaN	NaN	10.5157	2.04143	10.7467	0	#VALUE!	0.0970598	NaN	43.4219	17.1	3.2	3.7	0.5	18.1	5.55557	NaN	NaN	18.75	NaN	NaN	3.35557
chr13	23571099	23571700	+	Hist1h2bg	IDTSS	NaN	0.5	#VALUE!	7.90631	K4me3	NaN	NaN	NaN	NaN	NaN	NaN	1.51545	0	1.22273	#VALUE!	#VALUE!	0.330362	NaN	0.107759	1.2	0	0.2	0.2	#VALUE!	20.6661	NaN	NaN	0.909091	NaN	NaN	20.1661
chr13	23683658	23684259	-	Hist1h2ac	IDTSS	NaN	0.4	#VALUE!	2.82308	K4me3	0.7	2.4	0.608521	3.7	1.3076	1.62013	1.01567	0.427308	0	1.7	#VALUE!	0.230741	0.885485	0.198413	1.2	0	1.1	1.1	#VALUE!	2.68519	0	0.416667	1.78571	2.89855	2.77778	2.28519
chr1	25277653	25278254	-	Gm20172	LDTSS	-1	-1	#VALUE!	0.331799	noK4me3	-1	-1	NaN	-1	NaN	NaN	NaN	NaN	NaN	0	#VALUE!	0.0496823	NaN	NaN	-1	-1	-1	0	0	NaN	NaN	NaN	NaN	NaN	NaN	#VALUE!
chr1	26687159	26687760	-	4931408C20Rik	LDTSS	-1	-1	#VALUE!	46.7864	K4me3	-1	-1	NaN	-1	NaN	NaN	NaN	NaN	NaN	0	#VALUE!	0.0734991	NaN	NaN	-1	-1	-1	0	0	NaN	NaN	NaN	NaN	NaN	NaN	#VALUE!
chr1	28779951	28780552	-	Gm597	LDTSS	97.2	93.7	PASS	29.3325	K4me3	90	-1	NaN	-1	NaN	NaN	22.62	NaN	12.13	-91	#VALUE!	0	NaN	63.3334	41.7	6.9	0	-6.9	-55.5	20	NaN	NaN	NaN	NaN	NaN	-80.6
chr1	29421187	29421788	+	Mir6342	LDTSS	49.5	20.9	DNAmeDiffFAIL	0.467873	noK4me3	-1	-1	NaN	-1	NaN	NaN	23.1583	4.86167	8.88833	0	#VALUE!	0.0499383	NaN	52.6502	21.7	4.4	2.4	-2	-27.8	10.9259	NaN	NaN	10.2222	NaN	NaN	-14.3741
chr1	30862955	30863556	-	Phf3	LDTSS	97.5	94.6	PASS	0.180812	noK4me3	-1	-1	NaN	-1	NaN	NaN	72.145	43.18	70.175	0	#VALUE!	0.0504506	NaN	93.75	27.8	-1	28.1	29.1	-69.7	NaN	NaN	NaN	61.25	NaN	NaN	#VALUE!
chr13	23752079	23752680	+	Hist1h3b	IDTSS	NaN	0.4	#VALUE!	1.25077	K4me3	0.3	2.1	8.62849	2.3	NaN	NaN	2.86091	0.961538	0.555833	1.8	#VALUE!	0.225107	0.096525	1.21659	3.9	0.5	0.7	0.2	#VALUE!	9.28571	0	58.3333	5	0	0	8.38571
chr13	23762085	23762686	-	Hist1h3a	IDTSS	NaN	0.6	#VALUE!	18.5239	K4me3	0.4	0.3	0.082713	0	1.30497	0.522876	NaN	0.893125	0.2175	-0.1	#VALUE!	0.359813	0.732779	0.339558	0.6	0	0.5	0.5	#VALUE!	NaN	0	5.55556	0	0	1.11111	#VALUE!
chr1	31176134	31176735	+	Lgsn	LDTSS	98.1	96.9	PASS	0.421272	noK4me3	-1	-1	NaN	-1	NaN	NaN	6.01333	1.58778	48.0567	0	#VALUE!	0.0494261	NaN	82.7233	24.8	92.9	39.3	-53.6	-73.3	76.6667	NaN	NaN	63.5374	NaN	NaN	-113.133
chr1	31222355	31222956	-	4931428L18Rik	LDTSS	0.5	1.3	PASS	3.71503	K4me3	-1	-1	NaN	-1	NaN	NaN	40.4933	3.797	0.227	0	#VALUE!	0.522689	NaN	40.7996	1.2	1.9	1.4	-0.5	0.7	2.66666	NaN	NaN	NaN	NaN	NaN	-0.53334
chr1	31222538	31223139	+	Pih1d3	LDTSS	0.5	0.6	PASS	4.32084	K4me3	-1	-1	NaN	-1	NaN	NaN	36.444	3.797	1.227	0	#VALUE!	0.378508	NaN	39.7607	1.2	1.9	1.4	-0.5	0.7	2.22222	NaN	NaN	NaN	NaN	NaN	-0.277783
chr1	31264546	31265147	+	Gm4850	LDTSS	-1	-1	#VALUE!	0.191064	noK4me3	-1	-1	NaN	-1	NaN	NaN	NaN	NaN	NaN	0	#VALUE!	0.126255	NaN	NaN	-1	-1	-1	0	0	NaN	NaN	NaN	NaN	NaN	NaN	#VALUE!
chr13	34875193	34875794	+	Prpf4b	HDTSS	NaN	0.5	#VALUE!	9.88219	K4me3	NaN	NaN	NaN	NaN	NaN	NaN	0.23303	1.16523	1.51027	#VALUE!	#VALUE!	0.0901452	NaN	0.753288	0.6	1	0.3	-0.7	#VALUE!	NaN	NaN	NaN	0.595238	NaN	NaN	#VALUE!
chr1	32520698	32521299	-	Gm9839	LDTSS	10.1	14.5	PASS	5.9528	K4me3	-1	-1	NaN	-1	NaN	NaN	25.882	3.334	7.92333	0	#VALUE!	0	NaN	76.433	3.7	43.3	36.1	-7.2	-6.4	41.2987	NaN	NaN	4	NaN	NaN	-16.5013
chr1	32546992	32547593	-	Gm5415	LDTSS	36.9	22.9	PASS	0.837885	noK4me3	-1	-1	NaN	-1	NaN	NaN	0	NaN	0	0	#VALUE!	0.0919379	NaN	45.8883	6.7	7.7	-1	-8.7	-30.2	NaN	NaN	NaN	NaN	NaN	NaN	#VALUE!
chr13	54589930	54590531	+	Higd2a	HDTSS	NaN	0.3	#VALUE!	12.2141	K4me3	NaN	NaN	NaN	NaN	NaN	NaN	2.5525	0.771481	0.579821	#VALUE!	#VALUE!	0.33574	NaN	0.40107	1.2	0.5	1.4	0.9	#VALUE!	1.11111	NaN	NaN	1.0101	NaN	NaN	0.311111
chr13	59769665	59770266	+	Etohd2	HDTSS	NaN	0.8	#VALUE!	29.1368	K4me3	NaN	NaN	NaN	NaN	NaN	NaN	0.384889	0.653269	0.378864	#VALUE!	#VALUE!	0.339325	NaN	0.457615	0.5	2.2	1	-1.2	#VALUE!	0.974026	NaN	NaN	0.606059	NaN	NaN	-2.02597
chr13	67399466	67400067	-	Zfp429	IDTSS	NaN	0.2	#VALUE!	5.03104	K4me3	0.5	8.5	3.56642	3.7	1.97619	9.07081	NaN	0.416875	1.92308	8	#VALUE!	0.0476335	2.17061	2.60154	6.8	0	0	0	#VALUE!	6.66668	0	33.1746	0	0	0	6.46668
chr13	74406764	74407365	+	Mir692-2	IDTSS	1.2	0.3	PASS	0.09693	noK4me3	NaN	NaN	NaN	NaN	NaN	NaN	NaN	0	0	#VALUE!	#VALUE!	0	NaN	36.3787	NaN	0	NaN	#VALUE!	#VALUE!	NaN	NaN	NaN	NaN	NaN	NaN	#VALUE!
chr13	74406764	74407365	+	Mir692-3	IDTSS	1.2	0.3	PASS	0.09693	noK4me3	NaN	NaN	NaN	NaN	NaN	NaN	NaN	0	0	#VALUE!	#VALUE!	0	NaN	36.3787	NaN	0	NaN	#VALUE!	#VALUE!	NaN	NaN	NaN	NaN	NaN	NaN	#VALUE!
chr13	78197716	78198317	+	A830082K12Rik	HDTSS	NaN	1.1	#VALUE!	3.3357	K4me3	2.2	0	NaN	0	NaN	1.42857	1.55478	1.28217	0	-2.2	#VALUE!	0.0888648	NaN	0.842593	0	0	1.4	1.4	#VALUE!	NaN	NaN	NaN	1.42857	0	0	#VALUE!
chr14	3412313	3412914	+	Gm10409	HDTSS	6.8	0.4	PASS	0	noK4me3	NaN	NaN	NaN	NaN	NaN	NaN	NaN	NaN	NaN	#VALUE!	#VALUE!	0	NaN	NaN	NaN	0	NaN	#VALUE!	#VALUE!	NaN	NaN	NaN	NaN	NaN	NaN	#VALUE!
chr14	3412313	3412914	+	Gm3020	HDTSS	6.8	0.4	PASS	0	noK4me3	NaN	NaN	NaN	NaN	NaN	NaN	NaN	NaN	NaN	#VALUE!	#VALUE!	0	NaN	NaN	NaN	0	NaN	#VALUE!	#VALUE!	NaN	NaN	NaN	NaN	NaN	NaN	#VALUE!
chr1	34117058	34117659	+	Mir6896	LDTSS	97.1	96	PASS	0	noK4me3	95.8	32.5	30.9923	0	86.8274	87.5661	13.5225	10.8164	61.7514	-63.3	.	0.2269	92.2774	97.5562	21.1	97.4	35	-62.4	-76	22.2222	100	NaN	15.0794	NaN	NaN	-171.178
chr14	5741301	5741902	-	Gm3500	HDTSS	NaN	NaN	#VALUE!	0	noK4me3	NaN	NaN	NaN	NaN	NaN	NaN	NaN	NaN	NaN	#VALUE!	#VALUE!	0	NaN	NaN	NaN	NaN	NaN	#VALUE!	#VALUE!	NaN	NaN	NaN	NaN	NaN	NaN	#VALUE!
chr14	7568265	7568866	-	Gm3558	HDTSS	NaN	1.2	#VALUE!	0.303838	noK4me3	NaN	NaN	NaN	NaN	NaN	NaN	0.909091	3.33588	0	#VALUE!	#VALUE!	0	NaN	2.23958	2.2	1.9	NaN	#VALUE!	#VALUE!	NaN	NaN	NaN	NaN	NaN	NaN	#VALUE!
chr14	16364905	16365506	+	Top2b	HDTSS	NaN	0.4	#VALUE!	10.2429	K4me3	0.8	0	NaN	NaN	1.81818	NaN	0.45825	1.10116	0.868837	-0.8	#VALUE!	0.0256094	0.657894	0.5291	2.1	0.4	0.8	0.4	#VALUE!	2.85714	NaN	0	2.5	NaN	NaN	2.05714
chr14	26181972	26182573	-	Plac9a	HDTSS	NaN	NaN	#VALUE!	0	noK4me3	NaN	NaN	NaN	NaN	NaN	NaN	NaN	NaN	NaN	#VALUE!	#VALUE!	0	NaN	NaN	NaN	NaN	NaN	#VALUE!	#VALUE!	NaN	NaN	NaN	NaN	NaN	NaN	#VALUE!
chr14	26182050	26182651	-	Plac9b	HDTSS	NaN	NaN	#VALUE!	0	noK4me3	NaN	NaN	NaN	NaN	NaN	NaN	NaN	NaN	NaN	#VALUE!	#VALUE!	0	NaN	NaN	NaN	NaN	NaN	#VALUE!	#VALUE!	NaN	NaN	NaN	NaN	NaN	NaN	#VALUE!
chr1	34535347	34535948	+	Cfc1	LDTSS	97.7	92.8	PASS	0.264693	noK4me3	90.2	8.1	52.3052	6.9	32.9672	27.719	5.255	5	18.666	-82.1	.	0	47.2327	65.396	21.9	37.9	31.6	-6.3	-75.8	NaN	NaN	100	25.5556	0	NaN	#VALUE!
chr14	42259747	42260348	-	Gm17026	IDTSS	NaN	NaN	#VALUE!	0.0969299	noK4me3	NaN	NaN	NaN	NaN	NaN	NaN	NaN	NaN	NaN	#VALUE!	#VALUE!	0	NaN	100	NaN	NaN	NaN	#VALUE!	#VALUE!	NaN	NaN	NaN	NaN	NaN	NaN	#VALUE!
chr14	49066194	49066795	+	Ap5m1	HDTSS	NaN	0.5	#VALUE!	21.6266	K4me3	1	1.2	NaN	1.4	1.59544	0.769231	0.506182	0.997364	1.26364	0.2	#VALUE!	0.207437	0.865148	0.920159	0.1	0.1	0.7	0.6	#VALUE!	NaN	0	0	0.833333	0	0	#VALUE!
chr1	34635909	34636510	-	AA619741	LDTSS	13.8	4.5	PASS	0.712994	noK4me3	5.1	1.8	0.178571	0.4	42.4888	76.8889	7.84	1.63667	0.769231	-3.3	.	0.114474	18.932	56.138	2.8	1.2	0.7	-0.5	-11	7.31602	0	0	12.415	NaN	NaN	1.61602
chr14	49066366	49066967	-	Exoc5	HDTSS	NaN	0.4	#VALUE!	26.6222	K4me3	0.2	1.3	NaN	1.3	1.28601	0.769231	0.14881	1.08441	1.13714	1.1	#VALUE!	0.207437	0.090744	0.960347	0.2	0.2	0.8	0.6	#VALUE!	NaN	0	0	0.857143	0	0	#VALUE!
chr14	64949546	64950147	-	Hmbox1	IDTSS	NaN	0.9	#VALUE!	5.07111	K4me3	0	NaN	NaN	0	NaN	NaN	0.8	0.3845	1.22188	#VALUE!	#VALUE!	0.0850233	NaN	1.55432	2.2	0.3	1.6	1.3	#VALUE!	3.2967	NaN	NaN	0	0	NaN	2.0967
chr14	69284802	69285403	-	Slc25a37	HDTSS	NaN	NaN	#VALUE!	0	noK4me3	NaN	NaN	NaN	NaN	NaN	NaN	NaN	NaN	NaN	#VALUE!	#VALUE!	0	NaN	NaN	NaN	NaN	NaN	#VALUE!	#VALUE!	NaN	NaN	NaN	NaN	NaN	NaN	#VALUE!
chr1	35522332	35522933	-	Mir7669	LDTSS	96.3	94.6	PASS	0.0503289	noK4me3	-1	-1	NaN	-1	NaN	NaN	8.7125	3.76	50.482	0	#VALUE!	0	NaN	45.3183	6.6	1.3	1.2	-0.1	-89.7	NaN	NaN	NaN	50.1212	NaN	NaN	#VALUE!
chr14	69336850	69337451	+	Entpd4	HDTSS	NaN	NaN	#VALUE!	0	noK4me3	NaN	NaN	NaN	NaN	NaN	NaN	NaN	NaN	NaN	#VALUE!	#VALUE!	0	NaN	NaN	NaN	NaN	NaN	#VALUE!	#VALUE!	NaN	NaN	NaN	NaN	NaN	NaN	#VALUE!
chr1	36144012	36144613	-	Mir6897	LDTSS	98.1	96.7	PASS	0.0577851	noK4me3	96.4	22.1	42.8568	17.7	88.9592	92.7233	6.02769	NaN	66.8192	-74.3	.	0.113962	89.8626	90.5247	30	94.8	58.7	-36.1	-68.1	61.3712	65.7143	25	44.3481	0	100	-130.129
chr14	69555086	69555687	-	Gm16677	HDTSS	NaN	NaN	#VALUE!	0	noK4me3	NaN	NaN	NaN	NaN	NaN	NaN	1.08768	0.510204	0.71766	#VALUE!	#VALUE!	0	NaN	NaN	NaN	0.2	NaN	#VALUE!	#VALUE!	NaN	NaN	NaN	NaN	NaN	NaN	#VALUE!
chr1	36273124	36273725	-	Neurl3	LDTSS	87.6	59.4	DNAmeDiffFAIL	4.58087	K4me3	-1	-1	NaN	-1	NaN	NaN	11.7238	4.63	5.40882	0	#VALUE!	0.0606943	NaN	24.8723	15.5	23.5	13.5	-10	-72.1	15.5442	NaN	NaN	7.53968	NaN	NaN	-67.3558
chr14	69609175	69609776	+	Loxl2	IDTSS	NaN	NaN	#VALUE!	0	noK4me3	NaN	NaN	NaN	NaN	NaN	NaN	0.672016	0.535555	0.884624	#VALUE!	#VALUE!	0	NaN	NaN	NaN	1.6	NaN	#VALUE!	#VALUE!	NaN	NaN	NaN	NaN	NaN	NaN	#VALUE!
chr1	36348457	36349058	-	Mir6898	LDTSS	94	94.2	PASS	0.370011	noK4me3	82.2	-1	NaN	-1	NaN	NaN	23.2633	2.18222	54.9967	-83.2	#VALUE!	0.00742673	NaN	94.6824	17	90.2	40	-50.2	-77	42.987	NaN	NaN	15.4167	NaN	NaN	-141.413
chr14	70177371	70177972	-	Pdlim2	IDTSS	NaN	1.2	#VALUE!	2.18652	K4me3	NaN	NaN	NaN	NaN	NaN	NaN	1.52546	1.02273	3.06727	#VALUE!	#VALUE!	0.116779	NaN	43.875	2.9	0.4	1.7	1.3	#VALUE!	NaN	NaN	NaN	6	NaN	NaN	#VALUE!
chr1	36371990	36372591	+	Fer1l5	LDTSS	98.9	96	PASS	3.26766	K4me3	-1	-1	NaN	-1	68.75	NaN	9.26571	0.714	56.899	0	#VALUE!	0.322423	5.55555	60.7222	5.3	57.3	28.7	-28.6	-93.6	35.1508	NaN	NaN	14.0909	NaN	NaN	-118.149
chr14	74947576	74948177	-	Lrch1	HDTSS	NaN	0.4	#VALUE!	10.6464	K4me3	0.5	0	0.095238	2	2.11733	1.81392	0.5334	0.508	0.588889	-0.5	#VALUE!	0.165437	74.117	48.8492	1.1	95.5	24.9	-70.6	#VALUE!	45.7167	100	NaN	0	0	NaN	-50.1833
chr14	98169464	98170065	-	Dach1	IDTSS	NaN	0.5	#VALUE!	4.68619	K4me3	0.3	0	NaN	4.4	3.125	0.925925	2.00529	2.03321	0.505	-0.3	#VALUE!	0.0122925	5.07055	0.759534	0	3.8	0.9	-2.9	#VALUE!	NaN	0	NaN	0	NaN	NaN	#VALUE!
chr14	115091914	115092515	+	Gpc5	HDTSS	NaN	0.4	#VALUE!	14.8023	K4me3	NaN	NaN	NaN	NaN	NaN	NaN	1.57615	0.197179	0.625	#VALUE!	#VALUE!	0.157754	NaN	0.327929	1	0.5	1.7	1.2	#VALUE!	0.86207	NaN	NaN	0.416666	NaN	NaN	-0.03793
chr15	43476928	43477529	+	Emc2	HDTSS	NaN	0.3	#VALUE!	5.80834	K4me3	NaN	NaN	NaN	NaN	NaN	NaN	NaN	0.529259	0.074464	#VALUE!	#VALUE!	0.230485	NaN	0.595239	1.6	1	0.7	-0.3	#VALUE!	4.44444	12.5	NaN	0	NaN	NaN	3.14444
chr15	44427810	44428411	+	Eny2	HDTSS	NaN	0.4	#VALUE!	5.97797	K4me3	0.1	0	NaN	4.7	NaN	NaN	0.607949	1.59207	0.435625	-0.1	#VALUE!	0.0486579	NaN	0.09058	1.1	0.7	5.5	4.8	#VALUE!	1.28788	0	NaN	2.1164	0	NaN	0.187879
chr15	54745627	54746228	+	Nov	IDTSS	NaN	0.2	#VALUE!	3.24715	K4me3	0.2	0	10	0	NaN	1.33333	0.7145	0.158571	0	-0.2	#VALUE!	0	0.673401	5.43903	0.9	4.4	11.5	7.1	#VALUE!	0.699301	0	NaN	0	0	NaN	-3.9007
chr15	83464305	83464906	-	Pacsin2	HDTSS	NaN	0.2	#VALUE!	4.89683	K4me3	NaN	NaN	NaN	NaN	NaN	NaN	1.50148	0.570029	0.554211	#VALUE!	#VALUE!	0.0481457	NaN	0.537812	0.8	0.1	0.9	0.8	#VALUE!	NaN	NaN	NaN	0.252525	NaN	NaN	#VALUE!
chr15	84065048	84065649	-	Efcab6	IDTSS	NaN	0.7	#VALUE!	1.37007	K4me3	NaN	NaN	NaN	NaN	NaN	NaN	1.28231	0.488462	1.31423	#VALUE!	#VALUE!	0.253021	NaN	3.0275	1.2	2.2	0.9	-1.3	#VALUE!	4.7948	NaN	NaN	1.19048	NaN	NaN	1.8948
chr15	98632027	98632628	+	Cacnb3	IDTSS	NaN	0.4	#VALUE!	1.97774	K4me3	2	0	NaN	0	NaN	3.24675	0.640833	0.505	0	-2	#VALUE!	0	11.083	4.64788	1	2.2	2.3	0.1	#VALUE!	NaN	NaN	NaN	0	NaN	NaN	#VALUE!
chr1	36714237	36714838	+	4933424G06Rik	LDTSS	97.3	96.5	PASS	3.25088	K4me3	94.6	38.4	10.2919	19.4	72.8803	71.4001	7.44333	1.85167	39.4783	-56.2	.	0.065048	83.4206	81.7739	29	96.7	57.5	-39.2	-68.3	63.5266	NaN	5.55557	33.3333	NaN	0	-129.673
chr1	36761497	36762098	+	Zap70	LDTSS	93.3	58.1	DNAmeDiffFAIL	0.840681	noK4me3	-1	-1	NaN	-1	NaN	NaN	20.4615	3.24077	6.98154	0	#VALUE!	0.129072	NaN	97.8973	30.7	98.7	59	-39.7	-62.6	64.6802	NaN	NaN	19.1346	NaN	NaN	-92.1198
chr15	98898239	98898840	-	Dhh	IDTSS	NaN	0.6	#VALUE!	5.81673	K4me3	NaN	NaN	NaN	NaN	NaN	NaN	4.68632	0.4165	0	#VALUE!	#VALUE!	0	NaN	2.04503	0	0.3	0.8	0.5	#VALUE!	NaN	NaN	NaN	0	NaN	NaN	#VALUE!
chr15	102325815	102326416	+	Pfdn5	HDTSS	NaN	0.3	#VALUE!	10.0984	K4me3	1	0	12.6984	10.4	NaN	NaN	1.465	0.373621	1.36742	-1	#VALUE!	0	0.882355	0.958064	3.4	0.5	1.7	1.2	#VALUE!	18.5714	NaN	NaN	0	0	NaN	17.7714
chr15	102671565	102672166	-	Mir688	HDTSS	NaN	0.2	#VALUE!	4.0403	K4me3	0	0	2.47934	1.8	1.50376	NaN	NaN	0.421552	0.922083	0	#VALUE!	0.25507	0.170068	0.076805	0.4	0.4	0.7	0.3	#VALUE!	NaN	0	NaN	0	NaN	0	#VALUE!
chr16	4885799	4886400	+	Mgrn1	IDTSS	NaN	1.1	#VALUE!	16.5033	K4me3	NaN	NaN	NaN	NaN	NaN	NaN	0.091538	0	0	#VALUE!	#VALUE!	0.344447	NaN	1.80558	0	0.3	0.3	0	#VALUE!	NaN	NaN	NaN	2.22222	NaN	NaN	#VALUE!
chr1	37488304	37488905	-	4930594C11Rik	LDTSS	94.7	95.9	PASS	0.820176	noK4me3	94.8	58.3	NaN	0	NaN	NaN	13.8989	1.65	46.92	-36.5	.	0.0501944	NaN	88.1577	20.8	94.4	61.4	-33	-73.9	75.7699	NaN	NaN	10.4167	NaN	NaN	-114.53
chr16	14361257	14361858	+	Abcc1	HDTSS	NaN	0.8	#VALUE!	4.09902	K4me3	NaN	NaN	NaN	NaN	NaN	NaN	0.4584	0.895962	0.603595	#VALUE!	#VALUE!	0.213839	NaN	1.34691	0.8	0.2	0.8	0.6	#VALUE!	NaN	NaN	NaN	0	NaN	NaN	#VALUE!
chr16	18164869	18165470	-	Mir6366	IDTSS	NaN	98.1	#VALUE!	0.102522	noK4me3	NaN	NaN	NaN	NaN	NaN	NaN	3.125	0	65.51	#VALUE!	#VALUE!	0	NaN	16.6667	17.3	0	1.2	1.2	#VALUE!	28.75	NaN	NaN	27.0833	NaN	NaN	-69.35
chr16	44138718	44139319	-	Atp6v1a	IDTSS	NaN	0.1	#VALUE!	7.51207	K4me3	NaN	NaN	NaN	NaN	NaN	NaN	2.526	0.792069	0.123103	#VALUE!	#VALUE!	0.127535	NaN	0.126263	0.4	1.5	1.3	-0.2	#VALUE!	NaN	NaN	NaN	3.92157	NaN	NaN	#VALUE!
chr17	6601478	6602079	+	Dynlt1c	HDTSS	NaN	0.5	#VALUE!	2.21261	K4me3	NaN	NaN	NaN	NaN	NaN	NaN	0	0	0	#VALUE!	#VALUE!	0.121901	NaN	1.00023	0.5	NaN	2	#VALUE!	#VALUE!	1.78571	NaN	NaN	0	NaN	NaN	#VALUE!
chr17	14978563	14979164	+	9030025P20Rik	HDTSS	NaN	NaN	#VALUE!	0	noK4me3	NaN	NaN	NaN	NaN	NaN	NaN	NaN	NaN	NaN	#VALUE!	#VALUE!	0	NaN	NaN	NaN	NaN	NaN	#VALUE!	#VALUE!	NaN	NaN	NaN	NaN	NaN	NaN	#VALUE!
chr17	15009539	15010140	+	Gm3435	IDTSS	NaN	NaN	#VALUE!	0	noK4me3	NaN	NaN	NaN	NaN	NaN	NaN	NaN	NaN	NaN	#VALUE!	#VALUE!	0	NaN	NaN	NaN	0	NaN	#VALUE!	#VALUE!	NaN	NaN	NaN	NaN	NaN	NaN	#VALUE!
chr1	37916192	37916793	-	Lyg2	LDTSS	95.1	95.3	PASS	0.39704	noK4me3	93.3	0	NaN	5.7	38.9899	44.709	2.18167	NaN	58.5883	-93.3	.	0.00307313	30.5481	28.602	7.8	-1	0.9	1.9	-87.3	33.3333	NaN	25	12.7778	NaN	37.5	-60.9667
chr1	37957458	37958059	-	Lyg1	LDTSS	-1	97	#VALUE!	0.137939	noK4me3	97.8	59.4	19.2879	15	52.1499	75.8432	10.0283	NaN	34.045	-38.4	#VALUE!	0.00256094	68.5742	36.0785	13.4	4.5	7.2	2.7	14.4	NaN	NaN	50	NaN	NaN	NaN	#VALUE!
chr17	15041258	15041859	-	Gm3417	HDTSS	0.8	NaN	#VALUE!	0.395175	noK4me3	NaN	NaN	NaN	NaN	NaN	NaN	1.78571	0	0	#VALUE!	#VALUE!	0	NaN	0	NaN	1.8	0	-1.8	#VALUE!	NaN	NaN	NaN	NaN	NaN	NaN	#VALUE!
chr17	15041258	15041859	-	Gm3448	HDTSS	0.8	NaN	#VALUE!	0.395175	noK4me3	NaN	NaN	NaN	NaN	NaN	NaN	1.78571	0	0	#VALUE!	#VALUE!	0	NaN	0	NaN	1.8	0	-1.8	#VALUE!	NaN	NaN	NaN	NaN	NaN	NaN	#VALUE!
chr17	15041258	15041859	-	Tcte3	HDTSS	0.8	NaN	#VALUE!	0.395175	noK4me3	NaN	NaN	NaN	NaN	NaN	NaN	1.78571	0	0	#VALUE!	#VALUE!	0	NaN	0	NaN	1.8	0	-1.8	#VALUE!	NaN	NaN	NaN	NaN	NaN	NaN	#VALUE!
chr17	15041311	15041912	+	Ermard	HDTSS	0.8	NaN	#VALUE!	0.395175	noK4me3	NaN	NaN	NaN	NaN	NaN	NaN	1.78571	0	0	#VALUE!	#VALUE!	0	NaN	0	NaN	1.8	0	-1.8	#VALUE!	NaN	NaN	NaN	NaN	NaN	NaN	#VALUE!
chr1	38820914	38821515	-	Lonrf2	LDTSS	83.8	89.7	PASS	0.111842	noK4me3	-1	-1	NaN	-1	NaN	NaN	5	NaN	64.04	0	#VALUE!	0.0507067	NaN	73.8394	15.4	74.6	27.4	-47.2	-68.4	52.8409	NaN	NaN	46.7533	NaN	NaN	-111.459
chr17	21383447	21384048	+	Zfp677	IDTSS	NaN	0.7	#VALUE!	5.12331	K4me3	0.8	2.2	0.345395	0	15.3729	11.3774	1.49842	1.29263	0.898421	1.4	#VALUE!	0.0261216	4.12993	8.68532	1	0.6	0.9	0.3	#VALUE!	NaN	0	NaN	1.53846	2.77778	NaN	#VALUE!
chr1	38938848	38939449	+	Nms	LDTSS	79.8	82.4	PASS	0.258169	noK4me3	-1	-1	100	-1	NaN	NaN	19.19	1.736	7.809	0	#VALUE!	0	NaN	41.2963	24.5	4.7	1.8	-2.9	-55.3	43.8775	NaN	NaN	25.3333	NaN	NaN	-43.2225
chr17	24727528	24728129	+	Rpl3l	IDTSS	NaN	NaN	#VALUE!	0.412884	noK4me3	88.4	0	NaN	0	64.1026	68.3333	12.878	0	10.376	-88.4	#VALUE!	0.14162	3.125	37.8548	2.1	2.9	0	-2.9	#VALUE!	NaN	0	NaN	0	NaN	NaN	#VALUE!
chr1	39186691	39187292	-	Mir6349	LDTSS	67.5	67.6	PASS	0.173355	noK4me3	-1	-1	NaN	-1	NaN	NaN	2.77667	NaN	7.21	0	#VALUE!	0.0968037	NaN	14.2857	24.1	7	1.3	-5.7	-43.4	0	NaN	NaN	NaN	NaN	NaN	-74.6
chr17	25370252	25370853	+	Tpsg1	IDTSS	NaN	NaN	#VALUE!	0.171491	noK4me3	100	NaN	NaN	NaN	77.2728	NaN	NaN	NaN	NaN	#VALUE!	#VALUE!	0.029963	NaN	NaN	NaN	NaN	NaN	#VALUE!	#VALUE!	NaN	NaN	NaN	NaN	NaN	NaN	#VALUE!
chr17	35821412	35822013	+	Ier3	HDTSS	NaN	0.4	#VALUE!	7.01344	K4me3	0.3	0.7	NaN	0	0.526316	1.42857	0.395	1.08561	0.666061	0.4	#VALUE!	0.153657	0.713853	1.60256	0.7	0	0.3	0.3	#VALUE!	NaN	0	NaN	0	NaN	0	#VALUE!
chr17	35838000	35838601	-	Tubb5	IDTSS	NaN	1.2	#VALUE!	4.17917	K4me3	0	0	NaN	NaN	NaN	NaN	1.32484	1.30548	1.02634	0	#VALUE!	0.00717063	NaN	4.6352	2.3	1.3	2.2	0.9	#VALUE!	NaN	NaN	NaN	2	NaN	NaN	#VALUE!
chr17	36189850	36190451	-	H2-T3	IDTSS	NaN	27.3	#VALUE!	0.364419	noK4me3	NaN	NaN	NaN	NaN	NaN	NaN	3.51833	0	6.59667	#VALUE!	#VALUE!	0	NaN	75.9507	5.3	89.6	33.6	-56	#VALUE!	46.1399	NaN	NaN	0	NaN	NaN	-70.7601
chr1	39548539	39549140	-	Snord89	LDTSS	99.3	95.2	PASS	0.325274	noK4me3	-1	-1	NaN	-1	NaN	NaN	9.23667	NaN	40.6117	0	#VALUE!	0	NaN	75.9219	6.6	94.9	49.2	-45.7	-92.7	55.9213	NaN	NaN	14.8148	NaN	NaN	-134.179
chr17	36958291	36958892	+	Znrd1as	HDTSS	NaN	0.6	#VALUE!	24.7749	K4me3	NaN	NaN	NaN	NaN	NaN	NaN	0.793857	0.888857	0	#VALUE!	#VALUE!	0.0199754	NaN	0	1	0.6	2.9	2.3	#VALUE!	31.0031	NaN	NaN	1.37931	NaN	NaN	29.8031
chr18	34860906	34861507	+	Egr1	HDTSS	NaN	0.6	#VALUE!	6.42627	K4me3	NaN	NaN	NaN	NaN	NaN	NaN	1.25108	0.86551	0.329643	#VALUE!	#VALUE!	0.0939866	NaN	0	0.9	0.3	0.4	0.1	#VALUE!	0.803571	NaN	NaN	0	NaN	NaN	-0.096429
chr18	36945906	36946507	+	Pcdha3	IDTSS	NaN	0.6	#VALUE!	6.30883	K4me3	NaN	NaN	NaN	NaN	NaN	NaN	6.625	1.81059	0	#VALUE!	#VALUE!	0.239192	NaN	18.1427	1.3	0	2.3	2.3	#VALUE!	3.0303	NaN	NaN	0	NaN	NaN	2.4303
chr1	39805031	39805632	-	Gm3646	LDTSS	90.2	92.8	PASS	0.0838816	noK4me3	-1	-1	NaN	-1	NaN	NaN	16.862	3.666	38.214	0	#VALUE!	0.236375	NaN	11.7738	58.2	1	-1	-2	-32	35.5555	NaN	NaN	NaN	NaN	NaN	-58.2445
chr1	39847029	39847630	-	1700066B17Rik	LDTSS	97.3	94.4	PASS	11.0873	K4me3	-1	-1	NaN	-1	NaN	NaN	5.58571	5.55571	49.9443	0	#VALUE!	0.145462	NaN	27.0694	13.1	3	1	-2	-84.2	10.3571	NaN	NaN	NaN	NaN	NaN	-87.0429
chr18	69925258	69925859	+	Ccdc68	IDTSS	NaN	0.5	#VALUE!	0.996328	noK4me3	0.6	0	0.196079	0.2	6.5557	6.55285	2.4775	0.534706	0	-0.6	#VALUE!	0.16262	49.5764	65.8965	0.2	97	28.7	-68.3	#VALUE!	63.0498	91.6667	NaN	0	NaN	NaN	-34.4502
chr1	40084467	40085068	+	Il1r2	LDTSS	94.8	92	PASS	0.393312	noK4me3	-1	-1	NaN	-1	NaN	NaN	9.76	11.334	52.318	0	#VALUE!	0.251997	NaN	35.8854	12.3	15	7.7	-7.3	-82.5	16.2626	NaN	NaN	19.0476	NaN	NaN	-90.7374
chr1	40085550	40086151	-	Gm16894	LDTSS	1.4	0.8	PASS	3.96667	K4me3	-1	-1	NaN	-1	NaN	NaN	1.318	0.4444	0.6668	0	#VALUE!	0.314996	NaN	1.34499	1.4	1.3	0.4	-0.9	0	0	NaN	NaN	NaN	NaN	NaN	-2.1
chr1	40224779	40225380	+	Il1r1	LDTSS	96.7	95.1	PASS	0.731635	noK4me3	-1	-1	NaN	-1	NaN	NaN	10.5115	NaN	50.5686	0	#VALUE!	0.0496823	NaN	62.1331	45.1	93	65.7	-27.3	-51.6	53.9388	NaN	NaN	35.8886	NaN	NaN	-134.161
chr1	40324326	40324927	+	Il1rl2	LDTSS	71.5	48.1	DNAmeDiffFAIL	2.08306	K4me3	-1	-1	NaN	-1	NaN	NaN	9.52375	1.58714	9.17563	0	#VALUE!	0.311667	NaN	1.38889	9.2	2	-1	-3	-62.3	24.1667	NaN	NaN	4	NaN	NaN	-25.9333
chr1	40429269	40429870	+	Il1rl1	LDTSS	90.6	96.7	PASS	0.21716	noK4me3	-1	-1	NaN	-1	NaN	NaN	8.335	NaN	21.59	0	#VALUE!	0.0240728	NaN	40.625	47.3	-1	3.3	4.3	-43.3	30	NaN	NaN	NaN	NaN	NaN	-65.7
chr1	40465251	40465852	+	Il18r1	LDTSS	6.9	2.3	PASS	1.38405	K4me3	-1	-1	NaN	-1	NaN	NaN	8.12292	NaN	0.611364	0	#VALUE!	0.166717	NaN	5.54538	0.4	0.3	0.5	0.2	-6.5	0	NaN	NaN	NaN	NaN	NaN	-2.6
chr1	40515061	40515662	+	Il18rap	LDTSS	83.3	81.8	PASS	0.985144	noK4me3	-1	-1	NaN	-1	NaN	NaN	4.92	2.79667	12.9175	0	#VALUE!	0.112425	NaN	15.7509	27	5.1	2.8	-2.3	-56.3	NaN	NaN	NaN	NaN	NaN	NaN	#VALUE!
chr1	40579926	40580527	+	Slc9a4	LDTSS	1.6	0.9	PASS	36.8269	K4me3	-1	-1	NaN	-1	NaN	NaN	5.39214	0.714286	0.892857	0	#VALUE!	0.0535237	NaN	26.6875	0.3	0.8	3.5	2.7	-1.3	3.0303	NaN	NaN	NaN	NaN	NaN	1.3303
chr18	74778154	74778755	-	Scarna17	IDTSS	NaN	0.7	#VALUE!	8.30522	K4me3	0.8	0	1.69181	0	1.42857	1.78571	NaN	2.46731	0	-0.8	#VALUE!	0.302704	0.701997	1.51579	1	1	0.2	-0.8	#VALUE!	NaN	NaN	NaN	0	NaN	NaN	#VALUE!
chr19	5688830	5689431	+	Map3k11	IDTSS	NaN	0.1	#VALUE!	9.9027	K4me3	0.4	4.9	20.2128	0.9	0.840476	0.543478	0.833333	1.01458	0.522917	4.5	#VALUE!	0.237143	0.612817	0.760425	1.4	0.4	0.9	0.5	#VALUE!	27.2308	5	48	1.33333	NaN	NaN	26.7308
chr1	40805300	40805901	+	Tmem182	LDTSS	10.8	4.9	PASS	0.737227	noK4me3	-1	-1	NaN	-1	NaN	NaN	17.0817	2.28	5.92833	0	#VALUE!	0.193351	NaN	44.2329	1.9	0.5	0.6	0.1	-8.9	0	NaN	NaN	NaN	NaN	NaN	-5.4
chr1	41180951	41181552	-	4930448I06Rik	LDTSS	96.7	93.3	PASS	0.891942	noK4me3	-1	-1	NaN	-1	NaN	NaN	11.5067	NaN	28.8433	0	#VALUE!	0	NaN	26.8518	19.5	19.9	13.7	-6.2	-77.2	37.5926	NaN	NaN	NaN	NaN	NaN	-75.6074
chr19	41895852	41896453	-	Rrp12	HDTSS	NaN	0.5	#VALUE!	23.1625	K4me3	NaN	NaN	NaN	NaN	NaN	NaN	1.2859	0.45	0.605641	#VALUE!	#VALUE!	0.171839	NaN	0.284469	1.3	1	0.5	-0.5	#VALUE!	1.20167	NaN	NaN	0	NaN	NaN	-0.298329
chr2	4918695	4919296	+	Phyh	IDTSS	NaN	0.7	#VALUE!	7.54842	K4me3	NaN	NaN	NaN	NaN	NaN	NaN	1.64522	0	1.42013	#VALUE!	#VALUE!	0.106279	NaN	3.14819	0	4.1	2	-2.1	#VALUE!	NaN	NaN	NaN	1.19047	NaN	NaN	#VALUE!
chr1	42700035	42700636	+	2900092D14Rik	LDTSS	47.3	54	PASS	0.833225	noK4me3	-1	-1	NaN	-1	NaN	NaN	NaN	NaN	4.668	0	#VALUE!	0.0601822	NaN	13.3939	5	16.7	10	-6.7	-42.3	21.1905	NaN	NaN	14.2857	NaN	NaN	-49.5095
chr2	16356003	16356604	+	Plxdc2	HDTSS	NaN	0.8	#VALUE!	4.53148	K4me3	NaN	NaN	NaN	NaN	NaN	NaN	0.648276	0.3636	1.15071	#VALUE!	#VALUE!	0.191046	NaN	0.285714	1.3	0.7	0.6	-0.1	#VALUE!	NaN	NaN	NaN	1.02041	NaN	NaN	#VALUE!
chr2	25287844	25288445	+	Tmem210	IDTSS	NaN	NaN	#VALUE!	9.75264	K4me3	NaN	NaN	NaN	NaN	NaN	NaN	NaN	NaN	NaN	#VALUE!	#VALUE!	0.0230485	NaN	NaN	NaN	NaN	NaN	#VALUE!	#VALUE!	NaN	NaN	NaN	NaN	NaN	NaN	#VALUE!
chr2	54085251	54085852	-	Rprm	HDTSS	NaN	0.7	#VALUE!	6.46914	K4me3	0.6	0	0	0	NaN	0.961538	NaN	1.294	0.766207	-0.6	#VALUE!	0.142388	NaN	0.40893	1.5	1.3	1.3	0	#VALUE!	7.06031	0	63.3333	0.555557	NaN	NaN	5.06031
chr2	75938161	75938762	-	Ttc30b	IDTSS	NaN	0.1	#VALUE!	11.6241	K4me3	NaN	NaN	NaN	NaN	NaN	NaN	1.04167	0.260417	0.875833	#VALUE!	#VALUE!	0.509372	NaN	0.201613	2.1	0.3	0.3	0	#VALUE!	NaN	NaN	NaN	0	NaN	NaN	#VALUE!
chr2	92183881	92184482	+	Phf21a	IDTSS	NaN	0	#VALUE!	5.30412	K4me3	NaN	NaN	NaN	NaN	NaN	NaN	0	0	0	#VALUE!	#VALUE!	0.0512189	NaN	0	4.2	0	3.1	3.1	#VALUE!	NaN	NaN	NaN	NaN	NaN	NaN	#VALUE!
chr1	43196460	43197061	-	Fhl2	LDTSS	-1	-1	#VALUE!	0.236733	noK4me3	-1	-1	NaN	-1	NaN	NaN	NaN	NaN	NaN	0	#VALUE!	0.149047	NaN	NaN	-1	-1	-1	0	0	NaN	NaN	NaN	NaN	NaN	NaN	#VALUE!
chr2	105904337	105904938	+	Immp1l	HDTSS	NaN	0.5	#VALUE!	9.06668	K4me3	0.7	1.8	0	0	NaN	0.527211	0.733333	0.577273	0.447273	1.1	#VALUE!	0.135218	0.714287	0.21021	0.7	0.6	0.7	0.1	#VALUE!	NaN	0	NaN	0	NaN	NaN	#VALUE!
chr1	43730301	43730902	+	1500015O10Rik	LDTSS	9.5	10	PASS	0.187336	noK4me3	-1	-1	NaN	-1	NaN	NaN	4.88933	NaN	3.98933	0	#VALUE!	0.00256094	NaN	17.1388	0.5	1.9	1.8	-0.1	-9	2.43506	NaN	NaN	8	NaN	NaN	-9.46494
chr2	109674399	109675000	+	Bdnf	IDTSS	NaN	0.5	#VALUE!	1.50707	K4me3	1.5	0	NaN	0	NaN	NaN	0.767368	1.2145	0	-1.5	#VALUE!	0	NaN	2.18403	2.4	1.3	1.3	0	#VALUE!	NaN	NaN	NaN	0	NaN	NaN	#VALUE!
chr2	118373118	118373719	-	Gpr176	HDTSS	NaN	0.6	#VALUE!	10.4386	K4me3	0.6	0.9	1.0856	1.2	1.91465	0.875342	0.553472	0.2175	1.06737	0.3	#VALUE!	0.351105	0.502988	0.449198	0.3	1.4	0.4	-1	#VALUE!	1.5873	0	4.54545	0	NaN	NaN	-0.4127
chr1	44019705	44020306	-	Mettl21c	LDTSS	-1	93.3	#VALUE!	0.223684	noK4me3	-1	-1	NaN	-1	NaN	NaN	3.125	NaN	10.715	0	#VALUE!	0.048914	NaN	47.3484	-1	10	-1	-11	0	NaN	NaN	NaN	NaN	NaN	NaN	#VALUE!
chr2	119288441	119289042	+	Vps18	HDTSS	NaN	0.1	#VALUE!	26.4246	K4me3	0.2	1.5	0.061728	0.2	0.545809	0.567507	0.494333	0.992833	0.431034	1.3	#VALUE!	0.113962	0.703836	0.091912	0.5	0.6	0.6	0	#VALUE!	2.26757	1.66667	2.27273	0	NaN	NaN	1.56757
chr2	120245034	120245635	-	Pla2g4e	IDTSS	NaN	0.3	#VALUE!	3.36552	K4me3	0	0	0	NaN	3.125	3.33333	0.790714	0.586	1.14667	0	#VALUE!	0.0501945	NaN	1.05479	1.6	0.6	1.5	0.9	#VALUE!	4.19753	NaN	NaN	0	NaN	NaN	3.29753
chr2	121506355	121506956	-	Mfap1a	IDTSS	NaN	0.2	#VALUE!	4.31525	K4me3	0	0	0	0	NaN	NaN	0	0.782778	0.902222	0	#VALUE!	0	0.952381	0.140253	0.5	0.6	1	0.4	#VALUE!	1.52047	NaN	NaN	0	NaN	NaN	0.720467
chr2	125723847	125724448	-	Shc4	IDTSS	NaN	0.3	#VALUE!	3.59666	K4me3	0.5	0.3	4.26984	3.5	10.5952	2.522	0.8	0.649545	0	-0.2	#VALUE!	0.142901	0.133333	1.11111	0.4	1.8	0.9	-0.9	#VALUE!	11.0823	0	NaN	2.5	NaN	NaN	8.98225
chr1	44218630	44219231	-	Mettl21e	LDTSS	-1	-1	#VALUE!	0.29079	noK4me3	95.3	10.3	37.998	21.4	47.2101	67.7778	NaN	NaN	NaN	-85	#VALUE!	0	NaN	NaN	-1	-1	-1	0	0	NaN	NaN	61.1111	NaN	NaN	31.5656	#VALUE!
chr2	147187123	147187724	+	6430503K07Rik	HDTSS	NaN	0.4	#VALUE!	1.01031	K4me3	NaN	NaN	NaN	NaN	NaN	NaN	0	0.138889	0	#VALUE!	#VALUE!	0	NaN	2.08333	2.1	1.4	0.2	-1.2	#VALUE!	NaN	NaN	NaN	0	NaN	NaN	#VALUE!
chr1	44744648	44745249	-	4930521E06Rik	LDTSS	97.9	95.3	PASS	0.0950658	noK4me3	92.7	80	100	-1	NaN	72.2728	NaN	NaN	2.78	-12.7	.	0	NaN	82.5362	-1	97.2	48.4	-48.8	-98.9	48.3334	66.6667	39.5834	NaN	0	NaN	-144.167
chr1	45311237	45311838	+	Col3a1	LDTSS	76	95.1	PASS	0.131414	noK4me3	-1	-1	NaN	-1	NaN	NaN	26.4533	NaN	22.144	0	#VALUE!	0	NaN	18.1707	32.9	7.5	4.1	-3.4	-43.1	50.4902	NaN	NaN	NaN	NaN	NaN	-52.1098
chr1	45502981	45503582	-	Col5a2	LDTSS	1.9	1.8	PASS	0.630044	noK4me3	2	0	NaN	5.8	34.2319	27.608	9.22444	NaN	2.2137	-2	.	0.254302	2.67858	0.478469	5.5	1.3	3.7	2.4	3.6	0	NaN	0	NaN	0	0	-3.1
chr2	151009097	151009698	-	Ninl	HDTSS	NaN	0.3	#VALUE!	5.14288	K4me3	NaN	NaN	NaN	NaN	NaN	NaN	0.988621	0.146476	0.949189	#VALUE!	#VALUE!	0.0256094	NaN	0.731764	2.9	0	0.9	0.9	#VALUE!	1.96079	NaN	NaN	0	NaN	NaN	1.66079
chr2	176708052	176708653	+	Gm14305	IDTSS	NaN	0.9	#VALUE!	1.75126	K4me3	NaN	NaN	NaN	NaN	NaN	NaN	0	1.28167	4	#VALUE!	#VALUE!	0	NaN	0	2	0	0	0	#VALUE!	NaN	NaN	NaN	0	NaN	NaN	#VALUE!
chr1	46066437	46067038	+	Dnah7b	LDTSS	0.4	0.6	PASS	5.21092	K4me3	0.4	0	0.293255	2.6	7.72672	1.29037	0.747895	0.814211	0.607368	-0.4	patHypomet	0.0998768	0.136705	NaN	0.7	1	1.3	0.3	0.3	0	NaN	0	0.392157	0	0	-1.6
chr3	3507729	3508330	+	Hnf4g	IDTSS	NaN	1.1	#VALUE!	0.712062	noK4me3	NaN	NaN	NaN	NaN	NaN	NaN	0.95	0.532857	0.272381	#VALUE!	#VALUE!	0.024329	NaN	1.40242	0	1.4	1.8	0.4	#VALUE!	3.52941	NaN	NaN	2.14285	NaN	NaN	1.02941
chr1	47466824	47467425	-	Mir6350	LDTSS	97.3	95.1	PASS	0.312226	noK4me3	-1	-1	NaN	-1	NaN	NaN	32.2217	NaN	5.858	0	#VALUE!	0	NaN	88.9623	-1	69.6	47.9	-21.7	-98.3	49.2918	NaN	NaN	43.6667	NaN	NaN	-115.408
chr3	30995470	30996071	+	Prkci	HDTSS	NaN	0.3	#VALUE!	4.87632	K4me3	NaN	NaN	NaN	NaN	NaN	NaN	0.723208	1.5049	0.34434	#VALUE!	#VALUE!	0.297582	NaN	0.253784	0.5	0.3	0.2	-0.1	#VALUE!	NaN	NaN	NaN	0.462963	NaN	NaN	#VALUE!
chr1	51288825	51289426	+	Sdpr	LDTSS	2.8	1.7	PASS	0.533115	noK4me3	-1	-1	NaN	-1	NaN	NaN	6.71889	0.741111	2.97667	0	#VALUE!	0.114474	NaN	2.07039	11.4	2.6	1.5	-1.1	8.6	4.61538	NaN	NaN	NaN	NaN	NaN	0.315385
chr1	51333478	51334079	-	9330175M20Rik	LDTSS	2	0.4	PASS	2.19956	K4me3	-1	-1	NaN	-1	NaN	NaN	4.84667	NaN	NaN	0	#VALUE!	0.312435	NaN	0.625	0.4	-1	0.8	1.8	-1.6	0	NaN	NaN	NaN	NaN	NaN	0.6
chr3	38484515	38485116	-	Ankrd50	HDTSS	NaN	0.5	#VALUE!	3.52956	K4me3	0.7	3.5	0.8547	0.1	0.717719	0.863521	1.09556	0.677213	1.38887	2.8	#VALUE!	0	1.04091	0.419026	0.1	0.8	1.2	0.4	#VALUE!	1.01852	0	NaN	0.357143	NaN	NaN	-0.281481
chr3	56183400	56184001	-	Nbea	HDTSS	NaN	0.5	#VALUE!	5.73844	K4me3	NaN	NaN	NaN	NaN	NaN	NaN	0.829773	0.4375	0.521923	#VALUE!	#VALUE!	0.0783648	NaN	0.453008	0.2	0.8	0.8	0	#VALUE!	NaN	NaN	NaN	0	NaN	NaN	#VALUE!
chr1	52007943	52008544	+	Stat4	LDTSS	27	35	PASS	9.9754	K4me3	36.4	7.5	14.4548	7	46.6312	73.8095	4.70857	NaN	2.12	-28.9	.	0.20001	79.3729	90.3137	3	98.6	55.1	-43.5	-24	51.2821	NaN	NaN	10	NaN	NaN	-82.3179
chr3	89392902	89393503	-	Zbtb7b	IDTSS	NaN	0.4	#VALUE!	7.60434	K4me3	NaN	NaN	NaN	NaN	NaN	NaN	0	0	0.397143	#VALUE!	#VALUE!	0.00563407	NaN	0.598413	0.7	0	4.3	4.3	#VALUE!	NaN	NaN	NaN	0	NaN	NaN	#VALUE!
chr3	94309831	94310432	+	Them4	HDTSS	NaN	0.5	#VALUE!	8.49349	K4me3	0	0	0	0	NaN	NaN	0.79186	0.089535	0.891938	0	#VALUE!	0.178754	NaN	0.803804	0.9	0.3	0.8	0.5	#VALUE!	0.689655	NaN	NaN	0	NaN	NaN	-0.110345
chr3	96245751	96246352	-	Hist2h2aa1	HDTSS	NaN	1.4	#VALUE!	2.10916	K4me3	NaN	NaN	NaN	NaN	NaN	NaN	0.41925	0.164286	0.546591	#VALUE!	#VALUE!	0	NaN	2.04009	0	0	0	0	#VALUE!	NaN	NaN	NaN	NaN	NaN	NaN	#VALUE!
chr3	96245751	96246352	-	Hist2h2aa2	HDTSS	NaN	1.4	#VALUE!	2.10916	K4me3	NaN	NaN	NaN	NaN	NaN	NaN	0.41925	0.164286	0.546591	#VALUE!	#VALUE!	0	NaN	2.04009	0	0	0	0	#VALUE!	NaN	NaN	NaN	NaN	NaN	NaN	#VALUE!
chr3	96452005	96452606	-	BC107364	HDTSS	NaN	NaN	#VALUE!	0	noK4me3	NaN	NaN	NaN	NaN	NaN	NaN	NaN	NaN	NaN	#VALUE!	#VALUE!	0	NaN	NaN	NaN	NaN	NaN	#VALUE!	#VALUE!	NaN	NaN	NaN	NaN	NaN	NaN	#VALUE!
chr3	138526120	138526721	+	Mir1956	IDTSS	NaN	0.4	#VALUE!	33.4875	K4me3	0.4	1	0	0	NaN	NaN	0.093929	0.952143	0.238214	0.6	#VALUE!	0.0706821	3.06192	0.248139	1.2	0	1.8	1.8	#VALUE!	NaN	0	0	2.85714	NaN	NaN	#VALUE!
chr4	9669043	9669644	-	Asph	HDTSS	NaN	0.3	#VALUE!	3.15861	K4me3	0.8	0.6	42.8165	1.2	0.815026	NaN	0	0.541	0.462963	-0.2	#VALUE!	0.0781087	2.66447	0.268817	6.1	0.2	1.9	1.7	#VALUE!	11.9484	0	30	0	NaN	NaN	11.4484
chr4	33248486	33249087	-	Pnrc1	HDTSS	NaN	1.1	#VALUE!	3.69359	K4me3	NaN	NaN	NaN	NaN	NaN	NaN	0.606061	0.715455	0	#VALUE!	#VALUE!	0.0312435	NaN	1.21741	0	0.3	0.3	0	#VALUE!	0.568182	NaN	NaN	0	NaN	NaN	-0.831818
chr1	53061362	53061963	+	Mstn	LDTSS	97.2	95.4	PASS	0.150987	noK4me3	-1	-1	NaN	-1	NaN	NaN	10.5675	1.23444	37.7222	0	#VALUE!	0	NaN	35.2604	27.6	0.9	4.6	3.7	-69.6	44.2857	NaN	NaN	49.1948	NaN	NaN	-52.0143
chr1	53187316	53187917	-	1700019A02Rik	LDTSS	14.9	11.9	PASS	3.72901	K4me3	-1	-1	NaN	-1	NaN	NaN	23.3177	2.59727	1.09864	0	#VALUE!	0	NaN	99.7067	1.1	98.2	56.1	-42.1	-13.8	42.116	NaN	NaN	NaN	NaN	NaN	-67.984
chr4	40239524	40240125	-	Ddx58	IDTSS	NaN	0.3	#VALUE!	8.26514	K4me3	NaN	NaN	NaN	NaN	NaN	NaN	1.2176	0	0.310435	#VALUE!	#VALUE!	0	NaN	0.786748	2.2	0.5	0.6	0.1	#VALUE!	0.735294	NaN	NaN	0.769231	NaN	NaN	-0.064706
chr4	40919755	40920356	+	Spink4	IDTSS	NaN	95.2	#VALUE!	1.10631	K4me3	NaN	NaN	NaN	NaN	NaN	NaN	11.3533	0	31.2033	#VALUE!	#VALUE!	0.121901	NaN	0	3.3	0	0	0	#VALUE!	NaN	NaN	NaN	0	NaN	NaN	#VALUE!
chr1	53313323	53313924	+	Osgepl1	LDTSS	0.4	0.4	PASS	6.98455	K4me3	-1	-1	NaN	-1	NaN	NaN	NaN	NaN	0.614545	0	#VALUE!	0.0942427	NaN	0.153846	0.7	1.1	0.5	-0.6	0.3	0.735294	NaN	NaN	NaN	NaN	NaN	-0.764706
chr4	42756217	42756818	-	Ccl19	IDTSS	NaN	NaN	#VALUE!	0	noK4me3	NaN	NaN	NaN	NaN	NaN	NaN	7.40667	1.58667	51.47	#VALUE!	#VALUE!	0	NaN	NaN	27.2	NaN	5.4	#VALUE!	#VALUE!	NaN	NaN	NaN	NaN	NaN	NaN	#VALUE!
chr4	43000206	43000807	-	Vcp	HDTSS	NaN	0.5	#VALUE!	3.1698	K4me3	NaN	NaN	NaN	NaN	NaN	NaN	0.309706	1.21029	0	#VALUE!	#VALUE!	0	NaN	0.367762	0.6	0.9	1.1	0.2	#VALUE!	NaN	NaN	NaN	0	NaN	NaN	#VALUE!
chr4	55418541	55419142	-	Gm12505	IDTSS	96.9	83	PASS	0	noK4me3	NaN	NaN	NaN	NaN	NaN	NaN	39.405	34.49	26.5692	#VALUE!	#VALUE!	0.0699137	NaN	94.1592	NaN	97.5	NaN	#VALUE!	#VALUE!	NaN	NaN	NaN	NaN	NaN	NaN	#VALUE!
chr1	53849123	53849724	+	Mir7681	LDTSS	97.5	-1	#VALUE!	0.0475329	noK4me3	-1	-1	NaN	-1	NaN	NaN	9.09	3.03	54.34	0	#VALUE!	0.0460969	NaN	93.6296	8.9	92.1	53	-39.1	-88.6	NaN	NaN	NaN	26.6667	NaN	NaN	#VALUE!
chr4	88773533	88774134	+	Gm13289	HDTSS	NaN	NaN	#VALUE!	0	noK4me3	NaN	NaN	NaN	NaN	NaN	NaN	NaN	NaN	NaN	#VALUE!	#VALUE!	0	NaN	NaN	NaN	NaN	NaN	#VALUE!	#VALUE!	NaN	NaN	NaN	NaN	NaN	NaN	#VALUE!
chr4	88773533	88774134	+	Gm13290	HDTSS	NaN	NaN	#VALUE!	0	noK4me3	NaN	NaN	NaN	NaN	NaN	NaN	NaN	NaN	NaN	#VALUE!	#VALUE!	0	NaN	NaN	NaN	NaN	NaN	#VALUE!	#VALUE!	NaN	NaN	NaN	NaN	NaN	NaN	#VALUE!
chr4	88773693	88774294	+	Gm13285	HDTSS	NaN	NaN	#VALUE!	0	noK4me3	NaN	NaN	NaN	NaN	NaN	NaN	NaN	NaN	NaN	#VALUE!	#VALUE!	0	NaN	NaN	NaN	NaN	NaN	#VALUE!	#VALUE!	NaN	NaN	NaN	NaN	NaN	NaN	#VALUE!
chr4	88779549	88780150	+	Gm13272	HDTSS	0	NaN	#VALUE!	0	noK4me3	0	NaN	NaN	NaN	NaN	NaN	NaN	NaN	NaN	#VALUE!	#VALUE!	0	NaN	NaN	NaN	NaN	NaN	#VALUE!	#VALUE!	NaN	NaN	NaN	NaN	NaN	NaN	#VALUE!
chr4	88781830	88782431	+	Ifnz	IDTSS	0	NaN	#VALUE!	1.08207	K4me3	NaN	NaN	NaN	NaN	NaN	NaN	2.04143	NaN	NaN	#VALUE!	#VALUE!	0	NaN	5.55555	NaN	9.9	NaN	#VALUE!	#VALUE!	NaN	NaN	NaN	NaN	NaN	NaN	#VALUE!
chr4	88787676	88788277	+	Gm13277	IDTSS	NaN	NaN	#VALUE!	0	noK4me3	NaN	NaN	NaN	NaN	NaN	NaN	NaN	NaN	NaN	#VALUE!	#VALUE!	0	NaN	NaN	NaN	NaN	NaN	#VALUE!	#VALUE!	NaN	NaN	NaN	NaN	NaN	NaN	#VALUE!
chr4	88790594	88791195	+	Gm13278	IDTSS	NaN	NaN	#VALUE!	0	noK4me3	NaN	NaN	NaN	NaN	NaN	NaN	NaN	NaN	NaN	#VALUE!	#VALUE!	0	NaN	NaN	NaN	NaN	NaN	#VALUE!	#VALUE!	NaN	NaN	NaN	NaN	NaN	NaN	#VALUE!
chr4	88791089	88791690	+	Gm13279	HDTSS	NaN	NaN	#VALUE!	0	noK4me3	NaN	NaN	NaN	NaN	NaN	NaN	NaN	NaN	NaN	#VALUE!	#VALUE!	0	NaN	NaN	NaN	NaN	NaN	#VALUE!	#VALUE!	NaN	NaN	NaN	NaN	NaN	NaN	#VALUE!
chr4	88800019	88800620	+	Gm13287	HDTSS	NaN	NaN	#VALUE!	0	noK4me3	NaN	NaN	NaN	NaN	NaN	NaN	NaN	NaN	NaN	#VALUE!	#VALUE!	0	NaN	NaN	NaN	NaN	NaN	#VALUE!	#VALUE!	NaN	NaN	NaN	NaN	NaN	NaN	#VALUE!
chr4	124700398	124700999	+	Fhl3	HDTSS	NaN	0.6	#VALUE!	5.56508	K4me3	NaN	NaN	NaN	NaN	NaN	NaN	0.512449	0.862826	0.982041	#VALUE!	#VALUE!	0.0957793	NaN	0.574879	0.9	0.2	0.7	0.5	#VALUE!	NaN	NaN	NaN	0	NaN	NaN	#VALUE!
chr1	55226481	55227082	-	Rftn2	LDTSS	0.8	0.6	PASS	3.52676	K4me3	-1	-1	NaN	-1	NaN	NaN	0.24	2.05071	0.544286	0	#VALUE!	0.371081	NaN	2.23214	13.1	2.3	8.5	6.2	12.3	11.2256	NaN	NaN	NaN	NaN	NaN	8.32562
chr4	132269885	132270486	-	Rnu11	IDTSS	NaN	0.5	#VALUE!	5.27802	K4me3	NaN	NaN	NaN	NaN	NaN	NaN	0.535893	0.497857	0.833571	#VALUE!	#VALUE!	0	NaN	0.63819	0.8	0.5	1.3	0.8	#VALUE!	2.11735	NaN	NaN	0	NaN	NaN	1.11735
chr4	134372246	134372847	-	Extl1	IDTSS	NaN	0.3	#VALUE!	4.63213	K4me3	0.2	2.5	1.30952	1.1	1.06326	NaN	0.452353	0.478421	0.812353	2.3	#VALUE!	0.161852	71.6347	64.4998	4.9	75.7	30.2	-45.5	#VALUE!	63.0952	100	7.14286	1.42857	NaN	NaN	-12.9048
chr4	141139495	141140096	-	Szrd1	HDTSS	NaN	0.8	#VALUE!	6.8755	K4me3	0.8	11.7	19.801	0.8	0.309066	1.66667	0.647059	0.680286	0.252424	10.9	#VALUE!	0.0878404	0.81282	0.125313	2.2	0.7	1	0.3	#VALUE!	15.7707	0	13.37	3.33333	NaN	NaN	14.2707
chr1	55930940	55931541	+	9130227L01Rik	LDTSS	-1	-1	#VALUE!	0.712994	noK4me3	-1	-1	NaN	-1	NaN	NaN	NaN	NaN	NaN	0	#VALUE!	0.0501945	NaN	NaN	-1	-1	-1	0	0	NaN	NaN	NaN	NaN	NaN	NaN	#VALUE!
chr1	56018677	56019278	+	1700003I22Rik	LDTSS	41.8	33.7	PASS	1.15197	K4me3	-1	-1	NaN	-1	NaN	NaN	22.16	1.19083	6.59667	0	#VALUE!	0.0504505	NaN	36.5964	10.6	1.9	1.9	0	-31.2	33.3333	NaN	NaN	NaN	NaN	NaN	-2.26667
chr1	56637150	56637751	-	Hsfy2	LDTSS	97.1	98	PASS	12.5002	K4me3	-1	-1	NaN	-1	NaN	NaN	10.4329	NaN	38.7529	0	#VALUE!	0	NaN	70.6996	36.4	94.9	50.2	-44.7	-60.7	65.3333	NaN	NaN	64.9206	NaN	NaN	-127.567
chr5	3893632	3894233	-	Mterf1a	HDTSS	NaN	0.3	#VALUE!	3.52769	K4me3	NaN	NaN	NaN	NaN	NaN	NaN	NaN	NaN	NaN	#VALUE!	#VALUE!	0	NaN	0.444445	NaN	0	NaN	#VALUE!	#VALUE!	NaN	NaN	NaN	NaN	NaN	NaN	#VALUE!
chr1	72874564	72875165	-	Igfbp5	IDTSS	1.4	1.5	PASS	1.17341	K4me3	1.3	1.5	0.555556	2.4	8.79183	0	NaN	0.2975	NaN	0.2	patHypomet	0.186181	10.2414	0.823044	0.7	0.7	2.1	1.4	-0.7	NaN	0	0	NaN	0	0	#VALUE!
chr1	57214695	57215296	-	BC055402	LDTSS	96.8	96.9	PASS	0.175219	noK4me3	-1	-1	NaN	-1	NaN	NaN	9.49667	1.515	52.6667	0	#VALUE!	0.0988524	NaN	38.2562	15	4.2	1.4	-2.8	-81.8	22.2222	NaN	NaN	36.6666	NaN	NaN	-78.8778
chr5	9265892	9266493	+	9330182L06Rik	HDTSS	NaN	0.9	#VALUE!	6.99666	K4me3	NaN	NaN	NaN	NaN	NaN	NaN	0.908077	0.7152	0.280196	#VALUE!	#VALUE!	0.0263777	NaN	0.572277	0.4	0.7	0.7	0	#VALUE!	0.925926	NaN	NaN	1.42857	NaN	NaN	-0.674074
chr5	30888551	30889152	+	Agbl5	HDTSS	NaN	0.5	#VALUE!	24.6118	K4me3	NaN	NaN	NaN	NaN	NaN	NaN	0.801047	0.508889	1.06833	#VALUE!	#VALUE!	0.0522433	NaN	0	0	0.2	1.3	1.1	#VALUE!	1.0101	NaN	NaN	1.70454	NaN	NaN	0.310101
chr6	47752624	47753225	-	Rn4.5s	HDTSS	0	0	PASS	0	noK4me3	NaN	NaN	NaN	NaN	NaN	NaN	NaN	NaN	NaN	#VALUE!	#VALUE!	0	NaN	1.38051	NaN	0	NaN	#VALUE!	#VALUE!	NaN	NaN	NaN	NaN	NaN	NaN	#VALUE!
chr6	89140693	89141294	+	Gm1965	IDTSS	NaN	97.3	#VALUE!	0.603948	noK4me3	NaN	NaN	NaN	NaN	NaN	NaN	7.64	2.61	63.0575	#VALUE!	#VALUE!	0.0550603	NaN	33.6174	12.5	0	1	1	#VALUE!	26.3889	NaN	NaN	24.4444	NaN	NaN	-70.9111
chr7	4925543	4926144	+	Ssc5d	IDTSS	NaN	91.1	#VALUE!	0.0475329	noK4me3	NaN	NaN	NaN	NaN	NaN	NaN	6.25	0	18.0967	#VALUE!	#VALUE!	0.0143413	NaN	58.3088	5.6	NaN	39.6	#VALUE!	#VALUE!	NaN	NaN	NaN	NaN	NaN	NaN	#VALUE!
chr7	43690117	43690718	+	Klk14	IDTSS	NaN	NaN	#VALUE!	0.147259	noK4me3	NaN	NaN	NaN	NaN	NaN	NaN	0	0	57.275	#VALUE!	#VALUE!	0.0522432	NaN	NaN	12.9	NaN	20.8	#VALUE!	#VALUE!	NaN	NaN	NaN	0	NaN	NaN	#VALUE!
chr1	58029668	58030269	+	Aox1	LDTSS	3.7	2.3	PASS	0.642161	noK4me3	-1	-1	NaN	-1	NaN	NaN	NaN	NaN	0.784375	0	#VALUE!	0.120108	NaN	7.10055	1.2	1.3	0.3	-1	-2.5	1.33333	NaN	NaN	NaN	NaN	NaN	-2.26667
chr1	58112835	58113436	+	Aox3	LDTSS	20.6	43.2	DNAmeDiffFAIL	0.298246	noK4me3	44.4	16	20.0798	11.4	28.7227	43.0256	8.36462	1.27267	2.65533	-28.4	.	0.162876	7.51615	11.0185	3.4	-1	0.7	1.7	-17.2	5.1948	NaN	0	15	0	33.3334	-37.0052
chr1	58210096	58210697	+	Aox4	LDTSS	9.9	0.9	PASS	1.25823	K4me3	0.9	1.3	0.250627	1.3	76.368	71.9256	7.2845	1.00333	1.1621	0.4	patHypomet	0.250204	1.30713	14.1798	2.8	0.8	2.6	1.8	-7.1	NaN	NaN	0	NaN	0	0	#VALUE!
chr1	58278025	58278626	+	Aox2	LDTSS	36.5	32	PASS	0.144463	noK4me3	-1	-1	NaN	-1	NaN	NaN	7.64154	2.32308	0.732308	0	#VALUE!	0.0389263	NaN	51.9792	0.7	2.4	2.6	0.2	-35.8	5.66919	NaN	NaN	8	NaN	NaN	-28.7308
chr7	43975760	43976361	+	Klk1b9	IDTSS	NaN	NaN	#VALUE!	0	noK4me3	NaN	NaN	NaN	NaN	NaN	NaN	NaN	NaN	NaN	#VALUE!	#VALUE!	0.018951	NaN	NaN	NaN	NaN	NaN	#VALUE!	#VALUE!	NaN	NaN	NaN	NaN	NaN	NaN	#VALUE!
chr7	44225136	44225737	+	Klk1	IDTSS	NaN	NaN	#VALUE!	0.205976	noK4me3	NaN	NaN	NaN	NaN	NaN	NaN	NaN	NaN	NaN	#VALUE!	#VALUE!	0.0268899	NaN	NaN	NaN	NaN	NaN	#VALUE!	#VALUE!	NaN	NaN	NaN	NaN	NaN	NaN	#VALUE!
chr1	74587727	74588328	-	Zfp142	HDTSS	0.1	0.2	PASS	8.08433	K4me3	0.2	0.4	0.560605	2.7	0.540675	0.227273	0.254024	1.16207	1.69122	0.2	patHypomet	0.0430238	2.0362	0.248663	0.7	0.5	1	0.5	0.6	NaN	0	0	0.740741	0	4.54545	#VALUE!
chr1	58447332	58447933	+	Nif3l1	LDTSS	97.4	95.4	PASS	0.734431	noK4me3	97.3	13.9	7.00549	7.1	68.828	91.4478	21.995	0.769231	45.7331	-83.4	.	0.123181	44.2698	54.3742	16.7	19.3	12.5	-6.8	-80.7	13.7053	NaN	NaN	9.5571	NaN	NaN	-100.995
chr1	74588060	74588661	+	Bcs1l	IDTSS	0.3	0.4	PASS	8.36114	K4me3	0.5	0	0.395257	3	0.42517	1.6	NaN	1.46069	2.09379	-0.5	patHypomet	0.0537798	1.85528	0.10142	0.5	0.7	1.1	0.4	0.2	NaN	0	0	0.833335	0	0	#VALUE!
chr1	74601096	74601697	-	Rnf25	HDTSS	0.7	0.5	PASS	25.7582	K4me3	0.6	0	NaN	0	12.6395	11.2319	0.9075	0.15625	0.484062	-0.6	patHypomet	0.000256094	6.18326	0.810521	0.5	1.6	0.7	-0.9	-0.2	NaN	0	0	0.925925	0	0	#VALUE!
chr1	74601154	74601755	+	Stk36	IDTSS	0.7	0.6	PASS	26.7089	K4me3	0.7	0	NaN	0	11.1913	10.7874	0.968	0.166667	0.516333	-0.7	patHypomet	0.0274021	6.95617	0.463334	0.2	1.7	0.6	-1.1	-0.5	NaN	0	0	0.888888	0	0	#VALUE!
chr1	74713273	74713874	+	Cyp27a1	IDTSS	0.6	0.4	PASS	10.5057	K4me3	NaN	NaN	NaN	NaN	NaN	NaN	1.62185	0.223214	0.223214	#VALUE!	#VALUE!	0.230741	NaN	5.29539	1	NaN	0.6	#VALUE!	0.4	1.06509	NaN	NaN	NaN	NaN	NaN	#VALUE!
chr1	58695688	58696289	-	Als2cr12	LDTSS	38	25.2	PASS	6.59869	K4me3	-1	-1	NaN	-1	NaN	NaN	8.5225	1.25	4.005	0	#VALUE!	0.0619748	NaN	48.2594	1	4.4	4.4	0	-37	16.6667	NaN	NaN	NaN	NaN	NaN	-12.9333
chr1	74771591	74772192	+	Wnt6	HDTSS	0.6	0.8	PASS	1.44277	K4me3	NaN	NaN	NaN	NaN	NaN	NaN	0.845789	1.53102	0.394667	#VALUE!	#VALUE!	0	NaN	1.38124	1.3	1.2	0.6	-0.6	0.7	NaN	NaN	NaN	1.38889	NaN	NaN	#VALUE!
chr1	58795073	58795674	+	Casp8	LDTSS	2.1	1.9	PASS	8.00884	K4me3	-1	-1	NaN	-1	NaN	NaN	0.252778	1.08056	1.14053	0	#VALUE!	0.226387	NaN	0.607289	2.1	0.5	0.8	0.3	0	1.25	NaN	NaN	3.57143	NaN	NaN	-1.15
chr1	74885107	74885708	-	Fev	HDTSS	0.4	0.9	PASS	1.17807	K4me3	0.5	0.3	NaN	0	7.59937	4.52578	0.277667	0.384583	NaN	-0.2	patHypomet	0	NaN	1.53077	1.2	0.4	0.8	0.4	0.8	NaN	NaN	0	2.85714	NaN	0	#VALUE!
chr1	74892842	74893443	-	Cryba2	HDTSS	0.9	0.3	PASS	1.61892	K4me3	NaN	NaN	NaN	NaN	NaN	NaN	1.035	1.19375	0.260968	#VALUE!	#VALUE!	0.0504506	NaN	0.74888	1.3	1.8	1.5	-0.3	0.4	NaN	NaN	NaN	0.809716	NaN	NaN	#VALUE!
chr1	59094599	59095200	-	Als2cr11	LDTSS	2.7	1.2	PASS	2.26853	K4me3	2.3	0	NaN	1.3	59.0306	77.4074	25.3569	2.82421	1.90754	-2.3	patHypomet	0.293484	67.2077	46.6552	0.7	4.9	4.5	-0.4	-2	NaN	NaN	0	2.67857	NaN	0	#VALUE!
chr1	75191709	75192310	-	Atg9a	HDTSS	0.5	0.6	PASS	7.05445	K4me3	NaN	NaN	NaN	NaN	NaN	NaN	1.11111	1.75639	0.137727	#VALUE!	#VALUE!	0.14623	NaN	0.483391	0.8	1	1.1	0.1	0.3	NaN	NaN	NaN	NaN	NaN	NaN	#VALUE!
chr1	59163088	59163689	-	Mpp4	LDTSS	95.3	96.5	PASS	0.191996	noK4me3	-1	-1	NaN	-1	NaN	NaN	14.095	3.99214	40.5621	0	#VALUE!	0.156218	NaN	80.7977	14.7	97.8	50	-47.8	-80.6	63.4555	NaN	NaN	9.28571	NaN	NaN	-130.844
chr1	75191859	75192460	+	Ankzf1	HDTSS	0.3	0.3	PASS	9.97353	K4me3	NaN	NaN	NaN	NaN	NaN	NaN	NaN	2.38533	0.453148	#VALUE!	#VALUE!	0.451751	NaN	0.528254	1.1	0.7	1.7	1	0.8	NaN	NaN	NaN	0.952381	NaN	NaN	#VALUE!
chr1	59256606	59257207	+	Cdk15	LDTSS	55.7	40.7	PASS	0.274945	noK4me3	-1	-1	NaN	-1	NaN	NaN	1.476	0.833333	6.108	0	#VALUE!	0.0909135	NaN	9.39425	6.7	0.7	0.3	-0.4	-49	4	NaN	NaN	4.16666	NaN	NaN	-37.4
chr17	8526500	8527101	+	Pde10a	IDTSS	2.6	7.7	PASS	0.575055	noK4me3	NaN	NaN	NaN	NaN	NaN	NaN	0	0	0	#VALUE!	#VALUE!	0.101926	NaN	5.84415	28.6	1.6	15.4	13.8	26	NaN	NaN	NaN	NaN	NaN	NaN	#VALUE!
chr1	75263907	75264508	-	Ptprn	HDTSS	0.8	1.4	PASS	4.81294	K4me3	NaN	NaN	NaN	NaN	NaN	NaN	2.58176	0.519394	1.86684	#VALUE!	#VALUE!	0.000256094	NaN	2.00455	1.2	1	1.6	0.6	0.4	NaN	NaN	0	NaN	NaN	NaN	#VALUE!
chr1	75317336	75317937	-	Dnpep	HDTSS	0.7	0.7	PASS	5.11585	K4me3	NaN	NaN	NaN	NaN	NaN	NaN	3.71149	0.737273	1.16627	#VALUE!	#VALUE!	0.0535236	NaN	1.27235	0.7	1.2	0.9	-0.3	0	NaN	NaN	NaN	NaN	NaN	NaN	#VALUE!
chr1	75450209	75450810	+	Asic4	HDTSS	2.3	2.7	PASS	2.20889	K4me3	5.6	NaN	NaN	NaN	3.57143	NaN	0.159545	0.376515	0.508485	#VALUE!	#VALUE!	0	20	1.51605	1.2	0.4	0.6	0.2	-1.1	NaN	NaN	NaN	0.892857	NaN	NaN	#VALUE!
chr1	59691657	59692258	+	Snord70	LDTSS	85.7	97.5	PASS	0	noK4me3	-1	-1	NaN	-1	NaN	NaN	7.145	NaN	NaN	0	#VALUE!	0.0750356	NaN	77.5	6.3	-1	16.7	17.7	-79.4	NaN	NaN	NaN	NaN	NaN	NaN	#VALUE!
chr1	59704507	59705108	+	Snord11	LDTSS	96.5	98.8	PASS	0	noK4me3	-1	-1	NaN	-1	NaN	NaN	10	NaN	34.6375	0	#VALUE!	0	NaN	99.1936	25.7	98.8	34.9	-63.9	-70.8	85.5159	NaN	NaN	4.16667	NaN	NaN	-112.084
chr1	34498129	34498730	+	Prss39	IDTSS	2	1.4	PASS	0.529386	noK4me3	1.4	10	37.24	5.3	71.8139	91.2821	18.8083	0.512667	3.76958	8.6	.	0.102438	29.6806	55.1274	24.8	4.3	1.5	-2.8	22.8	12.1807	0	41.6667	4.27351	0	0	6.48073
chr1	75521228	75521829	+	Stk11ip	HDTSS	0.1	0.5	PASS	7.94266	K4me3	NaN	NaN	NaN	0	NaN	0	0.230323	0.493226	0.401613	#VALUE!	#VALUE!	0.100133	NaN	1.13971	NaN	NaN	0.3	#VALUE!	#VALUE!	NaN	NaN	NaN	NaN	NaN	NaN	#VALUE!
chr17	36129124	36129725	-	Gm7030	IDTSS	8.2	6.3	PASS	0.191996	noK4me3	NaN	NaN	NaN	NaN	NaN	NaN	7.914	1.476	0.476	#VALUE!	#VALUE!	0.0261216	NaN	6.44068	30.6	1.4	0.5	-0.9	22.4	55.2237	NaN	NaN	19.4444	NaN	NaN	47.5237
chr1	78196835	78197436	-	Pax3	IDTSS	0.8	0.8	PASS	3.32637	K4me3	NaN	NaN	NaN	NaN	NaN	NaN	1.45259	1.30815	1.43833	#VALUE!	#VALUE!	0.200266	NaN	0.799958	NaN	1.2	1.2	0	#VALUE!	NaN	NaN	NaN	NaN	NaN	NaN	#VALUE!
chr1	78488596	78489197	-	Farsb	IDTSS	0.5	0.4	PASS	16.2768	K4me3	NaN	NaN	NaN	NaN	NaN	NaN	0.694324	0.740676	0.478243	#VALUE!	#VALUE!	0.480433	NaN	0.690336	0.6	NaN	0.3	#VALUE!	0.1	0.189394	NaN	NaN	0.358423	NaN	NaN	#VALUE!
chr1	80340129	80340730	-	Cul3	HDTSS	0.5	0.6	PASS	1.43904	K4me3	1.1	0.5	NaN	0	NaN	0	1.39013	1.11827	0.313718	-0.6	patHypomet	0.103206	0.577062	0.309268	0.9	0.3	0.3	0	0.4	NaN	0	1.78571	NaN	0	0	#VALUE!
chr1	82316278	82316879	+	Rhbdd1	HDTSS	0.4	0.2	PASS	15.616	K4me3	NaN	NaN	NaN	NaN	NaN	NaN	1.064	1.29655	0.290741	#VALUE!	#VALUE!	0.148535	NaN	0.508365	0.4	0.3	0.5	0.2	0	NaN	NaN	NaN	1.09375	NaN	NaN	#VALUE!
chr1	83407899	83408500	-	Sphkap	IDTSS	0.3	0.3	PASS	2.63575	K4me3	NaN	NaN	NaN	NaN	NaN	NaN	0.438421	0.263158	0.328947	#VALUE!	#VALUE!	0.325496	NaN	1.54982	0.6	2.7	2.3	-0.4	0.3	NaN	NaN	NaN	NaN	NaN	NaN	#VALUE!
chr1	84839540	84840141	+	Fbxo36	HDTSS	1.2	1	PASS	23.7982	K4me3	NaN	NaN	NaN	NaN	NaN	NaN	0.680968	1.63141	1.85485	#VALUE!	#VALUE!	0	NaN	0.875052	0.7	NaN	1.4	#VALUE!	-0.5	NaN	NaN	NaN	5.33333	NaN	NaN	#VALUE!
chr1	60746087	60746688	+	Cd28	LDTSS	82	93.4	PASS	0.817381	noK4me3	-1	-1	NaN	-1	NaN	NaN	14.4433	7.03667	50	0	#VALUE!	0	NaN	8.33333	-1	7.1	-1	-8.1	-83	4.16667	NaN	NaN	NaN	NaN	NaN	-96.3333
chr1	60908724	60909325	+	Ctla4	LDTSS	97.6	96.4	PASS	3.37018	K4me3	-1	-1	NaN	-1	NaN	NaN	17.7722	NaN	31.825	0	#VALUE!	0.0504506	NaN	66.4725	24.5	37.5	9.8	-27.7	-73.1	20.2822	NaN	NaN	27.247	NaN	NaN	-113.618
chr1	60977613	60978214	+	Icos	LDTSS	97.4	97.5	PASS	0.625385	noK4me3	-1	-1	NaN	-1	NaN	NaN	9.79571	1.652	36.5714	0	#VALUE!	0	NaN	43.6119	22.8	5.4	6.8	1.4	-74.6	48.3674	NaN	NaN	9.72223	NaN	NaN	-54.5326
chr1	61378131	61378732	+	9530026F06Rik	LDTSS	18.2	7.4	PASS	0.550823	noK4me3	-1	-1	NaN	-1	NaN	NaN	4.25727	0.826364	2.99	0	#VALUE!	0.095267	NaN	29.6578	3.5	1.4	0.8	-0.6	-14.7	NaN	NaN	NaN	NaN	NaN	NaN	#VALUE!
chr1	84934782	84935383	-	Slc16a14	HDTSS	0.6	0.4	PASS	4.81854	K4me3	NaN	NaN	NaN	NaN	NaN	NaN	0.552353	NaN	1.15971	#VALUE!	#VALUE!	0.309874	NaN	0.408163	1.4	1	0.3	-0.7	0.8	NaN	NaN	NaN	NaN	NaN	NaN	#VALUE!
chr1	86045562	86046163	+	2810459M11Rik	HDTSS	0.4	0.5	PASS	7.7954	K4me3	0.4	1.5	0.827537	0	NaN	0.378789	0.865128	0.192973	0.197179	1.1	patHypomet	0.0985965	3.15657	1.37236	0.4	0.7	1.3	0.6	0	NaN	0	NaN	NaN	NaN	NaN	#VALUE!
chr1	62794431	62795032	-	4930487H11Rik	LDTSS	4.5	3.8	PASS	1.84447	K4me3	4.2	0	NaN	0	28.8278	11.4831	6.6525	NaN	0.223125	-4.2	patHypomet	0.272228	8.15641	8.3397	0.8	2	1.3	-0.7	-3.7	4.16666	NaN	NaN	2	NaN	NaN	-1.63334
chr1	86154479	86155080	+	Armc9	IDTSS	0.3	0.4	PASS	8.46459	K4me3	0.3	0.1	NaN	1.5	1.74202	0.113379	0.593488	0.848372	0.442381	-0.2	patHypomet	0.232278	1.74861	2.29162	0.9	2.7	2.3	-0.4	0.6	NaN	0	0	NaN	0	0	#VALUE!
chr1	86703503	86704104	+	Dis3l2	HDTSS	0.5	0.6	PASS	6.77018	K4me3	NaN	NaN	NaN	NaN	NaN	NaN	0.378362	0.797736	0.656897	#VALUE!	#VALUE!	0	NaN	0.267456	0.7	0.2	0.3	0.1	0.2	NaN	NaN	NaN	NaN	NaN	NaN	#VALUE!
chr1	87213613	87214214	+	Eif4e2	IDTSS	0.6	0.5	PASS	9.1254	K4me3	0.4	0.1	3.9961	1.2	0.776515	0.696151	0.702115	0.907315	0.543981	-0.3	patHypomet	0.115499	0.932138	1.03688	0.6	0.8	0.8	0	0	NaN	5	0	0.938416	0	0	#VALUE!
chr1	87326697	87327298	+	Gigyf2	HDTSS	0.9	0.4	PASS	8.45527	K4me3	NaN	NaN	NaN	NaN	NaN	NaN	NaN	0.219342	0.693667	#VALUE!	#VALUE!	0.0827184	NaN	0.411851	1.2	0.4	0.7	0.3	0.3	NaN	NaN	NaN	1.71053	NaN	NaN	#VALUE!
chr1	63178722	63179323	+	Snora41	LDTSS	97.5	97.3	PASS	0.128619	noK4me3	-1	40.6	NaN	50.8	NaN	NaN	13.774	NaN	41.62	41.6	#VALUE!	0.194888	NaN	86.4865	9.5	-1	29.3	30.3	-88	36.9524	NaN	NaN	27.1131	NaN	NaN	-59.3476
chr1	87755710	87756311	+	Atg16l1	HDTSS	0.5	0.2	PASS	8.71251	K4me3	NaN	NaN	NaN	NaN	NaN	NaN	1.08604	1.34663	0.511042	#VALUE!	#VALUE!	0.266338	NaN	0.191142	0.4	0.1	0.7	0.6	-0.1	NaN	NaN	NaN	1.15207	NaN	NaN	#VALUE!
chr1	63213980	63214581	-	Gpr1	LDTSS	22	22.6	PASS	3.79891	K4me3	-1	-1	NaN	-1	NaN	NaN	1.6375	1.19083	NaN	0	#VALUE!	0.0988524	NaN	5.34524	5.6	1	1.2	0.2	-16.4	NaN	NaN	NaN	NaN	NaN	NaN	#VALUE!
chr1	88008250	88008851	-	Usp40	HDTSS	0.6	0.7	PASS	3.82221	K4me3	0.4	1.8	2.2063	1.1	1.62802	1.30633	0.766667	NaN	NaN	1.4	patHypomet	0.0558286	2.63246	0.717901	1	0.8	0.4	-0.4	0.4	NaN	0	0	NaN	0	0	#VALUE!
chr1	63686626	63687227	-	Dytn	LDTSS	99.5	94.8	PASS	0.195724	noK4me3	-1	-1	NaN	-1	NaN	NaN	5.84571	6.35	32.2829	0	#VALUE!	0.0696576	NaN	41.7336	23.5	6.1	2.5	-3.6	-76	34	NaN	NaN	29.6667	NaN	NaN	-66.9
chr1	89070161	89070762	+	Sh3bp4	HDTSS	1	0.6	PASS	8.68735	K4me3	NaN	NaN	NaN	NaN	NaN	NaN	0.456442	0.925926	0.4216	#VALUE!	#VALUE!	0	NaN	1.37956	0.6	2.4	0.6	-1.8	-0.4	NaN	NaN	NaN	NaN	NaN	NaN	#VALUE!
chr8	92827027	92827628	+	Mmp2	IDTSS	4.6	4.1	PASS	0.712994	noK4me3	3.7	43.3	51.1865	48.5	17.7042	32.8902	0.9125	1.513	0	39.6	.	0	9.62098	1.4652	23.3	1.3	0.5	-0.8	18.7	15.4857	3.0303	75	8.87955	2.5	22.2222	10.0857
chr1	63768966	63769567	-	4933402D24Rik	LDTSS	94.4	96	PASS	0.524726	noK4me3	-1	-1	NaN	-1	NaN	NaN	21.454	NaN	23.1467	0	#VALUE!	0	NaN	34.5951	22.3	7.1	0.6	-6.5	-72.1	23.7637	NaN	NaN	22.6127	NaN	NaN	-79.3363
chr1	63964426	63965027	+	Gm13749	LDTSS	-1	-1	#VALUE!	0.142599	noK4me3	96.4	95	NaN	-1	38.0952	NaN	NaN	NaN	NaN	-1.4	#VALUE!	0	NaN	NaN	-1	-1	-1	0	0	NaN	NaN	16.6667	NaN	NaN	NaN	#VALUE!
chr1	63984182	63984783	-	Mir1958	LDTSS	96.4	96.3	PASS	0.22648	noK4me3	95.1	-1	84.6154	-1	92.8572	NaN	20.2033	NaN	35.4167	-96.1	#VALUE!	0	66.2164	89.4737	28	52.1	19.3	-32.8	-68.4	44.5055	NaN	NaN	NaN	NaN	NaN	-103.895
chr1	64042200	64042801	-	Mir6899	LDTSS	96.2	97.2	PASS	0.0838816	noK4me3	-1	-1	NaN	-1	NaN	NaN	17.4292	1.43667	53.53	0	#VALUE!	0.0632553	NaN	94.7906	28.2	98.7	65.6	-33.1	-68	72.8551	NaN	NaN	37.1496	NaN	NaN	-123.045
chr1	89930875	89931476	-	Gbx2	HDTSS	0.3	0.8	PASS	7.61552	K4me3	0.4	2.1	NaN	0	0.595238	0.18018	0.868036	0.540313	0.819911	1.7	patHypomet	0.29246	1.16183	1.10195	0.5	0.3	0.5	0.2	0.2	NaN	NaN	0	1.11111	6	NaN	#VALUE!
chr1	91366129	91366730	+	Fam132b	HDTSS	1.1	0.4	PASS	4.18383	K4me3	NaN	NaN	NaN	NaN	NaN	NaN	1.70009	0.667877	0.634906	#VALUE!	#VALUE!	0.177986	NaN	1.16946	1.5	0.9	0.9	0	0.4	NaN	NaN	NaN	NaN	NaN	NaN	#VALUE!
chr14	55783718	55784319	-	Adcy4	IDTSS	2.2	1.4	PASS	0.549891	noK4me3	0.5	19.4	4.20169	3.6	8.60927	3.0303	0.688696	0.094565	0.438261	18.9	.	0	0.784812	4.58971	20.5	0.9	1.1	0.2	18.3	39.0046	6.25	NaN	2.01557	0	NaN	36.7046
chr1	86387840	86388441	-	Nmur1	IDTSS	15.4	15.9	PASS	0.479057	noK4me3	NaN	NaN	NaN	NaN	NaN	NaN	11.5227	0.246667	2.95333	#VALUE!	#VALUE!	0.0909135	NaN	32.4166	33.6	0.9	2.6	1.7	18.2	31.5646	NaN	NaN	5.15152	NaN	NaN	14.7646
chr11	70018304	70018905	+	Dlg4	IDTSS	2.6	3	PASS	0.786624	noK4me3	1.5	13.7	12.3751	17.2	5.6749	7.95652	2.69588	0.892813	NaN	12.2	.	0	0.618729	3.48377	20.8	0.5	0	-0.5	18.2	NaN	NaN	NaN	NaN	NaN	NaN	#VALUE!
chr1	91540264	91540865	+	Asb1	HDTSS	0.2	0.2	PASS	29.8153	K4me3	0.4	0	1.87341	0	0.362319	0	0.318298	0.905319	0.177234	-0.4	patHypomet	0.0122925	3.0904	1.17586	0	0.5	0.5	0	-0.2	NaN	NaN	NaN	2	NaN	0	#VALUE!
chr1	93342487	93343088	-	Pask	HDTSS	0.3	0.3	PASS	14.0707	K4me3	0.3	1.4	NaN	0.2	0.146627	0.694444	0.092583	1.07775	0.698	1.1	patHypomet	0	0.946402	0.481771	1.2	0.1	0.5	0.4	0.9	NaN	0	0	NaN	0	0	#VALUE!
chr1	65032447	65033048	-	Akr1cl	LDTSS	93.5	93.8	PASS	0.286129	noK4me3	-1	-1	NaN	-1	NaN	NaN	14.16	NaN	28.46	0	#VALUE!	0.16723	NaN	11.7026	45.7	-1	1.5	2.5	-47.8	NaN	NaN	NaN	NaN	NaN	NaN	#VALUE!
chr1	65050862	65051463	-	Cryge	LDTSS	2.9	0.5	PASS	2.04951	K4me3	-1	7.1	NaN	-1	NaN	NaN	12.0719	NaN	NaN	8.1	#VALUE!	0.0194631	NaN	23.1415	11.4	1.4	0.8	-0.6	8.5	17.9118	NaN	NaN	NaN	NaN	NaN	16.0118
chr1	65063139	65063740	-	Crygd	LDTSS	0.7	5.1	PASS	0.38306	noK4me3	6.4	8.8	9.42113	5.6	80	83.3333	17.5	2.76111	NaN	2.4	.	0.19412	40.6099	50.2888	1	-1	2.6	3.6	0.3	4	NaN	0	NaN	10	NaN	-0.1
chr1	65073231	65073832	-	Crygc	LDTSS	1.5	4.1	PASS	0.235801	noK4me3	3.7	0	NaN	1.2	12.5	NaN	6.35467	0.89125	1.30533	-3.7	.	0.199498	10.9938	36.6447	3.3	0.4	0	-0.4	1.8	0.74074	NaN	0	NaN	0	0	-3.75926
chr1	65081989	65082590	-	Crygb	LDTSS	7.7	12.7	PASS	0.241393	noK4me3	11.8	0	3.18841	0	42.3369	27.7794	1.35692	6.68539	1.13692	-11.8	.	0.0855357	28.5314	34.1268	1.9	1	2	1	-5.8	0.595238	NaN	0	NaN	0	NaN	-13.1048
chr1	65103062	65103663	-	Cryga	LDTSS	2.6	1.8	PASS	1.49496	K4me3	1.4	1.5	9.40171	1	54.3055	56.8651	21.8178	2.81194	4.99806	0.1	patHypomet	0.0504505	34.1829	43.0977	0.3	6.3	8	1.7	-2.3	1.19047	NaN	NaN	4.89808	NaN	NaN	-6.90952
chr1	65122913	65123514	-	D630023F18Rik	LDTSS	89.8	97.5	PASS	0.755867	noK4me3	97.4	17.8	45.1793	9.7	41.103	58.9098	2.0975	NaN	20.2925	-79.6	.	0	42.1406	58.5504	23	77.9	53.9	-24	-66.8	41.4286	83.3333	22.5	14.3654	0	NaN	-133.971
chr1	93343344	93343945	+	Ppp1r7	HDTSS	0.5	0.6	PASS	12.2318	K4me3	0.7	NaN	NaN	0	NaN	0	1.05851	1.28892	0.234054	#VALUE!	#VALUE!	0.0558285	NaN	0.160585	0.3	0.6	0.6	0	-0.2	NaN	0	NaN	NaN	NaN	NaN	#VALUE!
chr1	93511803	93512404	+	Farp2	HDTSS	0.5	0.6	PASS	5.30412	K4me3	0.5	0.9	0.649089	0	0.399005	1.00019	1.02991	0.250933	0.37037	0.4	patHypomet	0.103718	1.6984	0.53652	0.4	0.8	1.1	0.3	-0.1	NaN	0	NaN	1.25	NaN	0	#VALUE!
chr1	93754537	93755138	-	Thap4	HDTSS	0.3	1	PASS	5.6965	K4me3	1.4	1.1	3.78422	0.5	0.36232	0	0.699722	0.432965	0.499556	-0.3	patHypomet	0.0993647	0.158063	0.577147	1	1	0.9	-0.1	0.7	NaN	0	NaN	1.75545	NaN	NaN	#VALUE!
chr1	65926221	65926822	+	Crygf	LDTSS	8.8	10.2	PASS	0.935747	noK4me3	14.1	14.6	NaN	5.1	42.6286	72.643	16.815	NaN	1.47667	0.5	.	0.0478896	35.7232	36.3556	4.3	0.6	5.5	4.9	-4.5	NaN	0	0	NaN	0	NaN	#VALUE!
chr1	95313327	95313928	+	Fam174a	HDTSS	0.3	0.3	PASS	5.82698	K4me3	NaN	NaN	NaN	NaN	NaN	NaN	1.66765	0.583529	0.191373	#VALUE!	#VALUE!	0.33574	NaN	0.34632	1.2	0.5	1.1	0.6	0.9	NaN	NaN	NaN	NaN	NaN	NaN	#VALUE!
chr1	97769791	97770392	-	Ppip5k2	HDTSS	1.2	0.4	PASS	6.26503	K4me3	0.4	0	0.234351	0.7	0.2331	0.227273	0.978261	0.464894	0.467609	-0.4	patHypomet	0.179522	0.380532	0.624155	0.9	0.3	0.9	0.6	-0.3	NaN	0	0	1.68067	0	0	#VALUE!
chr1	97769878	97770479	+	Gin1	HDTSS	1	0.4	PASS	5.15406	K4me3	0.4	0	0.239446	0.6	0.187617	0	0.543478	0.375326	0.519889	-0.4	patHypomet	0.151352	0.388805	0.143369	0.9	0.3	0.9	0.6	-0.1	NaN	0	0	1.36054	0	0	#VALUE!
chr1	104768518	104769119	+	Cdh20	HDTSS	0	0.7	PASS	2.39063	K4me3	NaN	NaN	NaN	NaN	NaN	NaN	0.689655	NaN	3.0668	#VALUE!	#VALUE!	0.0466091	NaN	0.653272	1.5	0.8	1.2	0.4	1.5	NaN	NaN	NaN	NaN	NaN	NaN	#VALUE!
chr1	66944755	66945356	-	Myl1	LDTSS	0.9	4	PASS	0.0466009	noK4me3	3.9	1.1	5.55556	0	63.444	69.5482	18.8297	0.606364	5.683	-2.8	.	0	14.5882	46.9216	-1	-1	0.4	1.4	-1.9	14.9093	0	0	3.33334	16.6667	0	11.9093
chr5	142608451	142609052	-	Mmd2	HDTSS	0.7	1.2	PASS	0.403564	noK4me3	NaN	NaN	NaN	NaN	NaN	NaN	1.361	0.166667	1.71933	#VALUE!	#VALUE!	0	NaN	1.76959	16.1	0	1.7	1.7	15.4	38.9461	NaN	NaN	2.02381	NaN	NaN	37.7461
chr1	67122726	67123327	+	Cps1	LDTSS	94.4	-1	#VALUE!	0.192928	noK4me3	95.9	86.6	NaN	32.5	59.3596	64.968	10.772	2.222	25.8925	-9.3	#VALUE!	0	49.8785	55.6751	23.9	21.8	24.8	3	-70.5	48.5119	NaN	50	NaN	NaN	NaN	27.7119
chr1	105780422	105781023	+	Tnfrsf11a	HDTSS	0.6	0.5	PASS	4.56969	K4me3	NaN	NaN	NaN	NaN	NaN	NaN	1.69295	0.14875	0.849821	#VALUE!	#VALUE!	0.0658162	NaN	0.924639	0.6	0.4	0.4	0	0	NaN	NaN	NaN	0.755534	NaN	NaN	#VALUE!
chr1	69685659	69686260	-	Ikzf2	LDTSS	0.6	1.3	PASS	0.864914	noK4me3	-1	-1	NaN	-1	NaN	NaN	1.25	NaN	0.769	0	#VALUE!	0.123437	NaN	NaN	-1	0.5	0	-0.5	-1.6	NaN	NaN	NaN	NaN	NaN	NaN	#VALUE!
chr1	106171223	106171824	-	Gm20753	HDTSS	1.3	0.6	PASS	23.3881	K4me3	NaN	NaN	NaN	NaN	NaN	NaN	NaN	1.41846	0.994324	#VALUE!	#VALUE!	0	NaN	0.439958	1.3	0.6	1.4	0.8	0	NaN	NaN	NaN	NaN	NaN	NaN	#VALUE!
chr1	70725414	70726015	+	Vwc2l	LDTSS	0	0.9	PASS	0.50329	noK4me3	-1	-1	NaN	-1	NaN	NaN	0.961538	4.16667	0.591538	0	#VALUE!	0	NaN	70.3305	2	76.8	53.8	-23	2	30.5234	NaN	NaN	NaN	NaN	NaN	-47.1766
chr1	106796424	106797025	-	Vps4b	IDTSS	0.7	0.4	PASS	6.84754	K4me3	NaN	NaN	NaN	NaN	NaN	NaN	NaN	0.645833	0.715455	#VALUE!	#VALUE!	0.317301	NaN	0.221146	2.1	NaN	0.7	#VALUE!	1.4	NaN	NaN	NaN	NaN	NaN	NaN	#VALUE!
chr1	71414609	71415210	-	Abca12	LDTSS	74	45.6	DNAmeDiffFAIL	0.356963	noK4me3	-1	-1	NaN	-1	NaN	NaN	29.098	2.16454	10.2455	0	#VALUE!	0.0425117	NaN	51.8247	28.1	2.4	1.1	-1.3	-45.9	46.835	NaN	NaN	45.772	NaN	NaN	-1.16498
chr1	111864617	111865218	-	Dsel	HDTSS	0.9	0.4	PASS	5.35165	K4me3	0.4	0.2	0.053022	1.3	0.611617	0.379291	1.07352	0.616818	1.32341	-0.2	patHypomet	0.197961	0.885762	NaN	0.5	1.4	0.3	-1.1	-0.4	NaN	0	0	0.416666	0.51948	0	#VALUE!
chr1	118388757	118389358	+	Clasp1	HDTSS	0.8	0.3	PASS	23.6966	K4me3	NaN	NaN	NaN	NaN	NaN	NaN	0.282647	0.683529	0.294394	#VALUE!	#VALUE!	0.155193	NaN	0.15625	0.5	0.7	1.4	0.7	-0.3	NaN	NaN	NaN	NaN	NaN	NaN	#VALUE!
chr1	119836770	119837371	-	Ptpn4	HDTSS	0.3	0.5	PASS	5.87545	K4me3	NaN	NaN	NaN	NaN	NaN	NaN	0.809151	0.689298	0.536786	#VALUE!	#VALUE!	0.131632	NaN	0.158982	0.6	0.9	0.6	-0.3	0.3	NaN	NaN	NaN	NaN	NaN	NaN	#VALUE!
chr1	71887811	71888412	+	Gm8883	LDTSS	98.1	83.8	PASS	0.369079	noK4me3	-1	-1	NaN	-1	NaN	NaN	7.056	1.436	15.972	0	#VALUE!	0.027146	NaN	21.8714	21.3	14.1	19.7	5.6	-76.8	13.4568	NaN	NaN	13.0403	NaN	NaN	-84.4432
chr1	72004894	72005495	-	4933417E11Rik	LDTSS	93.8	95	PASS	0.237665	noK4me3	-1	-1	NaN	-1	NaN	NaN	10.7893	3.79333	45.3257	0	#VALUE!	0.291948	NaN	82.9502	8.1	78.1	49.3	-28.8	-85.7	60.6667	NaN	NaN	25.5836	NaN	NaN	-112.433
chr1	120120795	120121396	-	Dbi	HDTSS	0.6	0.5	PASS	8.94831	K4me3	0.6	0.3	0.291784	1.1	0.168067	0.297619	0.573548	0.487576	0.482576	-0.3	patHypomet	0.0422555	0.548935	0.472538	1.7	0.4	1	0.6	1.1	NaN	0	0	NaN	0	0	#VALUE!
chr1	120120886	120121487	+	3110009E18Rik	HDTSS	0.5	0.3	PASS	8.363	K4me3	0.4	0.7	0.275573	2.6	0.154799	0	0.522941	0.205278	0.442361	0.3	patHypomet	0.0663284	0.507765	0.440319	1.5	0.2	1	0.8	1	NaN	0	0	NaN	0	0	#VALUE!
chr1	121528164	121528765	-	Htr5b	IDTSS	1.3	0.5	PASS	1.49403	K4me3	NaN	NaN	NaN	NaN	NaN	NaN	0.134912	1.32614	0.618889	#VALUE!	#VALUE!	0.046097	NaN	3.21108	5.4	NaN	1.3	#VALUE!	4.1	28.2093	NaN	NaN	0.454545	NaN	NaN	#VALUE!
chr1	72307120	72307721	+	Xrcc5	LDTSS	0.6	0.4	PASS	5.75894	K4me3	-1	-1	NaN	-1	NaN	NaN	0.54	1.4475	0.175263	0	#VALUE!	0.149815	NaN	0.2574	2.9	1	0.9	-0.1	2.3	0.871459	NaN	NaN	NaN	NaN	NaN	-0.528541
chr1	72582950	72583551	+	Smarcal1	LDTSS	0.3	0.4	PASS	4.92013	K4me3	0.3	0.4	NaN	0	0.543982	0.340136	NaN	0.349545	0.267273	0.1	patHypomet	0.00358532	0.324675	0.619836	0.9	0.5	0.2	-0.3	0.6	NaN	0	0	0.462963	0	0	#VALUE!
chr1	72700263	72700864	-	Ankar	LDTSS	13.3	10.3	PASS	1.1585	K4me3	-1	-1	NaN	-1	NaN	NaN	15.8508	0.592308	1.25462	0	#VALUE!	0.0156217	NaN	43.9969	4	3.7	2.3	-1.4	-9.3	NaN	NaN	NaN	NaN	NaN	NaN	#VALUE!
chr1	127204685	127205286	+	Mgat5	HDTSS	0.4	0.5	PASS	6.03109	K4me3	0.1	0	NaN	0	0.097656	0.5	0.40925	0.4595	0.38675	-0.1	patHypomet	0.0240728	1.2371	1.00627	0.7	0.6	1.3	0.7	0.3	NaN	0	0	NaN	NaN	0	#VALUE!
chr1	127773753	127774354	-	2900009J06Rik	IDTSS	1	1.1	PASS	8.83554	K4me3	NaN	NaN	NaN	NaN	NaN	NaN	0.116538	1.42716	0.603667	#VALUE!	#VALUE!	0	NaN	0.380037	0.3	0.5	0.5	0	-0.7	NaN	NaN	NaN	NaN	NaN	NaN	#VALUE!
chr1	127773863	127774464	+	Ccnt2	HDTSS	0.8	1.1	PASS	10.7108	K4me3	NaN	NaN	NaN	NaN	NaN	NaN	0.708068	1.36663	0.5433	#VALUE!	#VALUE!	0.00230485	NaN	0.340722	0.3	0.5	0.5	0	-0.5	NaN	NaN	NaN	NaN	NaN	NaN	#VALUE!
chr1	73015598	73016199	-	Tnp1	LDTSS	5.7	9.3	PASS	13.8899	K4me3	-1	-1	NaN	-1	NaN	NaN	19	0.648667	3.03	0	#VALUE!	0.336252	NaN	29.2618	0.7	0.8	1	0.2	-5	1.04167	NaN	NaN	NaN	NaN	NaN	-9.05833
chr1	73015735	73016336	+	1700027A15Rik	LDTSS	13.6	15.5	PASS	13.0893	K4me3	-1	-1	NaN	-1	NaN	NaN	13.4477	0.748462	3.25	0	#VALUE!	0.490421	NaN	33.0545	2.4	0.4	1.6	1.2	-11.2	3.125	NaN	NaN	NaN	NaN	NaN	-12.775
chr1	73398667	73399268	+	D530049I02Rik	LDTSS	98	96.4	PASS	0.269353	noK4me3	-1	-1	NaN	-1	NaN	NaN	15.9525	2.08375	48.4575	0	#VALUE!	0.0389263	NaN	35.2907	28.9	1.8	7.2	5.4	-69.1	39.01	NaN	NaN	19.5918	NaN	NaN	-59.19
chr1	73407268	73407869	-	Pinc	LDTSS	97.5	96.7	PASS	0.451097	noK4me3	-1	-1	NaN	-1	NaN	NaN	20.288	2.0825	45.6533	0	#VALUE!	0	NaN	40.7666	21	-1	1	2	-76.5	10.625	NaN	NaN	27.9762	NaN	NaN	-85.075
chr1	73864165	73864766	-	6030407O03Rik	LDTSS	95.7	95.4	PASS	0.0475329	noK4me3	-1	-1	NaN	-1	NaN	NaN	11.8929	0.68	50.0129	0	#VALUE!	0.0617187	NaN	37.2866	13.7	2.5	1.5	-1	-82	24.3915	NaN	NaN	11.5605	NaN	NaN	-73.5085
chr1	128102746	128103347	-	Zranb3	IDTSS	0.7	0.5	PASS	13.559	K4me3	NaN	NaN	NaN	NaN	NaN	NaN	0.961538	0.217778	0.555556	#VALUE!	#VALUE!	0.158778	NaN	0.093197	2	NaN	1.2	#VALUE!	1.3	4.16667	NaN	NaN	NaN	NaN	NaN	#VALUE!
chr1	74125240	74125841	+	Rufy4	LDTSS	22.2	20.5	PASS	0.557347	noK4me3	37.1	0	3.33334	0	21.5642	71.8392	4.986	NaN	2.831	-37.1	.	0.186949	22.5592	23.1782	4.6	2.5	3.2	0.7	-17.6	NaN	20.8333	NaN	NaN	0	13.3333	#VALUE!
chr1	74153693	74154294	+	Cxcr2	LDTSS	94.6	95.9	PASS	0.482786	noK4me3	91.7	-1	NaN	20.4	60.6614	74.5833	20.4563	NaN	46.8825	-92.7	#VALUE!	0.0240728	NaN	27.3223	42.3	2.1	2.4	0.3	-52.3	37.013	NaN	NaN	NaN	NaN	NaN	-60.987
chr1	74194330	74194931	-	Cxcr1	LDTSS	95.1	95.1	PASS	0.138871	noK4me3	-1	-1	NaN	-1	NaN	NaN	5.642	2.937	44.1456	0	#VALUE!	0.0524993	NaN	33.4194	17.8	0.5	0	-0.5	-77.3	27.922	NaN	NaN	18.9682	NaN	NaN	-67.6779
chr1	128359355	128359956	-	Mcm6	HDTSS	0.5	0.5	PASS	5.16898	K4me3	0.4	0.5	1.85393	0.7	0.5245	0.552041	0.771667	0.584333	1.00711	0.1	patHypomet	0.24457	1.44408	0.530636	0.8	1.3	0.2	-1.1	0.3	NaN	0	0	NaN	0	0	#VALUE!
chr1	74278299	74278900	+	Gpbar1	LDTSS	97.8	93.6	PASS	0.902194	noK4me3	-1	-1	NaN	-1	NaN	NaN	11.792	2.225	7.95	0	#VALUE!	0.0501944	NaN	85.1649	32.2	76.3	52.3	-24	-65.6	73.5106	NaN	NaN	54.3732	NaN	NaN	-96.3894
chr1	128591998	128592599	-	Cxcr4	IDTSS	0.5	0.7	PASS	11.6642	K4me3	0.7	0.6	0.162956	5.9	0.482756	0.411523	1.87071	1.23231	0.617407	-0.1	patHypomet	0	1.0614	NaN	0.9	0.9	0.6	-0.3	0.4	NaN	0	0	NaN	0	0	#VALUE!
chr1	130462439	130463040	-	Cd55	HDTSS	1.2	0.7	PASS	24.2493	K4me3	NaN	NaN	NaN	NaN	NaN	NaN	0.78125	NaN	0.501094	#VALUE!	#VALUE!	0.0509628	NaN	0.743025	0.4	1	1.2	0.2	-0.8	NaN	NaN	NaN	1.0025	NaN	NaN	#VALUE!
chr17	47630389	47630990	+	Usp49	IDTSS	0.9	NaN	#VALUE!	24.1253	K4me3	NaN	NaN	NaN	NaN	NaN	NaN	1.01083	0	2.72417	#VALUE!	#VALUE!	0.100389	NaN	0.59844	14.9	1.5	2	0.5	14	28.75	NaN	NaN	0	NaN	NaN	#VALUE!
chr1	74361807	74362408	+	Catip	LDTSS	98	89.5	PASS	2.4801	K4me3	-1	-1	NaN	-1	NaN	NaN	NaN	2.56333	18.3333	0	#VALUE!	0.0235606	NaN	23.0769	10.8	3.8	1.4	-2.4	-87.2	24.3507	NaN	NaN	NaN	NaN	NaN	-68.9493
chr1	131137933	131138534	-	Dyrk3	HDTSS	0.4	0.2	PASS	9.19809	K4me3	NaN	NaN	NaN	NaN	NaN	NaN	0.425385	1.93703	0.513061	#VALUE!	#VALUE!	0.046097	NaN	0.345181	0.7	1.3	0.7	-0.6	0.3	NaN	NaN	NaN	NaN	NaN	NaN	#VALUE!
chr1	131527060	131527661	-	Srgap2	HDTSS	0.9	0.5	PASS	5.78597	K4me3	0.5	0	NaN	0	0.856207	0	1.12098	0.320513	NaN	-0.5	patHypomet	0.108328	NaN	1.17836	0.7	0.3	0.9	0.6	-0.2	NaN	0	0	0.862069	NaN	0	#VALUE!
chr1	131527688	131528289	+	Fam72a	HDTSS	0.8	0.2	PASS	4.16519	K4me3	0	0	NaN	6.3	NaN	0	0.325385	0.579744	0.111538	0	patHypomet	0.416922	2.89256	0.657467	0.5	0.2	0.6	0.4	-0.3	NaN	0	0	NaN	NaN	NaN	#VALUE!
chr1	74409083	74409684	+	Vil1	LDTSS	63.1	60.5	PASS	0.23114	noK4me3	-1	-1	NaN	-1	NaN	NaN	2.52714	2	4.51143	0	#VALUE!	0.105511	NaN	90.259	16.5	77	40.5	-36.5	-46.6	50.873	NaN	NaN	8	NaN	NaN	-86.627
chr1	131827711	131828312	+	Slc41a1	HDTSS	0.5	0.5	PASS	6.55862	K4me3	0.4	15	NaN	0	0.241547	0	0.886282	0.7985	0.894	14.6	patHypomet	0.152888	2.7972	1.84318	3	1.7	0.3	-1.4	2.5	NaN	0	NaN	0.724639	0	NaN	#VALUE!
chr1	74543985	74544586	-	Usp37	LDTSS	95.5	93.6	PASS	7.10944	K4me3	98	63.6	NaN	-1	42.2222	NaN	10.694	3.204	49.126	-34.4	.	0	13.8182	33.4413	23.2	-1	2.9	3.9	-72.3	18.5185	NaN	NaN	12.1078	NaN	NaN	-74.0815
chr1	131866976	131867577	+	Rab29	IDTSS	0.4	0.1	PASS	4.39447	K4me3	NaN	NaN	NaN	NaN	NaN	NaN	NaN	1.11296	NaN	#VALUE!	#VALUE!	0.147254	NaN	0.537635	2.2	0.6	0.4	-0.2	1.8	NaN	NaN	NaN	3.45029	NaN	NaN	#VALUE!
chr1	131910157	131910758	+	Nucks1	HDTSS	0.2	0.9	PASS	3.45313	K4me3	NaN	NaN	NaN	NaN	NaN	NaN	0.284091	0.479146	1.55049	#VALUE!	#VALUE!	0.0450726	NaN	0.944703	0.2	0.6	0.8	0.2	0	NaN	NaN	NaN	NaN	NaN	NaN	#VALUE!
chr1	131962614	131963215	+	Slc45a3	HDTSS	0.7	0.4	PASS	2.24617	K4me3	NaN	NaN	NaN	NaN	NaN	NaN	0.683846	0.824103	0.373902	#VALUE!	#VALUE!	0.097828	NaN	0.817776	0.3	NaN	0.5	#VALUE!	-0.4	0.47619	NaN	NaN	NaN	NaN	NaN	#VALUE!
chr1	132191135	132191736	+	Lemd1	IDTSS	1.5	0.6	PASS	4.30033	K4me3	NaN	NaN	NaN	NaN	NaN	NaN	0.4328	0.522833	0.3636	#VALUE!	#VALUE!	0.0750356	NaN	0.279605	1.7	0.6	0.8	0.2	0.2	NaN	NaN	NaN	3.2967	NaN	NaN	#VALUE!
chr1	132390980	132391581	-	Tmcc2	HDTSS	0.6	0.5	PASS	3.46525	K4me3	1.7	2.1	NaN	NaN	NaN	NaN	1.46944	0.578611	1.40139	0.4	patHypomet	0.0944988	0.595238	0.174216	1.1	0.1	1.3	1.2	0.5	NaN	NaN	NaN	2.10526	NaN	NaN	#VALUE!
chr1	132477066	132477667	+	Rbbp5	HDTSS	1.2	0.4	PASS	10.6017	K4me3	0	0	NaN	0.7	2.28571	0	1.14636	0.769697	0.783939	0	patHypomet	0.249692	0.580273	NaN	0.3	0.6	1.3	0.7	-0.9	NaN	0	0	NaN	0	0	#VALUE!
chr1	133363271	133363872	+	Etnk2	HDTSS	0.8	0.4	PASS	18.0662	K4me3	0.6	0.6	0.5772	0	1.18577	0.227272	NaN	0.937429	0.198333	0	patHypomet	0.2059	NaN	0.497839	0.6	0.2	NaN	#VALUE!	-0.2	NaN	NaN	3.125	NaN	0	NaN	#VALUE!
chr1	134235156	134235757	-	Adora1	HDTSS	1	1.2	PASS	1.56766	K4me3	0	0	NaN	0	NaN	NaN	0.555556	0.681667	1.70826	0	patHypomet	0.0504506	NaN	0.77922	3.2	NaN	2.5	#VALUE!	2.2	NaN	NaN	NaN	NaN	NaN	NaN	#VALUE!
chr1	134415166	134415767	+	Adipor1	HDTSS	0.3	0.6	PASS	4.73559	K4me3	NaN	NaN	NaN	NaN	NaN	NaN	1.35561	0.427364	0.535175	#VALUE!	#VALUE!	0.184132	NaN	0.727559	0.8	0.8	0.7	-0.1	0.5	NaN	NaN	NaN	0.277778	NaN	NaN	#VALUE!
chr1	134455254	134455855	+	Klhl12	HDTSS	0.3	0.5	PASS	10.2587	K4me3	0.4	0.1	0.071225	0.9	0.099014	0.226787	0.730496	1.22255	0.290698	-0.3	patHypomet	0.0261216	1.51362	0.304631	0.4	0.2	0.5	0.3	0.1	NaN	0	0	2.97619	0	5.26316	#VALUE!
chr1	134549381	134549982	-	Mgat4e	IDTSS	98.8	93.8	PASS	25.4972	K4me3	95.9	15.6	41.8993	5	27.6587	53.5274	10.065	NaN	10.9375	-80.3	.	0	77.3139	92.7848	15.9	NaN	26	#VALUE!	-82.9	56.25	42.5	NaN	33.3333	2.04081	83.3333	#VALUE!
chr1	134962264	134962865	+	Ube2t	HDTSS	0.7	0.5	PASS	11.2299	K4me3	0.5	0.6	0.879851	1.6	0.381201	0.238095	0.927273	1.64094	0.067374	0.1	patHypomet	0.0891208	0.366806	0.15873	0.2	1.1	0.4	-0.7	-0.5	NaN	0	0	NaN	0	0	#VALUE!
chr1	135132274	135132875	-	Ptprv	IDTSS	93.6	96.3	PASS	2.25269	K4me3	93.6	20.1	40.1538	1.5	26.9086	15.4594	16.368	0.714	21.282	-73.5	.	0	3.53177	4.1301	26	NaN	NaN	#VALUE!	-67.6	6.25	0	0	NaN	0	0	#VALUE!
chr1	74935298	74935899	-	Ccdc108	LDTSS	0.3	0.4	PASS	4.20247	K4me3	-1	-1	NaN	-1	NaN	NaN	0.585	0.3845	0.440952	0	#VALUE!	0.391056	NaN	0.794118	-1	1.3	1.4	0.1	-1.3	3.33334	NaN	NaN	2.08333	NaN	NaN	1.63334
chr1	135132424	135133025	+	Ptpn7	IDTSS	93.6	96.3	PASS	2.55373	K4me3	93.6	20.1	40.1538	1.5	26.9086	15.4594	16.368	0.714	21.282	-73.5	.	0	3.53177	4.1301	26	NaN	NaN	#VALUE!	-67.6	6.25	0	0	NaN	0	0	#VALUE!
chr1	75046338	75046939	-	Nhej1	LDTSS	99.2	97.1	PASS	0.0363487	noK4me3	-1	-1	NaN	-1	NaN	NaN	11.11	NaN	57.28	0	#VALUE!	0.0512189	NaN	78.4775	25.7	-1	50.1	51.1	-73.5	NaN	NaN	NaN	NaN	NaN	NaN	#VALUE!
chr1	75133589	75134190	-	Slc23a3	LDTSS	96.3	92.1	PASS	0.275877	noK4me3	-1	-1	NaN	-1	NaN	NaN	12.092	2.22222	14.371	0	#VALUE!	0.139059	NaN	50.9117	13.5	48.8	7.9	-40.9	-82.8	33.1987	NaN	NaN	13.0282	NaN	NaN	-107.701
chr1	75142067	75142668	-	Cnppd1	LDTSS	0.4	0.9	PASS	15.2982	K4me3	-1	-1	NaN	-1	NaN	NaN	0.959545	1.59091	0.732381	0	#VALUE!	0.105511	NaN	NaN	0.4	0.4	0.2	-0.2	0	0.657895	NaN	NaN	NaN	NaN	NaN	-0.642105
chr1	135146533	135147134	+	Arl8a	HDTSS	0.3	0.6	PASS	4.81295	K4me3	0.8	1.8	0.512936	1.6	1.09834	0.515757	0.934692	0.301957	0.216364	1	patHypomet	0	0.73657	0.498438	0.6	0.6	0.6	0	0.3	NaN	NaN	0	0.753158	NaN	6.66667	#VALUE!
chr1	136130882	136131483	-	Gm15850	HDTSS	1	0.9	PASS	21.1438	K4me3	0.6	0	0	0	5.81231	5.23569	0.857083	1.531	0.892857	-0.6	patHypomet	0.0386702	7.55711	1.64352	0.3	1.2	1.9	0.7	-0.7	NaN	0	0	NaN	0	0	#VALUE!
chr1	136131100	136131701	+	Kif21b	HDTSS	0.9	0.7	PASS	16.3355	K4me3	0.5	0	0	NaN	NaN	0	0.883963	2.07252	0.925897	-0.5	patHypomet	0.0412311	2.85752	1.31153	0.2	0.9	1.6	0.7	-0.7	NaN	0	NaN	NaN	0	0	#VALUE!
chr18	77281657	77282258	+	Loxhd1	IDTSS	2.9	2.2	PASS	0.763323	noK4me3	NaN	NaN	NaN	NaN	NaN	NaN	22.2315	4.53407	0.194815	#VALUE!	#VALUE!	0.399507	NaN	86.9827	14.9	96	55.8	-40.2	12	38.168	NaN	NaN	0.925928	NaN	NaN	-60.032
chr1	136233979	136234580	-	5730559C18Rik	HDTSS	0.9	0.8	PASS	5.41503	K4me3	NaN	NaN	NaN	NaN	NaN	NaN	1.83686	0.946667	1.45606	#VALUE!	#VALUE!	0.170559	NaN	0.397661	1.1	1	0.4	-0.6	0.2	NaN	NaN	NaN	1.81818	NaN	NaN	#VALUE!
chr1	136624600	136625201	+	Zfp281	HDTSS	0.4	0.9	PASS	5.44392	K4me3	0.8	1.2	0.324324	0.5	NaN	0.701753	1.15211	0.921231	0.610462	0.4	patHypomet	0.0788771	8.99671	2.98929	0.3	12.7	1.3	-11.4	-0.1	NaN	0	0	NaN	0	NaN	#VALUE!
chr1	138856553	138857154	-	2310009B15Rik	HDTSS	0.1	1.3	PASS	2.07654	K4me3	1	1.9	0	0	4.30107	0	2.7045	NaN	0.610417	0.9	patHypomet	0.310642	5.46922	1.44518	2.6	0.3	0.4	0.1	2.5	NaN	11.1111	0	NaN	0	0	#VALUE!
chr1	138963408	138964009	+	Dennd1b	HDTSS	0.8	0.6	PASS	2.64041	K4me3	0.6	1	0	1.6	0.5	0.255102	0.884352	1.10229	1.34045	0.4	patHypomet	0.0522432	1.04602	0.439201	0.8	0.4	1.3	0.9	0	NaN	2.5641	0	NaN	4.16667	7.14286	#VALUE!
chr1	75231792	75232393	-	A630095N17Rik	LDTSS	97.4	96.5	PASS	5.11492	K4me3	-1	-1	NaN	-1	NaN	NaN	15.16	3.57125	38.135	0	#VALUE!	0.116267	NaN	82.9643	6.7	80.1	27.7	-52.4	-90.7	53.125	NaN	NaN	10.4545	NaN	NaN	-123.475
chr1	143702383	143702984	-	Cdc73	HDTSS	0.9	0.7	PASS	7.65187	K4me3	NaN	NaN	NaN	NaN	NaN	NaN	0.903692	1.13273	0.163431	#VALUE!	#VALUE!	0	NaN	0.209648	0.4	0.7	1	0.3	-0.5	NaN	NaN	NaN	NaN	NaN	NaN	#VALUE!
chr19	59219347	59219948	+	Kcnk18	IDTSS	1.1	2.8	PASS	0.559211	noK4me3	NaN	NaN	NaN	NaN	NaN	NaN	16.7738	3.22	2.47727	#VALUE!	#VALUE!	0	NaN	26.2219	12.8	2.6	0	-2.6	11.7	6.41775	NaN	NaN	2.77778	NaN	NaN	1.01775
chr1	75278079	75278680	-	Resp18	LDTSS	1.1	3.5	PASS	0.767983	noK4me3	-1	-1	NaN	-1	NaN	NaN	0.520625	0.706563	1.23781	0	#VALUE!	0.0622308	NaN	62.3263	1.2	93.5	54.3	-39.2	0.1	45.4723	NaN	NaN	1.7094	NaN	NaN	-51.5277
chr1	150099573	150100174	-	Ptgs2os	IDTSS	0.4	0.6	PASS	1.33279	K4me3	0	NaN	NaN	NaN	NaN	NaN	1.2804	0.8376	0.6712	#VALUE!	#VALUE!	0.106023	NaN	0.594938	0.3	0.5	2.3	1.8	-0.1	NaN	NaN	NaN	NaN	NaN	NaN	#VALUE!
chr1	150993134	150993735	-	Hmcn1	IDTSS	0.4	0.5	PASS	3.85763	K4me3	NaN	NaN	NaN	NaN	NaN	NaN	0.640323	0.995161	0.724355	#VALUE!	#VALUE!	0.138035	NaN	0.866667	0.9	0.6	0.1	-0.5	0.5	NaN	NaN	NaN	0.751879	NaN	NaN	#VALUE!
chr12	91786135	91786736	-	Ston2	IDTSS	2.8	5.5	PASS	0.551755	noK4me3	3.8	0	NaN	NaN	47.4074	NaN	16.1264	0	0.974286	-3.8	.	0.070682	NaN	4.37242	14.4	0	1.2	1.2	11.6	16.7901	NaN	NaN	0	NaN	NaN	11.2901
chr1	151428134	151428735	-	Swt1	HDTSS	0.4	0.5	PASS	13.4574	K4me3	0.5	0.1	0.032938	0	0.833333	0.077519	0.583958	0.420204	0.594082	-0.4	patHypomet	0.205132	0.516221	0.471698	0.6	0.3	0.4	0.1	0.2	NaN	0	0	NaN	0	0	#VALUE!
chr1	75435642	75436243	+	Gmppa	LDTSS	2.4	0.6	PASS	5.15406	K4me3	0.5	0	NaN	0	3.05556	0.549451	0.339474	NaN	1.04706	-0.5	patHypomet	0.0504506	NaN	2.32266	2.2	0.3	0.5	0.2	-0.2	NaN	0	NaN	NaN	0	0	#VALUE!
chr1	151428347	151428948	+	Trmt1l	HDTSS	0.2	0.4	PASS	13.7957	K4me3	0.6	1.6	0	0	0.9375	0.119048	0.215366	0.518095	NaN	1	patHypomet	0.0340605	0.516458	0.116959	0.2	1	0.7	-0.3	0	NaN	0	0	NaN	0	0	#VALUE!
chr1	152090019	152090620	-	1700025G04Rik	HDTSS	1.3	0.6	PASS	7.03954	K4me3	NaN	NaN	NaN	NaN	NaN	NaN	0.833804	0.669318	0.775862	#VALUE!	#VALUE!	0.00204875	NaN	0.999534	0.5	2.2	1	-1.2	-0.8	NaN	NaN	NaN	NaN	NaN	NaN	#VALUE!
chr1	152766241	152766842	+	Arpc5	HDTSS	0.7	0.4	PASS	11.8693	K4me3	NaN	NaN	NaN	NaN	NaN	NaN	0.694375	1.97679	1.09689	#VALUE!	#VALUE!	0.0274021	NaN	0.520211	0.2	0.2	1	0.8	-0.5	NaN	NaN	NaN	NaN	NaN	NaN	#VALUE!
chr1	152902345	152902946	-	Smg7	HDTSS	0.9	0.9	PASS	8.54382	K4me3	0.9	3.1	2.20355	NaN	0.512246	0.578258	0.581395	0.700926	0.6175	2.2	patHypomet	0	0.480064	0.466089	0.7	0.1	0.1	0	-0.2	NaN	0	0	0.4329	0	0	#VALUE!
chr1	153424908	153425509	+	Shcbp1l	HDTSS	0.7	0.4	PASS	6.69189	K4me3	0.2	1.4	0.272109	0	1.91033	2.83904	1.30109	0.832283	1.328	1.2	patHypomet	0.057109	0.297297	0.613563	0.6	0.8	0.7	-0.1	-0.1	NaN	0	0	NaN	0	NaN	#VALUE!
chr1	153549413	153550014	-	Npl	IDTSS	0.7	1.1	PASS	4.73372	K4me3	1.2	0.3	0	1.2	6.14416	6.26734	0.669583	1.78042	0.716458	-0.9	patHypomet	0.146998	0.085106	0.452004	0.4	1	0.6	-0.4	-0.3	NaN	0	0	0.462963	0	0	#VALUE!
chr8	77724151	77724752	-	Ednra	IDTSS	2	4	PASS	0.633772	noK4me3	NaN	NaN	NaN	NaN	NaN	NaN	1.81363	1.45461	0.420294	#VALUE!	#VALUE!	0.114474	NaN	0.940183	13.2	1.8	5.4	3.6	11.2	5.65657	NaN	NaN	1.42857	NaN	NaN	-0.14343
chr1	76488832	76489433	+	Gm17751	LDTSS	94.9	96.6	PASS	0.640297	noK4me3	-1	-1	NaN	-1	NaN	NaN	8.85	4.04333	53.2967	0	#VALUE!	0	NaN	45.5437	23.3	5.6	0	-5.6	-71.6	6.25	NaN	NaN	20.9524	NaN	NaN	-95.95
chr1	76509259	76509860	+	Mir6343	LDTSS	76.7	98	DNAmeDiffFAIL	0.275877	noK4me3	98.6	79.4	84.6154	25.9	48.3516	65.8333	33.0667	7.40667	53.57	-19.2	.	0	71.845	68.3712	-1	13.7	-1	-14.7	-77.7	30	NaN	45	NaN	NaN	100	-81.7
chr1	77496467	77497068	-	Mir6352	LDTSS	44.8	47.5	PASS	0.576919	noK4me3	-1	-1	NaN	-1	NaN	NaN	2.222	2.5	7.6325	0	#VALUE!	0.0522432	NaN	25	7.1	16	2.4	-13.6	-37.7	NaN	NaN	NaN	12.2222	NaN	NaN	#VALUE!
chr1	153899625	153900226	+	Mir8114	HDTSS	0.9	0.5	PASS	27.9634	K4me3	0.5	0	0	0.4	0.954797	0.235043	0.064324	0.2785	NaN	-0.5	patHypomet	0.203339	0.450404	0.803915	0.8	0.8	0.7	-0.1	-0.1	NaN	0	0	2.77778	0	0	#VALUE!
chr1	153899628	153900229	+	Glul	HDTSS	0.9	0.5	PASS	27.9466	K4me3	0.5	0	0	0.4	0.954797	0.235043	0.064324	0.2785	NaN	-0.5	patHypomet	0.203339	0.450404	0.803915	0.8	0.8	0.7	-0.1	-0.1	NaN	0	0	2.77778	0	0	#VALUE!
chr1	155099335	155099936	-	Ier5	HDTSS	0.5	0.5	PASS	14.7949	K4me3	0.3	0	0	7.4	NaN	0.680271	0.673485	0.518382	0.520735	-0.3	patHypomet	0	0.919284	0.423241	0.7	0.5	0.4	-0.1	0.2	NaN	0	0	NaN	0	0	#VALUE!
chr1	155158402	155159003	+	Stx6	HDTSS	0.6	1	PASS	5.99661	K4me3	0.9	1	0	0.3	NaN	0.923569	0.904773	0.777045	0.463889	0.1	patHypomet	0	0.580952	0.360687	0.7	0.9	0.4	-0.5	0.1	NaN	0	6.66667	NaN	NaN	NaN	#VALUE!
chr1	78510759	78511360	+	Mogat1	LDTSS	-1	40.2	#VALUE!	0.0456689	noK4me3	-1	-1	NaN	-1	NaN	NaN	7.412	1.38875	4.16625	0	#VALUE!	0.29963	NaN	38.3085	5	-1	5.6	6.6	6	4	NaN	NaN	NaN	NaN	NaN	-35.2
chr1	155417143	155417744	-	Xpr1	HDTSS	0.5	0.7	PASS	9.92973	K4me3	NaN	NaN	NaN	NaN	NaN	NaN	0.408286	0.950263	NaN	#VALUE!	#VALUE!	0.186949	NaN	0.606325	0.5	0	0.8	0.8	0	NaN	NaN	NaN	6.66667	NaN	NaN	#VALUE!
chr1	155741726	155742327	-	Lhx4	HDTSS	1.1	1	PASS	7.95571	K4me3	1.1	0.5	1.00586	0.5	1.40572	1.26604	0.921935	0.119	0.967419	-0.6	patHypomet	0.183108	2.08279	0.527534	1.5	1.1	2	0.9	0.4	NaN	0	0	NaN	0	NaN	#VALUE!
chr1	78816648	78817249	+	Kcne4	LDTSS	74.8	77.3	PASS	0.30943	noK4me3	-1	-1	NaN	-1	NaN	NaN	16.2878	NaN	13.8164	0	#VALUE!	0.135986	NaN	14.1026	17.6	-1	4.2	5.2	-57.2	3.59849	NaN	NaN	5.08787	NaN	NaN	-72.7015
chr1	79439789	79440390	-	Scg2	LDTSS	3.1	4.4	PASS	0.377467	noK4me3	-1	-1	NaN	-1	NaN	NaN	1.82773	0.568182	0.530455	0	#VALUE!	0	NaN	13.3766	4.5	12.5	12.4	-0.1	1.4	17.9924	NaN	NaN	7.03125	NaN	NaN	1.09243
chr1	156035363	156035964	+	Tor1aip2	HDTSS	0.6	0.4	PASS	19.4652	K4me3	0.4	1.2	0.527593	0	1.12273	0.245553	0.9269	0.2048	0.46075	0.8	patHypomet	0.0509628	0.844183	0.642189	0.5	1.2	0.8	-0.4	-0.1	NaN	0	0	0.694446	0	NaN	#VALUE!
chr1	156036179	156036780	-	Tor1aip1	IDTSS	0.5	1.5	PASS	27.8068	K4me3	2.2	0.2	0	1.6	0.888888	0	NaN	0.470333	NaN	-2	patHypomet	0.0473774	1.9339	1.94181	1.4	2.2	0.8	-1.4	0.9	NaN	0	0	2.47934	0	6.25	#VALUE!
chr1	156204725	156205326	-	Fam163a	HDTSS	0.7	1.1	PASS	3.85483	K4me3	0.6	0	0	0.7	3.38755	1.66422	0.555625	0.4735	0.106795	-0.6	patHypomet	0.155193	3.16606	1.1305	0.7	0.5	2	1.5	0	NaN	NaN	0	NaN	NaN	NaN	#VALUE!
chr1	156474027	156474628	-	Soat1	HDTSS	0.7	0.7	PASS	5.4812	K4me3	1.6	0	0	0	5.35714	3.33333	0.703256	1.14442	0.105814	-1.6	patHypomet	0.227924	NaN	0.499015	0.7	1.2	1	-0.2	0	NaN	0	0	0.641027	0	NaN	#VALUE!
chr1	80213643	80214244	-	Fam124b	LDTSS	4.1	3.4	PASS	6.29392	K4me3	-1	-1	NaN	-1	NaN	NaN	5.97546	NaN	1.82273	0	#VALUE!	0.438434	NaN	86.1333	0.6	96.7	35.1	-61.6	-3.5	26.5608	NaN	NaN	1.13636	NaN	NaN	-73.5392
chr1	156558486	156559087	+	Abl2	HDTSS	0.7	0.5	PASS	9.15149	K4me3	0.6	2.8	0.304839	0	0.84196	0.095238	2.05134	0.670089	0.7217	2.2	patHypomet	0	0.732644	0.124875	1	0.7	0.8	0.1	0.3	NaN	NaN	NaN	NaN	0	NaN	#VALUE!
chr1	80445631	80446232	+	1700016L21Rik	LDTSS	-1	98	#VALUE!	18.5276	K4me3	-1	-1	NaN	-1	NaN	NaN	1.315	NaN	38.615	0	#VALUE!	0.0504506	NaN	39.4884	26.6	-1	1	2	27.6	NaN	NaN	NaN	26.1905	NaN	NaN	#VALUE!
chr1	156718609	156719210	-	Fam20b	HDTSS	0.6	0.8	PASS	2.68515	K4me3	0.7	1.4	0.52381	2.5	0.529101	1.24542	0.776869	0.757615	0.416696	0.7	patHypomet	0.0898891	0.82637	1.11157	0.5	0.7	1.2	0.5	-0.1	NaN	0	1.78571	NaN	0	NaN	#VALUE!
chr1	81077016	81077617	+	Nyap2	LDTSS	1.8	-1	#VALUE!	0.445505	noK4me3	-1	-1	NaN	-1	NaN	NaN	17.6633	NaN	NaN	0	#VALUE!	0.0507066	NaN	9.22916	-1	-1	1.8	2.8	-2.8	1.38889	NaN	NaN	NaN	NaN	NaN	3.38889
chr1	82131615	82132216	+	Mir6344	LDTSS	89.9	94.4	PASS	0.125822	noK4me3	-1	-1	NaN	-1	NaN	NaN	36.5267	NaN	32.15	0	#VALUE!	0	NaN	32.8681	44.5	2.8	0	-2.8	-45.4	NaN	NaN	NaN	NaN	NaN	NaN	#VALUE!
chr5	135994499	135995100	+	Dtx2	IDTSS	0.8	0.7	PASS	0.699014	noK4me3	0	NaN	92.1429	7.7	NaN	63.3333	2.59879	0.600909	0.164138	#VALUE!	#VALUE!	0	39.6825	1.17647	11.3	0.4	1.1	0.7	10.5	51.0045	NaN	NaN	1.25	NaN	NaN	49.9045
chr1	157412051	157412652	+	2810025M15Rik	HDTSS	0.7	0.6	PASS	5.21464	K4me3	0.6	0.2	0.047081	1.5	1.07548	0	0.612857	0.720915	0.817288	-0.4	patHypomet	0	1.09019	0.370728	0.7	0.7	1.2	0.5	0	NaN	0	0	NaN	0	0	#VALUE!
chr1	157412294	157412895	-	Rasal2	HDTSS	0.2	0.5	PASS	6.72172	K4me3	0.6	0.3	0.061728	2.2	1.22721	0	0.419655	0.847328	0.845965	-0.3	patHypomet	0	0.615352	0.531206	0.4	0.5	1.2	0.7	0.2	NaN	0	0	NaN	0	0	#VALUE!
chr1	160792637	160793238	-	Rabgap1l	HDTSS	0.8	0.8	PASS	5.41876	K4me3	0.9	1.4	0.222389	5.5	1.15014	0.681818	1.22941	1.02431	0.641486	0.5	patHypomet	0.0617187	1.1013	0.957248	0.5	0.8	0.4	-0.4	-0.3	NaN	0	0	NaN	0	0	#VALUE!
chr1	160906110	160906711	+	Rc3h1	HDTSS	0.3	0.7	PASS	17.1109	K4me3	0.4	0	0	0	0.291279	1.75926	1.2239	1.03167	1.43133	-0.4	patHypomet	0.0314996	1.39785	0.27565	0.6	0.7	0.9	0.2	0.3	NaN	0	0	NaN	0	0	#VALUE!
chr1	82768155	82768756	-	Tm4sf20	LDTSS	95	94.2	PASS	0.0950658	noK4me3	-1	-1	NaN	-1	NaN	NaN	9.584	2	45.88	0	#VALUE!	0.0507067	NaN	72.9732	13.4	95.3	44.7	-50.6	-81.6	58.2386	NaN	NaN	8.33335	NaN	NaN	-131.261
chr1	161033958	161034559	-	Zbtb37	HDTSS	1.2	1.9	PASS	9.98099	K4me3	1.7	0	0.120773	0.8	1.27749	0.927924	NaN	0.885313	0.189394	-1.7	patHypomet	0.552396	0.722177	0.247965	0.7	0.2	0.7	0.5	-0.5	NaN	0	0	1.85185	1.81818	NaN	#VALUE!
chr1	161250865	161251466	-	Prdx6	HDTSS	1.2	0.6	PASS	4.20527	K4me3	0.7	0.1	0.170068	3.1	1.05662	0.743389	0.630957	0.847447	1.42875	-0.6	patHypomet	0.286826	1.14692	0.398611	0.4	0.6	1	0.4	-0.8	NaN	0	3.84615	1.1583	0	0.892856	#VALUE!
chr1	83116465	83117066	+	Ccl20	LDTSS	83.4	66.5	PASS	0.356963	noK4me3	-1	-1	NaN	-1	NaN	NaN	2.67875	0.625	8.89	0	#VALUE!	0	NaN	20.542	29.7	3.1	2.2	-0.9	-53.7	18.75	NaN	NaN	NaN	NaN	NaN	-50.85
chr1	83159461	83160062	+	Daw1	LDTSS	0.9	0.5	PASS	4.12418	K4me3	-1	-1	NaN	-1	NaN	NaN	2.865	0.392353	0.202941	0	#VALUE!	0.388239	NaN	1.31173	2.7	0.5	0.6	0.1	1.8	1.40415	NaN	NaN	NaN	NaN	NaN	0.404151
chr1	162548044	162548645	-	Mettl13	IDTSS	0.5	0.2	PASS	6.35171	K4me3	0.2	0	0.074136	0.5	0.312261	0.082237	0.774444	0.326667	0.356204	-0.2	patHypomet	0.0622309	2.01119	0.656738	0.6	1.6	0.6	-1	0.1	NaN	0	0	NaN	0	NaN	#VALUE!
chr1	84218660	84219261	-	Mir6353	LDTSS	-1	95.9	#VALUE!	0.32807	noK4me3	-1	-1	NaN	-1	NaN	NaN	9.79571	1.5625	60.8329	0	#VALUE!	0	NaN	82.957	15	97.9	67.6	-30.3	16	51.4286	NaN	NaN	NaN	NaN	NaN	-142.371
chr13	91741220	91741821	+	Acot12	HDTSS	0.5	NaN	#VALUE!	3.45406	K4me3	0.5	2.3	3.05335	8.3	11.7569	6.94065	1.54972	1.58611	0.253056	1.8	#VALUE!	0.20129	1.00822	1.31269	10.5	0.3	1.5	1.2	10	17.5458	9.09091	23.8095	1.66667	0	0	#VALUE!
chr1	163403340	163403941	-	Gorab	IDTSS	0.7	0.6	PASS	12.9616	K4me3	0.6	0	0.187266	0.7	0.378789	0	NaN	0.978261	0.536087	-0.6	patHypomet	0.182083	1.88545	0.629744	1.3	1.1	0.7	-0.4	0.6	NaN	0	0	NaN	0	NaN	#VALUE!
chr1	163779378	163779979	+	Kifap3	HDTSS	0.6	0.3	PASS	4.45412	K4me3	0.3	0.8	4.54758	0.2	0.27027	1.25974	0.911905	0.912619	0.980789	0.5	patHypomet	0.169022	0.451122	0.875791	1.7	0.8	2.3	1.5	1.1	NaN	0	0	NaN	0	NaN	#VALUE!
chr1	163994480	163995081	-	BC055324	HDTSS	0.4	0.7	PASS	7.83362	K4me3	NaN	NaN	NaN	NaN	NaN	NaN	0.552222	0.308778	0.564444	#VALUE!	#VALUE!	0	NaN	0.151565	0.9	0.9	0.7	-0.2	0.5	NaN	NaN	NaN	NaN	NaN	NaN	#VALUE!
chr1	163994644	163995245	+	Mettl18	IDTSS	0.8	0.7	PASS	7.73296	K4me3	NaN	NaN	NaN	NaN	NaN	NaN	0.432857	0.578205	0.340238	#VALUE!	#VALUE!	0	NaN	0.305493	1	0.6	0.4	-0.2	0.2	NaN	NaN	NaN	NaN	NaN	NaN	#VALUE!
chr1	164248745	164249346	+	Slc19a2	HDTSS	0	1	PASS	3.8772	K4me3	0.7	0.2	3.22581	0.1	0.376249	0.51511	0.403444	0.5834	0.704906	-0.5	patHypomet	0.0612065	0.51732	0.264833	1.1	1	1.2	0.2	1.1	NaN	2.17391	2.77778	NaN	0	NaN	#VALUE!
chr1	85109552	85110153	-	A530032D15Rik	LDTSS	4	12.1	PASS	0.546163	noK4me3	12.5	-1	NaN	8.3	NaN	NaN	30.2925	18.8775	21.9275	-13.5	#VALUE!	0	NaN	74.5382	3.2	51	12.1	-38.9	-0.8	NaN	NaN	NaN	NaN	NaN	NaN	#VALUE!
chr1	85199310	85199911	+	Gm7609	LDTSS	97	90.6	PASS	1.69161	K4me3	-1	-1	NaN	-1	NaN	NaN	2.38	NaN	NaN	0	#VALUE!	0.056853	NaN	40.2778	9.6	4.2	4.6	0.4	-87.4	45	NaN	NaN	12.5	NaN	NaN	-49.8
chr1	85270265	85270866	-	C130026I21Rik	LDTSS	9.2	5.4	PASS	0.197588	noK4me3	-1	-1	NaN	0	NaN	NaN	25.37	15.6867	9.56833	0	#VALUE!	0	NaN	32.4603	2.9	42.6	12.1	-30.5	-6.3	NaN	NaN	NaN	11.5385	NaN	NaN	#VALUE!
chr1	85600402	85601003	+	Sp140	LDTSS	21.8	19.2	PASS	1.82676	K4me3	-1	-1	NaN	-1	NaN	NaN	21.273	5.106	7.135	0	#VALUE!	0.0291947	NaN	59.977	0.6	51.4	13.6	-37.8	-21.2	42.5926	NaN	NaN	8.8889	NaN	NaN	-28.0074
chr1	85603590	85604191	-	Sp110	LDTSS	94	-1	#VALUE!	1.49682	K4me3	-1	-1	NaN	-1	NaN	NaN	14.01	5.25333	25.4067	0	#VALUE!	0.172096	NaN	46.5351	1.8	9.9	0.7	-9.2	-92.2	NaN	NaN	NaN	NaN	NaN	NaN	#VALUE!
chr1	85649749	85650350	+	Sp100	LDTSS	83	80.4	PASS	5.77386	K4me3	-1	-1	NaN	-1	NaN	NaN	13.538	4.5825	5.0475	0	#VALUE!	0.0883525	NaN	13.0742	3.8	-1	1.9	2.9	-79.2	NaN	NaN	NaN	NaN	NaN	NaN	#VALUE!
chr1	85736305	85736906	-	A630001G21Rik	LDTSS	2.5	2.2	PASS	5.31996	K4me3	-1	-1	NaN	-1	NaN	NaN	1.39818	0.699091	1.39454	0	#VALUE!	0.271716	NaN	7.57576	3.1	0.9	1.1	0.2	0.6	2.96297	NaN	NaN	3.61111	NaN	NaN	-0.137033
chr1	85751647	85752248	+	Mir8096	LDTSS	96	95	PASS	0.601152	noK4me3	-1	-1	NaN	-1	NaN	NaN	13.4718	2.77454	7.02546	0	#VALUE!	0.193863	NaN	12.0535	6.5	1.2	0.7	-0.5	-89.5	10.224	NaN	NaN	11.5783	NaN	NaN	-85.976
chr1	85774970	85775571	+	9930111H07Rik	LDTSS	96.2	93.5	PASS	0.200384	noK4me3	97.6	-1	32.3333	47.8	77.6474	92.8572	9.692	NaN	31.499	-98.6	#VALUE!	0.119084	7.03501	28.5617	34.6	6.1	2.3	-3.8	-61.6	15.787	NaN	NaN	26.1579	NaN	NaN	-83.813
chr1	164275297	164275898	+	Ccdc181	IDTSS	0.2	0.4	PASS	2.98432	K4me3	0	NaN	0	3.3	NaN	NaN	1.9712	2.9232	0.276042	#VALUE!	#VALUE!	0.0788771	NaN	0.31348	0.7	0.7	0.7	0	0.5	NaN	NaN	NaN	NaN	NaN	NaN	#VALUE!
chr1	164458054	164458655	-	Atp1b1	HDTSS	0.3	0.6	PASS	5.08323	K4me3	0.6	2.3	0	1.2	0.678042	0.305706	0.444444	0.994043	0.106795	1.7	patHypomet	0.0504505	1.11358	0.525609	1.3	0.4	0.7	0.3	1	NaN	0	0	NaN	0	NaN	#VALUE!
chr1	85928182	85928783	+	4933407L21Rik	LDTSS	70.1	83.4	PASS	0.422204	noK4me3	-1	-1	NaN	-1	NaN	NaN	NaN	NaN	2.22333	0	#VALUE!	0.133937	NaN	22.037	22.8	-1	1.8	2.8	-47.3	22.9167	NaN	NaN	NaN	NaN	NaN	-59.4834
chr1	85960754	85961355	-	Gpr55	LDTSS	90.6	96.9	PASS	2.42045	K4me3	98	0	NaN	0	84.5238	88.3117	19.21	NaN	51.0986	-98	.	0.281192	26.4564	26.7305	9.6	21.4	16	-5.4	-81	28	NaN	NaN	NaN	NaN	NaN	-90.3
chr1	86021641	86022242	+	Spata3	LDTSS	7.8	3.4	PASS	31.3205	K4me3	3.2	0	NaN	0	36.5232	NaN	8.74	NaN	1.67067	-3.2	patHypomet	0.0852794	28.664	41.1644	4.1	1.3	2.6	1.3	-3.7	1.04167	0	NaN	NaN	NaN	NaN	-3.65833
chr1	165236657	165237258	-	Tiprl	HDTSS	0.9	0.5	PASS	6.1886	K4me3	0.5	0.4	1.03409	1	0.35295	0.225	0.466979	1.02427	0.288043	-0.1	patHypomet	0	0.528169	0.492267	2.1	0.4	0.6	0.2	1.2	NaN	0	0	0.446428	0	NaN	#VALUE!
chr1	165460162	165460763	-	Dcaf6	HDTSS	1.2	0.4	PASS	19.8669	K4me3	0.2	0	0	0.2	0.147059	0.714285	0.717143	0.328947	1.13043	-0.2	patHypomet	0.0476335	0.097752	1.11111	0.3	1.1	0.5	-0.6	-0.9	NaN	0	0	4.7619	0	NaN	#VALUE!
chr1	86111669	86112270	-	Htr2b	LDTSS	91	92.8	PASS	0	noK4me3	-1	-1	NaN	-1	NaN	NaN	9.26667	2.38167	59.86	0	#VALUE!	0.0320118	NaN	58.2082	11.2	99	52.4	-46.6	-79.8	NaN	NaN	NaN	NaN	NaN	NaN	#VALUE!
chr1	165634240	165634841	-	Mpzl1	HDTSS	0.9	0.7	PASS	4.40379	K4me3	0.8	0.6	0.079185	1	NaN	0.961087	0.5462	1.49775	1.35694	-0.2	patHypomet	0	1.18649	0.867593	0.7	0.8	1.1	0.3	-0.2	NaN	0	0	1.79033	0	NaN	#VALUE!
chr1	166002333	166002934	-	Pou2f1	HDTSS	0.1	0.9	PASS	3.73273	K4me3	0.6	2.6	0	3.4	3.92208	0	1.05263	1.59651	NaN	2	patHypomet	0.0102438	0.534759	0.347339	0.9	1.7	0.5	-1.2	0.8	NaN	NaN	NaN	NaN	NaN	NaN	#VALUE!
chr1	86350984	86351585	-	Snora75	LDTSS	93.8	95	PASS	0.0363487	noK4me3	-1	0	NaN	-1	NaN	NaN	23.5986	1.70429	32.6786	1	#VALUE!	0	NaN	94.5637	28.5	95.8	48.9	-46.9	-65.3	46.8254	NaN	NaN	22.1154	NaN	NaN	-143.975
chr1	86351826	86352427	-	Gm24148	LDTSS	-1	99	#VALUE!	0	noK4me3	-1	-1	NaN	-1	NaN	NaN	11.96	NaN	NaN	0	#VALUE!	0.103462	NaN	NaN	-1	88.9	29.8	-59.1	0	NaN	NaN	NaN	NaN	NaN	NaN	#VALUE!
chr1	86356026	86356627	-	Snord82	LDTSS	86.7	95.1	PASS	0.440845	noK4me3	-1	-1	NaN	-1	NaN	NaN	5.71333	NaN	21.21	0	#VALUE!	0	NaN	82.6379	17.2	98.3	42.2	-56.1	-69.5	NaN	NaN	NaN	NaN	NaN	NaN	#VALUE!
chr1	167349690	167350291	+	Aldh9a1	IDTSS	0.7	0.5	PASS	8.7209	K4me3	1.1	0	0	0.3	0.588235	0	0.5744	0.8704	1.6456	-1.1	patHypomet	0.102694	0.711237	0.217865	0.8	0	1	1	0.1	NaN	NaN	NaN	NaN	NaN	NaN	#VALUE!
chr1	169531163	169531764	-	Nuf2	HDTSS	0.7	0.7	PASS	11.886	K4me3	NaN	NaN	NaN	NaN	NaN	NaN	0.590625	0.396667	0.252424	#VALUE!	#VALUE!	0.143669	NaN	0.940545	0.6	0.7	1	0.3	-0.1	NaN	NaN	NaN	2.10438	NaN	NaN	#VALUE!
chr1	169969108	169969709	+	3110045C21Rik	IDTSS	0.5	0.9	PASS	5.67786	K4me3	NaN	NaN	NaN	NaN	NaN	NaN	0.561667	0.339697	0.972727	#VALUE!	#VALUE!	0.0816941	NaN	0.625	0.3	0.7	0.4	-0.3	-0.2	NaN	NaN	NaN	NaN	NaN	NaN	#VALUE!
chr1	86426028	86426629	+	1700019O17Rik	LDTSS	96.8	95.8	PASS	23.1588	K4me3	91.8	9.1	13.0953	0	70.4285	78.561	9.08533	0.350667	31.52	-82.7	.	0.102694	28.1396	48.5392	20.7	2.2	1.6	-0.6	-76.1	17.7456	NaN	NaN	18.5335	NaN	NaN	-80.2544
chr1	171150302	171150903	-	Sdhc	HDTSS	0.5	0.4	PASS	6.73943	K4me3	0.8	6.1	0.120192	0	0.486072	0.128205	0.76375	3.14581	0.179194	5.3	patHypomet	0.43997	0.51282	0.252525	0.4	0.3	1	0.7	-0.1	NaN	0	0	NaN	0	NaN	#VALUE!
chr1	171150412	171151013	+	Mpz	HDTSS	0.6	0.5	PASS	5.69277	K4me3	0.8	5.6	0.115741	0	0.414061	0.119047	0.842759	2.59	0.185167	4.8	patHypomet	0.597468	0.478632	0.284091	0.4	0.3	0.4	0.1	-0.2	NaN	0	0	NaN	0	NaN	#VALUE!
chr5	135979804	135980405	+	Zp3	IDTSS	3.4	0.9	PASS	0.287062	noK4me3	2.6	NaN	60.8974	5.6	78	NaN	14.3227	1.50133	0	#VALUE!	#VALUE!	0.0524994	8.39816	28.2953	12.7	0.8	1.7	0.9	9.3	19.3753	0	33.3333	0.396825	NaN	0	17.6753
chr1	171294681	171295282	-	Ufc1	IDTSS	0	0.2	PASS	5.55483	K4me3	0.1	0	3.05556	0.8	0.949885	1.40693	0.409231	0.909091	0.2352	-0.1	patHypomet	0.794405	1.61287	0.918805	0.8	2.2	0.3	-1.9	0.8	NaN	0	0	2.79412	6.66667	NaN	#VALUE!
chr1	171345344	171345945	-	Nit1	HDTSS	0.2	0.7	PASS	11.9699	K4me3	0.5	0	0.140253	0.7	0.511747	0.359477	2.11397	0.370278	0.274474	-0.5	patHypomet	0.108584	2.16277	0.645743	0.7	0.5	0.4	-0.1	0.5	NaN	0	0	2.0701	5	11.1111	#VALUE!
chr1	87089627	87090228	-	Alppl2	LDTSS	96.6	92.8	PASS	0.148191	noK4me3	-1	-1	NaN	-1	NaN	NaN	14.0164	1.39818	20.86	0	#VALUE!	0.16262	NaN	21.8242	2.6	2.3	2.2	-0.1	-94	2.08334	NaN	NaN	NaN	NaN	NaN	-93.0167
chr10	75406610	75407211	+	Upb1	IDTSS	2.7	2.4	PASS	0.677578	noK4me3	NaN	NaN	NaN	NaN	NaN	NaN	4.0625	1.8375	0.795333	#VALUE!	#VALUE!	0.108328	NaN	11.193	11.8	2.6	2.2	-0.4	9.1	4.52381	NaN	NaN	NaN	NaN	NaN	-0.476192
chr1	171345398	171345999	+	Pfdn2	HDTSS	0.2	0.7	PASS	12.6335	K4me3	0.5	0	0.146628	0.8	0.526799	0.37037	2.06113	0.36027	0.523846	-0.5	patHypomet	0.0745234	2.22639	0.616391	0.6	0.5	0.4	-0.1	0.4	NaN	0	0	2.16011	5.35714	11.1111	#VALUE!
chr1	171437260	171437861	+	F11r	HDTSS	0.3	0.5	PASS	6.98362	K4me3	0.6	0	2.12121	3.8	0.125	0.378788	0.734242	0.608676	NaN	-0.6	patHypomet	0.394897	2.48158	1.7077	0.1	0.6	0.6	0	-0.2	NaN	0	0	NaN	0	NaN	#VALUE!
chr1	172520829	172521430	+	Cfap45	IDTSS	0.7	0.7	PASS	4.89217	K4me3	0.6	1.9	0	0.9	6.8132	2.33991	0.297619	NaN	0.303182	1.3	patHypomet	0.340094	0.689714	2.93149	0.6	0.7	1.3	0.6	-0.1	NaN	0	0	NaN	0	NaN	#VALUE!
chr1	87190296	87190897	+	Chrnd	LDTSS	91.8	88.2	PASS	0.191996	noK4me3	-1	-1	NaN	-1	NaN	NaN	3.75	NaN	14.0475	0	#VALUE!	0	NaN	17.3333	13.7	2.2	1.9	-0.3	-78.1	18.3333	NaN	NaN	NaN	NaN	NaN	-72.0667
chr1	87205510	87206111	+	Chrng	LDTSS	-1	-1	#VALUE!	0.733499	noK4me3	-1	64.8	26.5945	50.3	72.512	NaN	3.46125	NaN	3.92857	65.8	#VALUE!	0	11.211	27.6753	34.3	13.2	11	-2.2	35.3	30.5437	NaN	NaN	42.8571	NaN	NaN	18.3437
chr1	175492244	175492845	-	Rgs7	HDTSS	0.6	0.5	PASS	2.83147	K4me3	NaN	NaN	NaN	NaN	NaN	NaN	0.302264	0.483066	NaN	#VALUE!	#VALUE!	0	NaN	0.329671	0.7	0.7	0.2	-0.5	0.1	NaN	NaN	NaN	NaN	NaN	NaN	#VALUE!
chr1	177796208	177796809	-	Adss	HDTSS	0.3	0.4	PASS	8.60067	K4me3	NaN	NaN	NaN	NaN	NaN	NaN	0.757273	0.602636	0.255	#VALUE!	#VALUE!	0	NaN	0.294131	0.6	0.8	0.7	-0.1	0.3	NaN	NaN	NaN	NaN	NaN	NaN	#VALUE!
chr1	178528824	178529425	+	Kif26b	HDTSS	0.8	0.4	PASS	18.4437	K4me3	NaN	NaN	NaN	NaN	NaN	NaN	0.571038	1.1513	0.339444	#VALUE!	#VALUE!	0.209997	NaN	0.177612	0.6	0.6	0.9	0.3	-0.2	NaN	NaN	NaN	1.01513	NaN	NaN	#VALUE!
chr1	87394428	87395029	-	Kcnj13	LDTSS	-1	96.8	#VALUE!	0.100658	noK4me3	-1	-1	NaN	-1	NaN	NaN	6.25	NaN	50.3167	0	#VALUE!	0.0665845	NaN	64.999	13	92.5	38.2	-54.3	14	55.5555	NaN	NaN	NaN	NaN	NaN	-133.744
chr1	87469963	87470564	+	3110079O15Rik	LDTSS	91.2	94.2	PASS	0.0466009	noK4me3	94.3	-1	NaN	-1	NaN	30.3571	6.25833	NaN	11.9144	-95.3	#VALUE!	0	100	75.3917	23.3	88.9	60.3	-28.6	-67.9	NaN	NaN	NaN	30.0794	NaN	NaN	#VALUE!
chr1	87573569	87574170	-	Ngef	LDTSS	95.5	94.2	PASS	0.190132	noK4me3	95.9	16.7	7.55494	0	80.5439	87.9902	3.07143	NaN	19.574	-79.2	.	0.101413	4.18593	14.4318	20.5	1.3	3.3	2	-75	12.5	NaN	NaN	16.6667	NaN	NaN	-83
chr1	87573726	87574327	+	Neu2	LDTSS	96.6	92.8	PASS	0.0969298	noK4me3	95.1	8.3	12.8885	5.6	77.6264	89.4608	6.958	NaN	26.24	-86.8	.	0.145974	5.58062	23.18	18.5	-1	4.3	5.3	-78.1	16.6667	NaN	NaN	NaN	0	NaN	-75.1333
chr1	87620011	87620612	+	Inpp5d	LDTSS	7.1	7.8	PASS	4.42709	K4me3	24.1	9.1	NaN	0.5	84.9206	NaN	13.9271	2.09143	1.02071	-15	.	0.0501945	80.5131	83.6172	9.3	78.4	39.8	-38.6	2.2	49.5426	NaN	NaN	NaN	NaN	NaN	-36.6574
chr1	179517702	179518303	-	Smyd3	HDTSS	0	0.3	PASS	3.70198	K4me3	NaN	NaN	NaN	NaN	NaN	NaN	0.3125	1.22939	NaN	#VALUE!	#VALUE!	0	NaN	1.9668	0.8	0.4	0.3	-0.1	0.8	NaN	NaN	NaN	NaN	NaN	NaN	#VALUE!
chr1	87784270	87784871	+	Scarna6	LDTSS	-1	94.4	#VALUE!	0.0363487	noK4me3	-1	-1	NaN	-1	NaN	NaN	15.44	NaN	NaN	0	#VALUE!	0.100901	NaN	96.6283	-1	-1	-1	0	0	NaN	NaN	NaN	NaN	NaN	NaN	#VALUE!
chr1	87803379	87803980	+	Sag	LDTSS	95.6	86.7	PASS	0.213432	noK4me3	97.3	25.3	9.68254	5.3	62.5737	86.627	8.94556	1.38889	33.9556	-72	.	0.190022	79.2325	84.1851	8.1	96.9	58.1	-38.8	-87.5	63.9309	100	0	1.66667	0	15.2778	-119.669
chr1	180195719	180196320	-	Adck3	HDTSS	0.6	0.3	PASS	8.62583	K4me3	0.4	0.4	1.13122	1.6	0.478316	0.55786	0.361875	1.16031	0.5675	0	patHypomet	0.424092	0.087021	0.633661	0.3	0.7	0.8	0.1	-0.3	NaN	0	0	NaN	0	NaN	#VALUE!
chr1	180255999	180256600	-	Psen2	HDTSS	0.4	0.7	PASS	6.58751	K4me3	0.7	0.1	0.376449	2.2	0.768646	0.400073	1.04872	0.656277	0.324681	-0.6	patHypomet	0.309874	1.7874	0.756715	0.7	0.7	0.9	0.2	0.3	NaN	0	0	NaN	0	NaN	#VALUE!
chr1	88055110	88055711	+	Ugt1a10	LDTSS	94.4	93.4	PASS	0.149123	noK4me3	-1	-1	NaN	-1	NaN	NaN	5.12667	9.23	44.8433	0	#VALUE!	0	NaN	69.1321	17.8	81.2	34.5	-46.7	-76.6	40.7143	NaN	NaN	NaN	NaN	NaN	-133.886
chr1	88070478	88071079	+	Ugt1a9	LDTSS	98.4	94.7	PASS	0.108114	noK4me3	-1	-1	NaN	-1	NaN	NaN	NaN	NaN	59.445	0	#VALUE!	0.0430238	NaN	48.6607	16.7	2.8	2.9	0.1	-81.7	NaN	NaN	NaN	NaN	NaN	NaN	#VALUE!
chr1	88094700	88095301	+	Ugt1a7c	LDTSS	98.3	96.5	PASS	2.28997	K4me3	96.3	23.8	24.3665	1.3	46.6137	75.9954	3.96167	NaN	12.22	-72.5	.	0.112169	0.60606	3.88584	12.2	1.3	-1	-2.3	-86.1	NaN	0	29.1667	NaN	0	33.3333	#VALUE!
chr1	88102956	88103557	+	Ugt1a6b	LDTSS	-1	95.8	#VALUE!	0.133279	noK4me3	94.9	13.6	31.1508	10.1	48.5294	49.9517	NaN	10	21.25	-81.3	#VALUE!	0	NaN	20.2381	5.6	-1	-1	0	6.6	NaN	NaN	0	NaN	0	NaN	#VALUE!
chr1	88134508	88135109	+	Ugt1a6a	LDTSS	89.4	69.5	PASS	0.0363487	noK4me3	77.8	2.7	16.6667	3.8	40.5407	45.7617	2.22333	2.5	22.5	-75.1	.	0	3.7037	2.8629	5.6	14.6	-1	-15.6	-83.8	NaN	NaN	30	NaN	NaN	7.14285	#VALUE!
chr1	88165711	88166312	+	Ugt1a5	LDTSS	97.6	96.7	PASS	0.488378	noK4me3	96.6	65.7	22.9846	79.2	64.0267	80.887	16.5987	3.75	20.2763	-30.9	.	0.00256094	73.6683	34.8611	16.9	2.8	1.6	-1.2	-80.7	13.3333	0	66.6667	46.8434	NaN	NaN	-86.1667
chr1	88200310	88200911	+	Ugt1a2	LDTSS	98.2	94.1	PASS	0.356963	noK4me3	-1	-1	NaN	-1	NaN	NaN	10.1071	0.54375	18.3525	0	#VALUE!	0	NaN	33.0608	5.7	1.3	1.7	0.4	-92.5	20.9788	NaN	NaN	22.3214	NaN	NaN	-74.4212
chr1	180813302	180813903	-	H3f3a	HDTSS	1.3	1.4	PASS	10.1404	K4me3	1.1	NaN	0	NaN	20	6.11112	0.370792	0.673	0.980094	#VALUE!	#VALUE!	0	0.289855	0.402939	0.4	1.2	0.8	-0.4	-0.9	NaN	NaN	NaN	NaN	NaN	NaN	#VALUE!
chr1	88211658	88212259	+	Ugt1a1	LDTSS	70.4	-1	#VALUE!	7.51487	K4me3	-1	-1	NaN	-1	NaN	NaN	32.7394	8.64	21.7869	0	#VALUE!	0	NaN	NaN	11.2	14.8	16.4	1.6	-59.2	13.329	NaN	NaN	9.07263	NaN	NaN	-0.470996
chr1	88226719	88227320	+	Mroh2a	LDTSS	84.2	-1	#VALUE!	8.44409	K4me3	-1	-1	NaN	-1	NaN	NaN	18.5875	2.8275	31.875	0	#VALUE!	0.07606	NaN	NaN	25	14.9	16.8	1.9	-59.2	40.9481	NaN	NaN	25.41	NaN	NaN	27.0481
chr1	88269107	88269708	-	6430706D22Rik	LDTSS	90.4	-1	#VALUE!	3.56497	K4me3	-1	-1	NaN	-1	NaN	NaN	11.0856	0.945556	42.4956	0	#VALUE!	0	NaN	NaN	21.3	83.3	44.4	-38.9	-69.1	57.6577	NaN	NaN	23.9239	NaN	NaN	-24.6423
chr1	180850850	180851451	+	Sde2	HDTSS	0.6	0.6	PASS	24.6696	K4me3	NaN	NaN	0	0	NaN	NaN	0.092755	0.163265	1.17391	#VALUE!	#VALUE!	0.000256094	NaN	0.363184	0.7	0.3	2.4	2.1	0.1	NaN	NaN	NaN	1.33333	NaN	NaN	#VALUE!
chr1	181143856	181144457	-	Nvl	HDTSS	0.5	0.5	PASS	12.4536	K4me3	NaN	NaN	NaN	NaN	NaN	NaN	1.60203	0.587027	0.319189	#VALUE!	#VALUE!	0.343935	NaN	0.319098	0.4	0.7	0.6	-0.1	-0.1	NaN	NaN	NaN	NaN	NaN	NaN	#VALUE!
chr1	88306411	88307012	+	Trpm8	LDTSS	71.4	-1	#VALUE!	4.46996	K4me3	-1	-1	NaN	-1	NaN	NaN	23.7725	3.125	28.5975	0	#VALUE!	0	NaN	27.9957	15.8	18	14	-4	-55.6	27.6069	NaN	NaN	16.3743	NaN	NaN	10.6069
chr1	88406718	88407319	+	Spp2	LDTSS	95.3	96.6	PASS	0.12023	noK4me3	-1	-1	NaN	-1	NaN	NaN	24.1337	1.78625	43.6475	0	#VALUE!	0.0911696	NaN	41.6486	14.6	4.7	4.8	0.1	-80.7	36.4048	NaN	NaN	13.0909	NaN	NaN	-64.8952
chr1	88509765	88510366	-	Glrp1	LDTSS	93.7	92.8	PASS	1.28525	K4me3	94.5	51.9	48.6498	44.5	64.8011	80.0318	12.418	NaN	37.933	-42.6	.	0.0507066	30.5533	29.6924	24.7	2.5	0.8	-1.7	-69	31.25	0	20	8.36219	8.11688	NaN	-64.05
chr1	88551216	88551817	+	Gm19589	LDTSS	93.4	-1	#VALUE!	0.19386	noK4me3	4.8	34.6	64.3585	29.2	67.7785	89.3088	59.5446	19.2982	18.7742	29.8	#VALUE!	0	42.9126	52.0459	65	30.2	18.2	-12	-28.4	57.1429	66.6667	NaN	NaN	NaN	NaN	27.9429
chr1	181150630	181151231	+	Cnih4	HDTSS	1.7	1	PASS	2.33843	K4me3	0.4	1.7	0	0	0.15949	0.595238	0.779024	1.11125	0.694512	1.3	patHypomet	0.00179266	1.05534	3.34613	0.6	0.7	0.8	0.1	-1.1	NaN	0	NaN	NaN	0	NaN	#VALUE!
chr1	89015812	89016413	+	1700067G17Rik	LDTSS	5.7	1.1	PASS	1.52199	K4me3	-1	-1	NaN	-1	NaN	NaN	12.6685	1.76538	1.31154	0	#VALUE!	0.0340605	NaN	25.5973	0.4	1.9	6.6	4.7	-5.3	6.69642	NaN	NaN	3.33334	NaN	NaN	3.69642
chr1	182019679	182020280	-	Enah	HDTSS	0.5	0.5	PASS	1.89479	K4me3	0	NaN	2.38096	0	0.384615	NaN	1.17878	1.19467	1.02517	#VALUE!	#VALUE!	0	0.869565	NaN	0.8	0.6	0.4	-0.2	0.3	NaN	0	0	NaN	NaN	NaN	#VALUE!
chr1	89405832	89406433	-	C030007H22Rik	LDTSS	-1	93.2	#VALUE!	0.104386	noK4me3	-1	-1	NaN	-1	NaN	NaN	41.7571	4.52333	45.9757	0	#VALUE!	0	NaN	32.2321	36.5	2.6	8.7	6.1	37.5	37.8283	NaN	NaN	35.9559	NaN	NaN	-57.9717
chr1	182341305	182341906	-	Fbxo28	HDTSS	0.6	0.6	PASS	10.282	K4me3	0.6	NaN	2.32217	0	NaN	NaN	1.37533	0.791111	0.362391	#VALUE!	#VALUE!	0.148023	0.846153	0.160256	0.2	0.6	0.7	0.1	-0.4	NaN	NaN	0	NaN	0	NaN	#VALUE!
chr1	89683591	89684192	-	4933400F21Rik	LDTSS	95.4	92	PASS	0.71579	noK4me3	-1	-1	NaN	-1	NaN	NaN	7.62167	2.90333	73.594	0	#VALUE!	0	NaN	82.531	42.5	96.3	57.2	-39.1	-52.9	80.4167	NaN	NaN	43.3333	NaN	NaN	-107.883
chr1	183221228	183221829	-	Disp1	HDTSS	1.5	0.6	PASS	5.52314	K4me3	NaN	NaN	NaN	NaN	NaN	NaN	NaN	NaN	NaN	#VALUE!	#VALUE!	0	NaN	39.7118	0.5	NaN	60.7	#VALUE!	-1	29.8408	NaN	NaN	NaN	NaN	NaN	#VALUE!
chr1	90014276	90014877	-	Asb18	LDTSS	97.1	95.2	PASS	0.370943	noK4me3	-1	-1	NaN	-1	NaN	NaN	16.8527	4.04273	50.0445	0	#VALUE!	0	NaN	31.0547	29.4	0.3	12	11.7	-67.7	51.6162	NaN	NaN	62.7417	NaN	NaN	-43.8838
chr1	90153100	90153701	-	Iqca	LDTSS	7.4	5.5	PASS	5.51755	K4me3	-1	-1	NaN	-1	NaN	NaN	0.476	0.9375	1.26467	0	#VALUE!	0	NaN	3.74902	0.3	0.4	1.1	0.7	-7.1	2.38095	NaN	NaN	0.555556	NaN	NaN	-3.51905
chr1	183296707	183297308	-	Brox	HDTSS	0.1	0.4	PASS	9.86728	K4me3	0	NaN	0	0	NaN	0.980394	NaN	NaN	NaN	#VALUE!	#VALUE!	0.0880964	NaN	0.941868	0.4	NaN	0.8	#VALUE!	0.3	0.877195	NaN	NaN	NaN	0	NaN	#VALUE!
chr1	183296759	183297360	+	Aida	HDTSS	0.1	0.6	PASS	9.28757	K4me3	0	NaN	0	1.8	NaN	1.75439	NaN	NaN	NaN	#VALUE!	#VALUE!	0.0880964	NaN	0.322036	0.4	NaN	0.6	#VALUE!	0.3	1.98413	NaN	NaN	NaN	0	NaN	#VALUE!
chr1	90843670	90844271	-	Col6a3	LDTSS	84	95.6	PASS	0.343915	noK4me3	-1	-1	NaN	-1	NaN	NaN	11.7413	NaN	42.4475	0	#VALUE!	0	NaN	35.6064	10.3	38.2	21.4	-16.8	-73.7	48.7698	NaN	NaN	NaN	NaN	NaN	-85.0301
chr1	90914799	90915400	+	Mlph	LDTSS	2.8	2.9	PASS	1.64315	K4me3	-1	-1	NaN	-1	NaN	NaN	2.21	NaN	1.53952	0	#VALUE!	0	NaN	9.99887	21.3	0.8	0.9	0.1	18.5	32.5512	NaN	NaN	3.2967	NaN	NaN	28.8512
chr1	90952807	90953408	+	Prlh	LDTSS	97.7	97.1	PASS	0.135143	noK4me3	-1	-1	NaN	-1	NaN	NaN	19.2937	0.6575	56.4312	0	#VALUE!	0.0496823	NaN	66.1825	31.1	0.9	0.7	-0.2	-66.6	27.2463	NaN	NaN	11.1349	NaN	NaN	-70.7537
chr1	183369264	183369865	-	Mia3	HDTSS	0.5	1.2	PASS	10.8254	K4me3	NaN	NaN	NaN	NaN	NaN	NaN	NaN	NaN	NaN	#VALUE!	#VALUE!	0	NaN	1.28356	0.2	NaN	3.1	#VALUE!	-0.3	3.20769	NaN	NaN	NaN	NaN	NaN	#VALUE!
chr1	183388584	183389185	+	Taf1a	IDTSS	0.7	0.2	PASS	12.6344	K4me3	NaN	NaN	NaN	NaN	NaN	NaN	NaN	NaN	NaN	#VALUE!	#VALUE!	0	NaN	1.12006	1.1	NaN	0.4	#VALUE!	0.4	NaN	NaN	NaN	NaN	NaN	NaN	#VALUE!
chr1	183418202	183418803	+	Hhipl2	IDTSS	19.2	13.7	PASS	20.6004	K4me3	NaN	NaN	NaN	NaN	NaN	NaN	NaN	NaN	NaN	#VALUE!	#VALUE!	0	NaN	71.1448	34.4	NaN	43.6	#VALUE!	15.2	61.3079	NaN	NaN	3.83838	NaN	NaN	#VALUE!
chr1	184732192	184732793	-	Hlx	HDTSS	0.8	0.5	PASS	4.7971	K4me3	NaN	NaN	NaN	NaN	NaN	NaN	0.773469	0.5304	0.918367	#VALUE!	#VALUE!	0	NaN	0.773591	1.1	1.4	0.6	-0.8	0.3	NaN	NaN	NaN	1.40693	NaN	NaN	#VALUE!
chr1	185331858	185332459	+	Bpnt1	HDTSS	0.5	0.3	PASS	6.08329	K4me3	NaN	NaN	NaN	NaN	NaN	NaN	1.06467	0.162667	0.151667	#VALUE!	#VALUE!	0.31013	NaN	0.490197	0.8	0	0.7	0.7	0.3	NaN	NaN	NaN	NaN	NaN	NaN	#VALUE!
chr1	186117009	186117610	-	Lyplal1	IDTSS	0.7	0.5	PASS	4.13257	K4me3	0.3	0	0	0	6.32943	0.222222	0.689655	0.530611	1.13867	-0.3	patHypomet	0.0599261	0.299564	1.29384	0.2	0	0.7	0.7	-0.5	NaN	4.16667	0	NaN	0	NaN	#VALUE!
chr1	186749057	186749658	-	Rrp15	IDTSS	0.6	0.6	PASS	16.3821	K4me3	NaN	NaN	NaN	NaN	NaN	NaN	0.888889	0.9375	0.126389	#VALUE!	#VALUE!	0	NaN	0.595238	0.2	0.2	0.3	0.1	-0.4	NaN	NaN	NaN	NaN	NaN	NaN	#VALUE!
chr1	91350772	91351373	+	Klhl30	LDTSS	88.3	92.7	PASS	0.379331	noK4me3	-1	-1	NaN	-1	NaN	NaN	15.0643	1.02	41.2943	0	#VALUE!	0.0504506	NaN	30.0421	16.8	0.8	1.9	1.1	-71.5	6.66667	NaN	NaN	13.0952	NaN	NaN	-86.8333
chr1	189687785	189688386	-	Cenpf	HDTSS	0.9	0.8	PASS	18.9265	K4me3	0.8	2.2	NaN	1.2	NaN	NaN	0.607292	0.520833	2.01773	1.4	patHypomet	0.16723	1.5873	0.722762	0.8	0.6	1.2	0.6	-0.1	NaN	NaN	NaN	NaN	NaN	NaN	#VALUE!
chr1	191183032	191183633	-	Atf3	HDTSS	0.5	0.5	PASS	6.7096	K4me3	NaN	NaN	NaN	NaN	NaN	NaN	0.275658	0.82163	0.582143	#VALUE!	#VALUE!	0	NaN	0.826594	3.2	0.1	1.3	1.2	2.7	NaN	NaN	NaN	NaN	NaN	NaN	#VALUE!
chr1	191575433	191576034	+	Ints7	HDTSS	0.4	0.4	PASS	19.7392	K4me3	0.5	0	1.66667	0	2.22222	NaN	1.13292	0.134717	NaN	-0.5	patHypomet	0.0286826	0.389805	0.184143	0.3	0.5	0.6	0.1	-0.1	NaN	0	NaN	2.5	NaN	NaN	#VALUE!
chr1	191906480	191907081	+	Slc30a1	HDTSS	0.2	0.8	PASS	10.9661	K4me3	0.7	6.5	NaN	3.2	0.198413	NaN	0.86338	0.821148	0.520833	5.8	patHypomet	0	2.1978	0.47624	0.9	0.3	1.2	0.9	0.7	NaN	0	NaN	NaN	NaN	NaN	#VALUE!
chr1	192190476	192191077	+	Kcnh1	HDTSS	0.7	0.6	PASS	1.71771	K4me3	0.7	0.3	1.43251	0.4	2.05989	1.341	0.813621	0.302712	0.669831	-0.4	patHypomet	0.15801	1.0075	0.935437	0.8	0.5	1.7	1.2	0.1	NaN	NaN	NaN	NaN	0	NaN	#VALUE!
chr1	193035474	193036075	-	Syt14	HDTSS	1	0.8	PASS	8.46646	K4me3	0.6	1	0.373338	3.6	1.41709	0.481956	1.54726	0.816667	0.694444	0.4	patHypomet	0	0.534163	0.314513	0.9	0.6	0.8	0.2	-0.1	NaN	3.44828	NaN	1.68067	0	NaN	#VALUE!
chr10	3365849	3366450	+	Ppp1r14c	IDTSS	0.9	0.7	PASS	2.34589	K4me3	NaN	NaN	NaN	NaN	NaN	NaN	1.02278	0.754444	0.213846	#VALUE!	#VALUE!	0.36263	NaN	2.84483	1.9	2.2	2.4	0.2	1	NaN	NaN	NaN	0.362319	NaN	NaN	#VALUE!
chr10	7667203	7667804	+	Nup43	HDTSS	1.1	0.6	PASS	19.1148	K4me3	0.5	4.7	0.345066	0.5	0.896991	1.48809	1.1287	1.01961	0.37037	4.2	patHypomet	0.242778	1.11446	1.46802	0.9	0.7	1.1	0.4	-0.2	NaN	2.77778	NaN	1.5625	0	9.09091	#VALUE!
chr1	92148092	92148693	-	Hdac4	LDTSS	95.4	94.5	PASS	0.136075	noK4me3	-1	-1	NaN	-1	NaN	NaN	4.12667	1.19	65.9867	0	#VALUE!	0.0921939	NaN	90.733	9.3	97.1	38.9	-58.2	-86.1	62.1429	NaN	NaN	32.2222	NaN	NaN	-129.457
chr1	92464241	92464842	-	Mir6900	LDTSS	97.8	95.7	PASS	0.160307	noK4me3	-1	-1	NaN	-1	NaN	NaN	11.5087	0.695	48.285	0	#VALUE!	0.0432799	NaN	94.1576	33.7	96.2	63.1	-33.1	-64.1	70.4651	NaN	NaN	36.213	NaN	NaN	-121.435
chr10	7680857	7681458	-	BC020402	HDTSS	0.3	0.8	PASS	14.2673	K4me3	0.9	NaN	1.51516	NaN	NaN	2.38095	0.508358	0.160857	0.284923	#VALUE!	#VALUE!	0.094755	NaN	0.481318	1.3	0.4	1.1	0.7	1	NaN	NaN	NaN	NaN	NaN	NaN	#VALUE!
chr1	92480318	92480919	-	Olfr1416	LDTSS	96.5	91.8	PASS	0.0410088	noK4me3	90.5	-1	2.7027	0	62.0525	59.3453	9.355	2.94	48.89	-91.5	#VALUE!	0	38.2745	34.6232	21.5	2.5	-1	-3.5	-75	NaN	0	NaN	NaN	0	NaN	#VALUE!
chr1	92491452	92492053	-	Olfr1415	LDTSS	97.8	97.5	PASS	0.0904057	noK4me3	97.8	47.1	80.7692	22.8	42.6408	66.8627	17.13	1.33333	55.16	-50.7	.	0.0250972	33.9075	34.4298	26.6	2.3	29	26.7	-71.2	55.0421	NaN	NaN	NaN	0	NaN	-44.7579
chr1	92518214	92518815	-	Olfr1414	LDTSS	93.2	96.4	PASS	0.144463	noK4me3	97.7	-1	25.3846	-1	90.8333	91.875	6.934	6.716	55.52	-98.7	#VALUE!	0	47.8674	43.042	5.9	0.8	0.8	0	-87.3	18.5714	NaN	NaN	16.6667	NaN	NaN	-78.6286
chr1	92572824	92573425	+	Olfr1413	LDTSS	94.7	95.5	PASS	26.1329	K4me3	-1	-1	NaN	-1	NaN	NaN	32.41	NaN	51.846	0	#VALUE!	0.029963	NaN	27.0752	10.4	4.5	-1	-5.5	-84.3	21.4286	NaN	NaN	NaN	NaN	NaN	-78.5714
chr1	92588031	92588632	+	Olfr1412	LDTSS	98.3	94.4	PASS	0.185472	noK4me3	-1	-1	NaN	-1	NaN	NaN	11.3783	1.515	36.9383	0	#VALUE!	0	NaN	48.3968	21.3	4.3	0.8	-3.5	-77	40.101	NaN	NaN	36.3095	NaN	NaN	-58.599
chr1	92596220	92596821	+	Olfr1411	LDTSS	94.6	95.9	PASS	0.180811	noK4me3	-1	-1	NaN	-1	NaN	NaN	7.90875	NaN	32.0538	0	#VALUE!	0.0504506	NaN	37.9372	17	0.5	1.5	1	-77.6	16.8395	NaN	NaN	7.77778	NaN	NaN	-79.5605
chr1	92607538	92608139	+	Olfr1410	LDTSS	96.6	94.1	PASS	0.227412	noK4me3	-1	-1	NaN	-1	NaN	NaN	11.0725	NaN	56.8825	0	#VALUE!	0	NaN	35.5414	25.3	13.9	5	-8.9	-71.3	NaN	NaN	NaN	20	NaN	NaN	#VALUE!
chr10	7680908	7681509	+	Lats1	HDTSS	0.4	0.8	PASS	11.9466	K4me3	1.1	NaN	0.925928	0	NaN	1.0989	0.615	0.148158	0.394926	#VALUE!	#VALUE!	0.0384141	0.701753	0.479649	1.1	0.4	1	0.6	0.7	NaN	NaN	NaN	NaN	NaN	NaN	#VALUE!
chr10	7780616	7781217	-	Ginm1	HDTSS	0.5	0.7	PASS	12.0165	K4me3	0	NaN	NaN	NaN	1.28205	NaN	0.941591	0.434783	1.07143	#VALUE!	#VALUE!	0.213327	NaN	0.622222	0.6	0.4	0.4	0	0.1	NaN	NaN	NaN	NaN	NaN	NaN	#VALUE!
chr1	92648540	92649141	-	Otos	LDTSS	3.2	4.9	PASS	1.07089	K4me3	-1	-1	NaN	-1	NaN	NaN	3.735	1.421	2.361	0	#VALUE!	0.104486	NaN	17.0527	3.5	0.4	-1	-1.4	0.3	3.62811	NaN	NaN	NaN	NaN	NaN	-1.67189
chr10	7792593	7793194	+	Ppil4	HDTSS	0.6	0.5	PASS	26.0117	K4me3	0.4	1.1	1.32983	0.3	0.405171	0.40404	1.05644	0.306889	0.411395	0.7	patHypomet	0.0957792	1.78259	0.083333	0.1	0.5	0.6	0.1	-0.5	NaN	0	NaN	NaN	0	NaN	#VALUE!
chr1	92850077	92850678	+	Mir149	LDTSS	91.2	91.3	PASS	1.4642	K4me3	-1	-1	NaN	-1	NaN	NaN	5.05167	1.33333	34.19	0	#VALUE!	0.171071	NaN	66.2468	20.3	97.1	43.7	-53.4	-70.9	71.9048	NaN	NaN	25	NaN	NaN	-116.495
chr10	7832169	7832770	+	Zc3h12d	IDTSS	5.4	5.6	PASS	5.08509	K4me3	4.8	1.6	0.329768	0.7	14.6308	14.6996	2.45714	1.15063	1.12437	-3.2	patHypomet	0.181059	3.60419	3.58019	0.6	1.3	0.4	-0.9	-4.8	NaN	0	2	NaN	0	NaN	#VALUE!
chr10	8518524	8519125	-	Ust	HDTSS	0.7	0.7	PASS	4.17824	K4me3	0.9	0.2	0.219298	0.5	0.361443	0.420961	1.04122	NaN	0.585455	-0.7	patHypomet	0.158779	0.666667	0.671429	1.2	0.3	0.3	0	0.5	NaN	0	NaN	NaN	0	NaN	#VALUE!
chr10	8885769	8886370	-	Sash1	IDTSS	0.8	0.6	PASS	9.41618	K4me3	0	0	NaN	NaN	NaN	NaN	0.9736	0.131	0.2539	0	patHypomet	0.121133	NaN	0.903103	0.6	1.3	0.4	-0.9	-0.2	NaN	NaN	NaN	1.14583	NaN	NaN	#VALUE!
chr10	12963958	12964559	-	Stx11	HDTSS	0.8	0.9	PASS	8.97068	K4me3	0.8	0	0.316764	1.3	0.784546	0.777778	0.723723	1.75309	0.250222	-0.8	patHypomet	0.240985	0.357143	0.406034	0.4	0.4	0.9	0.5	-0.4	NaN	0	NaN	1.73913	0	NaN	#VALUE!
chr1	92950289	92950890	-	9430060I03Rik	LDTSS	96.9	96.9	PASS	0.239528	noK4me3	-1	-1	NaN	-1	NaN	NaN	17.5371	4.87571	43.1286	0	#VALUE!	0.100133	NaN	93.0182	27.3	96.8	48.6	-48.2	-69.6	50	NaN	NaN	17.0833	NaN	NaN	-143.7
chr1	92972818	92973419	+	Gpr35	LDTSS	95	98	PASS	0.342051	noK4me3	-1	-1	NaN	-1	NaN	NaN	17.4233	NaN	45	0	#VALUE!	0.0509628	NaN	73.1992	5.8	93.3	29.2	-64.1	-89.2	NaN	NaN	NaN	30	NaN	NaN	#VALUE!
chr10	13474095	13474696	-	Phactr2	HDTSS	0.9	0.6	PASS	4.57155	K4me3	0.6	0.3	0.80416	3.8	0.585583	0.891631	1.19755	0.2338	0.652174	-0.3	patHypomet	0.00896331	0.674756	0.072727	2.9	0.7	1.3	0.6	2	NaN	0	NaN	0.892857	0	NaN	#VALUE!
chr10	13966078	13966679	+	Hivep2	HDTSS	1.2	0.6	PASS	6.59683	K4me3	0.7	0.4	0	1.1	0.496838	0.631557	0.586047	1.14978	0.158667	-0.3	patHypomet	0.185924	0.269841	0.269812	1.3	7.3	1.8	-5.5	0.1	NaN	0	NaN	NaN	0	NaN	#VALUE!
chr10	17722927	17723528	+	Cited2	HDTSS	0.3	0.3	PASS	11.4834	K4me3	NaN	NaN	NaN	NaN	NaN	NaN	1.23442	0.657115	1.05647	#VALUE!	#VALUE!	0.118316	NaN	0.993124	0.3	0	1	1	0	NaN	NaN	NaN	1.21212	NaN	NaN	#VALUE!
chr10	18234680	18235281	-	Ccdc28a	HDTSS	0.5	0.5	PASS	26.2009	K4me3	0.7	0	0.495338	0.8	0.140253	NaN	0.698667	1.209	NaN	-0.7	patHypomet	0.0668406	0.25641	NaN	NaN	0.2	1	0.8	#VALUE!	NaN	0	3.7037	1.42857	0	NaN	#VALUE!
chr16	92497846	92498447	+	Clic6	IDTSS	0.5	1.6	PASS	0.828565	noK4me3	NaN	NaN	NaN	NaN	NaN	NaN	0.606	1.65067	0.303	#VALUE!	#VALUE!	0.203083	NaN	4.29528	8.1	3.4	3.1	-0.3	7.6	1.73611	NaN	NaN	0	NaN	NaN	-3.26389
chr10	18545775	18546376	-	Hebp2	IDTSS	1.3	1.4	PASS	4.33482	K4me3	1.2	0.4	0.79972	0.5	8.39418	3.25401	1.456	1.1636	0.4	-0.8	patHypomet	0	10.696	1.73982	0.9	0.5	0.5	0	-0.4	NaN	0	NaN	NaN	0	NaN	#VALUE!
chr10	20952246	20952847	+	Ahi1	HDTSS	0.6	0.6	PASS	12.7482	K4me3	NaN	NaN	NaN	NaN	NaN	NaN	0.326765	0.648396	0.822736	#VALUE!	#VALUE!	0.180547	NaN	0.739626	1.2	0.3	1.1	0.8	0.6	NaN	NaN	NaN	2.47863	NaN	NaN	#VALUE!
chr10	22148969	22149570	-	E030030I06Rik	HDTSS	0.4	0.6	PASS	7.09173	K4me3	NaN	NaN	NaN	NaN	NaN	NaN	1.04314	0.727436	1.45176	#VALUE!	#VALUE!	0.0934744	NaN	0.483419	0.7	0.6	0.9	0.3	0.3	NaN	NaN	NaN	NaN	NaN	NaN	#VALUE!
chr10	22158308	22158909	+	Raet1a	HDTSS	1.1	0.8	PASS	2.65066	K4me3	NaN	NaN	NaN	NaN	NaN	NaN	0.909091	0.980294	NaN	#VALUE!	#VALUE!	0.190278	NaN	0.571634	0.3	0.2	2.9	2.7	-0.8	NaN	NaN	NaN	2.22222	NaN	NaN	#VALUE!
chr1	93345791	93346392	+	Mir6902	LDTSS	97.3	97.1	PASS	0.311294	noK4me3	97.8	19.2	4.62585	1.7	90.9524	95.7407	33.0017	0.952857	43.1457	-78.6	.	0.168254	89.709	97.1491	14.7	97.1	66.4	-30.7	-82.6	63.8822	NaN	NaN	9.375	NaN	NaN	-130.318
chr1	93351857	93352458	+	Mir6345	LDTSS	96.7	96	PASS	1.83328	K4me3	-1	-1	NaN	-1	NaN	NaN	NaN	NaN	68.99	0	#VALUE!	0.00486579	NaN	86.6667	7.1	90.5	41.5	-49	-89.6	46.2185	NaN	NaN	NaN	NaN	NaN	-140.281
chr10	22273173	22273774	+	H60b	HDTSS	1.9	0.6	PASS	1.04666	K4me3	NaN	NaN	NaN	NaN	NaN	NaN	0.5075	0.931739	NaN	#VALUE!	#VALUE!	0	NaN	0.726662	1	5.2	5.9	0.7	-0.9	NaN	NaN	NaN	NaN	NaN	NaN	#VALUE!
chr10	23349602	23350203	-	Eya4	HDTSS	1.4	0.3	PASS	6.00127	K4me3	NaN	NaN	NaN	NaN	NaN	NaN	0.462917	0.732143	0.519394	#VALUE!	#VALUE!	0.00589016	NaN	0.546762	0.8	0.7	2.6	1.9	-0.6	NaN	NaN	NaN	NaN	NaN	NaN	#VALUE!
chr10	23786908	23787509	-	Rps12	HDTSS	0.8	0.3	PASS	13.0315	K4me3	NaN	NaN	NaN	NaN	NaN	NaN	0.5	0.3834	0.162386	#VALUE!	#VALUE!	0.261985	NaN	0.043879	0.9	0.2	0.6	0.4	0.1	NaN	NaN	NaN	NaN	NaN	NaN	#VALUE!
chr18	83325583	83326184	-	4921531P14Rik	IDTSS	4.3	1.2	PASS	0.379331	noK4me3	NaN	NaN	NaN	NaN	NaN	NaN	32.297	0.650645	1.83769	#VALUE!	#VALUE!	0.0970597	NaN	53.208	11.7	3	2.6	-0.4	7.4	37.5757	NaN	NaN	25.6493	NaN	NaN	33.3757
chr10	26374884	26375485	-	L3mbtl3	HDTSS	0.9	0.8	PASS	4.48674	K4me3	NaN	NaN	NaN	NaN	NaN	NaN	0.844091	1.80381	0.904833	#VALUE!	#VALUE!	0.0504506	NaN	NaN	0	0.4	0.8	0.4	-0.9	NaN	NaN	NaN	NaN	NaN	NaN	#VALUE!
chr10	28074519	28075120	+	Ptprk	HDTSS	0.4	0.7	PASS	4.70763	K4me3	0.6	0.7	7.38739	0	0.601371	NaN	0.882787	0.566066	1.06295	0.1	patHypomet	0.0412311	0.995637	0.810489	0.4	0.2	0.4	0.2	0	NaN	3.44828	NaN	0.2331	3.44828	1.19048	#VALUE!
chr10	30618065	30618666	-	Hint3	HDTSS	1.2	0.6	PASS	7.44776	K4me3	NaN	NaN	NaN	NaN	NaN	NaN	0.755	0.31975	NaN	#VALUE!	#VALUE!	0.230997	NaN	NaN	0.4	0.9	0.2	-0.7	-0.8	NaN	NaN	NaN	NaN	NaN	NaN	#VALUE!
chr10	30842482	30843083	-	Hey2	HDTSS	0.5	0.4	PASS	6.91278	K4me3	NaN	NaN	NaN	NaN	NaN	NaN	0.989741	0.376525	0.5419	#VALUE!	#VALUE!	0.0670966	NaN	0.064802	0.4	0.9	0.7	-0.2	-0.1	NaN	NaN	NaN	0.571429	NaN	NaN	#VALUE!
chr10	33950911	33951512	-	Zufsp	HDTSS	0.1	0.6	PASS	4.97791	K4me3	NaN	NaN	NaN	NaN	NaN	NaN	1.35212	0.202121	0.722424	#VALUE!	#VALUE!	0.451238	NaN	0.377448	0.4	0.6	1.2	0.6	0.3	NaN	NaN	NaN	NaN	NaN	NaN	#VALUE!
chr1	93824939	93825540	+	D2hgdh	LDTSS	1.2	0.6	PASS	24.897	K4me3	-1	-1	NaN	-1	NaN	NaN	NaN	0.487143	0.308519	0	#VALUE!	0.338813	NaN	1.46619	1.7	1	1.6	0.6	0.5	NaN	NaN	NaN	0.427351	NaN	NaN	#VALUE!
chr1	93861043	93861644	+	Gal3st2	LDTSS	-1	-1	#VALUE!	0.0736294	noK4me3	-1	-1	NaN	-1	NaN	NaN	14.545	18.18	47.725	0	#VALUE!	0	NaN	20.1702	31.3	-1	-1	0	32.3	NaN	NaN	NaN	NaN	NaN	NaN	#VALUE!
chr1	93918136	93918737	+	Gm9994	LDTSS	98.3	97.4	PASS	0.0475329	noK4me3	-1	-1	NaN	-1	NaN	NaN	4.888	1	67.1425	0	#VALUE!	0	NaN	34.1416	9.4	2	-1	-3	-88.9	20.3704	NaN	NaN	8.33335	NaN	NaN	-79.0296
chr10	36506506	36507107	+	Hs3st5	IDTSS	0.8	0.9	PASS	3.5715	K4me3	NaN	NaN	NaN	NaN	NaN	NaN	1.72837	0.708357	0.137308	#VALUE!	#VALUE!	0.0207436	NaN	0.483128	0.7	0	1.4	1.4	-0.1	NaN	NaN	NaN	1.47059	NaN	NaN	#VALUE!
chr1	94020192	94020793	+	Neu4	LDTSS	97.5	91.4	PASS	0.12023	noK4me3	87.5	5.6	46.7857	-1	57.6163	90.2357	18.7581	1.9225	36.2819	-81.9	.	0.127023	87.5	55.369	26.9	30	19.9	-10.1	-70.6	52.2728	83.3333	NaN	36.9748	NaN	NaN	-69.1273
chr10	36974243	36974844	+	Hdac2	HDTSS	0.1	0.5	PASS	5.87917	K4me3	NaN	NaN	NaN	NaN	NaN	NaN	1.95451	0.413968	1.16938	#VALUE!	#VALUE!	0	NaN	0.865661	1	0.8	0.8	0	0.9	NaN	NaN	NaN	0.617285	NaN	NaN	#VALUE!
chr1	94797141	94797742	+	4930440C22Rik	LDTSS	-1	98.9	#VALUE!	3.0272	K4me3	-1	-1	NaN	-1	NaN	NaN	NaN	NaN	19.05	0	#VALUE!	0	NaN	51.4993	-1	20.8	-1	-21.8	0	NaN	NaN	NaN	NaN	NaN	NaN	#VALUE!
chr7	46376173	46376774	+	Myod1	IDTSS	0.8	0.9	PASS	0.785692	noK4me3	0.7	13.8	25.3942	18.8	25.196	13.8139	1.85071	0.854048	0.634762	13.1	.	0	5.03517	5.69131	7.9	2.2	0.8	-1.4	7.1	20.1797	0	0	0	NaN	0	17.0797
chr10	37138625	37139226	-	Marcks	IDTSS	0.9	0.5	PASS	2.43257	K4me3	NaN	NaN	NaN	NaN	NaN	NaN	0.536322	0.574828	0.245	#VALUE!	#VALUE!	0.192327	NaN	0.082713	0.6	0.6	0.4	-0.2	-0.3	NaN	NaN	NaN	NaN	NaN	NaN	#VALUE!
chr1	95716217	95716818	-	4930598F16Rik	LDTSS	-1	94.5	#VALUE!	13.7249	K4me3	-1	-1	NaN	-1	NaN	NaN	NaN	6.665	10	0	#VALUE!	0	NaN	59.5905	-1	7	-1	-8	0	NaN	NaN	NaN	NaN	NaN	NaN	#VALUE!
chr1	96021457	96022058	-	1700063A18Rik	LDTSS	87.1	99	PASS	0.42966	noK4me3	-1	-1	NaN	-1	NaN	NaN	28.89	2.56333	17.5	0	#VALUE!	0	NaN	75	-1	6.4	-1	-7.4	-88.1	28.75	NaN	NaN	NaN	NaN	NaN	-76.65
chr1	96662272	96662873	-	4930533P14Rik	LDTSS	86.4	75	PASS	3.03931	K4me3	-1	-1	NaN	-1	NaN	NaN	14.48	NaN	NaN	0	#VALUE!	0	NaN	16.9643	-1	2.9	-1	-3.9	-87.4	12.5	NaN	NaN	36.9318	NaN	NaN	-65.4
chr7	142577845	142578446	-	H19	IDTSS	2.8	1.4	PASS	0.66453	noK4me3	NaN	NaN	NaN	NaN	NaN	NaN	6.5444	2.3212	1.20783	#VALUE!	#VALUE!	0.0453287	NaN	25.7195	9.9	0	0.7	0.7	7.1	6.31151	NaN	NaN	2.08333	NaN	NaN	4.91151
chr1	96997259	96997860	-	Slco6b1	LDTSS	2.8	2.7	PASS	4.03005	K4me3	1.3	0	0.284091	5.1	55.0474	87.6818	20.1791	3.49917	0.320833	-1.3	patHypomet	0.0509628	21.0838	41.7074	2.8	1.7	3.4	1.7	0	3.48485	NaN	0	4.21076	8.33335	0	-0.91515
chr1	97128002	97128603	-	Slco6c1	LDTSS	3.8	1.1	PASS	1.28153	K4me3	-1	-1	NaN	-1	NaN	NaN	18.7436	1.62	1.44667	0	#VALUE!	0.100645	NaN	27.5388	4.5	0.8	1.3	0.5	0.7	4.94791	NaN	NaN	7.7922	NaN	NaN	3.04791
chr10	40141953	40142554	-	Slc16a10	HDTSS	0.6	0.7	PASS	2.5789	K4me3	NaN	NaN	NaN	NaN	NaN	NaN	1.37421	1.16041	1.44098	#VALUE!	#VALUE!	0.149047	NaN	0.305011	0.5	0.5	0.4	-0.1	-0.1	NaN	NaN	NaN	NaN	NaN	NaN	#VALUE!
chr10	40883233	40883834	+	Wasf1	HDTSS	0.4	0.8	PASS	5.36377	K4me3	NaN	NaN	NaN	NaN	NaN	NaN	0.41675	0.970875	0.30027	#VALUE!	#VALUE!	0.248155	NaN	0.950499	1.3	0.3	0.5	0.2	0.9	NaN	NaN	NaN	NaN	NaN	NaN	#VALUE!
chr10	41302940	41303541	-	Fig4	HDTSS	0.2	0.5	PASS	8.44782	K4me3	NaN	NaN	NaN	NaN	NaN	NaN	0.403226	0.5875	0.371333	#VALUE!	#VALUE!	0.200266	NaN	0.834404	0.7	0.7	0.9	0.2	0.5	NaN	NaN	NaN	NaN	NaN	NaN	#VALUE!
chr1	98047492	98048093	-	B230216N24Rik	LDTSS	93.5	97	PASS	0.191996	noK4me3	-1	-1	NaN	-1	NaN	NaN	1.78625	3.06143	37.9214	0	#VALUE!	0	NaN	19.4496	17.9	-1	1.7	2.7	-75.6	14.4345	NaN	NaN	20.0567	NaN	NaN	-81.5655
chr10	41490039	41490640	-	Smpd2	HDTSS	0.4	0.4	PASS	4.95368	K4me3	NaN	NaN	NaN	NaN	NaN	NaN	1.35133	1.36633	0.655333	#VALUE!	#VALUE!	0.216656	NaN	0.156923	0.3	0.2	0.8	0.6	-0.1	NaN	NaN	NaN	NaN	NaN	NaN	#VALUE!
chr1	98131166	98131767	+	1810006J02Rik	LDTSS	91.7	96.2	PASS	0.473465	noK4me3	-1	-1	NaN	-1	NaN	NaN	15.3757	NaN	49.5314	0	#VALUE!	0	NaN	46.6583	19.6	4.1	-1	-5.1	-72.1	36.9048	NaN	NaN	21.2963	NaN	NaN	-63.3952
chr1	98420823	98421424	+	Slco6d1	LDTSS	6.3	5.3	PASS	2.9778	K4me3	-1	-1	NaN	-1	NaN	NaN	19.5285	NaN	1.32077	0	#VALUE!	0.426653	NaN	40.9524	1.8	4.9	6.7	1.8	-4.5	1.5625	NaN	NaN	3.84615	NaN	NaN	-8.6375
chr1	99772464	99773065	+	Cntnap5b	LDTSS	1.1	1.2	PASS	0.619792	noK4me3	1	3.1	NaN	3.7	20.8468	30.6849	4.83455	1.38889	0.432727	2.1	.	0	4.30531	7.89212	2.2	2.2	-1	-3.2	1.1	NaN	0	0	NaN	NaN	0	#VALUE!
chr1	101155467	101156068	+	Gm20268	LDTSS	-1	19.3	#VALUE!	1.95072	K4me3	-1	-1	NaN	-1	NaN	NaN	7.145	NaN	NaN	0	#VALUE!	0	57.6493	32.4561	8.3	16.7	-1	-17.7	9.3	NaN	NaN	NaN	NaN	NaN	NaN	#VALUE!
chr17	35342032	35342633	+	H2-Q2	HDTSS	2.3	NaN	#VALUE!	10.3035	K4me3	NaN	NaN	NaN	NaN	NaN	NaN	1.37806	1.34289	0	#VALUE!	#VALUE!	0	NaN	0.34595	9.3	0.9	0.8	-0.1	7	NaN	NaN	NaN	NaN	NaN	NaN	#VALUE!
chr10	41490138	41490739	+	Ppil6	HDTSS	0.3	0.3	PASS	5.03383	K4me3	NaN	NaN	NaN	NaN	NaN	NaN	1.18267	0.890111	0.593556	#VALUE!	#VALUE!	0.202315	NaN	0.160126	0.7	0.4	0.9	0.5	0.4	NaN	NaN	NaN	NaN	NaN	NaN	#VALUE!
chr4	96077239	96077840	-	Cyp2j13	IDTSS	0.7	1.3	PASS	0.49397	noK4me3	2.6	0	NaN	4.4	17.619	NaN	3.73312	0.133824	0.310714	-2.6	.	0.0473775	1.85186	0.657895	7.7	0.9	1.4	0.5	7	3.46809	5.55556	NaN	1.38889	14.2857	NaN	1.26809
chr10	42501753	42502354	+	Snx3	HDTSS	0.4	0.4	PASS	25.1953	K4me3	NaN	NaN	NaN	NaN	NaN	NaN	0.835536	0.20875	0.752559	#VALUE!	#VALUE!	0.0504506	NaN	0.291278	0.3	0.6	0.5	-0.1	-0.1	NaN	NaN	NaN	NaN	NaN	NaN	#VALUE!
chr10	42678615	42679216	+	Ostm1	HDTSS	0.4	0.4	PASS	7.57265	K4me3	NaN	NaN	NaN	NaN	NaN	NaN	0.916667	0.501228	0.187895	#VALUE!	#VALUE!	0.271972	NaN	0.216942	0.8	0.3	0.6	0.3	0.4	NaN	NaN	NaN	NaN	NaN	NaN	#VALUE!
chr10	43901435	43902036	-	Qrsl1	HDTSS	1	0.7	PASS	9.28757	K4me3	NaN	NaN	NaN	NaN	NaN	NaN	0.886667	0.319417	0.3125	#VALUE!	#VALUE!	0.426141	NaN	0.238096	0.6	0.6	0.8	0.2	-0.4	NaN	NaN	NaN	NaN	NaN	NaN	#VALUE!
chr10	43901506	43902107	+	Rtn4ip1	HDTSS	1.1	0.7	PASS	8.81969	K4me3	NaN	NaN	NaN	NaN	NaN	NaN	0.712222	0.434402	0.320513	#VALUE!	#VALUE!	0.364166	NaN	0.238096	0.9	0.6	0.9	0.3	-0.2	NaN	NaN	NaN	0.277778	NaN	NaN	#VALUE!
chr10	45289004	45289605	+	Popdc3	HDTSS	1	0.5	PASS	3.41305	K4me3	NaN	NaN	NaN	NaN	NaN	NaN	0.227105	0.47193	0.048704	#VALUE!	#VALUE!	0.297069	NaN	0.404762	0.8	0.5	0.3	-0.2	-0.2	NaN	NaN	NaN	0.358423	NaN	NaN	#VALUE!
chr10	45335461	45336062	+	Bves	HDTSS	0.7	0.6	PASS	1.96656	K4me3	NaN	NaN	NaN	NaN	NaN	NaN	0.461159	0.4625	0.459091	#VALUE!	#VALUE!	0.0973159	NaN	0.787514	0.5	1	1.3	0.3	-0.2	NaN	NaN	NaN	1.17647	NaN	NaN	#VALUE!
chr10	50592368	50592969	+	Ascc3	HDTSS	1.8	0.2	PASS	14.203	K4me3	NaN	NaN	NaN	NaN	NaN	NaN	1.28469	1.15741	0.650179	#VALUE!	#VALUE!	0.155705	NaN	0.936862	0.2	0.7	1.1	0.4	-1.6	NaN	NaN	NaN	1.42857	NaN	NaN	#VALUE!
chr10	52381823	52382424	-	Gopc	HDTSS	0.6	0.7	PASS	6.96591	K4me3	NaN	NaN	NaN	NaN	NaN	NaN	1.28305	0.335	0.319037	#VALUE!	#VALUE!	0	NaN	0.280018	0.4	0.2	1.1	0.9	-0.2	NaN	NaN	NaN	NaN	NaN	NaN	#VALUE!
chr1	106860879	106861480	+	Serpinb5	LDTSS	8.2	11.1	PASS	1.14638	K4me3	-1	-1	NaN	-1	NaN	NaN	18.1833	0.463333	1.04583	0	#VALUE!	0.181827	NaN	36.2153	1.4	-1	1.5	2.5	-6.8	NaN	NaN	NaN	7.66667	NaN	NaN	#VALUE!
chr1	106934148	106934749	+	Serpinb12	LDTSS	98.7	94.5	PASS	0.277741	noK4me3	-1	-1	NaN	-1	NaN	NaN	9.68286	6.01833	40.9643	0	#VALUE!	0	NaN	24.1748	18.4	3.5	1.2	-2.3	-80.3	23.3766	NaN	NaN	35.8333	NaN	NaN	-74.6234
chr1	106980683	106981284	+	Serpinb13	LDTSS	-1	98.2	#VALUE!	0.0475329	noK4me3	96.2	91.7	100	87.5	36.6666	73.3333	22.5	NaN	16.11	-4.5	#VALUE!	0	NaN	66.579	35.9	12.5	12.5	0	36.9	46.4286	NaN	NaN	56.746	NaN	NaN	-64.2715
chr1	107052002	107052603	-	Serpinb3a	LDTSS	-1	-1	#VALUE!	0.416612	noK4me3	-1	-1	NaN	-1	NaN	NaN	NaN	NaN	NaN	0	#VALUE!	0	NaN	NaN	-1	-1	-1	0	0	NaN	NaN	NaN	NaN	NaN	NaN	#VALUE!
chr1	107083179	107083780	-	Serpinb3d	LDTSS	-1	-1	#VALUE!	0.434321	noK4me3	-1	-1	NaN	-1	NaN	NaN	NaN	NaN	NaN	0	#VALUE!	0.00460969	NaN	NaN	-1	-1	-1	0	0	NaN	NaN	NaN	NaN	NaN	NaN	#VALUE!
chr1	107160813	107161414	-	Serpinb3b	LDTSS	-1	-1	#VALUE!	0.201316	noK4me3	-1	-1	NaN	-1	NaN	NaN	NaN	NaN	NaN	0	#VALUE!	0.0243289	NaN	NaN	-1	-1	-1	0	0	NaN	NaN	NaN	NaN	NaN	NaN	#VALUE!
chr1	107278070	107278671	-	Serpinb3c	LDTSS	-1	-1	#VALUE!	0.224616	noK4me3	-1	-1	NaN	-1	NaN	NaN	NaN	NaN	NaN	0	#VALUE!	0.0455848	NaN	NaN	-1	-1	-1	0	0	NaN	NaN	NaN	NaN	NaN	NaN	#VALUE!
chr1	107362013	107362614	+	Serpinb11	LDTSS	97.8	93.6	PASS	0.125822	noK4me3	-1	-1	NaN	-1	NaN	NaN	11.515	NaN	42.8	0	#VALUE!	0	NaN	26.8627	32.6	25	25.8	0.8	-65.2	70	NaN	NaN	NaN	NaN	NaN	-48.6
chr1	107422388	107422989	+	Serpinb7	LDTSS	98	98.3	PASS	0.428728	noK4me3	-1	-1	NaN	-1	NaN	NaN	27.048	NaN	20.1633	0	#VALUE!	0	NaN	NaN	41.6	4.7	2.7	-2	-56.4	40.4167	NaN	NaN	21.1111	NaN	NaN	-62.5833
chr1	107511122	107511723	+	Serpinb2	LDTSS	94.8	96.8	PASS	0.642161	noK4me3	-1	-1	NaN	-1	NaN	NaN	20.9533	2.5	12.666	0	#VALUE!	0	NaN	71.0336	12.8	74.5	26.1	-48.4	-82	45.7143	NaN	NaN	NaN	NaN	NaN	-125.586
chr1	107528702	107529303	+	Serpinb10	LDTSS	-1	-1	#VALUE!	0.257237	noK4me3	-1	-1	NaN	-1	NaN	NaN	NaN	NaN	NaN	0	#VALUE!	0	NaN	NaN	-1	-1	-1	0	0	NaN	NaN	NaN	NaN	NaN	NaN	#VALUE!
chr1	107589705	107590306	+	Serpinb8	LDTSS	2.4	4.4	PASS	1.24891	K4me3	8.3	-1	NaN	0	NaN	NaN	11.796	NaN	NaN	-9.3	#VALUE!	0.0939865	NaN	NaN	2.2	0.6	0.7	0.1	-0.2	NaN	NaN	NaN	NaN	NaN	NaN	#VALUE!
chr1	107916958	107917559	+	D830032E09Rik	LDTSS	96.2	91.7	PASS	0.178015	noK4me3	92.1	-1	61.9492	-1	41.6746	71.2273	4.16667	5.83333	33.4267	-93.1	#VALUE!	0	14.2727	19.663	26.2	-1	2.2	3.2	-70	29.2659	0	50	18.1373	0	75	-61.4341
chr1	109983436	109984037	+	Cdh7	LDTSS	2.2	4.6	PASS	0.301974	noK4me3	4.2	8.3	NaN	-1	45.8334	NaN	3.33875	1.5625	NaN	4.1	.	0.103974	2.38095	11.5855	2.9	-1	0.5	1.5	0.7	NaN	NaN	NaN	2.22222	NaN	NaN	#VALUE!
chr1	110977071	110977672	-	Cdh19	LDTSS	8.8	22.7	PASS	0.329002	noK4me3	-1	-1	NaN	-1	NaN	NaN	12.9175	1.25	NaN	0	#VALUE!	0.0297069	NaN	58.1881	-1	2.2	-1	-3.2	-9.8	16.6667	NaN	NaN	2.38095	NaN	NaN	-8.23333
chr10	53379550	53380151	-	Cep85l	HDTSS	0.3	0.4	PASS	10.1441	K4me3	NaN	NaN	NaN	NaN	NaN	NaN	0.973958	1.30612	0.970408	#VALUE!	#VALUE!	0.0158778	NaN	0.049652	1.1	0.3	1.1	0.8	0.8	NaN	NaN	NaN	1.53846	NaN	NaN	#VALUE!
chr1	115684836	115685437	+	Cntnap5a	LDTSS	1.7	0.8	PASS	0.534047	noK4me3	-1	-1	NaN	-1	NaN	NaN	1.57286	NaN	1.09	0	#VALUE!	0.0504506	NaN	9.50364	1.3	0	0.6	0.6	-0.4	1.54762	NaN	NaN	NaN	NaN	NaN	0.747619
chr10	53750608	53751209	-	Fam184a	HDTSS	0.4	0.4	PASS	4.57528	K4me3	NaN	NaN	NaN	NaN	NaN	NaN	0.519912	1.82667	0.808333	#VALUE!	#VALUE!	0	NaN	0.618673	0.6	0.8	2	1.2	0.2	NaN	NaN	NaN	0.95238	NaN	NaN	#VALUE!
chr10	57486052	57486653	-	4930467K11Rik	HDTSS	0.9	0.6	PASS	5.67786	K4me3	NaN	NaN	NaN	NaN	NaN	NaN	0.128936	0.259286	0.887447	#VALUE!	#VALUE!	0.0750357	NaN	0.164024	0.7	0.2	0.6	0.4	-0.2	NaN	NaN	NaN	0.694446	NaN	NaN	#VALUE!
chr10	57486084	57486685	+	Hsf2	HDTSS	0.9	0.6	PASS	5.61914	K4me3	NaN	NaN	NaN	NaN	NaN	NaN	0.118824	0.529906	0.817843	#VALUE!	#VALUE!	0.0396946	NaN	0.15361	0.7	0.2	0.7	0.5	-0.2	NaN	NaN	NaN	0.757577	NaN	NaN	#VALUE!
chr10	57532228	57532829	-	Serinc1	HDTSS	0.4	0.5	PASS	12.8143	K4me3	NaN	NaN	NaN	NaN	NaN	NaN	0.244103	1.27513	0.535385	#VALUE!	#VALUE!	0.0261216	NaN	1.09949	1	0.6	1.7	1.1	0.6	NaN	NaN	NaN	NaN	NaN	NaN	#VALUE!
chr10	58323165	58323766	+	Lims1	HDTSS	0.4	0.3	PASS	5.27057	K4me3	NaN	NaN	NaN	NaN	NaN	NaN	0.484561	0.605085	0.404	#VALUE!	#VALUE!	0	NaN	0.437477	0.7	0.3	0.2	-0.1	0.3	NaN	NaN	NaN	0.213675	NaN	NaN	#VALUE!
chr7	25072068	25072669	-	Grik5	IDTSS	0.1	2.6	PASS	0.736295	noK4me3	NaN	NaN	NaN	NaN	NaN	NaN	0	1.66667	0	#VALUE!	#VALUE!	0.00589016	NaN	1.5811	6.7	0.5	3.8	3.3	6.6	NaN	NaN	NaN	NaN	NaN	NaN	#VALUE!
chr10	58446551	58447152	+	Ranbp2	HDTSS	0.3	0.7	PASS	23.5009	K4me3	NaN	NaN	NaN	NaN	NaN	NaN	0.61377	0.761148	0.642667	#VALUE!	#VALUE!	0.03278	NaN	0.444797	0.4	0.1	1.2	1.1	0.1	NaN	NaN	NaN	2.92913	NaN	NaN	#VALUE!
chr10	58497636	58498237	+	Ccdc138	HDTSS	0.8	0.4	PASS	23.0218	K4me3	NaN	NaN	NaN	NaN	NaN	NaN	0.106923	NaN	0.394359	#VALUE!	#VALUE!	0.375178	NaN	NaN	0.3	2.3	1.2	-1.1	-0.5	NaN	NaN	NaN	1.66667	NaN	NaN	#VALUE!
chr10	59221621	59222222	+	Sowahc	HDTSS	0.2	0.4	PASS	17.5285	K4me3	NaN	NaN	NaN	NaN	NaN	NaN	0.629151	0.569685	NaN	#VALUE!	#VALUE!	0.155449	NaN	0.385308	0.8	0.5	0.5	0	0.6	NaN	NaN	NaN	1.5873	NaN	NaN	#VALUE!
chr1	119535864	119536465	-	3830432H09Rik	LDTSS	97.8	97.9	PASS	0.180811	noK4me3	-1	-1	NaN	-1	NaN	NaN	12.1433	NaN	72.52	0	#VALUE!	0.116011	NaN	84.127	29.1	93	37.2	-55.8	-68.7	NaN	NaN	NaN	NaN	NaN	NaN	#VALUE!
chr10	59702262	59702863	+	Micu1	HDTSS	0.4	0.6	PASS	7.97528	K4me3	NaN	NaN	NaN	NaN	NaN	NaN	0.445122	0.416951	0.872927	#VALUE!	#VALUE!	0.314484	NaN	0.641167	1.5	0.3	0.4	0.1	1.1	NaN	NaN	NaN	NaN	NaN	NaN	#VALUE!
chr10	59951469	59952070	-	Ddit4	HDTSS	0.8	0.5	PASS	7.40862	K4me3	NaN	NaN	NaN	NaN	NaN	NaN	0.928261	0.155217	0.883864	#VALUE!	#VALUE!	0.101413	NaN	0.462247	1.3	1.1	0.5	-0.6	0.5	NaN	NaN	NaN	NaN	NaN	NaN	#VALUE!
chr1	119994909	119995510	-	Cfap221	LDTSS	-1	96.7	#VALUE!	0.505154	noK4me3	-1	80.6	NaN	65.3	73.6111	NaN	36.3357	1.78571	53.4729	81.6	#VALUE!	0.0819501	44.1876	39.4428	29.4	9	13.8	4.8	30.4	33.8604	NaN	0	NaN	0	NaN	-71.8396
chr1	120006679	120007280	+	Sctr	LDTSS	5.5	7.6	PASS	1.78668	K4me3	-1	-1	NaN	-1	NaN	NaN	1.36292	0.452308	8.7	0	#VALUE!	0	NaN	2.64475	2.4	1.2	1.3	0.1	-3.1	0.625	NaN	NaN	NaN	NaN	NaN	-8.175
chr10	60105956	60106557	+	Spock2	HDTSS	0.5	0.4	PASS	6.567	K4me3	NaN	NaN	NaN	NaN	NaN	NaN	0.4772	2.18961	1.11826	#VALUE!	#VALUE!	0.0724747	NaN	2.48409	0.9	3.7	1.8	-1.9	0.4	NaN	NaN	NaN	2.73576	NaN	NaN	#VALUE!
chr10	60218959	60219560	-	Chst3	HDTSS	0.6	0.9	PASS	5.8857	K4me3	NaN	NaN	NaN	NaN	NaN	NaN	NaN	0.337872	0.178837	#VALUE!	#VALUE!	0.193351	NaN	0.686457	0.8	1.7	0.8	-0.9	0.2	NaN	NaN	NaN	NaN	NaN	NaN	#VALUE!
chr10	60277327	60277928	+	Psap	HDTSS	0.9	0.7	PASS	4.73652	K4me3	NaN	NaN	NaN	NaN	NaN	NaN	0.467619	0.803095	0.282262	#VALUE!	#VALUE!	0.26685	NaN	0.229183	0.6	0	0.6	0.6	-0.3	NaN	NaN	NaN	NaN	NaN	NaN	#VALUE!
chr1	120270781	120271382	-	Steap3	LDTSS	97.3	95.5	PASS	0.0950658	noK4me3	-1	4.7	NaN	0	NaN	NaN	7.7	NaN	61.672	5.7	#VALUE!	0.112169	26.9155	13.4171	3.5	5	4.4	-0.6	-93.8	35	0	11.1111	NaN	0	0	-65.5
chr10	61383222	61383823	-	Pald1	HDTSS	0.4	0.3	PASS	4.50351	K4me3	NaN	NaN	NaN	NaN	NaN	NaN	0.378864	0.268295	0.398478	#VALUE!	#VALUE!	0.101157	NaN	1.38222	0.3	0.4	0.6	0.2	-0.1	NaN	NaN	NaN	0.653594	NaN	NaN	#VALUE!
chr1	120504783	120505384	-	Marco	LDTSS	98.7	96.4	PASS	0.241393	noK4me3	-1	-1	NaN	-1	NaN	NaN	5.88	11.765	63.755	0	#VALUE!	0	NaN	31.0606	12.1	-1	-1	0	-86.6	NaN	NaN	NaN	8.33335	NaN	NaN	#VALUE!
chr10	61452368	61452969	-	Eif4ebp2	HDTSS	0.6	0.5	PASS	4.05242	K4me3	NaN	NaN	NaN	NaN	NaN	NaN	0.675217	1.01304	0.524328	#VALUE!	#VALUE!	0.0199753	NaN	0.563543	0.4	0.3	0.9	0.6	-0.2	NaN	NaN	NaN	1.51516	NaN	NaN	#VALUE!
chr1	121087104	121087705	+	Celrr	LDTSS	89.8	92.1	PASS	0.271217	noK4me3	-1	-1	NaN	-1	NaN	NaN	NaN	NaN	6.61667	0	#VALUE!	0	NaN	34.1157	23.3	-1	2.5	3.5	-66.5	NaN	NaN	NaN	NaN	NaN	NaN	#VALUE!
chr1	121332288	121332889	-	Insig2	LDTSS	95.4	-1	#VALUE!	0.0950658	noK4me3	98.1	21.6	22.2634	-1	67.6339	81.9445	15.48	NaN	14.705	-76.5	#VALUE!	0.0998768	66.0115	70.3731	29	80	38.7	-41.3	-66.4	82.9545	NaN	NaN	8.33335	NaN	NaN	3.95455
chr1	121430766	121431367	+	Ccdc93	LDTSS	0.9	0.6	PASS	3.6181	K4me3	0.5	-1	NaN	2.4	NaN	NaN	0.714286	NaN	0.478421	-1.5	#VALUE!	0.231765	NaN	0.176367	0.4	-1	0.6	1.6	-0.5	9.96012	0	NaN	5.47619	0	NaN	10.3601
chr10	61648320	61648921	+	Ppa1	HDTSS	0.8	0.8	PASS	4.93317	K4me3	NaN	NaN	NaN	NaN	NaN	NaN	0.309672	0.163934	0.730889	#VALUE!	#VALUE!	0.256095	NaN	0.358835	0.9	0.6	0.5	-0.1	0.1	NaN	NaN	NaN	NaN	NaN	NaN	#VALUE!
chr10	61679989	61680590	-	1700022H01Rik	HDTSS	0.2	1	PASS	13.9355	K4me3	NaN	NaN	NaN	NaN	NaN	NaN	1.07339	0.875536	1.02345	#VALUE!	#VALUE!	0	NaN	0.692541	1.5	0.4	0.6	0.2	1.3	NaN	NaN	NaN	1.38889	NaN	NaN	#VALUE!
chr10	61680020	61680621	+	Sar1a	HDTSS	0.2	1	PASS	13.4071	K4me3	NaN	NaN	NaN	NaN	NaN	NaN	0.940517	0.845345	0.999651	#VALUE!	#VALUE!	0	NaN	0.672467	1.4	0.4	0.8	0.4	1.2	NaN	NaN	NaN	1.51516	NaN	NaN	#VALUE!
chr10	61695213	61695814	+	Tysnd1	HDTSS	0.5	0.4	PASS	7.68822	K4me3	NaN	NaN	NaN	NaN	NaN	NaN	0.602273	0.227727	0.473953	#VALUE!	#VALUE!	0.235607	NaN	0.315642	0.9	0.9	0.9	0	0.4	NaN	NaN	NaN	1.1828	NaN	NaN	#VALUE!
chr10	62486504	62487105	-	Vps26a	HDTSS	0.3	0.4	PASS	12.6242	K4me3	NaN	NaN	NaN	NaN	NaN	NaN	0.94	0.58549	0.746957	#VALUE!	#VALUE!	0	NaN	0.733339	0.3	0.2	0.3	0.1	0	NaN	NaN	NaN	NaN	NaN	NaN	#VALUE!
chr10	62792067	62792668	-	Ccar1	HDTSS	0.3	0.2	PASS	18.5677	K4me3	NaN	NaN	NaN	NaN	NaN	NaN	0.8561	0.552981	0.5154	#VALUE!	#VALUE!	0.338045	NaN	0.29077	0.3	0.4	0.8	0.4	0	NaN	NaN	NaN	0.676407	NaN	NaN	#VALUE!
chr10	63243496	63244097	+	Herc4	HDTSS	0.4	0.4	PASS	16.7614	K4me3	NaN	NaN	NaN	NaN	NaN	NaN	1.10611	0.1315	0.168919	#VALUE!	#VALUE!	0.255838	NaN	0.245098	0.8	0.2	1	0.8	0.4	NaN	NaN	NaN	1.54321	NaN	NaN	#VALUE!
chr1	126830331	126830932	-	Nckap5	LDTSS	1.5	0.6	PASS	1.5341	K4me3	2	0	NaN	0	7.44868	11.1111	2.045	NaN	NaN	-2	patHypomet	0	1.33779	NaN	0.6	0.7	1	0.3	-0.9	0.555555	0	NaN	NaN	0	0	-0.744445
chr10	67284980	67285581	-	Nrbf2	HDTSS	1	0.6	PASS	5.82418	K4me3	NaN	NaN	NaN	NaN	NaN	NaN	0.387674	0.902347	0.171491	#VALUE!	#VALUE!	0.148279	NaN	0.577645	1	1	0.6	-0.4	0	NaN	NaN	NaN	NaN	NaN	NaN	#VALUE!
chr5	90785800	90786401	+	Cxcl3	IDTSS	0.5	0.8	PASS	0.684102	noK4me3	NaN	NaN	NaN	NaN	NaN	NaN	2.94118	0.962941	0.452353	#VALUE!	#VALUE!	0.154681	NaN	6.73043	6.8	19.1	21.9	2.8	6.3	53.1349	NaN	NaN	0	NaN	NaN	33.2349
chr1	127729112	127729713	+	Acmsd	LDTSS	95.5	98	PASS	0.264693	noK4me3	-1	-1	NaN	-1	NaN	NaN	35.6075	NaN	41.825	0	#VALUE!	0	NaN	51.6292	20.1	7.6	2.3	-5.3	-75.4	17.037	NaN	NaN	12.6984	NaN	NaN	-88.563
chr10	67979297	67979898	+	Rtkn2	HDTSS	0.7	0.9	PASS	7.70966	K4me3	0.5	0.6	0	0	0.121212	0.666336	2.23244	0.93	0.337838	0.1	patHypomet	0.0261216	0.07722	0.158888	0.5	0.9	1.1	0.2	-0.2	NaN	6.25	NaN	NaN	0	NaN	#VALUE!
chr10	71159333	71159934	-	Bicc1	HDTSS	0.4	0.8	PASS	2.74386	K4me3	NaN	NaN	NaN	NaN	NaN	NaN	0.493457	1.39093	0.780278	#VALUE!	#VALUE!	0.0422555	NaN	0.943952	1	0.3	0.6	0.3	0.6	NaN	NaN	NaN	NaN	NaN	NaN	#VALUE!
chr1	127839989	127840590	-	Map3k19	LDTSS	-1	94.2	#VALUE!	0.178947	noK4me3	-1	-1	NaN	-1	NaN	NaN	3.335	NaN	44	0	#VALUE!	0.0373897	NaN	36.1111	24	11	2.9	-8.1	25	14.5833	NaN	NaN	16.6667	NaN	NaN	-90.6167
chr10	75036788	75037389	+	Rab36	IDTSS	1.1	0.7	PASS	3.9965	K4me3	NaN	NaN	NaN	NaN	NaN	NaN	2.10314	0.735571	0.190571	#VALUE!	#VALUE!	0.227668	NaN	0.708634	0.3	0.7	1.1	0.4	-0.8	NaN	NaN	NaN	0.784632	NaN	NaN	#VALUE!
chr10	75921313	75921914	-	Smarcb1	HDTSS	0.5	0.6	PASS	11.6307	K4me3	NaN	NaN	NaN	NaN	NaN	NaN	0.448627	1.375	0.374038	#VALUE!	#VALUE!	0.309618	NaN	0.487164	0.5	0.3	0.6	0.3	0	NaN	NaN	NaN	1.03604	NaN	NaN	#VALUE!
chr10	75932162	75932763	-	Mmp11	HDTSS	0.5	0.9	PASS	3.688	K4me3	NaN	NaN	NaN	NaN	NaN	NaN	1.0725	0.520938	0.30303	#VALUE!	#VALUE!	0.21179	NaN	0.921285	0	1.4	0.8	-0.6	-0.5	NaN	NaN	NaN	NaN	NaN	NaN	#VALUE!
chr1	128202060	128202661	+	Mir128-1	LDTSS	-1	98.3	#VALUE!	0.0475329	noK4me3	-1	-1	NaN	-1	NaN	NaN	13.215	4.76167	48.5117	0	#VALUE!	0	NaN	96.379	33.3	84.6	48.2	-36.4	34.3	69.1342	NaN	NaN	43.3333	NaN	NaN	-113.766
chr10	75935272	75935873	+	Chchd10	IDTSS	4.2	3.5	PASS	2.89112	K4me3	NaN	NaN	NaN	NaN	NaN	NaN	1.04188	NaN	0.390625	#VALUE!	#VALUE!	0.0932183	NaN	1.97402	0.4	1.2	0.9	-0.3	-3.8	NaN	NaN	NaN	NaN	NaN	NaN	#VALUE!
chr1	128328017	128328618	-	Lct	LDTSS	95.7	95.1	PASS	0.144463	noK4me3	-1	-1	NaN	-1	NaN	NaN	10.218	NaN	32.51	0	#VALUE!	0.0998768	NaN	90.0057	11.6	94.1	39	-55.1	-84.1	45.8543	NaN	NaN	15.1515	NaN	NaN	-143.346
chr10	75954213	75954814	+	Gm5134	IDTSS	0.3	0.3	PASS	3.18937	K4me3	NaN	NaN	NaN	NaN	NaN	NaN	3.57479	2.00375	NaN	#VALUE!	#VALUE!	0.307313	NaN	6.00001	1.5	0.7	0.2	-0.5	1.2	NaN	NaN	NaN	1.27819	NaN	NaN	#VALUE!
chr10	76237564	76238165	-	Prmt2	HDTSS	0.4	0.3	PASS	7.29118	K4me3	NaN	NaN	NaN	NaN	NaN	NaN	0.7475	0.547273	0.613939	#VALUE!	#VALUE!	0.0878403	NaN	0.398724	0.2	0.5	0.7	0.2	-0.2	NaN	NaN	NaN	0.938497	NaN	NaN	#VALUE!
chr10	76344990	76345591	-	Dip2a	HDTSS	0.8	0.6	PASS	1.64222	K4me3	NaN	NaN	NaN	NaN	NaN	NaN	0.774077	0.7325	0.764074	#VALUE!	#VALUE!	0	NaN	0.611113	0.9	1.1	0.6	-0.5	0.1	NaN	NaN	NaN	3.21839	NaN	NaN	#VALUE!
chr10	76468670	76469271	+	Mcm3ap	HDTSS	0.5	0.3	PASS	7.5596	K4me3	NaN	NaN	NaN	NaN	NaN	NaN	0.242857	1.4051	0.562292	#VALUE!	#VALUE!	0.275814	NaN	0.471744	0.5	0.5	0.4	-0.1	0	NaN	NaN	NaN	NaN	NaN	NaN	#VALUE!
chr10	76468813	76469414	-	Ybey	IDTSS	0.5	0.3	PASS	6.3545	K4me3	NaN	NaN	NaN	NaN	NaN	NaN	0.21	1.78857	0.369143	#VALUE!	#VALUE!	0.47147	NaN	0.363825	0.8	0.3	0.5	0.2	0.3	NaN	NaN	NaN	NaN	NaN	NaN	#VALUE!
chr1	130629305	130629906	-	Zp3r	LDTSS	-1	97.2	#VALUE!	1.00006	K4me3	-1	-1	NaN	-1	NaN	NaN	9.545	5.055	53.57	0	#VALUE!	0.0340605	NaN	NaN	-1	-1	14.3	15.3	0	40.9722	NaN	NaN	65.7143	NaN	NaN	-55.2278
chr1	130661317	130661918	-	C4bp	LDTSS	92.7	93.8	PASS	0.111842	noK4me3	-1	-1	NaN	-1	NaN	NaN	47.6167	5.55667	60.63	0	#VALUE!	0	NaN	32.4603	16	11.3	10	-1.3	-76.7	3.7037	NaN	NaN	59.5614	NaN	NaN	-101.396
chr1	130681270	130681871	-	C4bp-ps1	LDTSS	96.6	98	PASS	0.299178	noK4me3	-1	-1	NaN	-1	NaN	NaN	11.84	1.334	41.046	0	#VALUE!	0	NaN	34.1429	36.5	26.4	18.8	-7.6	-60.1	NaN	NaN	NaN	26.25	NaN	NaN	#VALUE!
chr10	76961646	76962247	-	Pcbp3	HDTSS	1.1	0.5	PASS	8.81876	K4me3	NaN	NaN	NaN	NaN	NaN	NaN	0.505283	0.927455	0.90125	#VALUE!	#VALUE!	0	NaN	0.301742	0.5	0.5	1.7	1.2	-0.6	NaN	NaN	NaN	0.869565	NaN	NaN	#VALUE!
chr1	130728952	130729553	-	Pfkfb2	LDTSS	-1	92.3	#VALUE!	32.1556	K4me3	-1	-1	NaN	-1	NaN	NaN	5.55667	NaN	46.6667	0	#VALUE!	0	NaN	39.8046	30	4.2	5.5	1.3	31	NaN	NaN	NaN	NaN	NaN	NaN	#VALUE!
chr1	130731675	130732276	+	AA986860	LDTSS	5.9	5.3	PASS	17.5322	K4me3	-1	-1	NaN	-1	NaN	NaN	0.649091	3.05091	1.05364	0	#VALUE!	0.0985964	NaN	3	7	0.4	1.1	0.7	1.1	16.6435	NaN	NaN	6.25	NaN	NaN	10.9435
chr1	130800601	130801202	+	Fcamr	LDTSS	73.3	78	PASS	0.240461	noK4me3	-1	-1	NaN	-1	NaN	NaN	17.103	2.338	31.023	0	#VALUE!	0.0973159	NaN	89.5843	18.6	97.5	59.7	-37.8	-54.7	22.4206	NaN	NaN	7.97853	NaN	NaN	-153.079
chr1	130826383	130826984	+	Pigr	LDTSS	98.4	96.6	PASS	0.253509	noK4me3	-1	-1	NaN	-1	NaN	NaN	12.18	NaN	21.0414	0	#VALUE!	0.123181	NaN	38.8012	17.7	4.4	4	-0.4	-80.7	14.7721	NaN	NaN	30.6667	NaN	NaN	-86.2279
chr1	130887110	130887711	-	Il24	LDTSS	-1	-1	#VALUE!	0.0838816	noK4me3	-1	-1	NaN	-1	NaN	NaN	NaN	NaN	NaN	0	#VALUE!	0.0504506	NaN	NaN	-1	-1	-1	0	0	NaN	NaN	NaN	NaN	NaN	NaN	#VALUE!
chr1	130910995	130911596	-	Il20	LDTSS	92.8	97.3	PASS	0.0475329	noK4me3	-1	-1	NaN	-1	NaN	NaN	28.2267	3.53167	38.2333	0	#VALUE!	0.0507067	NaN	90.4773	20.8	96.9	62.6	-34.3	-72	68.7273	NaN	NaN	15.4545	NaN	NaN	-125.473
chr1	130938940	130939541	-	Il19	LDTSS	95.7	96.6	PASS	0.0894737	noK4me3	-1	-1	NaN	-1	NaN	NaN	17.6645	0.940909	38.3882	0	#VALUE!	0.0043536	NaN	46.3468	24.1	1.8	1.3	-0.5	-71.6	9.15873	NaN	NaN	30.9868	NaN	NaN	-89.2413
chr1	131019544	131020145	+	Il10	LDTSS	91.5	94.4	PASS	0.810856	noK4me3	-1	-1	NaN	-1	NaN	NaN	4.425	4.26	61.2183	0	#VALUE!	0.0629992	NaN	30.3556	15	2.2	-1	-3.2	-76.5	5.4945	NaN	NaN	24.2148	NaN	NaN	-91.1055
chr16	18776546	18777147	+	Cldn5	IDTSS	0.2	0.9	PASS	0.940407	noK4me3	NaN	NaN	NaN	NaN	NaN	NaN	0.568182	0.878864	0.267273	#VALUE!	#VALUE!	0.0778526	NaN	27.2871	6.2	5.9	2.8	-3.1	6	24.0119	NaN	NaN	2.77778	NaN	NaN	17.2119
chr10	77166229	77166830	-	Col18a1	IDTSS	0.7	0.8	PASS	2.94145	K4me3	NaN	NaN	NaN	NaN	NaN	NaN	0.520833	1.02833	NaN	#VALUE!	#VALUE!	0.34163	NaN	2.32351	0.8	0.9	1.4	0.5	0.1	NaN	NaN	NaN	3.93991	NaN	NaN	#VALUE!
chr10	77902235	77902836	-	Lrrc3	HDTSS	1.5	0.5	PASS	10.1562	K4me3	NaN	NaN	NaN	NaN	NaN	NaN	0.464687	2.04086	0.383103	#VALUE!	#VALUE!	0	NaN	1.16211	1	0.6	0.5	-0.1	-0.5	NaN	NaN	NaN	NaN	NaN	NaN	#VALUE!
chr10	78009495	78010096	-	Pfkl	HDTSS	1.3	0.6	PASS	8.83833	K4me3	NaN	NaN	NaN	NaN	NaN	NaN	1.15695	0.814512	0.235625	#VALUE!	#VALUE!	0.136242	NaN	0.929642	0.9	0.9	0.5	-0.4	-0.4	NaN	NaN	NaN	1.11111	NaN	NaN	#VALUE!
chr1	131279262	131279863	-	Ikbke	LDTSS	91.6	95	PASS	6.02736	K4me3	94.1	-1	NaN	0	NaN	NaN	3.125	4.5625	39.2125	-95.1	#VALUE!	0.198729	NaN	11.4583	4.9	1.4	-1	-2.4	-86.7	25.4464	NaN	NaN	NaN	NaN	NaN	-70.9536
chr10	78069067	78069668	+	Icosl	HDTSS	0.7	0.9	PASS	6.14853	K4me3	NaN	NaN	NaN	NaN	NaN	NaN	0.385638	1.05787	1.21809	#VALUE!	#VALUE!	0.0752917	NaN	NaN	0.4	0.4	0.6	0.2	-0.3	NaN	NaN	NaN	0.793652	NaN	NaN	#VALUE!
chr10	78425369	78425970	+	Cstb	HDTSS	0.8	0.5	PASS	9.11328	K4me3	NaN	NaN	NaN	NaN	NaN	NaN	1.94086	1.57543	0.530303	#VALUE!	#VALUE!	0.540359	NaN	NaN	0.6	0.7	0.8	0.1	-0.2	NaN	NaN	NaN	NaN	NaN	NaN	#VALUE!
chr10	78591663	78592264	-	Syde1	HDTSS	1.7	0.3	PASS	1.91437	K4me3	NaN	NaN	NaN	NaN	NaN	NaN	2.12632	NaN	2.19619	#VALUE!	#VALUE!	0.0522432	NaN	0.745921	1.6	0.9	0.6	-0.3	-0.1	NaN	NaN	NaN	NaN	NaN	NaN	#VALUE!
chr1	131638013	131638614	+	Ctse	LDTSS	97.1	96	PASS	4.30965	K4me3	98.3	28.1	NaN	15	59.6977	52.8231	7.33556	2.08375	31.7033	-70.2	.	0.176193	9.79774	14.5635	34	0.9	3	2.1	-63.1	24.6131	NaN	66.6667	24.7222	0	NaN	-72.2869
chr1	131743721	131744322	+	Slc26a9	LDTSS	82.4	23.3	DNAmeDiffFAIL	0.287993	noK4me3	19.5	0	16.9853	2.4	52.2078	55.0313	9.18667	NaN	2.08333	-19.5	.	0.202315	87.7099	82.47	15.6	96.3	39.5	-56.8	-66.8	47.8231	NaN	16.6667	NaN	NaN	NaN	-71.7769
chr1	131797094	131797695	+	Pm20d1	LDTSS	0.7	0.8	PASS	2.3198	K4me3	0.6	0	4.51127	0	12.7051	1.48148	2.51364	0.715435	1.69935	-0.6	patHypomet	0.334972	1.37349	1.78528	1.2	0.8	0.9	0.1	0.5	NaN	0	28.5714	0.606061	0	12.5	#VALUE!
chr10	79637617	79638218	-	Shc2	HDTSS	0.5	0.3	PASS	7.82803	K4me3	NaN	NaN	NaN	NaN	NaN	NaN	0.549423	1.36519	0.652391	#VALUE!	#VALUE!	0	NaN	0.895456	0.4	0.3	0.6	0.3	-0.1	NaN	NaN	NaN	1	NaN	NaN	#VALUE!
chr10	79716333	79716934	+	Hcn2	HDTSS	0.2	0.5	PASS	1.85006	K4me3	NaN	NaN	NaN	NaN	NaN	NaN	1.46266	1.96076	1.14887	#VALUE!	#VALUE!	0.125998	NaN	0.641186	0.8	0.8	1.1	0.3	0.6	NaN	NaN	NaN	0.714286	NaN	NaN	#VALUE!
chr10	79746280	79746881	-	Polrmt	IDTSS	0.5	0.3	PASS	2.67023	K4me3	NaN	NaN	NaN	NaN	NaN	NaN	1.34187	0.208438	0.669687	#VALUE!	#VALUE!	0.410263	NaN	0.476191	0.4	0.7	1.4	0.7	-0.1	NaN	NaN	NaN	NaN	NaN	NaN	#VALUE!
chr10	79908637	79909238	-	Med16	HDTSS	1.2	0.5	PASS	2.53789	K4me3	NaN	NaN	NaN	NaN	NaN	NaN	1.35719	0.225135	0.355	#VALUE!	#VALUE!	0.398995	NaN	0.811692	0.4	0	0.1	0.1	-0.8	NaN	NaN	NaN	NaN	NaN	NaN	#VALUE!
chr10	79916629	79917230	-	R3hdm4	HDTSS	1	0.5	PASS	6.18767	K4me3	NaN	NaN	NaN	NaN	NaN	NaN	0.260312	0.893485	1.82065	#VALUE!	#VALUE!	0.144437	NaN	0.131579	1.9	0.7	1.1	0.4	0.9	NaN	NaN	NaN	2.6087	NaN	NaN	#VALUE!
chr10	79916670	79917271	+	Kiss1r	HDTSS	1.1	0.5	PASS	6.38619	K4me3	NaN	NaN	NaN	NaN	NaN	NaN	0.245	0.842429	1.7103	#VALUE!	#VALUE!	0.12062	NaN	0.12516	1.8	0.7	1	0.3	0.7	NaN	NaN	NaN	2.4	NaN	NaN	#VALUE!
chr10	79959851	79960452	+	Wdr18	HDTSS	0.5	0.7	PASS	5.02824	K4me3	NaN	NaN	NaN	NaN	NaN	NaN	0.435476	0.413571	0.561667	#VALUE!	#VALUE!	0.0276582	NaN	0.050813	0.6	0.2	0.9	0.7	0.1	NaN	NaN	NaN	NaN	NaN	NaN	#VALUE!
chr10	79984029	79984630	-	Tmem259	HDTSS	0.4	0.7	PASS	4.96393	K4me3	NaN	NaN	NaN	NaN	NaN	NaN	0.860161	1.29	0.739898	#VALUE!	#VALUE!	0.237912	NaN	0.499675	0.7	0.7	0.4	-0.3	0.3	NaN	NaN	NaN	5.59524	NaN	NaN	#VALUE!
chr10	80102401	80103002	-	Sbno2	HDTSS	0.9	0.5	PASS	4.80921	K4me3	NaN	NaN	NaN	NaN	NaN	NaN	0.640897	0.686667	NaN	#VALUE!	#VALUE!	0.101669	NaN	0.597316	1.2	0.6	0.9	0.3	0.3	NaN	NaN	NaN	1.2	NaN	NaN	#VALUE!
chr10	80167540	80168141	+	Cirbp	HDTSS	0.7	0.7	PASS	4.38515	K4me3	NaN	NaN	NaN	NaN	NaN	NaN	0.463333	0.921236	0.382982	#VALUE!	#VALUE!	0	NaN	0.373004	0.4	0.6	0.4	-0.2	-0.3	NaN	NaN	NaN	NaN	NaN	NaN	#VALUE!
chr10	80538823	80539424	-	Atp8b3	IDTSS	0.9	2.7	PASS	3.14184	K4me3	NaN	NaN	NaN	NaN	NaN	NaN	0.493704	1.21704	NaN	#VALUE!	#VALUE!	0.0927062	NaN	1.64064	1.5	1	1.8	0.8	0.6	NaN	NaN	NaN	NaN	NaN	NaN	#VALUE!
chr10	80576995	80577596	-	Klf16	HDTSS	0.7	0.5	PASS	3.85856	K4me3	NaN	NaN	NaN	NaN	NaN	NaN	1.30603	0.925857	NaN	#VALUE!	#VALUE!	0	NaN	0.596912	0.7	0.7	0.9	0.2	0	NaN	NaN	NaN	NaN	NaN	NaN	#VALUE!
chr10	80602579	80603180	+	Adat3	HDTSS	0.8	1	PASS	6.27808	K4me3	NaN	NaN	NaN	NaN	NaN	NaN	0.921184	0.138421	0.441757	#VALUE!	#VALUE!	0.125742	NaN	0.399384	0.9	0.5	0.6	0.1	0.1	NaN	NaN	NaN	0.716845	NaN	NaN	#VALUE!
chr1	132505929	132506530	+	Tmem81	LDTSS	96.7	97.6	PASS	19.6087	K4me3	95.8	-1	NaN	0	NaN	NaN	8.49278	NaN	51.5572	-96.8	#VALUE!	0.00947549	NaN	92.5252	3.2	97.7	40	-57.7	-93.5	69.0327	NaN	NaN	13.75	NaN	NaN	-126.267
chr10	80602581	80603182	+	Scamp4	HDTSS	0.8	1	PASS	6.28553	K4me3	NaN	NaN	NaN	NaN	NaN	NaN	0.921184	0.138421	0.441757	#VALUE!	#VALUE!	0.128815	NaN	0.399384	0.9	0.5	0.6	0.1	0.1	NaN	NaN	NaN	0.716845	NaN	NaN	#VALUE!
chr1	132729052	132729653	+	Gm10538	LDTSS	99.3	97.6	PASS	0.40636	noK4me3	-1	-1	NaN	-1	NaN	NaN	37.4288	3.4725	52.6825	0	#VALUE!	0.0504506	NaN	48.6324	16.6	3.1	1.4	-1.7	-82.7	10	NaN	NaN	55.7143	NaN	NaN	-90.7
chr16	23890543	23891144	-	Sst	IDTSS	4.2	7	PASS	0.51727	noK4me3	NaN	NaN	NaN	NaN	NaN	NaN	3.03393	0.344828	0.396786	#VALUE!	#VALUE!	0.0455848	NaN	4.6818	9.9	0.8	1.1	0.3	5.7	10.4607	NaN	NaN	5.35714	NaN	NaN	2.66073
chr10	80675992	80676593	-	Mknk2	HDTSS	0.9	0.7	PASS	4.28263	K4me3	NaN	NaN	NaN	NaN	NaN	NaN	0.296267	0.398133	0.228356	#VALUE!	#VALUE!	0	NaN	0.740317	0.6	0.4	0.8	0.4	-0.3	NaN	NaN	NaN	1.00304	NaN	NaN	#VALUE!
chr1	133030286	133030887	-	Mdm4	LDTSS	76.2	79.9	PASS	0.0838816	noK4me3	-1	-1	NaN	-1	NaN	NaN	19.87	5.666	39.9075	0	#VALUE!	0.0343166	4.54545	61.6685	26.3	2	3.1	1.1	-49.9	NaN	NaN	NaN	NaN	NaN	NaN	#VALUE!
chr10	80702392	80702993	+	Izumo4	HDTSS	0.3	0.6	PASS	8.07967	K4me3	NaN	NaN	NaN	NaN	NaN	NaN	0.091912	0.756857	NaN	#VALUE!	#VALUE!	0.0258655	NaN	0.642117	0.6	1.4	0.8	-0.6	0.3	NaN	NaN	NaN	NaN	NaN	NaN	#VALUE!
chr10	80741910	80742511	-	Ap3d1	HDTSS	0.6	0.5	PASS	20.634	K4me3	NaN	NaN	NaN	NaN	NaN	NaN	0.47631	0.223929	0.353095	#VALUE!	#VALUE!	0.0455848	NaN	0.274317	0.1	0.5	0.7	0.2	-0.5	NaN	NaN	NaN	0.91533	NaN	NaN	#VALUE!
chr1	133245796	133246397	+	Plekha6	LDTSS	97.4	96.1	PASS	0.282401	noK4me3	-1	-1	NaN	-1	NaN	NaN	9.31455	0.826364	57.93	0	#VALUE!	0.0455847	NaN	77.2913	16.3	80.8	48.5	-32.3	-81.1	79.8753	NaN	NaN	22.7934	NaN	NaN	-97.0247
chr10	80826355	80826956	+	Oaz1	HDTSS	0.5	0.2	PASS	13.3064	K4me3	NaN	NaN	NaN	NaN	NaN	NaN	0.672157	0.178511	0.148222	#VALUE!	#VALUE!	0.298094	NaN	6.11629	0.9	0.5	0.9	0.4	0.4	NaN	NaN	NaN	NaN	NaN	NaN	#VALUE!
chr1	133309522	133310123	+	Golt1a	LDTSS	94.1	90.2	PASS	0.130482	noK4me3	90.3	26.4	NaN	5.6	26.695	76.7361	6.595	3.33562	7.74062	-63.9	.	0.046353	30.8256	28.6816	7.5	0.8	-1	-1.8	-86.6	26.799	0	25	27.5	0	NaN	-64.2011
chr1	133326911	133327512	+	Kiss1	LDTSS	97	97.5	PASS	0.376535	noK4me3	96.5	74.8	89.6951	44.6	57.5746	61.2796	4.99667	1.93667	30.2883	-21.7	.	0	38.0528	30.5842	24.4	3.7	9.5	5.8	-72.6	5.55555	0	93.75	13.3333	25	91.6667	-95.6445
chr1	133350265	133350866	+	Ren2	LDTSS	95.8	90.9	PASS	0.255373	noK4me3	-1	-1	NaN	-1	NaN	NaN	30.46	NaN	75.166	0	#VALUE!	0.299118	NaN	52.315	26.3	12.2	3.2	-9	-69.5	13.0476	NaN	NaN	NaN	NaN	NaN	-90.0524
chr10	80826395	80826996	+	Oaz1-ps	HDTSS	0.5	0.3	PASS	12.3325	K4me3	NaN	NaN	NaN	NaN	NaN	NaN	0.659231	0.174792	0.228587	#VALUE!	#VALUE!	0.277607	NaN	5.87403	1	0.5	0.8	0.3	0.5	NaN	NaN	NaN	NaN	NaN	NaN	#VALUE!
chr10	80854908	80855509	-	Lsm7	HDTSS	0.5	0.6	PASS	9.13005	K4me3	NaN	NaN	NaN	NaN	NaN	NaN	0.684904	0.977596	NaN	#VALUE!	#VALUE!	0.358788	NaN	1.32514	1	1.3	1	-0.3	0.5	NaN	NaN	NaN	NaN	NaN	NaN	#VALUE!
chr16	96235500	96236101	+	B3galt5	IDTSS	1.6	3	PASS	0.215296	noK4me3	NaN	NaN	NaN	NaN	NaN	NaN	11.3778	1.6665	1.112	#VALUE!	#VALUE!	0.27018	NaN	40.9278	7.2	1.8	1	-0.8	5.6	11.1415	NaN	NaN	12.4143	NaN	NaN	6.34145
chr10	80854974	80855575	+	Sppl2b	HDTSS	0.4	0.2	PASS	9.07693	K4me3	NaN	NaN	NaN	NaN	NaN	NaN	0.647545	0.837727	0.129818	#VALUE!	#VALUE!	0.295789	NaN	1.49913	0.8	1.3	0.9	-0.4	0.4	NaN	NaN	NaN	NaN	NaN	NaN	#VALUE!
chr10	81014624	81015225	-	Gng7	IDTSS	0.4	0.5	PASS	2.02435	K4me3	NaN	NaN	NaN	NaN	NaN	NaN	0.41913	1.3275	0.418043	#VALUE!	#VALUE!	0	NaN	0.121212	1	0.7	0.6	-0.1	0.6	NaN	NaN	NaN	0.625	NaN	NaN	#VALUE!
chr10	81069782	81070383	+	Thop1	IDTSS	0.3	0.4	PASS	9.09743	K4me3	NaN	NaN	0	NaN	NaN	NaN	0.30814	1.87632	0.65407	#VALUE!	#VALUE!	0.225107	NaN	0.708177	0.9	0.3	0.8	0.5	0.6	NaN	NaN	NaN	NaN	NaN	NaN	#VALUE!
chr1	133689807	133690408	-	Lax1	LDTSS	96.3	94.5	PASS	3.31612	K4me3	-1	-1	NaN	-1	NaN	NaN	5.444	NaN	39.368	0	#VALUE!	0.135986	NaN	27.881	24.6	13.8	8.8	-5	-71.7	13.3333	NaN	NaN	20.2097	NaN	NaN	-94.9667
chr1	133726344	133726945	-	Mir6903	LDTSS	97.6	97.4	PASS	0.183608	noK4me3	-1	-1	NaN	-1	NaN	NaN	10.94	4.5165	51.246	0	#VALUE!	0	NaN	93.1627	15.2	98.5	49	-49.5	-82.4	40.0974	NaN	NaN	12	NaN	NaN	-155.803
chr1	133753446	133754047	-	Atp2b4	LDTSS	93.9	96.6	PASS	0.876098	noK4me3	93.6	41	6.25	1.5	48.507	80.5555	11.06	0.617778	44.93	-52.6	.	0.15673	97.0478	84.4261	20.4	95.5	38.8	-56.7	-73.5	77.3623	66.6667	NaN	5.55557	NaN	NaN	-114.738
chr1	133907698	133908299	-	Optc	LDTSS	19.2	22.4	PASS	5.23515	K4me3	-1	-1	NaN	-1	NaN	NaN	4.57467	1.34467	0.512667	0	#VALUE!	0.121133	NaN	17.2936	4.9	1.1	1.3	0.2	-14.3	5.12821	NaN	NaN	3.61111	NaN	NaN	-18.3718
chr1	133921100	133921701	-	Prelp	LDTSS	96.9	96.8	PASS	0.125822	noK4me3	-1	-1	NaN	-1	NaN	NaN	13.6157	2.54333	36.2743	0	#VALUE!	0.0932183	NaN	79.4562	21.7	95.2	42.1	-53.1	-75.2	50	NaN	NaN	13.3333	NaN	NaN	-142
chr1	134037214	134037815	+	Fmod	LDTSS	94	96	PASS	0.1892	noK4me3	-1	-1	NaN	-1	NaN	NaN	5.163	1.769	39.643	0	#VALUE!	0.103974	NaN	12.0656	24.7	0.4	2.9	2.5	-69.3	35.918	NaN	NaN	21.6923	NaN	NaN	-60.482
chr10	81167419	81168020	-	Pias4	HDTSS	0.2	0.4	PASS	11.1218	K4me3	NaN	NaN	NaN	NaN	NaN	NaN	1.81906	0.324773	1.2534	#VALUE!	#VALUE!	0.0384142	NaN	1.06864	0.6	1.2	0.2	-1	0.4	NaN	NaN	NaN	0.505052	NaN	NaN	#VALUE!
chr1	134110941	134111542	+	Chit1	LDTSS	95.9	97.1	PASS	3.78772	K4me3	-1	-1	NaN	-1	NaN	NaN	13.5425	NaN	39.7775	0	#VALUE!	0.00307313	NaN	38.0472	11.1	8.5	14.6	6.1	-84.8	31.25	NaN	NaN	18.8889	NaN	NaN	-74.35
chr10	81232862	81233463	+	Zfr2	HDTSS	0.4	1	PASS	1.34118	K4me3	NaN	NaN	NaN	NaN	NaN	NaN	6.99571	1.84071	NaN	#VALUE!	#VALUE!	0.151864	NaN	0.31228	1.8	1.3	0.5	-0.8	1.4	NaN	NaN	NaN	0.416667	NaN	NaN	#VALUE!
chr1	134193147	134193748	+	Mybph	LDTSS	97.6	96.2	PASS	0.216228	noK4me3	95.7	84.8	NaN	-1	42.0978	81.1111	13.035	1.785	31.2825	-10.9	.	0	36.0338	15.6274	32.7	1.1	6.7	5.6	-64.9	37.7778	0	100	50.8333	NaN	NaN	-59.5222
chr10	81292662	81293263	+	Pip5k1c	HDTSS	0.7	0.5	PASS	2.80165	K4me3	NaN	NaN	NaN	NaN	NaN	NaN	1.59982	0.211803	0.621746	#VALUE!	#VALUE!	0.0524993	NaN	0.538038	0.4	0.4	0.5	0.1	-0.3	NaN	NaN	NaN	0.2849	NaN	NaN	#VALUE!
chr1	134289703	134290304	+	Myog	LDTSS	7.5	7.1	PASS	0.222752	noK4me3	3.1	-1	8.33333	-1	NaN	NaN	5.75176	2.33471	NaN	-4.1	#VALUE!	0.214095	NaN	64.5091	2.8	0.5	0.9	0.4	-4.7	NaN	0	0	NaN	0	NaN	#VALUE!
chr10	81378069	81378670	-	Fzr1	HDTSS	0.9	0.9	PASS	9.17572	K4me3	NaN	NaN	NaN	NaN	NaN	NaN	0.793962	1.03755	0.403085	#VALUE!	#VALUE!	0.0412312	NaN	0.743848	1	0.4	0.8	0.4	0.1	NaN	NaN	NaN	0.462964	NaN	NaN	#VALUE!
chr10	81559143	81559744	+	Aes	HDTSS	0.4	1.4	PASS	2.85571	K4me3	NaN	NaN	NaN	NaN	NaN	NaN	0.982451	1.14578	NaN	#VALUE!	#VALUE!	0.0873282	NaN	0.61455	1.6	0.4	0.5	0.1	1.2	NaN	NaN	NaN	NaN	NaN	NaN	#VALUE!
chr1	134385639	134386240	+	4933406M09Rik	LDTSS	77.5	74	PASS	29.9551	K4me3	-1	-1	NaN	-1	NaN	NaN	29.89	NaN	66.365	0	#VALUE!	0.177986	NaN	75	27.8	-1	-1	0	-49.7	NaN	NaN	NaN	NaN	NaN	NaN	#VALUE!
chr10	81574986	81575587	+	Tle2	HDTSS	0.9	0.7	PASS	1.34397	K4me3	NaN	NaN	NaN	NaN	NaN	NaN	0.122549	0.451176	0.238	#VALUE!	#VALUE!	0.0040975	NaN	0.919515	3.3	1.2	1.4	0.2	2.4	NaN	NaN	NaN	NaN	NaN	NaN	#VALUE!
chr10	81627307	81627908	-	Sirt6	HDTSS	0.8	0.4	PASS	4.47089	K4me3	NaN	NaN	NaN	NaN	NaN	NaN	0.620303	0.466667	0.569697	#VALUE!	#VALUE!	0.345471	NaN	0.663876	0.6	0.2	1.4	1.2	-0.2	NaN	NaN	NaN	NaN	NaN	NaN	#VALUE!
chr10	81648768	81649369	+	Gm10778	HDTSS	1.1	0.6	PASS	1.99825	K4me3	NaN	NaN	NaN	NaN	NaN	NaN	0.5555	0	0.613529	#VALUE!	#VALUE!	0.160571	NaN	0.185185	0.7	0.3	0.8	0.5	-0.4	NaN	NaN	NaN	1.78571	NaN	NaN	#VALUE!
chr10	82763840	82764441	-	Nfyb	HDTSS	0.7	0.5	PASS	3.76256	K4me3	0.7	2.9	0.10088	1.8	1.16851	1.70154	0.633631	0.631572	0.993333	2.2	patHypomet	0.0145974	1.16306	NaN	0.7	0.9	0.2	-0.7	0	NaN	NaN	0	0.980394	0	NaN	#VALUE!
chr10	82811822	82812423	+	1700028I16Rik	HDTSS	0.9	0.4	PASS	3.31053	K4me3	0.4	0	2.7027	5.3	3.3855	2.92517	1.81187	0.914531	0.952571	-0.4	patHypomet	0.105255	1.86559	2.1158	1.3	0.7	0.9	0.2	0.4	NaN	0	0	NaN	5.55556	NaN	#VALUE!
chr10	83337516	83338117	-	Slc41a2	HDTSS	1.5	0.5	PASS	3.74299	K4me3	NaN	NaN	NaN	NaN	NaN	NaN	0.6206	0.5758	0.7157	#VALUE!	#VALUE!	0.259168	NaN	0.447094	1	0.2	2.2	2	-0.5	NaN	NaN	NaN	0.568182	NaN	NaN	#VALUE!
chr10	83359920	83360521	+	D10Wsu102e	HDTSS	0.1	0.8	PASS	4.63306	K4me3	NaN	NaN	NaN	NaN	NaN	NaN	0.92314	0.178837	0.691628	#VALUE!	#VALUE!	0.166717	NaN	0.762657	0.8	0.7	1.1	0.4	0.7	NaN	NaN	NaN	0.892856	NaN	NaN	#VALUE!
chr10	83648363	83648964	-	Appl2	HDTSS	0.7	0.5	PASS	5.10746	K4me3	NaN	NaN	NaN	NaN	NaN	NaN	1.35308	0.821146	0.448265	#VALUE!	#VALUE!	0.163388	NaN	0.292398	0.5	1.2	0.6	-0.6	-0.2	NaN	NaN	NaN	0.370371	NaN	NaN	#VALUE!
chr10	83722564	83723165	+	1500009L16Rik	HDTSS	1	0.6	PASS	12.8395	K4me3	NaN	NaN	NaN	NaN	NaN	NaN	0.375125	0.585707	0.592703	#VALUE!	#VALUE!	0.205644	NaN	0.612171	0.5	0.5	0.4	-0.1	-0.5	NaN	NaN	NaN	0.584795	NaN	NaN	#VALUE!
chr10	84576646	84577247	+	Tcp11l2	HDTSS	1.3	0.9	PASS	15.6039	K4me3	NaN	NaN	NaN	NaN	NaN	NaN	0.452353	0.364853	0.226471	#VALUE!	#VALUE!	0.0504506	NaN	0.420168	0.4	0.7	1	0.3	-0.9	NaN	NaN	NaN	0.571428	NaN	NaN	#VALUE!
chr10	84622136	84622737	+	Polr3b	HDTSS	0.2	0.5	PASS	11.366	K4me3	0.2	2.4	0	0.7	0.944492	NaN	1.19962	0.305128	1.11154	2.2	patHypomet	0.185412	1.59016	0.793006	0	0.8	0.7	-0.1	-0.2	NaN	0	NaN	1.04167	0	NaN	#VALUE!
chr10	85102326	85102927	+	Tmem263	HDTSS	0.7	0.6	PASS	4.86607	K4me3	NaN	NaN	NaN	NaN	NaN	NaN	0.423729	0.589399	0.88082	#VALUE!	#VALUE!	0	NaN	1.93112	0.6	0.9	1.6	0.7	-0.1	NaN	NaN	NaN	0.645161	NaN	NaN	#VALUE!
chr10	85386513	85387114	+	Btbd11	HDTSS	0.6	0.4	PASS	1.83608	K4me3	NaN	NaN	NaN	NaN	NaN	NaN	0.761806	1.41162	0.168	#VALUE!	#VALUE!	0.129328	NaN	0.241171	0.6	1.2	0.2	-1	0	NaN	NaN	NaN	NaN	NaN	NaN	#VALUE!
chr1	135167380	135167981	-	Gpr37l1	LDTSS	92.3	66.2	DNAmeDiffFAIL	0.0969298	noK4me3	72.5	8.7	38.7574	4.7	65.1673	69.7393	7.53385	1.00692	6.85077	-63.8	.	0	49.9108	21.6846	35.9	0.9	1.5	0.6	-56.4	7.8023	0	100	28.7662	0	NaN	-59.2977
chr10	85957492	85958093	-	Rtcb	HDTSS	0.3	0.7	PASS	4.62374	K4me3	2.2	0	0	0	NaN	NaN	0.313448	0.626897	NaN	-2.2	patHypomet	0.136754	NaN	0.460716	0.2	0.3	1.8	1.5	-0.1	NaN	NaN	NaN	0.666667	NaN	NaN	#VALUE!
chr10	87493359	87493960	-	Ascl1	HDTSS	0.6	0.7	PASS	9.77874	K4me3	0.1	0	0	0	NaN	NaN	0.421951	0.867209	0.848125	-0.1	patHypomet	0	5	0.610504	0.3	0.5	NaN	#VALUE!	-0.3	NaN	0	NaN	2.91667	0	NaN	#VALUE!
chr10	88200796	88201397	+	Ccdc53	IDTSS	0.3	0.7	PASS	3.92753	K4me3	0.7	0	0	0	1.19047	NaN	0.78125	0.793889	NaN	-0.7	patHypomet	0.0274021	NaN	NaN	0.6	0.9	1.3	0.4	0.3	NaN	0	NaN	NaN	0	NaN	#VALUE!
chr1	135324512	135325113	+	Lmod1	LDTSS	2.6	1.9	PASS	1.20044	K4me3	1.8	0	8.16327	0	37.3254	14.4183	3.40714	NaN	0.384615	-1.8	patHypomet	0.107047	15.9881	20.4339	0	-1	1.8	2.8	-2.6	1.0101	0	0	1.90476	0	0	0.110101
chr10	88730800	88731401	-	Gm4925	IDTSS	0.2	0.4	PASS	33.0559	K4me3	NaN	NaN	NaN	NaN	NaN	NaN	1.56931	0.550541	0.400811	#VALUE!	#VALUE!	0.289643	NaN	0.686813	0.3	0.7	0.2	-0.5	0.1	NaN	NaN	NaN	NaN	NaN	NaN	#VALUE!
chr10	88731113	88731714	+	Arl1	HDTSS	0.3	0.5	PASS	27.3715	K4me3	NaN	NaN	NaN	NaN	NaN	NaN	0.760851	0.279434	1.15755	#VALUE!	#VALUE!	0.154937	NaN	0.521276	0.6	0.8	1.1	0.3	0.3	NaN	NaN	NaN	0.878268	NaN	NaN	#VALUE!
chr10	89443666	89444267	-	Gas2l3	HDTSS	0.2	0.4	PASS	8.30335	K4me3	NaN	NaN	NaN	NaN	NaN	NaN	0.8	NaN	0.247222	#VALUE!	#VALUE!	0.300143	NaN	0.138504	0.5	0.7	0.2	-0.5	0.3	NaN	NaN	NaN	NaN	NaN	NaN	#VALUE!
chr10	89685984	89686585	-	Scyl2	HDTSS	1.2	1.1	PASS	6.50642	K4me3	1.2	0	0.120192	0	0.142891	0.313228	1.5775	0.15625	0.104125	-1.2	patHypomet	0.227156	0.648147	0.674243	0.5	0.2	0.9	0.7	-0.7	NaN	4	NaN	NaN	0	NaN	#VALUE!
chr10	93539732	93540333	-	Amdhd1	IDTSS	1.2	0.5	PASS	6.84008	K4me3	0.5	0	0	3.1	3.01058	1.21252	1.32313	NaN	0.353281	-0.5	patHypomet	0.0496823	0.258065	1.45891	1.1	0.8	3.5	2.7	-0.1	NaN	2.77778	NaN	4.16666	0	NaN	#VALUE!
chr10	93589357	93589958	-	Snrpf	HDTSS	0.4	0.6	PASS	22.9062	K4me3	0.6	0.8	0.780612	2.3	0.572601	0.790575	0.736923	0.677885	0.274808	0.2	patHypomet	0	0.51422	0.645254	0.4	0.3	1	0.7	0	NaN	0	NaN	NaN	0	NaN	#VALUE!
chr1	135799120	135799721	+	Tnni1	LDTSS	98.6	98.3	PASS	0.117434	noK4me3	98	4.2	9.52382	3.8	72.2327	82.6705	14.4833	NaN	60.9813	-93.8	.	0	27.5119	17.5404	13.5	-1	-1	0	-85.1	NaN	NaN	0	NaN	0	0	#VALUE!
chr10	94688489	94689090	+	Cep83	HDTSS	0.4	0.4	PASS	10.5765	K4me3	NaN	NaN	NaN	NaN	NaN	NaN	0.481055	1.0825	1.41967	#VALUE!	#VALUE!	0.0670967	NaN	0.971268	0.7	0.3	0.7	0.4	0.3	NaN	NaN	NaN	NaN	NaN	NaN	#VALUE!
chr1	135836033	135836634	+	Tnnt2	LDTSS	96.8	96	PASS	0.133279	noK4me3	-1	-1	NaN	0	NaN	NaN	12.31	NaN	54.7225	0	#VALUE!	0.0509628	NaN	6.80952	10	-1	-1	0	-86.8	NaN	NaN	NaN	NaN	NaN	NaN	#VALUE!
chr10	95501626	95502227	-	Mrpl42	IDTSS	0.7	0.5	PASS	4.25746	K4me3	NaN	NaN	NaN	NaN	NaN	NaN	NaN	0.74125	0.502051	#VALUE!	#VALUE!	0.108584	NaN	NaN	0.3	0	NaN	#VALUE!	-0.4	NaN	NaN	NaN	4.7619	NaN	NaN	#VALUE!
chr1	136006041	136006642	-	Igfn1	LDTSS	88.5	94.5	PASS	0.425932	noK4me3	91.1	-1	NaN	1.9	68.6243	NaN	8.335	2.94	51.905	-92.1	#VALUE!	0.0665845	43.75	61.6842	15.8	37.5	26.5	-11	-72.7	NaN	NaN	NaN	36.1112	NaN	NaN	#VALUE!
chr1	136007918	136008519	+	Tmem9	LDTSS	1.6	1.4	PASS	3.40653	K4me3	1.1	-1	0	0	5.2165	10.4167	2.54154	NaN	1.24846	-2.1	#VALUE!	0.166461	3.33333	10.6455	0.6	4.2	2.5	-1.7	-1	4.0625	20	0	0.625	0	NaN	-1.5375
chr10	96616700	96617301	+	Btg1	HDTSS	0.9	0.4	PASS	19.0309	K4me3	NaN	NaN	NaN	NaN	NaN	NaN	NaN	0.956481	1.41255	#VALUE!	#VALUE!	0	NaN	0.421991	0.7	0.3	1.6	1.3	-0.2	NaN	NaN	NaN	NaN	NaN	NaN	#VALUE!
chr10	97692758	97693359	+	Ccer1	IDTSS	1.7	0.5	PASS	26.1375	K4me3	NaN	NaN	NaN	NaN	NaN	NaN	20.7456	2.36652	4.9513	#VALUE!	#VALUE!	0.0240729	NaN	43.8637	0.5	0.3	5.1	4.8	-1.2	NaN	NaN	NaN	NaN	NaN	NaN	#VALUE!
chr10	100487046	100487647	-	Tmtc3	HDTSS	1.1	0.3	PASS	12.5468	K4me3	NaN	NaN	NaN	NaN	NaN	NaN	0.119545	0.696829	0.142045	#VALUE!	#VALUE!	0.0455848	NaN	NaN	0.8	0.5	0.5	0	-0.3	NaN	NaN	NaN	NaN	NaN	NaN	#VALUE!
chr10	100588958	100589559	-	4930430F08Rik	IDTSS	0.3	0.6	PASS	32.9636	K4me3	NaN	NaN	NaN	NaN	NaN	NaN	NaN	0.969677	0.189677	#VALUE!	#VALUE!	0.201034	NaN	NaN	1	0.3	1	0.7	0.7	NaN	NaN	NaN	NaN	NaN	NaN	#VALUE!
chr10	107123363	107123964	-	Acss3	IDTSS	0.4	1.1	PASS	1.00844	K4me3	NaN	NaN	NaN	NaN	NaN	NaN	0.635	0.3845	0.871	#VALUE!	#VALUE!	0.179266	NaN	1.84722	1.2	1.1	1.3	0.2	0.8	NaN	NaN	NaN	2.12515	NaN	NaN	#VALUE!
chr10	111164501	111165102	+	Osbpl8	HDTSS	0.5	0.5	PASS	6.72451	K4me3	0.7	0	3.57143	0	0.387597	NaN	0.660565	0.877	0.750678	-0.7	patHypomet	0.0609505	0.892341	0.168466	0.5	0.7	0.7	0	0	NaN	0	NaN	NaN	0	NaN	#VALUE!
chr10	111505985	111506586	+	Phlda1	HDTSS	0.9	0.4	PASS	5.86799	K4me3	0.3	0.8	5.84046	1	NaN	0.54945	1.81273	0.999674	0.573333	0.5	patHypomet	0.0998767	0.833333	0.499486	0.9	0.7	0.5	-0.2	0	NaN	0	NaN	NaN	NaN	NaN	#VALUE!
chr10	111972394	111972995	+	Krr1	HDTSS	0.2	0.6	PASS	7.04886	K4me3	NaN	NaN	NaN	NaN	NaN	NaN	0.736897	0.446333	0.867667	#VALUE!	#VALUE!	0.397203	NaN	0.230415	1.2	0.5	0.7	0.2	1	NaN	NaN	NaN	NaN	NaN	NaN	#VALUE!
chr10	115251192	115251793	-	Tbc1d15	HDTSS	0.3	0.5	PASS	6.68723	K4me3	NaN	NaN	NaN	NaN	NaN	NaN	0.5064	0.522133	1.0913	#VALUE!	#VALUE!	0.281704	NaN	0.269473	0.6	0.1	0.4	0.3	0.3	NaN	NaN	NaN	NaN	NaN	NaN	#VALUE!
chr1	136467547	136468148	+	Kif14	LDTSS	96.8	96.7	PASS	0.311294	noK4me3	97.3	15.7	6.18182	0	83.6323	91.7194	3.26455	NaN	33.6373	-81.6	.	0.141364	39.157	49.9542	17	21	4.5	-16.5	-79.8	13.4567	NaN	57.1429	11.8056	NaN	NaN	-104.243
chr10	115361961	115362562	-	Tmem19	HDTSS	0.9	0.5	PASS	4.68899	K4me3	NaN	NaN	NaN	NaN	NaN	NaN	0.415676	0.69625	0.55697	#VALUE!	#VALUE!	0.154169	NaN	1.18658	1	0	0.9	0.9	0.1	NaN	NaN	NaN	0.478468	NaN	NaN	#VALUE!
chr1	136683095	136683696	+	Gm19705	LDTSS	92.6	99.7	PASS	0.337391	noK4me3	94.8	-1	NaN	6.7	63.5446	68.3333	13.69	0.595714	32.4543	-95.8	#VALUE!	0.150071	75.6416	57.4099	12.2	-1	43.3	44.3	-80.4	70	16.6667	NaN	NaN	NaN	77.7778	-28.7
chr1	136960147	136960748	-	Nr5a2	LDTSS	97.6	92.7	PASS	0.261897	noK4me3	-1	-1	NaN	-1	NaN	NaN	2.78	NaN	47.5467	0	#VALUE!	0.0962914	NaN	71.1678	22.1	85.9	6.1	-79.8	-75.5	41.5151	NaN	NaN	NaN	NaN	NaN	-137.085
chr1	137966154	137966755	+	Mir181a-1	LDTSS	9.3	7.2	PASS	21.0813	K4me3	-1	-1	NaN	-1	NaN	NaN	17.9931	NaN	6.94077	0	#VALUE!	0.0773405	NaN	53.8895	5.3	17.4	15.6	-1.8	-4	14.5608	NaN	NaN	9.16667	NaN	NaN	-10.0392
chr1	137966338	137966939	+	Mir181b-1	LDTSS	6.6	3	PASS	25.7666	K4me3	-1	-1	NaN	-1	NaN	NaN	19.4925	NaN	5.34867	0	#VALUE!	0.157498	NaN	58.9265	5.9	15.6	15.2	-0.4	-0.7	15.8845	NaN	NaN	5.2381	NaN	NaN	-2.71552
chr1	138175004	138175605	-	Ptprc	LDTSS	94.2	94.8	PASS	5.33488	K4me3	-1	-1	NaN	-1	NaN	NaN	22.2233	NaN	22.5	0	#VALUE!	0	NaN	NaN	19.2	0	4.2	4.2	-75	NaN	NaN	NaN	NaN	NaN	NaN	#VALUE!
chr1	138273437	138274038	+	Atp6v1g3	LDTSS	97.2	94.5	PASS	0.164035	noK4me3	-1	-1	NaN	-1	NaN	NaN	9.26	NaN	29.2767	0	#VALUE!	0.113706	NaN	29.162	27.1	2.1	3	0.9	-70.1	34.188	NaN	NaN	40	NaN	NaN	-62.412
chr10	115384134	115384735	-	Thap2	HDTSS	0.9	0.6	PASS	7.18586	K4me3	NaN	NaN	NaN	NaN	NaN	NaN	0.606053	0.4895	1.54675	#VALUE!	#VALUE!	0.371081	NaN	0.202225	0.4	0.2	0.4	0.2	-0.5	NaN	NaN	NaN	1.53846	NaN	NaN	#VALUE!
chr1	138681774	138682375	-	Gm5833	LDTSS	92.6	93.8	PASS	0.329934	noK4me3	-1	-1	NaN	-1	NaN	NaN	7.16	2.112	27.01	0	#VALUE!	0.0291947	NaN	35.2867	11.9	3.7	2.8	-0.9	-80.7	56.4167	NaN	NaN	22.0734	NaN	NaN	-41.0833
chr1	138847278	138847879	-	Lhx9	LDTSS	0.2	1	PASS	9.79459	K4me3	2.4	0	NaN	-1	NaN	NaN	2.61933	NaN	1.13286	-2.4	patHypomet	0.0891208	NaN	NaN	0	0.9	3.4	2.5	-0.2	NaN	NaN	NaN	NaN	NaN	NaN	#VALUE!
chr10	116018062	116018663	+	Ptprr	IDTSS	0.2	0.4	PASS	2.83707	K4me3	NaN	NaN	NaN	NaN	NaN	NaN	0.773043	0.838636	0.2525	#VALUE!	#VALUE!	0.0606943	NaN	0.716216	1.2	1.1	1.1	0	1	NaN	NaN	NaN	1.38889	NaN	NaN	#VALUE!
chr10	116728876	116729477	-	1700030O20Rik	IDTSS	8.7	1.2	PASS	1.17062	K4me3	NaN	NaN	NaN	NaN	NaN	NaN	8.65	0	0.616667	#VALUE!	#VALUE!	0	NaN	17.3809	0.8	3.3	0.8	-2.5	-7.9	NaN	NaN	NaN	NaN	NaN	NaN	#VALUE!
chr1	138977356	138977957	+	4930596I21Rik	LDTSS	90.6	95.8	PASS	0.471601	noK4me3	95.3	61.9	58.4592	26.1	70.1055	83.7446	15.878	4	40.4833	-33.4	.	0.0468653	32.9727	33.4407	32.5	10.7	-1	-11.7	-58.1	33.9744	5	15.873	18.75	0	NaN	-72.5256
chr1	139376775	139377376	-	Crb1	LDTSS	94.2	85.1	PASS	15.9562	K4me3	-1	-1	NaN	-1	NaN	NaN	NaN	NaN	11.05	0	#VALUE!	0.048914	NaN	NaN	15.5	0	2.1	2.1	-78.7	34.2593	NaN	NaN	47.8788	NaN	NaN	-50.8407
chr1	139379151	139379752	+	4933436E23Rik	LDTSS	4.7	4.4	PASS	23.8914	K4me3	-1	-1	NaN	-1	NaN	NaN	0.909	NaN	1.357	0	#VALUE!	0.153144	NaN	8.98479	3.7	0.5	1.8	1.3	-1	NaN	NaN	NaN	NaN	NaN	NaN	#VALUE!
chr10	117063513	117064114	-	Cct2	HDTSS	0.6	0.8	PASS	12.1824	K4me3	NaN	NaN	NaN	NaN	NaN	NaN	0.539149	0.613947	0.848636	#VALUE!	#VALUE!	0.208461	NaN	0.521542	0.8	0.2	0.7	0.5	0.2	NaN	NaN	NaN	NaN	NaN	NaN	#VALUE!
chr10	120208525	120209126	+	Tmbim4	HDTSS	0.8	0.4	PASS	7.62671	K4me3	0.3	0	NaN	0	0.522894	1.06952	1.14892	0	0.613514	-0.3	patHypomet	0.348545	0.911909	1.21112	0.3	0.4	1.2	0.8	-0.5	NaN	NaN	NaN	NaN	0	NaN	#VALUE!
chr1	139501406	139502007	+	F13b	LDTSS	88.2	96.3	PASS	0.32341	noK4me3	-1	-1	NaN	-1	NaN	NaN	5.55667	NaN	56.6975	0	#VALUE!	0.110633	NaN	32.6322	41.8	2.8	1.7	-1.1	-46.4	NaN	NaN	NaN	16.9231	NaN	NaN	#VALUE!
chr1	139559921	139560522	-	Cfhr1	LDTSS	-1	-1	#VALUE!	0.315954	noK4me3	-1	-1	NaN	-1	NaN	NaN	NaN	NaN	NaN	0	#VALUE!	0	NaN	NaN	-1	-1	-1	0	0	NaN	NaN	NaN	NaN	NaN	NaN	#VALUE!
chr1	139780938	139781539	-	Gm4788	LDTSS	-1	-1	#VALUE!	0.38306	noK4me3	-1	-1	NaN	-1	NaN	NaN	NaN	NaN	NaN	0	#VALUE!	0	NaN	NaN	-1	-1	-1	0	0	NaN	NaN	NaN	NaN	NaN	NaN	#VALUE!
chr1	139858398	139858999	-	Cfhr2	LDTSS	-1	-1	#VALUE!	0.191996	noK4me3	-1	-1	NaN	-1	NaN	NaN	NaN	NaN	NaN	0	#VALUE!	0	NaN	NaN	-1	-1	-1	0	0	NaN	NaN	NaN	NaN	NaN	NaN	#VALUE!
chr1	140183110	140183711	-	Cfh	LDTSS	93.2	87.5	PASS	0.771712	noK4me3	-1	-1	NaN	-1	NaN	NaN	3.57	NaN	25.555	0	#VALUE!	0.032524	NaN	55.0506	11.5	90.8	-1	-91.8	-81.7	NaN	NaN	NaN	NaN	NaN	NaN	#VALUE!
chr1	140245956	140246557	+	Kcnt2	LDTSS	3.1	1.1	PASS	0.566667	noK4me3	-1	-1	NaN	-1	NaN	NaN	0.854615	NaN	1.885	0	#VALUE!	0.14623	NaN	NaN	0	-1	0.3	1.3	-3.1	6.25	NaN	NaN	14.8148	NaN	NaN	6.15
chr1	140656101	140656702	-	4930590L20Rik	LDTSS	43.6	4	DNAmeDiffFAIL	9.98565	K4me3	-1	-1	NaN	-1	NaN	NaN	44.903	1.78625	2.36214	0	#VALUE!	0.0509628	NaN	52.2863	31.9	7	11.1	4.1	-11.7	5.48941	NaN	NaN	1.19047	NaN	NaN	-5.51059
chr1	143640396	143640997	+	B3galt2	LDTSS	85	92.9	PASS	1.78761	K4me3	-1	-1	NaN	-1	NaN	NaN	7.516	1.23364	9.73818	0	#VALUE!	0.100645	NaN	64.1936	23.9	99.1	38.8	-60.3	-61.1	80.3656	NaN	NaN	26.9444	NaN	NaN	-111.634
chr8	71568626	71569227	+	Slc27a1	IDTSS	6	6.5	PASS	0.173355	noK4me3	10.6	0	6.71713	0	14.0791	14.6679	0.793333	1.81467	1.81615	-10.6	.	0	3.41437	0.307692	11	1.9	1.9	0	5	2.77778	0	0	NaN	NaN	0	-5.62222
chr10	121475949	121476550	-	Rassf3	HDTSS	0.4	0.4	PASS	5.40851	K4me3	0.4	2.2	0.185185	1.2	0.480345	0.501543	0.424902	1.45612	0.529048	1.8	patHypomet	0	0.597492	1.0419	0.2	1.1	0.9	-0.2	-0.2	NaN	0	NaN	NaN	NaN	NaN	#VALUE!
chr10	122679014	122679615	+	Mir8104	HDTSS	0.9	0.4	PASS	11.8273	K4me3	NaN	NaN	NaN	NaN	NaN	NaN	1.34	0.5325	0.8676	#VALUE!	#VALUE!	0.0517311	NaN	0.309214	1	1.1	2	0.9	0.1	NaN	NaN	NaN	0.735294	NaN	NaN	#VALUE!
chr10	123076204	123076805	-	Mon2	HDTSS	2	0.3	PASS	3.76815	K4me3	0.1	0	2.32558	2.6	0.491401	1.06838	1.55208	0.4525	0.2222	-0.1	patHypomet	0.0952671	7.26368	0.067385	0.9	0.4	1.3	0.9	-1.1	NaN	NaN	NaN	NaN	0	NaN	#VALUE!
chr10	125965918	125966519	+	Lrig3	HDTSS	0.3	0.9	PASS	7.3266	K4me3	0.7	0	0.064935	0	1.62393	2.79798	0.292931	0.749153	0.583333	-0.7	patHypomet	0.0642796	0.830017	0.421551	0.9	1.5	0.6	-0.9	0.6	NaN	0	NaN	NaN	0	NaN	#VALUE!
chr1	144177071	144177672	-	Rgs13	LDTSS	96.9	96.4	PASS	0.462281	noK4me3	-1	-1	NaN	-1	NaN	NaN	NaN	2.77833	14.1517	0	#VALUE!	0	NaN	4.81946	23.7	4	-1	-5	-73.2	NaN	NaN	NaN	20.8333	NaN	NaN	#VALUE!
chr1	144248803	144249404	-	Rgs1	LDTSS	95.7	96.7	PASS	2.4829	K4me3	97.5	46.3	60.1156	36.8	51.6794	70.26	25.8536	1.13636	5.69273	-51.2	.	0	NaN	30.8631	20.1	1	4.3	3.3	-75.6	22.8247	NaN	14.1667	30.6547	NaN	12.5	-74.8753
chr1	144567366	144567967	-	Rgs21	LDTSS	95.8	96.3	PASS	0.177083	noK4me3	-1	-1	NaN	-1	NaN	NaN	13.0967	NaN	3.538	0	#VALUE!	0	NaN	37.9061	11.1	0	2	2	-84.7	51.4286	NaN	NaN	16.2037	NaN	NaN	-44.8714
chr1	144775120	144775721	-	Rgs18	LDTSS	97.5	92.8	PASS	1.84167	K4me3	-1	-1	NaN	-1	NaN	NaN	41.745	1.28167	8.26833	0	#VALUE!	0	NaN	21.5377	26.3	0	1.1	1.1	-71.2	NaN	NaN	NaN	12.5	NaN	NaN	#VALUE!
chr1	146495365	146495966	+	Brinp3	LDTSS	9.3	3.7	PASS	0.808992	noK4me3	0	-1	NaN	-1	NaN	NaN	2.5	2.5	NaN	-1	#VALUE!	0.0499383	NaN	1.19047	0	10.3	1.6	-8.7	-9.3	NaN	NaN	NaN	4.16667	NaN	NaN	#VALUE!
chr1	149960983	149961584	-	Pla2g4a	LDTSS	6.5	3.3	PASS	5.20067	K4me3	-1	-1	NaN	-1	NaN	NaN	3.03	NaN	NaN	0	#VALUE!	0	NaN	1.60714	8.8	1.2	2.3	1.1	2.3	8.66666	NaN	NaN	NaN	NaN	NaN	4.16666
chr1	150051901	150052502	-	Mir7652	LDTSS	-1	-1	#VALUE!	0.0643092	noK4me3	-1	-1	NaN	-1	NaN	NaN	NaN	NaN	NaN	0	#VALUE!	0.102438	NaN	NaN	-1	-1	-1	0	0	NaN	NaN	NaN	NaN	NaN	NaN	#VALUE!
chr10	126978416	126979017	+	Ctdsp2	HDTSS	0.4	0.7	PASS	15.4641	K4me3	0.5	0	0.293255	0	NaN	NaN	0.72	0.689556	0.260312	-0.5	patHypomet	0.125486	0.919158	0.198068	0.5	0.9	0.3	-0.6	0.1	NaN	0	NaN	1.66667	0	NaN	#VALUE!
chr1	150099823	150100424	+	Ptgs2	LDTSS	0.8	0.7	PASS	1.50987	K4me3	0.5	-1	NaN	0	41.6667	NaN	1.84478	0.773913	0.729565	-1.5	#VALUE!	0.355459	2	0.853791	0.4	0.4	3.6	3.2	-0.4	NaN	0	0	NaN	0	0	#VALUE!
chr1	150164647	150165248	-	Ptgs2os2	LDTSS	0	3.5	PASS	1.47166	K4me3	-1	-1	NaN	-1	NaN	NaN	7.16071	NaN	0.42	0	#VALUE!	0.244826	NaN	14.9959	0.9	4.7	2.6	-2.1	0.9	NaN	NaN	NaN	NaN	NaN	NaN	#VALUE!
chr1	150319116	150319717	+	Pdc	LDTSS	93.6	97.6	PASS	0.190132	noK4me3	97.4	80.6	27.7778	77.1	58.2328	71.4286	1.85333	3.03	17.9233	-16.8	.	0.0501944	20.2355	31.0023	10.7	4.2	9.7	5.5	-82.9	28.7037	NaN	NaN	32.3529	0	NaN	-73.0963
chr1	150346470	150347071	-	2310030A07Rik	LDTSS	-1	-1	#VALUE!	1.49123	K4me3	-1	-1	NaN	-1	NaN	NaN	NaN	NaN	NaN	0	#VALUE!	0	NaN	NaN	-1	-1	-1	0	0	NaN	NaN	NaN	NaN	NaN	NaN	#VALUE!
chr10	127078606	127079207	+	Agap2	IDTSS	1.4	0.9	PASS	1.15011	K4me3	NaN	NaN	NaN	NaN	NaN	NaN	NaN	5.1879	NaN	#VALUE!	#VALUE!	0.0504506	NaN	3.41085	0	0.1	0.4	0.3	-1.4	NaN	NaN	NaN	NaN	NaN	NaN	#VALUE!
chr10	127120859	127121460	-	Os9	IDTSS	0.6	0.1	PASS	10.3687	K4me3	NaN	NaN	NaN	NaN	NaN	NaN	1.2071	0.492759	0.509333	#VALUE!	#VALUE!	0.122157	NaN	0.806452	1	1	1	0	0.4	NaN	NaN	NaN	NaN	NaN	NaN	#VALUE!
chr1	150465864	150466465	-	Prg4	LDTSS	96.4	95.1	PASS	0.533114	noK4me3	-1	-1	NaN	-1	NaN	NaN	10.9775	NaN	38.17	0	#VALUE!	0	NaN	16.2476	24	-1	-1	0	-72.4	38.8194	NaN	NaN	24.1703	NaN	NaN	-55.2806
chr10	127194948	127195549	+	F420014N23Rik	IDTSS	0.6	0.8	PASS	5.68158	K4me3	NaN	NaN	NaN	NaN	NaN	NaN	0.324545	0.891818	0.649545	#VALUE!	#VALUE!	0.062487	NaN	0.396005	0.9	1.8	1.3	-0.5	0.3	NaN	NaN	NaN	NaN	NaN	NaN	#VALUE!
chr1	151137733	151138334	+	C730036E19Rik	LDTSS	89.3	91.1	PASS	0.0922697	noK4me3	-1	-1	NaN	-1	NaN	NaN	29.7	4	53.62	0	#VALUE!	0.0880964	NaN	86.6485	23.4	96	70	-26	-65.9	88.3838	NaN	NaN	46.8254	NaN	NaN	-98.7162
chr10	127195408	127196009	-	Dtx3	HDTSS	1.6	0.4	PASS	3.38323	K4me3	NaN	NaN	NaN	NaN	NaN	NaN	0.956667	1.45375	0.510357	#VALUE!	#VALUE!	0	NaN	2.45403	0.7	0.5	1.1	0.6	-0.9	NaN	NaN	NaN	NaN	NaN	NaN	#VALUE!
chr10	127265961	127266562	+	Dctn2	HDTSS	0.5	3.4	PASS	2.80072	K4me3	1.8	0.4	1.01867	0	5.76331	7.27273	0.523714	0.892857	1.5	-1.4	patHypomet	0.15084	1.7456	1.76785	0.8	1.1	0.3	-0.8	0.3	NaN	0	NaN	NaN	0	NaN	#VALUE!
chr10	127288470	127289071	-	Mbd6	HDTSS	0.5	0.7	PASS	3.1176	K4me3	0.8	NaN	6.00505	1.7	0.429894	NaN	0.1538	0.5989	2.09677	#VALUE!	#VALUE!	0	0.505952	1.56024	0.6	1.8	0.7	-1.1	0.1	NaN	0	NaN	NaN	NaN	NaN	#VALUE!
chr1	151442092	151442693	+	Mir7682	LDTSS	97.7	97.7	PASS	0	noK4me3	96.7	0	NaN	-1	NaN	NaN	18.6922	1.42857	54.7256	-96.7	.	0.102182	NaN	90.2204	30.5	83.1	43.1	-40	-67.2	NaN	100	NaN	70	NaN	NaN	#VALUE!
chr10	127311485	127312086	-	Mars	HDTSS	1	0.7	PASS	9.80204	K4me3	0.4	0.5	0.095786	0	0.233918	0.438597	1.05086	1.39461	0.881346	0.1	patHypomet	0.187717	1.60975	0.113636	0.4	1.4	0.7	-0.7	-0.6	NaN	NaN	NaN	0.42735	0	NaN	#VALUE!
chr10	127666402	127667003	-	Nab2	HDTSS	0.9	0.5	PASS	7.71339	K4me3	0.5	NaN	NaN	3.3	NaN	NaN	0.23303	0.8335	1.20968	#VALUE!	#VALUE!	0	NaN	0.095238	1.7	0.4	1.4	1	0.8	NaN	NaN	NaN	NaN	NaN	NaN	#VALUE!
chr10	128035045	128035646	+	Naca	HDTSS	0.3	0.7	PASS	10.5663	K4me3	NaN	NaN	NaN	NaN	NaN	NaN	0.52175	0.510667	0.34525	#VALUE!	#VALUE!	0.0437921	NaN	0.421597	0	0.2	0.9	0.7	-0.3	NaN	NaN	NaN	0.961538	NaN	NaN	#VALUE!
chr10	128083006	128083607	+	Atp5b	HDTSS	0.3	0.3	PASS	13.9523	K4me3	NaN	NaN	NaN	NaN	NaN	NaN	0.908049	0.533846	0.315476	#VALUE!	#VALUE!	0.0491701	NaN	0	0.2	0.7	0.8	0.1	-0.1	NaN	NaN	NaN	0.595237	NaN	NaN	#VALUE!
chr10	128092482	128093083	+	Baz2a	HDTSS	1.1	1.2	PASS	12.5692	K4me3	NaN	NaN	NaN	NaN	NaN	NaN	NaN	1.0124	0.540541	#VALUE!	#VALUE!	0.144437	NaN	0.282051	0.2	0.6	0.6	0	-0.9	NaN	NaN	NaN	NaN	NaN	NaN	#VALUE!
chr10	128270275	128270876	+	Stat2	HDTSS	0.6	0.8	PASS	4.07851	K4me3	NaN	NaN	NaN	NaN	NaN	NaN	0.646047	1.02442	0.359767	#VALUE!	#VALUE!	0.191303	NaN	0.299534	0.7	0.7	0.8	0.1	0.1	NaN	NaN	NaN	0.640138	NaN	NaN	#VALUE!
chr10	128547443	128548044	-	Zc3h10	HDTSS	0.7	1	PASS	24.3033	K4me3	NaN	NaN	NaN	NaN	NaN	NaN	0.990227	0.332326	0.103409	#VALUE!	#VALUE!	0.145206	NaN	1.14542	0.8	0.5	0.9	0.4	0.1	NaN	NaN	NaN	NaN	NaN	NaN	#VALUE!
chr1	152750250	152750851	+	Apobec4	LDTSS	93.3	94.1	PASS	4.20527	K4me3	-1	-1	NaN	-1	NaN	NaN	8.70875	0.6575	60.7825	0	#VALUE!	0.145206	NaN	23.1791	12.1	1.4	2.8	1.4	-81.2	18.5714	NaN	NaN	24.1703	NaN	NaN	-76.9286
chr10	128548867	128549468	-	Rpl41	HDTSS	0.5	0.5	PASS	21.1997	K4me3	NaN	NaN	NaN	NaN	NaN	NaN	0.542121	0.715455	1.15187	#VALUE!	#VALUE!	0.400788	NaN	0.505052	0.6	1	0.8	-0.2	0.1	NaN	NaN	NaN	NaN	NaN	NaN	#VALUE!
chr10	128565633	128566234	-	Pa2g4	HDTSS	0.5	0.4	PASS	16.0736	K4me3	NaN	NaN	NaN	NaN	NaN	NaN	0.759186	0.893556	0.123556	#VALUE!	#VALUE!	0.0512188	NaN	1.61365	0.9	0.5	0.5	0	0.4	NaN	NaN	NaN	NaN	NaN	NaN	#VALUE!
chr10	128695967	128696568	-	Rab5b	IDTSS	1.5	0.2	PASS	6.19047	K4me3	NaN	NaN	NaN	NaN	NaN	NaN	0.631212	1.06515	0.336667	#VALUE!	#VALUE!	0.160827	NaN	0.32896	1.6	0	0.8	0.8	0.1	NaN	NaN	NaN	3.33333	NaN	NaN	#VALUE!
chr10	128704750	128705351	-	Cdk2	HDTSS	0.9	0.5	PASS	8.80198	K4me3	NaN	NaN	NaN	NaN	NaN	NaN	0.610263	0.278947	0.21359	#VALUE!	#VALUE!	0	NaN	0.233583	0.4	0.3	0.4	0.1	-0.5	NaN	NaN	NaN	0.840335	NaN	NaN	#VALUE!
chr10	128805375	128805976	+	Dnajc14	HDTSS	0.7	1	PASS	6.17649	K4me3	NaN	NaN	NaN	NaN	NaN	NaN	0.370278	1.6303	0.431034	#VALUE!	#VALUE!	0.195912	NaN	0.278638	0.4	0	NaN	#VALUE!	-0.3	NaN	NaN	NaN	NaN	NaN	NaN	#VALUE!
chr10	128923223	128923824	-	Bloc1s1	IDTSS	0.8	0.4	PASS	4.88284	K4me3	NaN	NaN	NaN	NaN	NaN	NaN	1.8	0.702333	0.998333	#VALUE!	#VALUE!	0.081438	NaN	0.548376	1	0.5	0.7	0.2	0.2	NaN	NaN	NaN	0.5291	NaN	NaN	#VALUE!
chr1	153413932	153414533	-	E330020D12Rik	LDTSS	12	-1	#VALUE!	7.89327	K4me3	6	1	4.11296	4.8	53.5544	73.7976	18.6225	1.77	1.339	-5	#VALUE!	0.348545	62.5655	43.7919	3.7	0.9	1	0.1	-8.3	7.84145	NaN	0	5.71711	5.55555	0	7.94145
chr12	111406508	111407109	+	A230065H16Rik	IDTSS	7.4	7.5	PASS	0.506086	noK4me3	NaN	NaN	NaN	NaN	NaN	NaN	1.62625	2.03393	2.02393	#VALUE!	#VALUE!	0.197705	NaN	4.88023	12.1	0.9	0.7	-0.2	4.7	3.57143	0	NaN	5.55555	NaN	NaN	-4.82857
chr11	3202052	3202653	+	Eif4enif1	HDTSS	0.5	1.1	PASS	12.2309	K4me3	NaN	NaN	NaN	NaN	NaN	NaN	0.303452	0.662791	0.9525	#VALUE!	#VALUE!	0.18951	NaN	0.128205	1.1	0.3	1	0.7	0.6	NaN	NaN	NaN	NaN	NaN	NaN	#VALUE!
chr11	3288830	3289431	+	Patz1	HDTSS	0.5	0.5	PASS	9.91295	K4me3	NaN	NaN	NaN	NaN	NaN	NaN	0.625714	0.340857	0.589714	#VALUE!	#VALUE!	0.513982	NaN	0.535714	0.7	1.7	0.4	-1.3	0.2	NaN	NaN	NaN	NaN	NaN	NaN	#VALUE!
chr1	153652736	153653337	+	Rgs8	LDTSS	4	2.2	PASS	1.14545	K4me3	2.5	0.6	15.8668	8.3	35.1548	12.6107	1.66046	0.245	NaN	-1.9	patHypomet	0	3.84867	3.08341	9.4	1.4	0.5	-0.9	5.4	1.81929	0	5.55556	6.50794	9.09091	0	-1.78071
chr1	153737528	153738129	-	C230024C17Rik	LDTSS	21.7	16.1	PASS	0.142599	noK4me3	11.3	1.5	0	2.6	40.4585	57.8035	6.475	1.75	26.512	-9.8	.	0.128559	9.32645	39.2849	4.6	0	0.8	0.8	-17.1	2.48804	0	0	4.31818	0	0	-13.612
chr11	3538991	3539592	-	Smtn	IDTSS	0.6	0.3	PASS	7.57172	K4me3	NaN	NaN	NaN	NaN	NaN	NaN	0.359138	0	1.06241	#VALUE!	#VALUE!	0	NaN	0.114943	0.6	1.2	0.9	-0.3	0	NaN	NaN	NaN	NaN	NaN	NaN	#VALUE!
chr1	153749125	153749726	+	Rnasel	LDTSS	2.1	2.5	PASS	6.94913	K4me3	2.8	0.8	0	1.5	20.5332	20.9548	3.47842	NaN	1.25526	-2	patHypomet	0.0998768	3.39414	0.239234	0.8	2	1.9	-0.1	-1.3	2.5641	0	0	NaN	0	0	-1.9359
chr1	153843840	153844441	-	Rgsl1	LDTSS	97.9	93.4	PASS	0.239529	noK4me3	94.8	10	0	0	62.8439	87.1934	17.3094	0.822222	33.38	-84.8	.	0	97.3636	87.9928	23.6	99.7	48.9	-50.8	-74.3	61.3777	NaN	NaN	30.4762	0	80	-131.722
chr1	153850894	153851495	-	Teddm2	LDTSS	96.5	97.1	PASS	0.213432	noK4me3	96.6	40	27.5921	15.2	67.6751	92.8288	16.1844	1.12333	38.1956	-56.6	.	0.0781088	11.6615	58.5232	10.9	2	1.7	-0.3	-85.6	7.70974	10	63.3333	13.6688	6.25	0	-91.3903
chr1	153874044	153874645	+	Teddm1b	LDTSS	98.6	96.8	PASS	1.06996	K4me3	98.4	82.6	74.8459	45.8	63.1881	86.4989	15.5	3.58667	31.1756	-15.8	.	0	42.045	35.3323	40.1	7.9	0.5	-7.4	-58.5	34.8889	0	94.4445	56.3462	0	NaN	-69.8111
chr1	153891345	153891946	+	Teddm1a	LDTSS	96.1	78.9	PASS	0.191996	noK4me3	95.2	66	22.1814	27.9	66.8963	70.1179	15.36	0.641667	33.4017	-29.2	.	0	43.3422	45.7512	20	1.1	1.5	0.4	-76.1	22.6191	0	80	16.8572	0	NaN	-57.381
chr11	3649193	3649794	+	Morc2a	HDTSS	0.6	0.4	PASS	23.6015	K4me3	NaN	NaN	NaN	NaN	NaN	NaN	0.496731	0.216731	0.628654	#VALUE!	#VALUE!	0.0507067	NaN	0.623545	0.1	0.4	0.9	0.5	-0.5	NaN	NaN	NaN	NaN	NaN	NaN	#VALUE!
chr11	3914363	3914964	-	Slc35e4	IDTSS	0.8	0.5	PASS	6.15971	K4me3	NaN	NaN	NaN	NaN	NaN	NaN	1.21227	1.35546	0.349545	#VALUE!	#VALUE!	0	NaN	0.737103	0.2	0.4	0.7	0.3	-0.6	NaN	NaN	NaN	2.04081	NaN	NaN	#VALUE!
chr1	154200886	154201487	+	Zfp648	LDTSS	50.9	13.7	DNAmeDiffFAIL	0.313158	noK4me3	16.5	0	4.08163	8.3	28.6364	55.2941	2.85714	3.23286	3.03643	-16.5	.	0.140852	4.50614	18.0077	17.3	0.8	1.3	0.5	-33.6	9.69031	NaN	NaN	18.8889	25	NaN	-4.80969
chr1	154255388	154255989	+	4930532M18Rik	LDTSS	92.9	89	PASS	1.43438	K4me3	90.4	-1	NaN	-1	37.1429	NaN	13.89	NaN	15	-91.4	#VALUE!	0.0509628	NaN	28.8462	33.3	0	-1	-1	-59.6	NaN	NaN	NaN	NaN	NaN	NaN	#VALUE!
chr1	154256605	154257206	-	4930452N14Rik	LDTSS	40.5	6.8	DNAmeDiffFAIL	7.33872	K4me3	7.6	55	42.294	22	55.7302	69.541	24.1293	1.25333	10.4387	47.4	.	0.0496822	48.6848	48.3791	38.5	1.9	5.1	3.2	-2	33.312	0	30.5	3.125	0	0	24.612
chr11	3931777	3932378	-	Tcn2	IDTSS	1.1	2.5	PASS	3.88372	K4me3	NaN	NaN	NaN	NaN	NaN	NaN	0.326667	0.29	0.961538	#VALUE!	#VALUE!	0.00332922	NaN	3.3848	NaN	1.4	2.1	0.7	#VALUE!	NaN	NaN	NaN	NaN	NaN	NaN	#VALUE!
chr11	4440781	4441382	-	Hormad2	HDTSS	4.5	0.6	PASS	2.51645	K4me3	NaN	NaN	NaN	NaN	NaN	NaN	15.0745	0.973214	1.45185	#VALUE!	#VALUE!	0.0512188	NaN	32.9265	0.9	0.6	0.4	-0.2	-3.6	NaN	NaN	NaN	8.36734	NaN	NaN	#VALUE!
chr1	155146479	155147080	-	Mr1	LDTSS	91.2	93.2	PASS	3.57522	K4me3	93	25.9	26.7461	4.6	51.5247	50.0972	4.27	0.78125	29.675	-67.1	.	0	2.20589	NaN	12.6	1.3	4.5	3.2	-78.6	13.7143	33.3333	NaN	26.9841	0	94.4444	-80.7857
chr11	4637492	4638093	+	Ascc2	IDTSS	0.5	0.2	PASS	10.1954	K4me3	NaN	NaN	NaN	NaN	NaN	NaN	1.33448	0.954483	1.72138	#VALUE!	#VALUE!	0	NaN	0.25641	0.4	0.8	0.4	-0.4	-0.1	NaN	NaN	NaN	NaN	NaN	NaN	#VALUE!
chr11	4704043	4704644	-	Uqcr10	IDTSS	0.6	0.4	PASS	13.5283	K4me3	NaN	NaN	NaN	NaN	NaN	NaN	0.460333	0.377	0.3105	#VALUE!	#VALUE!	0.185925	NaN	0.882353	NaN	0.4	0.2	-0.2	#VALUE!	NaN	NaN	NaN	NaN	NaN	NaN	#VALUE!
chr11	4873702	4874303	+	Nipsnap1	IDTSS	1.6	0.7	PASS	4.34414	K4me3	NaN	NaN	NaN	NaN	NaN	NaN	0.545417	0.661667	1.04542	#VALUE!	#VALUE!	0.0471213	NaN	0.10989	4.1	0.5	0.7	0.2	2.5	NaN	NaN	NaN	NaN	NaN	NaN	#VALUE!
chr11	5098787	5099388	-	Ewsr1	HDTSS	0.3	0.3	PASS	18.5733	K4me3	NaN	NaN	NaN	NaN	NaN	NaN	0.145094	0.67614	0.192308	#VALUE!	#VALUE!	0	NaN	0.995333	0.5	0.6	0.4	-0.2	0.2	NaN	NaN	NaN	NaN	NaN	NaN	#VALUE!
chr11	5098972	5099573	+	Rhbdd3	HDTSS	0.4	0.3	PASS	16.7372	K4me3	NaN	NaN	NaN	NaN	NaN	NaN	0.427258	0.717619	0.15873	#VALUE!	#VALUE!	0	NaN	0.661039	0.4	0.5	0.4	-0.1	0	NaN	NaN	NaN	NaN	NaN	NaN	#VALUE!
chr11	5444546	5445147	-	Znrf3	HDTSS	0.3	0.7	PASS	2.57703	K4me3	NaN	NaN	NaN	NaN	NaN	NaN	1.00427	0.766838	0.385833	#VALUE!	#VALUE!	0	NaN	0.789726	1	0.6	0.6	0	0.7	NaN	NaN	NaN	NaN	NaN	NaN	#VALUE!
chr11	5541916	5542517	-	Ccdc117	HDTSS	0.5	0.4	PASS	11.6801	K4me3	NaN	NaN	NaN	NaN	NaN	NaN	1.54805	0.786098	1.14329	#VALUE!	#VALUE!	0.097828	NaN	0.258799	0.5	0.1	0.6	0.5	0	NaN	NaN	NaN	NaN	NaN	NaN	#VALUE!
chr11	6475775	6476376	-	Purb	HDTSS	0.5	0.5	PASS	2.61152	K4me3	NaN	NaN	NaN	NaN	NaN	NaN	NaN	1.43349	0.990909	#VALUE!	#VALUE!	0	NaN	0.709181	0.9	1	0.3	-0.7	0.4	NaN	NaN	NaN	0	NaN	NaN	#VALUE!
chr11	6546586	6547187	+	Ccm2	HDTSS	0.3	1.1	PASS	2.2704	K4me3	NaN	NaN	NaN	NaN	NaN	NaN	0.514878	1.06057	2.139	#VALUE!	#VALUE!	0.21307	NaN	0.489631	0.4	0.6	0.5	-0.1	0.1	NaN	NaN	NaN	0	NaN	NaN	#VALUE!
chr11	7063188	7063789	+	Adcy1	HDTSS	0.2	0.8	PASS	1.57325	K4me3	NaN	NaN	NaN	NaN	NaN	NaN	1.09879	0.319149	0.567083	#VALUE!	#VALUE!	0	NaN	0.552731	0.1	0.6	1	0.4	-0.1	NaN	NaN	NaN	NaN	NaN	NaN	#VALUE!
chr11	9048690	9049291	-	Sun3	IDTSS	1.7	3	PASS	11.5924	K4me3	NaN	NaN	NaN	NaN	NaN	NaN	1.3972	0.2224	0.2104	#VALUE!	#VALUE!	0.243546	NaN	0.223631	0.6	0.9	2.2	1.3	-1.1	NaN	NaN	NaN	0	NaN	NaN	#VALUE!
chr11	11113715	11114316	+	Vwc2	IDTSS	0.9	0.8	PASS	1.4148	K4me3	NaN	NaN	NaN	NaN	NaN	NaN	0.402885	1.19192	0.274615	#VALUE!	#VALUE!	0.101413	NaN	0.206897	0.8	0.3	1.3	1	-0.1	NaN	NaN	NaN	NaN	NaN	NaN	#VALUE!
chr11	17051633	17052234	+	Cnrip1	IDTSS	1	1	PASS	8.5056	K4me3	3.8	NaN	NaN	0	NaN	NaN	0.595192	0	0.787308	#VALUE!	#VALUE!	0.0215119	NaN	0.870119	0.7	0.4	0.9	0.5	-0.3	NaN	NaN	NaN	0.653594	NaN	NaN	#VALUE!
chr11	17211288	17211889	-	Pno1	HDTSS	0.8	0.7	PASS	9.57929	K4me3	0.8	0.3	NaN	NaN	0.907496	NaN	1.08227	0.689091	1.04896	-0.5	patHypomet	0.0635113	1	0.155971	NaN	0.3	0.2	-0.1	#VALUE!	NaN	NaN	NaN	NaN	NaN	NaN	#VALUE!
chr11	20830807	20831408	-	Lgalsl	HDTSS	0.3	0.7	PASS	5.9062	K4me3	0.7	NaN	NaN	0	NaN	NaN	0.410231	0.465227	0.852727	#VALUE!	#VALUE!	0	0.534759	0.53259	0.2	0.6	0.6	0	-0.1	NaN	NaN	NaN	1.14286	NaN	NaN	#VALUE!
chr1	156838722	156839323	+	Angptl1	LDTSS	94.6	95.6	PASS	0.104386	noK4me3	95.7	33.7	28.136	15.6	75.0877	89.414	13.6908	1.80231	41.0262	-62	.	0.0302191	19.3274	19.0003	22.3	35.9	14	-21.9	-72.3	49.24	11.6071	NaN	9.18367	0	95.8333	-82.26
chr11	21238731	21239332	+	Vps54	HDTSS	2.5	0.6	PASS	1.71585	K4me3	1	0.8	NaN	0	0.331197	NaN	0.122838	0.372256	0.636829	-0.2	patHypomet	0	2.35043	0.58113	0.8	0.5	1	0.5	-1.7	NaN	NaN	0	NaN	NaN	NaN	#VALUE!
chr1	157108344	157108945	-	Tex35	LDTSS	98.2	96	PASS	24.6156	K4me3	96.1	38.3	26.3158	5.4	67.619	96.6667	21.9786	NaN	53.2886	-57.8	.	0	97.2	86.8495	10.3	91.1	43.3	-47.8	-87.9	62.3077	73.3333	33.3334	14.1026	0	4.7619	-124.792
chr11	22511982	22512583	+	Tmem17	IDTSS	0.7	1.2	PASS	4.7272	K4me3	NaN	NaN	NaN	NaN	NaN	NaN	0.499032	1.92968	1.06242	#VALUE!	#VALUE!	0.139571	NaN	1.71691	0.7	1.8	1.3	-0.5	0	NaN	NaN	NaN	1.96078	NaN	NaN	#VALUE!
chr11	22860035	22860636	-	B3gnt2	IDTSS	0.7	0.7	PASS	8.15144	K4me3	NaN	NaN	NaN	NaN	NaN	NaN	0.451379	0.622759	0.137931	#VALUE!	#VALUE!	0.0519871	NaN	0.708748	0.9	0.5	0.7	0.2	0.2	NaN	NaN	NaN	1.0989	NaN	NaN	#VALUE!
chr11	22981983	22982584	-	Commd1	HDTSS	0.3	0.4	PASS	5.30225	K4me3	NaN	NaN	NaN	NaN	NaN	NaN	0.582368	0.633684	0.377632	#VALUE!	#VALUE!	0.193095	NaN	0.510471	1.3	0.6	0.8	0.2	1	NaN	NaN	NaN	NaN	NaN	NaN	#VALUE!
chr1	157506495	157507096	+	Sec16b	LDTSS	96.3	93.2	PASS	0	noK4me3	91.5	33.5	NaN	0	61.1169	52.5	2.5	0.77	38.49	-58	.	0.186693	67.1313	87.0952	11	58.4	52.3	-6.1	-85.3	52.2727	NaN	NaN	23.4659	NaN	NaN	-99.3273
chr11	23255740	23256341	+	Xpo1	HDTSS	0.4	0.8	PASS	10.9885	K4me3	NaN	NaN	NaN	NaN	NaN	NaN	0.657895	1.86976	0.276574	#VALUE!	#VALUE!	0	NaN	1.00704	1.1	0	0.6	0.6	0.7	NaN	NaN	NaN	0.727272	NaN	NaN	#VALUE!
chr1	158362003	158362604	+	Astn1	LDTSS	0.4	1.3	PASS	0.507951	noK4me3	0	2.8	NaN	20	7.14285	20	2.57636	NaN	NaN	2.8	.	0.133681	NaN	4.0293	1.5	2.4	1.8	-0.6	1.1	NaN	NaN	NaN	NaN	NaN	NaN	#VALUE!
chr1	158505324	158505925	+	Mir488	LDTSS	98.2	90.4	PASS	0.274945	noK4me3	86.6	-1	NaN	-1	77.4868	80.0794	15.6978	1.11111	38.6889	-87.6	#VALUE!	0.0832308	6.61256	30.716	32.7	0.5	2.7	2.2	-65.5	26.9841	0	NaN	40.2778	0	NaN	-63.9159
chr1	158957137	158957738	-	Pappa2	LDTSS	7	5.8	PASS	0.464145	noK4me3	4.5	0	0	1.6	55.9425	90.7936	29.82	1.5175	12.3313	-4.5	.	0.0484019	34.5985	46.7949	-1	4.8	4.3	-0.5	-8	1.04167	0	0	NaN	0	NaN	-9.55833
chr11	23497738	23498339	-	Ahsa2	HDTSS	1	1.4	PASS	4.71601	K4me3	NaN	NaN	NaN	NaN	NaN	NaN	0.80875	1.15304	1.72879	#VALUE!	#VALUE!	0.0261216	NaN	0.817124	0.5	0.9	1	0.1	-0.5	NaN	NaN	NaN	0.668896	NaN	NaN	#VALUE!
chr1	159340006	159340607	+	Scarna3a	LDTSS	95.8	100	PASS	0	noK4me3	-1	-1	NaN	-1	NaN	NaN	15.2767	7.40667	36.93	0	#VALUE!	0	NaN	NaN	31	-1	25.7	26.7	-64.8	86.6667	NaN	NaN	47.7778	NaN	NaN	-12.3333
chr1	159340057	159340658	+	Mir1843b	LDTSS	95.8	100	PASS	0	noK4me3	-1	-1	NaN	-1	NaN	NaN	15.2767	7.40667	36.93	0	#VALUE!	0	NaN	NaN	31	-1	25.7	26.7	-64.8	86.6667	NaN	NaN	47.7778	NaN	NaN	-12.3333
chr1	159523468	159524069	+	Tnr	LDTSS	6.3	2.9	PASS	0.49397	noK4me3	4.5	0.6	2.32258	5	2.33215	5.65476	1.935	NaN	2.54556	-3.9	.	0	0.737847	6.78871	10.2	2.4	5.6	3.2	3.9	4.61538	2.5	0	3.84615	0	37.5	-0.684618
chr11	23770669	23771270	-	Rel	HDTSS	1.3	0.9	PASS	8.9772	K4me3	0.7	0	NaN	NaN	NaN	NaN	0.723654	0.564904	1.25455	-0.7	patHypomet	0.0263777	NaN	0.126551	1.7	0.6	1.1	0.5	0.4	NaN	NaN	NaN	NaN	NaN	NaN	#VALUE!
chr1	160077684	160078285	-	4930562F07Rik	LDTSS	97	96.7	PASS	0.482786	noK4me3	96.6	44.9	31.0711	31.3	61.5471	75.671	6.705	1.515	24.2683	-51.7	.	0.000512188	27.5393	39.4455	23.4	2	7.1	5.1	-73.6	36.4286	16.6667	66.4286	3.33334	0	69.8413	-62.2714
chr1	160153274	160153875	-	Tnn	LDTSS	53.5	29.6	DNAmeDiffFAIL	0.12955	noK4me3	34.9	20.2	5	13.1	70.5267	89.3409	4.874	NaN	2.952	-14.7	.	0.193863	25.7063	9.92751	6	0.5	0.4	-0.1	-47.5	NaN	0	0	4.7619	0	8.33333	#VALUE!
chr11	24077755	24078356	+	Bcl11a	IDTSS	2.1	0.6	PASS	11.6111	K4me3	NaN	NaN	NaN	NaN	NaN	NaN	0.520625	0	NaN	#VALUE!	#VALUE!	0	NaN	0	0.6	0.8	1.3	0.5	-1.5	NaN	NaN	NaN	NaN	NaN	NaN	#VALUE!
chr11	26210275	26210876	-	5730522E02Rik	HDTSS	0.7	0.7	PASS	3.31426	K4me3	0.2	0.4	NaN	0	0.26455	2.09877	1.22314	0.651692	1.13956	0.2	patHypomet	0.0430239	1.05815	0.666095	0.6	1.1	1.3	0.2	-0.1	NaN	NaN	0	0.480769	NaN	NaN	#VALUE!
chr1	160577452	160578053	-	Gpr52	LDTSS	98.4	95.8	PASS	0.268421	noK4me3	-1	-1	NaN	-1	NaN	NaN	11.7333	2.70833	56.57	0	#VALUE!	0	NaN	66.8419	32.7	62.3	26.8	-35.5	-65.7	65.9259	NaN	NaN	37.5198	NaN	NaN	-92.1741
chr11	29172606	29173207	+	Smek2	HDTSS	0.5	0.4	PASS	16.6775	K4me3	0.3	0	NaN	0	0.525127	NaN	0.576905	0.922604	0.319792	-0.3	patHypomet	0.0414873	NaN	0.222042	0.3	0.4	0.7	0.3	-0.2	NaN	0	0	NaN	0	NaN	#VALUE!
chr11	29246971	29247572	-	Cfap36	HDTSS	0.2	0.4	PASS	25.3183	K4me3	0.1	0	0.49261	0	0.78125	0.892859	NaN	0.775366	0.121951	-0.1	patHypomet	0.00665844	0.432901	0.362625	1	0.6	1.1	0.5	0.8	NaN	0	0	NaN	0	NaN	#VALUE!
chr1	160978305	160978906	+	Serpinc1	LDTSS	97.7	95.6	PASS	0.169627	noK4me3	96.4	29.6	38.4792	7.5	78.1244	89.4192	12.992	3.62429	28.4943	-66.8	.	0.232278	83.9439	89.7287	14.8	94	55.6	-38.4	-82.9	40	100	NaN	NaN	NaN	NaN	-149.6
chr11	29373871	29374472	+	Ccdc88a	HDTSS	0.5	0.8	PASS	8.30801	K4me3	0.5	0.3	NaN	1.5	NaN	NaN	2.36618	0.584737	0.069211	-0.2	patHypomet	0.0425116	0.732658	0.0625	NaN	1.1	0.4	-0.7	#VALUE!	NaN	0	NaN	1.0101	2.10526	NaN	#VALUE!
chr11	29547739	29548340	-	Rps27a	HDTSS	0.3	0.4	PASS	18.5052	K4me3	0.3	1.1	0.082645	1.1	0.219298	0.324675	0.440294	1.33059	0.413824	0.8	patHypomet	0.21051	NaN	0.810349	0.6	0.2	0.5	0.3	0.3	NaN	0	0	NaN	0	NaN	#VALUE!
chr1	161037791	161038392	+	Snord47	LDTSS	-1	94.9	#VALUE!	0.958115	noK4me3	95.8	26.2	18.4541	10.7	21.3364	57.8535	18.6267	NaN	42.1067	-69.6	#VALUE!	0.150583	69.8091	53.7338	10.6	98.5	40.3	-58.2	11.6	NaN	NaN	0	NaN	0	25	#VALUE!
chr11	30771474	30772075	+	Psme4	HDTSS	0.8	1	PASS	5.0562	K4me3	1.4	0	NaN	1.7	0.145349	2.27273	0.635636	0.617097	0.689677	-1.4	patHypomet	0	0.616826	0.774508	1.4	0.5	1	0.5	0.6	NaN	4.34783	0	NaN	0	NaN	#VALUE!
chr11	31965332	31965933	+	4930524B15Rik	HDTSS	1.2	1.1	PASS	3.10642	K4me3	NaN	NaN	NaN	NaN	NaN	NaN	9.46722	0.491818	1.02212	#VALUE!	#VALUE!	0.0279143	NaN	27.4915	1.7	0.9	0.6	-0.3	0.5	NaN	NaN	NaN	NaN	NaN	NaN	#VALUE!
chr1	161131178	161131779	-	Klhl20	LDTSS	0.4	0.5	PASS	7.9874	K4me3	-1	-1	NaN	-1	NaN	NaN	1.25704	0.274615	0.638519	0	#VALUE!	0.00691454	NaN	0.363108	0.3	0.6	0.5	-0.1	-0.1	0.297619	NaN	NaN	NaN	NaN	NaN	-0.802381
chr11	32286663	32287264	+	Hbq1b	IDTSS	1	0.7	PASS	1.32906	K4me3	0.7	2.7	0.384616	1.9	11.3612	14.7188	1.84852	0.726786	0.561786	2	patHypomet	0.25046	3.74442	3.52993	1.2	0.2	1.6	1.4	0.2	NaN	0	NaN	NaN	0	NaN	#VALUE!
chr1	161159013	161159614	-	4930469G21Rik	LDTSS	97.9	96.5	PASS	27.4284	K4me3	96.2	53.5	0	2.9	50	85.5555	25.712	NaN	41.0683	-42.7	.	0.0504506	29.2308	59.4173	10.1	1.3	-1	-2.3	-87.8	14.6428	NaN	NaN	13.2479	NaN	NaN	-83.1572
chr11	32347510	32348111	+	Sh3pxd2b	HDTSS	1	0.8	PASS	4.11393	K4me3	0.8	0	0.245098	2.7	2.75188	0.751879	0.378833	0.700317	0.942653	-0.8	patHypomet	0.0284265	2.19991	0.976128	1.6	0.7	1	0.3	0.6	NaN	0	NaN	NaN	NaN	NaN	#VALUE!
chr1	161395137	161395738	+	Tnfsf4	LDTSS	27	14.3	PASS	1.05691	K4me3	16.2	6	16.1616	0	33.6111	70.6667	8.01364	1.51545	0.703636	-10.2	patHypomet	0.249948	5.0196	17.8155	1.8	5.3	5	-0.3	-25.2	6.69642	0	0	2.85714	0	4	-12.9036
chr1	161494356	161494957	+	Tnfsf18	LDTSS	91.2	68.2	DNAmeDiffFAIL	0.131414	noK4me3	76.9	51	52.1429	45.4	72.0238	75	5.49857	3.28125	16.8463	-25.9	.	0	6.7329	4.54167	23.9	1.5	10.1	8.6	-67.3	17.8571	0	NaN	11.939	NaN	NaN	-51.8429
chr1	161788194	161788795	-	Fasl	LDTSS	5.9	5.2	PASS	0.568531	noK4me3	5.5	2.8	1.83333	5.1	37.8168	44.3756	2.14889	2.39889	NaN	-2.7	.	0.226644	26.5775	36.8618	2.2	2.5	3.4	0.9	-3.7	NaN	0	0	3.0303	6.66666	NaN	#VALUE!
chr11	33147099	33147700	-	Fgf18	HDTSS	1.1	0.5	PASS	14.9207	K4me3	1.3	0	NaN	0	NaN	NaN	0.8125	0.629286	0.439538	-1.3	patHypomet	0	1.8608	0.544405	1.4	1.1	0.8	-0.3	0.3	NaN	NaN	NaN	NaN	NaN	NaN	#VALUE!
chr11	35979788	35980389	-	Wwc1	HDTSS	0.6	0.5	PASS	6.50642	K4me3	0.5	1.4	0.79365	2.1	0.436603	1.37918	0.630093	0.074074	0.702812	0.9	patHypomet	0.0404629	0.846279	0.749451	0.1	0.6	0.7	0.1	-0.5	NaN	0	0	0	0	NaN	#VALUE!
chr1	161979335	161979936	-	4930558K02Rik	LDTSS	-1	-1	#VALUE!	3.23131	K4me3	-1	-1	NaN	-1	NaN	NaN	NaN	NaN	NaN	0	#VALUE!	0.0261216	NaN	NaN	-1	-1	-1	0	0	NaN	NaN	NaN	NaN	NaN	NaN	#VALUE!
chr1	162004668	162005269	+	2810442N19Rik	LDTSS	96.5	96.4	PASS	0.473465	noK4me3	95.6	18.7	82.3968	8.2	73.7366	90.6944	19.4136	NaN	13.8615	-76.9	.	0.0199753	87.4564	89.3802	9.1	98.1	57.5	-40.6	-87.4	57.6245	95	NaN	29.8516	0	78.5714	-136.876
chr1	162217322	162217923	+	Dnm3os	LDTSS	3.5	0.8	PASS	0.239529	noK4me3	4.2	-1	0	0	NaN	NaN	10.1715	NaN	0.787692	-5.2	#VALUE!	0.0145974	NaN	82.4834	2.4	94	61.5	-32.5	-1.1	39.9637	NaN	NaN	NaN	NaN	NaN	-54.8363
chr11	40733136	40733737	-	Hmmr	IDTSS	1	0.4	PASS	16.672	K4me3	NaN	NaN	NaN	NaN	NaN	NaN	0.656429	0.972857	0.416786	#VALUE!	#VALUE!	0.204876	NaN	0.439884	NaN	0	0	0	#VALUE!	NaN	NaN	NaN	2.55639	NaN	NaN	#VALUE!
chr1	162223067	162223668	+	Mir214	LDTSS	97.2	94.4	PASS	0.286129	noK4me3	89.8	-1	81.0345	34.3	47.2222	NaN	NaN	5	39.5067	-90.8	#VALUE!	0	NaN	88.4333	28.3	98.8	61.6	-37.2	-68.9	NaN	100	NaN	NaN	0	NaN	#VALUE!
chr11	43425947	43426548	-	Pttg1	IDTSS	0.7	0.4	PASS	2.99551	K4me3	0.3	0	0.125	0	1.8089	NaN	0.842	0.549615	NaN	-0.3	patHypomet	0.0384142	1.00649	0.53539	2.3	0.1	1.4	1.3	1.6	NaN	0	0	NaN	0	NaN	#VALUE!
chr11	43474005	43474606	+	C1qtnf2	IDTSS	2.3	1.5	PASS	2.80817	K4me3	1.5	0.4	1.53134	0	13.1134	15.3777	2.74857	0.595357	0.473214	-1.1	patHypomet	0.497592	2.38663	5.0339	0.4	1.4	0.8	-0.6	-1.9	NaN	0	0	NaN	0	NaN	#VALUE!
chr11	45955202	45955803	-	Thg1l	IDTSS	1.3	2	PASS	4.35719	K4me3	1.8	0.6	0.232919	0.3	3.17014	1.56498	0.689655	1.65821	0.438929	-1.2	patHypomet	0.157754	1.37035	0.49261	0.2	0.5	0.9	0.4	-1.1	NaN	0	0	1.53509	0	1.92308	#VALUE!
chr1	162638849	162639450	+	Myoc	LDTSS	96.8	96.1	PASS	0.157511	noK4me3	95.5	56.4	38.7996	14.9	91.5649	95.3704	14.0757	6.03143	21.7071	-39.1	.	0	97.9458	NaN	33.9	94.6	40.5	-54.1	-62.9	77.316	100	NaN	21.4286	NaN	NaN	-113.384
chr1	162657918	162658519	-	7420461P10Rik	LDTSS	99.6	96.2	PASS	0.0689693	noK4me3	-1	-1	NaN	-1	NaN	NaN	11.4113	1.65625	39.58	0	#VALUE!	0	NaN	54.1235	23	0.8	2.3	1.5	-76.6	31.25	NaN	NaN	35.5696	NaN	NaN	-65.75
chr11	46436646	46437247	+	Med7	IDTSS	0.6	0.6	PASS	5.22676	K4me3	NaN	NaN	NaN	NaN	NaN	NaN	0.992875	0.192317	0.617195	#VALUE!	#VALUE!	0	NaN	0.30303	NaN	0	0.6	0.6	#VALUE!	NaN	NaN	NaN	1.42857	NaN	NaN	#VALUE!
chr1	162812248	162812849	-	Fmo4	LDTSS	96.1	96.6	PASS	0.241393	noK4me3	-1	-1	NaN	-1	NaN	NaN	18.18	NaN	52.8725	0	#VALUE!	0.10295	NaN	56.4744	2.5	26.8	16.4	-10.4	-93.6	NaN	NaN	NaN	NaN	NaN	NaN	#VALUE!
chr1	162866247	162866848	-	Fmo1	LDTSS	98.3	96.5	PASS	0.461349	noK4me3	98.1	-1	NaN	11.3	66.1111	NaN	21.1757	0.65	38.4943	-99.1	#VALUE!	0.152888	26.5926	0.980392	11.9	0	0	0	-86.4	28.75	NaN	NaN	5.71896	0	NaN	-67.75
chr1	162898411	162899012	-	Fmo2	LDTSS	93.1	77.6	PASS	0.232072	noK4me3	80.2	16	NaN	5.2	28.1656	71.4286	5.27667	6.06	10.311	-64.2	.	0	NaN	13.8366	13	4.2	1.2	-3	-80.1	15.6349	0	NaN	20.0308	0	62.5	-66.1651
chr1	162936924	162937525	-	Fmo6	LDTSS	74.8	88.7	PASS	0.524726	noK4me3	90	81.1	27.4963	52.6	59.2155	85.4603	23.2593	NaN	16.8193	-8.9	.	0	29.5963	52.3366	17.8	0.3	0.9	0.6	-57	46.4566	0	94.4445	24.6776	5.55555	NaN	-42.5434
chr1	162984190	162984791	-	Fmo3	LDTSS	98.5	95.6	PASS	0.576919	noK4me3	91.8	67.9	81.2121	22.2	41.6666	63.0952	11.11	8.335	NaN	-23.9	.	0.0379019	88.4339	60.6666	15	79.2	-1	-80.2	-83.5	NaN	100	100	12.5	33.3334	NaN	#VALUE!
chr1	163085369	163085970	-	Mroh9	LDTSS	94.4	91.9	PASS	0.452029	noK4me3	85.7	-1	NaN	-1	NaN	NaN	10.0733	3.92	60.98	-86.7	#VALUE!	0	NaN	43.75	7.7	12.5	21.3	8.8	-86.7	3.57143	NaN	NaN	NaN	NaN	NaN	-100.829
chr1	163313349	163313950	-	Prrx1	LDTSS	0.7	0.4	PASS	9.66224	K4me3	1.3	0	0	0	10	NaN	1.28231	NaN	1.75917	-1.3	patHypomet	0.15084	NaN	0.370371	-1	1.8	0.8	-1	-1.7	NaN	NaN	NaN	NaN	NaN	NaN	#VALUE!
chr11	48825837	48826438	+	Trim7	HDTSS	1.9	0.3	PASS	3.13624	K4me3	NaN	NaN	NaN	NaN	NaN	NaN	0.555556	0.34	1.5625	#VALUE!	#VALUE!	0.0504506	NaN	2.46772	NaN	2	1.4	-0.6	#VALUE!	NaN	NaN	NaN	NaN	NaN	NaN	#VALUE!
chr1	163724931	163725532	-	Mettl11b	LDTSS	33.6	32.6	PASS	0.375603	noK4me3	41.5	4.2	48.5522	-1	37.2347	69.5032	25.3404	2.67833	8.8925	-37.3	.	0	30.3695	34.6633	6.8	3.3	1.8	-1.5	-26.8	NaN	NaN	NaN	9.0909	NaN	NaN	#VALUE!
chr11	49609378	49609979	+	Flt4	HDTSS	0.4	0.6	PASS	3.65445	K4me3	NaN	NaN	NaN	NaN	NaN	NaN	NaN	0.8	1.33333	#VALUE!	#VALUE!	0.0578773	NaN	0.791698	0.2	0.9	1.3	0.4	-0.2	NaN	NaN	NaN	NaN	NaN	NaN	#VALUE!
chr1	163928799	163929400	+	Scyl3	LDTSS	12.7	13.9	PASS	0.371875	noK4me3	13.6	0	4.54545	0	39.1148	64.905	8.76545	4.95	1.38727	-13.6	.	0.604127	13.3674	14.5214	2.6	13.9	8.6	-5.3	-10.1	13.642	4.7619	22.2222	3.88889	0	NaN	-14.158
chr11	49712421	49713022	-	Cnot6	HDTSS	1	0.7	PASS	2.22007	K4me3	NaN	NaN	NaN	NaN	NaN	NaN	0.56942	0.835357	0.445408	#VALUE!	#VALUE!	0.142645	NaN	1.16484	1	0.6	0.5	-0.1	0	NaN	NaN	NaN	2.28758	NaN	NaN	#VALUE!
chr11	49901534	49902135	+	Rasgef1c	HDTSS	0.4	0.6	PASS	2.03832	K4me3	NaN	NaN	NaN	NaN	NaN	NaN	0.739706	1.38978	0.468361	#VALUE!	#VALUE!	0.155193	NaN	0.815327	0.6	1.2	0.7	-0.5	0.2	NaN	NaN	NaN	NaN	NaN	NaN	#VALUE!
chr1	164047933	164048534	+	Sele	LDTSS	94	96	PASS	0.121162	noK4me3	96.7	41.8	NaN	15.9	48.6869	92.5	12.2443	9.35167	23.48	-54.9	.	0.078877	19.4761	42.5	19.2	0	0.6	0.6	-74.8	17.7778	0	31.6667	NaN	0	33.3333	-78.2222
chr1	164061775	164062376	+	Sell	LDTSS	87.5	96.2	PASS	3.97506	K4me3	95.2	31.1	NaN	0	28.3333	63	25	NaN	24.8875	-64.1	.	0.112425	47.1411	20.0359	25	1	0	-1	-62.5	NaN	NaN	NaN	31.4815	NaN	NaN	#VALUE!
chr1	164114963	164115564	+	Selp	LDTSS	97.4	95.4	PASS	0.470669	noK4me3	94.8	15.1	NaN	-1	53.8023	62.2917	19.01	1.47	30.185	-79.7	.	0	11.6669	11.8097	31.7	0.9	1.5	0.6	-65.7	16.25	0	25	24.8484	0	NaN	-80.05
chr11	50131059	50131660	+	Tbc1d9b	HDTSS	0.5	0.4	PASS	5.51941	K4me3	NaN	NaN	NaN	NaN	NaN	NaN	0.841637	0.189737	0.249818	#VALUE!	#VALUE!	0.0396946	NaN	0.185931	0.3	0.3	0.2	-0.1	-0.2	NaN	NaN	NaN	0.775193	NaN	NaN	#VALUE!
chr1	164151916	164152517	-	Gm16548	LDTSS	11.1	11	PASS	0.455757	noK4me3	10.2	-1	10.689	7.5	17.4668	20.8248	NaN	1.12563	1.02375	-11.2	#VALUE!	0	6.18251	2.5	8.9	2.2	0	-2.2	-2.2	20	0	NaN	8.33333	0	NaN	6.8
chr11	50174550	50175151	+	3010026O09Rik	HDTSS	0	0.4	PASS	6.82983	K4me3	NaN	NaN	NaN	NaN	NaN	NaN	0.362667	0.434	0.208333	#VALUE!	#VALUE!	0.0993646	NaN	0.756619	0.4	0.8	0.4	-0.4	0.4	NaN	NaN	NaN	0	NaN	NaN	#VALUE!
chr11	50225034	50225635	+	Mgat4b	HDTSS	0.3	0.8	PASS	6.49803	K4me3	NaN	NaN	NaN	NaN	NaN	NaN	1.248	0.903898	1.03891	#VALUE!	#VALUE!	0	NaN	1.84282	1.1	0.3	0.5	0.2	0.8	NaN	NaN	NaN	1.53846	NaN	NaN	#VALUE!
chr11	50292035	50292636	-	Maml1	HDTSS	0.4	0.6	PASS	9.23351	K4me3	NaN	NaN	NaN	NaN	NaN	NaN	0.758947	0.373947	0.744211	#VALUE!	#VALUE!	0	NaN	0.415901	0.3	0.3	0.9	0.6	-0.1	NaN	NaN	NaN	0	NaN	NaN	#VALUE!
chr11	50325372	50325973	-	Canx	HDTSS	0.6	0.8	PASS	17.8472	K4me3	NaN	NaN	NaN	NaN	NaN	NaN	0.119	0.758421	0.885	#VALUE!	#VALUE!	0.128047	NaN	0.338469	0.7	0.8	1	0.2	0.1	NaN	NaN	NaN	0.47619	NaN	NaN	#VALUE!
chr11	51688333	51688934	-	0610009B22Rik	HDTSS	0.7	0.4	PASS	11.3268	K4me3	NaN	NaN	NaN	NaN	NaN	NaN	1.21692	0.5	0.67	#VALUE!	#VALUE!	0.209229	NaN	0.501252	0.8	0	0	0	0.1	NaN	NaN	NaN	0	NaN	NaN	#VALUE!
chr1	164796431	164797032	+	Dpt	LDTSS	81.1	69.5	PASS	0.276809	noK4me3	69.2	20	31.1732	11.9	70.054	80.0011	13.767	1.917	15.578	-49.2	.	0.0466092	31.9988	40.4799	18.5	1.7	6	4.3	-62.6	21.1819	0	32.2917	23.0952	0	56.25	-50.0181
chr1	164862820	164863421	+	Gm20743	LDTSS	97.4	74.4	DNAmeDiffFAIL	0.131414	noK4me3	95.5	40.5	47.6664	27.5	61.1231	90.6003	33.096	3.945	42.9583	-55	.	0	7.43886	43.9815	22.6	2.2	1.5	-0.7	-74.8	25	0	NaN	24	0	NaN	-51.6
chr1	164935209	164935810	-	Xcl1	LDTSS	93.1	97	PASS	0.21716	noK4me3	94.2	-1	NaN	26	24.2857	NaN	20	6.66667	36.505	-95.2	#VALUE!	0.0507067	NaN	22.2222	38.2	30.2	13.9	-16.3	-54.9	NaN	0	NaN	NaN	NaN	NaN	#VALUE!
chr1	165091629	165092230	-	4930568G15Rik	LDTSS	3.3	4.3	PASS	25.0312	K4me3	3.3	0	0.588235	1.4	31.344	21.9494	3.966	1.35944	0.501176	-3.3	patHypomet	0.15212	2.36545	3.48607	-1	1.2	2.8	1.6	-4.3	NaN	0	0	NaN	0	NaN	#VALUE!
chr1	165160472	165161073	-	Tbx19	LDTSS	80	79.3	PASS	0.205976	noK4me3	86.4	5.7	11.6667	4	69.2567	86.503	18.6493	3.78714	13.775	-80.7	.	0.0504505	20.8551	33.3416	22.7	4.5	2.3	-2.2	-57.3	24.3305	25	NaN	29.7436	0	NaN	-59.4695
chr11	51763362	51763963	+	Sar1b	HDTSS	0	0.2	PASS	6.54464	K4me3	NaN	NaN	NaN	NaN	NaN	NaN	0.38625	0.807857	0.238214	#VALUE!	#VALUE!	0.0944988	NaN	0	0.3	0.6	0.5	-0.1	0.3	NaN	NaN	NaN	0	NaN	NaN	#VALUE!
chr11	51967330	51967931	+	Cdkn2aipnl	HDTSS	0.5	1	PASS	4.73186	K4me3	0	0	2.14286	NaN	0.416667	1.5625	0.694348	1.29141	0.263696	0	patHypomet	0.0117804	NaN	0.206896	0.9	0.5	1.4	0.9	0.4	NaN	NaN	NaN	0	NaN	NaN	#VALUE!
chr1	165295465	165296066	+	Gpr161	LDTSS	-1	-1	#VALUE!	0.0950658	noK4me3	96.8	0	6.52175	0	85.8374	87.3789	NaN	NaN	NaN	-96.8	#VALUE!	0.394642	NaN	NaN	-1	-1	-1	0	0	NaN	NaN	0	NaN	NaN	NaN	#VALUE!
chr11	52098523	52099124	+	Ppp2ca	HDTSS	0.3	0.5	PASS	7.54749	K4me3	NaN	NaN	NaN	NaN	NaN	NaN	0.879014	0.319577	0.120156	#VALUE!	#VALUE!	0.00486579	NaN	0.114902	0.4	0.5	0.8	0.3	0.1	NaN	NaN	NaN	0.530304	NaN	NaN	#VALUE!
chr11	52282270	52282871	-	Tcf7	HDTSS	2.1	1.6	PASS	2.11382	K4me3	NaN	NaN	NaN	NaN	NaN	NaN	0.255	2.39759	0.727593	#VALUE!	#VALUE!	0.276582	NaN	0.917146	1.9	1.8	1.9	0.1	-0.2	NaN	NaN	NaN	0	NaN	NaN	#VALUE!
chr1	165484882	165485483	+	Adcy10	LDTSS	93.8	95.3	PASS	6.23334	K4me3	95.8	24.1	30.3411	1.7	67.0295	82.9111	18.0164	3.26571	23.8714	-71.7	.	0	12.5708	39.9483	14.7	8.5	2.9	-5.6	-79.1	30.52	0	NaN	7.1875	0	NaN	-73.28
chr11	53350466	53351067	+	Aff4	HDTSS	0.3	0.7	PASS	6.67046	K4me3	NaN	NaN	NaN	NaN	NaN	NaN	0.870267	1.47275	1.40625	#VALUE!	#VALUE!	0.00512188	NaN	0.350312	1	0.6	0.6	0	0.7	NaN	NaN	NaN	0.378788	NaN	NaN	#VALUE!
chr11	53567068	53567669	+	Kif3a	HDTSS	0.4	1.2	PASS	6.32095	K4me3	NaN	NaN	NaN	NaN	NaN	NaN	0.93	0.528293	0.139	#VALUE!	#VALUE!	0.31602	NaN	1.16599	1.1	0.5	0.6	0.1	0.7	NaN	NaN	NaN	0.666667	NaN	NaN	#VALUE!
chr11	53763353	53763954	-	Mir7671	IDTSS	1.1	0.4	PASS	4.18383	K4me3	NaN	NaN	NaN	NaN	NaN	NaN	0.28	0	1.72	#VALUE!	#VALUE!	0	NaN	0.20704	0.6	0.4	0.7	0.3	-0.5	NaN	NaN	NaN	NaN	NaN	NaN	#VALUE!
chr1	165788380	165788981	+	Cd247	LDTSS	64.1	19.8	DNAmeDiffFAIL	1.04573	K4me3	24.9	79.8	88.1633	38.8	56.8597	70.9393	15.7014	1.66667	7.70364	54.9	.	0	27.0607	45.5074	43.8	3	2	-1	-20.3	62.9329	21.4286	86.6453	14.6154	NaN	16.6667	40.1329
chr11	54027789	54028390	-	Slc22a4	HDTSS	0.6	0.4	PASS	4.85675	K4me3	0	NaN	NaN	0	NaN	NaN	0.699778	0.582556	NaN	#VALUE!	#VALUE!	0.205132	NaN	1.23956	0	0.7	1.1	0.4	-0.6	NaN	NaN	NaN	0.510204	NaN	NaN	#VALUE!
chr1	166127597	166128198	-	Dusp27	LDTSS	99.3	96	PASS	0.228344	noK4me3	94.6	0	37.1367	0	79.9946	62	11.244	NaN	51.338	-94.6	.	0.233814	34.9925	14.1019	21	1.7	1.6	-0.1	-78.3	8.33333	0	27.7778	NaN	0	NaN	-89.3667
chr1	166130159	166130760	+	Gpa33	LDTSS	96.5	57.1	DNAmeDiffFAIL	0.0195724	noK4me3	58.4	2.7	18.0412	0.4	64.7299	81.7984	15.756	NaN	8.186	-55.7	.	0.130352	35.3048	51.2063	14.9	1.7	5.6	3.9	-81.6	NaN	0	NaN	15.7692	0	NaN	#VALUE!
chr11	54522544	54523145	+	Rapgef6	HDTSS	0.8	0.4	PASS	24.7898	K4me3	NaN	NaN	NaN	NaN	NaN	NaN	0.920189	0.987107	0.356604	#VALUE!	#VALUE!	0.285801	NaN	0.111111	0.2	0.6	2	1.4	-0.6	NaN	NaN	NaN	0.486111	NaN	NaN	#VALUE!
chr11	57518343	57518944	-	Fam114a2	HDTSS	0.6	0.5	PASS	8.18685	K4me3	0.5	0.7	2.9015	2.3	0.602776	0.676745	0.755208	0.740918	0.445102	0.2	patHypomet	0.112169	0.64524	0.592978	0.8	0.1	0.2	0.1	0.2	NaN	3.33333	0	0	1.5873	NaN	#VALUE!
chr11	57518364	57518965	+	Mfap3	HDTSS	0.6	0.5	PASS	8.40215	K4me3	0.5	0.7	2.96195	2.4	0.615601	0.691144	0.771277	0.756354	0.614583	0.2	patHypomet	0.128303	0.658409	0.382615	0.8	0	0.3	0.3	0.2	NaN	3.44828	0	0	1.75438	NaN	#VALUE!
chr11	58103852	58104453	+	Cnot8	HDTSS	1	0.5	PASS	11.2914	K4me3	0.5	0.5	1.47059	0.6	0.662779	0.563063	0.115294	1.22412	1.08392	0	patHypomet	0.1954	0.108696	0.685966	0.4	0.9	1	0.1	-0.6	NaN	0	0	1.72414	5.33334	NaN	#VALUE!
chr1	166497287	166497888	-	Gm4846	LDTSS	-1	89.6	#VALUE!	0.142599	noK4me3	-1	-1	NaN	-1	NaN	NaN	NaN	NaN	NaN	0	#VALUE!	0	NaN	65.1629	-1	91.7	-1	-92.7	0	NaN	NaN	NaN	NaN	NaN	NaN	#VALUE!
chr1	166647392	166647993	-	Gm4847	LDTSS	94.4	96.6	PASS	0.455757	noK4me3	93.4	49.7	76.2711	18.6	40.7218	55.1814	22.9633	NaN	38.5633	-43.7	.	0.0491701	29.4479	59.8319	31.3	13.2	5.2	-8	-63.1	36.6666	NaN	33.3333	NaN	25	NaN	-73.1333
chr1	166681544	166682145	-	Fmo9	LDTSS	-1	-1	#VALUE!	0.164967	noK4me3	-1	-1	NaN	-1	NaN	NaN	NaN	NaN	NaN	0	#VALUE!	0	NaN	NaN	-1	-1	-1	0	0	NaN	NaN	NaN	NaN	NaN	NaN	#VALUE!
chr1	166999429	167000030	-	Gm16701	LDTSS	48.6	70.3	DNAmeDiffFAIL	20.1158	K4me3	69.7	6.8	5.1282	3.7	60.9364	76.9558	6.18933	NaN	4.432	-62.9	.	0.247387	42.6439	35.8272	7.1	1.1	1.6	0.5	-41.5	13.8528	0	22.619	NaN	0	12.5	-57.5472
chr11	58168238	58168839	-	Gemin5	IDTSS	0.5	0.4	PASS	20.6806	K4me3	0.5	0	NaN	2.2	0.292756	1.27706	0.282	0	0.464744	-0.5	patHypomet	0.0537797	1.95655	0.486692	0.7	0.9	0.1	-0.8	0.2	NaN	4.54545	0	0	0	NaN	#VALUE!
chr11	58199255	58199856	+	Igtp	IDTSS	2.5	5	PASS	3.71409	K4me3	4.7	1.5	1.5873	0.8	11.0098	9.65104	0.909091	1.84182	NaN	-3.2	patHypomet	0.246363	0.450117	1.25	0	0	0.4	0.4	-2.5	NaN	0	0	0	0	NaN	#VALUE!
chr11	58948610	58949211	+	Hist3h2ba	IDTSS	0.3	0.9	PASS	5.27429	K4me3	0.5	0	5	0.3	2.38953	6.41406	1.51786	2.367	0.320417	-0.5	patHypomet	0.123694	0.146199	0.530303	0.3	0.8	0.4	-0.4	0	NaN	0	0	4.01786	1.38889	NaN	#VALUE!
chr11	59290450	59291051	-	Wnt3a	HDTSS	3	1	PASS	1.1846	K4me3	NaN	NaN	NaN	NaN	NaN	NaN	0.090652	0.824519	1.0254	#VALUE!	#VALUE!	0	NaN	0.76656	0.5	0.6	0.7	0.1	-2.5	NaN	NaN	NaN	0	NaN	NaN	#VALUE!
chr11	59449655	59450256	-	Snap47	HDTSS	0.1	1	PASS	11.3138	K4me3	NaN	NaN	NaN	NaN	NaN	NaN	1.34452	0.497742	0.578	#VALUE!	#VALUE!	0.335227	NaN	0.465116	0.9	0.5	0.4	-0.1	0.8	NaN	NaN	NaN	0	NaN	NaN	#VALUE!
chr1	167466479	167467080	-	Lrrc52	LDTSS	98.8	95.3	PASS	5.19787	K4me3	-1	-1	NaN	-1	NaN	NaN	5.37556	NaN	44.6256	0	#VALUE!	0	NaN	32.9126	14.4	26	24.7	-1.3	-84.4	32.1587	NaN	NaN	2.27273	NaN	NaN	-89.1413
chr11	59449744	59450345	+	Jmjd4	HDTSS	0.1	0.7	PASS	12.6559	K4me3	NaN	NaN	NaN	NaN	NaN	NaN	1.01659	1.897	0.661111	#VALUE!	#VALUE!	0.370825	NaN	0.4	0.9	0.6	0.5	-0.1	0.8	NaN	NaN	NaN	0	NaN	NaN	#VALUE!
chr11	59947846	59948447	-	Med9os	HDTSS	0.7	0.5	PASS	21.868	K4me3	NaN	NaN	NaN	NaN	NaN	NaN	0.783953	0.899419	1.15919	#VALUE!	#VALUE!	0.100133	NaN	0.656057	0.3	0.1	1.1	1	-0.4	NaN	NaN	NaN	0	NaN	NaN	#VALUE!
chr11	59947913	59948514	+	Med9	HDTSS	0.7	0.5	PASS	22.4691	K4me3	NaN	NaN	NaN	NaN	NaN	NaN	0.80881	1.11917	1.06774	#VALUE!	#VALUE!	0.0545481	NaN	0.416667	0.3	0.1	1.1	1	-0.4	NaN	NaN	NaN	0	NaN	NaN	#VALUE!
chr1	168490342	168490943	+	Mir6348	LDTSS	94.5	94.8	PASS	0.32807	noK4me3	-1	-1	NaN	-1	NaN	NaN	15.388	2.858	50.444	0	#VALUE!	0	NaN	90.2189	56.3	78.8	65.1	-13.7	-38.2	87.8205	NaN	NaN	NaN	NaN	NaN	-85.7795
chr11	60046188	60046789	-	Pemt	HDTSS	0.5	0.3	PASS	8.54568	K4me3	NaN	NaN	NaN	NaN	NaN	NaN	0.641875	1.74706	1.23608	#VALUE!	#VALUE!	0.15673	NaN	0.1875	1.2	0.8	0.4	-0.4	0.7	NaN	NaN	NaN	1.05263	NaN	NaN	#VALUE!
chr1	169655200	169655801	+	Rgs5	LDTSS	1.7	2	PASS	0.670122	noK4me3	-1	-1	NaN	-1	NaN	NaN	0.640769	1.85846	NaN	0	#VALUE!	0.0450726	NaN	2.19047	0.5	0.9	1.3	0.4	-1.2	1.25	NaN	NaN	NaN	NaN	NaN	-1.65
chr1	169747341	169747942	-	Rgs4	LDTSS	2.1	2.3	PASS	1.21069	K4me3	-1	-1	NaN	-1	NaN	NaN	1.30187	1.13529	0.863529	0	#VALUE!	0	NaN	0.689655	1.8	0.8	3.2	2.4	-0.3	2.13018	NaN	NaN	1.87013	NaN	NaN	-0.969822
chr11	60454316	60454917	+	Drg2	HDTSS	0.8	0.4	PASS	4.07106	K4me3	NaN	NaN	NaN	NaN	NaN	NaN	0.833333	0.675278	0.866667	#VALUE!	#VALUE!	0.501689	NaN	0.743055	0.7	0.4	1.1	0.7	-0.1	NaN	NaN	NaN	NaN	NaN	NaN	#VALUE!
chr11	60726962	60727563	-	Flii	HDTSS	0	0.8	PASS	4.81388	K4me3	NaN	NaN	NaN	NaN	NaN	NaN	0.345745	0.60766	0.378864	#VALUE!	#VALUE!	0.496823	NaN	0.513537	0.7	0.8	0.1	-0.7	0.7	NaN	NaN	NaN	0.79365	NaN	NaN	#VALUE!
chr1	170088643	170089244	-	Ddr2	LDTSS	97.4	97	PASS	0.383991	noK4me3	-1	-1	NaN	-1	NaN	NaN	15.946	2.2725	41.055	0	#VALUE!	0	NaN	80.9245	20.7	98.9	42.1	-56.8	-76.7	75.5682	NaN	NaN	NaN	NaN	NaN	-120.332
chr11	60810964	60811565	-	Shmt1	HDTSS	0.3	0.6	PASS	2.44282	K4me3	NaN	NaN	NaN	NaN	NaN	NaN	0.740667	0.201613	0.625	#VALUE!	#VALUE!	0.0806698	NaN	0	1.1	0.7	0.7	0	0.8	NaN	NaN	NaN	0.826446	NaN	NaN	#VALUE!
chr11	60878737	60879338	-	Tmem11	HDTSS	0.6	0.5	PASS	11.1469	K4me3	NaN	NaN	NaN	NaN	NaN	NaN	0.811429	0.27746	0.058049	#VALUE!	#VALUE!	0.0261216	NaN	0.393742	0.5	0.6	0.4	-0.2	-0.1	NaN	NaN	NaN	NaN	NaN	NaN	#VALUE!
chr1	170232570	170233171	+	Sh2d1b2	LDTSS	99.1	95.5	PASS	0.109978	noK4me3	-1	-1	NaN	-1	NaN	NaN	15.5183	NaN	40.665	0	#VALUE!	0.0471214	NaN	29.4879	17.7	1.8	0	-1.8	-81.4	21.7262	NaN	NaN	51.25	NaN	NaN	-75.5738
chr1	170277023	170277624	+	Sh2d1b1	LDTSS	98.8	94.9	PASS	0.58624	noK4me3	-1	-1	NaN	-1	NaN	NaN	8.2425	3.75	48.0375	0	#VALUE!	0.0138291	NaN	44.1116	7.8	4.3	6.5	2.2	-91	21.4286	NaN	NaN	NaN	NaN	NaN	-77.7715
chr1	170306031	170306632	-	Gm7694	LDTSS	94.7	95.8	PASS	0.219024	noK4me3	-1	-1	NaN	-1	NaN	NaN	23.3275	3.73	67.4525	0	#VALUE!	0	NaN	99.1413	28.7	97.2	49.2	-48	-66	77.3016	NaN	NaN	25	NaN	NaN	-115.698
chr1	170308560	170309161	+	1700015E13Rik	LDTSS	96.4	98	PASS	0.899398	noK4me3	-1	-1	NaN	-1	NaN	NaN	22.4544	1.48111	53.6911	0	#VALUE!	0	NaN	75.9426	10.7	76.4	44	-32.4	-85.7	55.3741	NaN	NaN	7.30624	NaN	NaN	-119.026
chr11	60913491	60914092	-	Natd1	HDTSS	0.4	0.9	PASS	4.73372	K4me3	NaN	NaN	NaN	NaN	NaN	NaN	1.08991	1.446	0.651786	#VALUE!	#VALUE!	0.102694	NaN	0.812504	1.5	1.9	1.1	-0.8	1.1	NaN	NaN	NaN	NaN	NaN	NaN	#VALUE!
chr11	61453691	61454292	-	Rnf112	IDTSS	7.2	2.2	PASS	1.57511	K4me3	2.3	0	NaN	1.7	14.7541	15.4867	0.267647	1.684	0.267647	-2.3	patHypomet	0.0107559	12.5874	0	0.9	0.9	0.6	-0.3	-6.3	NaN	0	0	NaN	0	NaN	#VALUE!
chr7	45928097	45928698	+	Ccdc114	IDTSS	35.8	33.1	PASS	0.268421	noK4me3	44.6	85.7	NaN	17.5	45.3787	NaN	5.195	1.785	1	41.1	.	0	NaN	15.7738	39.7	0	24.6	24.6	3.9	86.6667	NaN	NaN	16.6667	NaN	NaN	53.5667
chr1	170885239	170885840	-	Dusp12	LDTSS	1.5	1	PASS	14.3522	K4me3	-1	-1	NaN	-1	NaN	NaN	1.23731	0.142308	0.641154	0	#VALUE!	0.313716	NaN	NaN	0	0.5	0.3	-0.2	-1.5	4.01288	NaN	NaN	0.988247	NaN	NaN	2.51288
chr1	170912640	170913241	-	Fcrlb	LDTSS	-1	-1	#VALUE!	0.151919	noK4me3	-1	-1	NaN	-1	NaN	NaN	NaN	NaN	NaN	0	#VALUE!	0.05967	NaN	NaN	-1	-1	-1	0	0	NaN	NaN	NaN	NaN	NaN	NaN	#VALUE!
chr1	170927282	170927883	-	Fcrla	LDTSS	97.2	95.6	PASS	13.49	K4me3	-1	-1	NaN	-1	NaN	NaN	16.7514	NaN	59.3043	0	#VALUE!	0.20718	NaN	81.9873	11.6	96.5	57.3	-39.2	-85.6	63.0953	NaN	NaN	15.4278	NaN	NaN	-129.005
chr1	170975770	170976371	-	Fcgr2b	LDTSS	20.8	28.1	PASS	7.3993	K4me3	-1	-1	NaN	-1	NaN	NaN	8.00091	1.909	40.8027	0	#VALUE!	0.144949	NaN	21.1217	7.6	1.9	1.2	-0.7	-13.2	3.33333	NaN	NaN	NaN	NaN	NaN	-26.6667
chr1	171018625	171019226	+	Fcgr4	LDTSS	95.5	95.3	PASS	0.417544	noK4me3	-1	-1	NaN	-1	NaN	NaN	6.48167	3.03	33.4817	0	#VALUE!	0.116267	NaN	51.4001	38.3	2.7	2.4	-0.3	-57.2	40.659	NaN	NaN	21.7265	NaN	NaN	-57.341
chr1	171059102	171059703	-	Fcgr3	LDTSS	96.9	94.6	PASS	1.04666	K4me3	91.8	3.9	0	16.7	74.6795	85.1389	16.2533	5.858	53.0717	-87.9	.	0.111145	37.344	46.1789	6.1	42.9	8.9	-34	-90.8	22.0722	NaN	16.6667	42.2222	NaN	NaN	-115.428
chr11	61504871	61505472	+	B9d1	HDTSS	0.6	0.2	PASS	7.8653	K4me3	NaN	NaN	NaN	NaN	NaN	NaN	0.917647	0.427549	0.570882	#VALUE!	#VALUE!	0	NaN	1.50306	0.4	0.6	1.2	0.6	-0.2	NaN	NaN	NaN	0.666668	NaN	NaN	#VALUE!
chr1	171121360	171121961	+	Cfap126	LDTSS	51.2	58.9	PASS	23.0311	K4me3	44.4	17.2	1.37617	3.1	55.5556	NaN	1.09857	NaN	NaN	-27.2	.	0.0576212	46.2094	80.1832	5.8	86.6	29.1	-57.5	-45.4	36.6667	NaN	19.4444	NaN	0	18.75	-108.833
chr11	61579386	61579987	-	Epn2	HDTSS	0.3	0.6	PASS	2.60592	K4me3	0	0	NaN	0	NaN	NaN	0.351667	0.331364	0.726085	0	patHypomet	0.0801575	NaN	1.04073	0.8	0.1	0.7	0.6	0.5	NaN	NaN	0	NaN	NaN	NaN	#VALUE!
chr11	61684109	61684710	+	Fam83g	HDTSS	0.6	0.2	PASS	5.05247	K4me3	0.2	0.6	0.759146	0.3	1.67325	0.306548	0.623824	0.859706	NaN	0.4	patHypomet	0.097572	0.84763	2.37869	0.7	0.7	1.7	1	0.1	NaN	0	0	1.875	0	NaN	#VALUE!
chr11	61761787	61762388	-	Prpsap2	HDTSS	0.4	0.5	PASS	6.39831	K4me3	NaN	NaN	NaN	NaN	NaN	NaN	NaN	0.587907	0.240357	#VALUE!	#VALUE!	0.0384141	NaN	0.61573	0.5	0.4	0.3	-0.1	0.1	NaN	NaN	NaN	0.833333	NaN	NaN	#VALUE!
chr1	171213669	171214270	+	Nr1i3	LDTSS	51.7	80.6	DNAmeDiffFAIL	0.133279	noK4me3	69.7	12	0	0	41.7143	68.2073	16.6371	4.02857	39.1063	-57.7	.	0.0704259	33.967	43.108	5.3	0.7	3	2.3	-46.4	NaN	0	NaN	7.63888	0	NaN	#VALUE!
chr11	62538960	62539561	-	Cenpv	HDTSS	0.9	0.6	PASS	8.74327	K4me3	0.8	0	NaN	0	NaN	NaN	0.984286	2.00369	0.56	-0.8	patHypomet	0.301679	1.07051	0.38356	0.5	0.6	2.1	1.5	-0.4	NaN	0	0	NaN	0	NaN	#VALUE!
chr1	171224753	171225354	+	Apoa2	LDTSS	94.6	95.6	PASS	0.0950658	noK4me3	96.4	80.9	63.8693	-1	61.1562	52.9365	8.71111	2.03667	55.97	-15.5	.	0.12523	29.3198	54.5852	25.4	33.9	32.6	-1.3	-69.2	75.5556	96.2963	100	31.6288	0	NaN	-53.9444
chr11	62551203	62551804	+	Gm1821	HDTSS	0.3	0.6	PASS	22.2622	K4me3	NaN	NaN	NaN	NaN	NaN	NaN	0.215476	0.554912	0.733008	#VALUE!	#VALUE!	0.269668	NaN	0.72843	0.4	1	0.8	-0.2	0.1	NaN	NaN	NaN	NaN	NaN	NaN	#VALUE!
chr10	89620948	89621549	-	Slc17a8	IDTSS	0	2	PASS	0.440845	noK4me3	2.3	0.6	1.13379	3.8	31.6025	39.5174	3.137	2.039	2.622	-1.7	.	0.0980841	4.88904	7.00789	3.9	0	NaN	#VALUE!	3.9	NaN	0	NaN	5	6.25	NaN	#VALUE!
chr11	62551203	62551804	+	Ubb	HDTSS	0.3	0.6	PASS	22.2622	K4me3	NaN	NaN	NaN	NaN	NaN	NaN	0.215476	0.554912	0.733008	#VALUE!	#VALUE!	0.269668	NaN	0.72843	0.4	1	0.8	-0.2	0.1	NaN	NaN	NaN	NaN	NaN	NaN	#VALUE!
chr11	62602576	62603177	+	2410006H16Rik	HDTSS	0.1	0.5	PASS	27.0677	K4me3	NaN	NaN	NaN	NaN	NaN	NaN	0.585942	0.618556	0.491196	#VALUE!	#VALUE!	0.224851	NaN	0	0.1	1.1	1.2	0.1	0	NaN	NaN	NaN	1.59544	NaN	NaN	#VALUE!
chr11	62602785	62603386	+	Snord49b	HDTSS	0.4	0.8	PASS	30.5097	K4me3	NaN	NaN	NaN	NaN	NaN	NaN	0.541313	0.189394	0.59	#VALUE!	#VALUE!	0.492214	NaN	0	0.2	1.1	1.1	0	-0.2	NaN	NaN	NaN	0.74074	NaN	NaN	#VALUE!
chr11	62879189	62879790	+	Tvp23b	HDTSS	0.4	0.4	PASS	23.9967	K4me3	0.4	0.2	1.9709	0.2	1.12257	0.650824	0.083333	0.27027	0.324545	-0.2	patHypomet	0.173632	0.292901	0.266914	0.8	0.3	0.5	0.2	0.4	NaN	4.54545	0	0	0	NaN	#VALUE!
chr11	66168250	66168851	-	Dnah9	HDTSS	0.1	0.9	PASS	2.71311	K4me3	0	NaN	NaN	NaN	NaN	NaN	0.15	0.492586	0.143793	#VALUE!	#VALUE!	0.0279143	NaN	0	0.9	0.3	0.4	0.1	0.8	NaN	NaN	NaN	0	NaN	NaN	#VALUE!
chr11	68431824	68432425	+	Pik3r5	HDTSS	0.5	1.1	PASS	6.22588	K4me3	NaN	NaN	NaN	NaN	NaN	NaN	0.614516	0.995161	1.07871	#VALUE!	#VALUE!	0.0496823	NaN	1.41507	1.1	1.2	2.3	1.1	0.6	NaN	NaN	NaN	1.66667	NaN	NaN	#VALUE!
chr11	68967830	68968431	+	Slc25a35	HDTSS	0.7	0.6	PASS	29.5012	K4me3	2	0	NaN	NaN	NaN	NaN	0.987576	0.432727	0.514848	-2	patHypomet	0	NaN	0	1.2	0.1	0.8	0.7	0.5	NaN	NaN	NaN	0.189753	NaN	NaN	#VALUE!
chr11	69369125	69369726	-	Chd3	HDTSS	0.2	0.4	PASS	1.12961	K4me3	0	NaN	NaN	NaN	NaN	NaN	0.952381	1.81611	2.16667	#VALUE!	#VALUE!	0	NaN	0.820328	0	1.3	NaN	#VALUE!	-0.2	NaN	NaN	NaN	NaN	NaN	NaN	#VALUE!
chr11	69395490	69396091	+	Naa38	HDTSS	1.7	0.5	PASS	26.4526	K4me3	0.6	0.2	NaN	NaN	1.44621	NaN	1.08971	0.133824	1.1429	-0.4	patHypomet	0	1.73336	0.749623	0.1	0.5	0.8	0.3	-1.6	NaN	NaN	NaN	0	0	NaN	#VALUE!
chr1	171388659	171389260	+	Arhgap30	LDTSS	11.2	10	PASS	28.4788	K4me3	15.3	1.8	2.08846	10.6	57.0854	76.8693	16.4843	1.48786	2.45929	-13.5	patHypomet	0.202827	39.8437	32.3299	11.1	3.1	1.7	-1.4	-0.1	3.85802	NaN	0	8	0	NaN	-9.24198
chr11	69579023	69579624	-	Wrap53	HDTSS	0.6	0.5	PASS	6.27155	K4me3	0.5	0	NaN	1.3	NaN	NaN	0.154306	0	0.406806	-0.5	patHypomet	0.0740113	NaN	0.459459	0.6	0.6	1.3	0.7	0	NaN	0	NaN	NaN	NaN	NaN	#VALUE!
chr1	171418732	171419333	+	Tstd1	LDTSS	75.4	90.8	PASS	0.296382	noK4me3	90.8	13	19.5402	1.2	79.4506	74.3593	11.5708	2.01333	2.21455	-77.8	.	0	86.0958	90.8932	16.1	96	47.3	-48.7	-59.3	57.1085	72.2222	0	37.2024	0	50	-129.691
chr11	69605659	69606260	-	Atp1b2	IDTSS	0	0.4	PASS	3.64606	K4me3	0.9	0	1.55556	0	0.413223	NaN	0.255652	0.5716	0.5716	-0.9	patHypomet	0.127279	0.736844	1.47783	0.2	1.2	0.3	-0.9	0.2	NaN	NaN	NaN	NaN	0	NaN	#VALUE!
chr11	69632670	69633271	+	Fxr2	HDTSS	0.7	0.5	PASS	4.83625	K4me3	0.7	0.3	0.917181	0.4	0.77546	0.322151	1.35978	1.10559	NaN	-0.4	patHypomet	0	1.14165	0.389119	0.9	0.2	0.9	0.7	0.2	NaN	NaN	0.95238	2.5641	0	3.43137	#VALUE!
chr1	171534993	171535594	-	Itln1	LDTSS	95.3	91.2	PASS	0	noK4me3	-1	-1	NaN	-1	NaN	NaN	42.4988	NaN	17.14	0	#VALUE!	0	NaN	88.9015	20.3	30.5	34.8	4.3	-75	52.8889	NaN	NaN	NaN	NaN	NaN	-68.8111
chr11	69685253	69685854	-	Tnfsf13	IDTSS	95.3	95.7	PASS	1.6562	K4me3	96.2	1.3	19.0811	7.6	78.4013	86.0107	8.82111	0.653333	30.3311	-94.9	.	0	44.4363	40.7408	5.6	52.4	30.4	-22	-89.7	NaN	NaN	NaN	NaN	0	NaN	#VALUE!
chr1	171607109	171607710	-	Ly9	LDTSS	97.1	91.5	PASS	3.6414	K4me3	-1	-1	77.7778	-1	NaN	NaN	22.0431	1.73063	26.3207	0	#VALUE!	0.0412311	16.6667	49.2747	14.5	34	31.6	-2.4	-82.6	68.7566	NaN	NaN	73.0303	NaN	NaN	-56.7434
chr1	171652736	171653337	-	Slamf7	LDTSS	91.3	91.5	PASS	0.750275	noK4me3	97.6	-1	0	11.1	66.6667	80	3.34875	0.8925	49.5938	-98.6	#VALUE!	0	32.8328	51.6667	26.3	16.9	7.2	-9.7	-65	11.6667	0	NaN	17.5	12.5	NaN	-96.7333
chr1	171681754	171682355	+	Cd48	LDTSS	64.1	91.2	DNAmeDiffFAIL	5.1494	K4me3	94.7	53.4	33.3334	7.9	72.6932	88.2786	11.653	1.01	14.988	-41.3	.	0.14623	24.2415	15.3441	10.4	1.7	2.9	1.2	-53.7	5.55555	0	80	6.66667	0	NaN	-87.3445
chr1	171766831	171767432	+	Slamf1	LDTSS	87.3	92.3	PASS	3.80357	K4me3	94.1	8.8	3.1746	0	26.4423	25	1.515	NaN	41.8467	-85.3	.	0.23996	12.6272	9.68474	5.6	0	1.3	1.3	-81.7	17	0	NaN	NaN	0	NaN	-75.3
chr1	171839396	171839997	+	Cd84	LDTSS	97.2	95.3	PASS	0.391448	noK4me3	93.4	33.7	30.7344	32.9	72.9437	65.3326	7.00667	5.55667	30.7	-59.7	.	0.139059	NaN	62.9825	13.8	21.5	9	-12.5	-83.4	15.625	12.2222	25	21.4286	NaN	NaN	-101.175
chr1	171917236	171917837	+	Slamf6	LDTSS	52.7	30.2	DNAmeDiffFAIL	4.76075	K4me3	-1	-1	NaN	-1	90	NaN	15.9389	NaN	3.13667	0	#VALUE!	0.0507066	NaN	48.693	0.8	3.5	3.1	-0.4	-51.9	2.84091	NaN	NaN	1.19048	NaN	NaN	-30.8591
chr11	69846071	69846672	+	Plscr3	HDTSS	0.9	0.9	PASS	9.98099	K4me3	0	NaN	NaN	0	NaN	NaN	0.839595	0.926757	0.39129	#VALUE!	#VALUE!	0.0632554	NaN	0.12837	1.9	0.6	0.5	-0.1	1	NaN	NaN	NaN	NaN	NaN	NaN	#VALUE!
chr1	172057295	172057896	-	Nhlh1	LDTSS	63.5	81.6	PASS	0.0950658	noK4me3	83.6	-1	11.1111	2.8	50.0893	57.7778	2.94	2.4525	36.81	-84.6	#VALUE!	0	38.4391	54.1666	14.5	27.1	33.8	6.7	-49	28.8961	0	0	22.1428	0	NaN	-79.8039
chr11	69935598	69936199	+	Ybx2	HDTSS	1	1	PASS	3.76349	K4me3	NaN	NaN	NaN	NaN	NaN	NaN	1.15943	1.66377	0.324643	#VALUE!	#VALUE!	0	NaN	1.27196	0.7	1.7	1.2	-0.5	-0.3	NaN	NaN	NaN	NaN	NaN	NaN	#VALUE!
chr11	69947889	69948490	-	Slc2a4	HDTSS	0.1	0.4	PASS	3.73833	K4me3	0.4	1.3	0.166667	0.6	2.95804	2.99499	0.636333	0.277667	NaN	0.9	patHypomet	0.0445604	0.896056	0.622606	0.7	1.5	0.7	-0.8	0.6	NaN	0	NaN	NaN	0	9.09091	#VALUE!
chr11	69964478	69965079	+	Cldn7	IDTSS	3.6	5.9	PASS	1.25729	K4me3	5.4	3.4	14.6053	0	16.0755	27.0833	1.92667	0.740667	1.27267	-2	patHypomet	0.101157	1.71147	6.86916	5.4	1.8	1.5	-0.3	1.8	NaN	0	NaN	NaN	0	NaN	#VALUE!
chr11	69995465	69996066	+	Phf23	HDTSS	0.9	0.5	PASS	6.54091	K4me3	NaN	NaN	NaN	NaN	NaN	NaN	NaN	0.486	1.05212	#VALUE!	#VALUE!	0	NaN	0.151163	0.7	1.7	0.9	-0.8	-0.2	NaN	NaN	NaN	1.70454	NaN	NaN	#VALUE!
chr11	70000325	70000926	+	Dvl2	HDTSS	0.5	0.6	PASS	7.17095	K4me3	0.2	0	1.4245	1.5	0.378788	0.386644	1.55684	0.308929	1.16292	-0.2	patHypomet	0.0852794	1.13404	0.962403	0	3.1	1.1	-2	-0.5	NaN	0	NaN	4.41559	NaN	NaN	#VALUE!
chr11	70220693	70221294	-	Slc16a13	IDTSS	0.9	0.4	PASS	7.47945	K4me3	0.5	0	NaN	0	0.173611	0.980394	0.653529	0	0.235294	-0.5	patHypomet	0.228948	NaN	1.17647	1.6	0.9	0.8	-0.1	0.7	NaN	0	0.840335	NaN	0	NaN	#VALUE!
chr1	172258123	172258724	-	Atp1a4	LDTSS	96.5	91.3	PASS	29.0818	K4me3	91.8	14.2	16.6094	16.7	64.4365	77.992	14.8814	NaN	47.0129	-77.6	.	0.0781088	49.2883	43.8764	17.8	6.9	19.5	12.6	-78.7	39.9471	66.6667	0	20	NaN	NaN	-58.2529
chr11	70229497	70230098	-	Bcl6b	IDTSS	0.2	0.4	PASS	3.28816	K4me3	0.3	0	NaN	0.1	12.4437	7.74774	0.7856	0.4444	0.37875	-0.3	patHypomet	0.229973	1.25307	1.62222	0.3	1.8	0.1	-1.7	0.1	NaN	0	NaN	NaN	0	NaN	#VALUE!
chr11	70322217	70322818	-	Alox12e	IDTSS	1.1	1.2	PASS	1.17528	K4me3	1.3	3	NaN	2	15.8713	13.5619	0.787941	0	1.81235	1.7	patHypomet	0.22357	1.81155	5.39159	1.2	0	0.2	0.2	0.1	NaN	0	NaN	NaN	0	NaN	#VALUE!
chr11	70351730	70352331	-	Alox15	IDTSS	1.1	0.7	PASS	3.13251	K4me3	0.5	0	3.24675	1.6	13.4612	11.3891	0.5932	0	0.4744	-0.5	patHypomet	0.00998767	3.04366	0.122549	1.3	0.2	1.2	1	0.2	NaN	0	NaN	NaN	0	NaN	#VALUE!
chr11	70432279	70432880	+	Arrb2	HDTSS	0.6	0.4	PASS	3.57802	K4me3	0.4	0	NaN	0.6	0.243797	1.01449	0.891865	1.27485	0.488444	-0.4	patHypomet	0.067865	1.56468	0.880092	1.2	1.8	1.1	-0.7	0.6	NaN	0	NaN	NaN	0	NaN	#VALUE!
chr17	47385092	47385693	+	Guca1b	IDTSS	11.3	7.7	PASS	0.678509	noK4me3	NaN	NaN	NaN	NaN	NaN	NaN	11.6142	0.834737	1.13632	#VALUE!	#VALUE!	0.0696576	NaN	64.9661	15.1	96.8	56.7	-40.1	3.8	68.2628	NaN	NaN	1.61616	NaN	NaN	-36.2372
chr1	172475059	172475660	+	Slamf9	LDTSS	96	97.3	PASS	4.63679	K4me3	97.5	13.5	8.00513	0	63.7948	85.7661	19.6333	1.515	37.435	-84	.	0.0222802	87.2031	74.6504	26.3	96.8	52.4	-44.4	-69.7	87.5	86.6667	68.75	NaN	0	NaN	-106.6
chr11	70539971	70540572	+	Pld2	HDTSS	0.5	0.6	PASS	7.8215	K4me3	0.7	0.3	0.420522	2.8	0.710227	0.390858	0.616939	0.45737	0.45099	-0.4	patHypomet	0.12523	0.806371	0.284125	0.9	0.5	1.2	0.7	0.4	NaN	0	0	NaN	0	NaN	#VALUE!
chr11	70654349	70654950	-	Pfn1	HDTSS	0.6	0.9	PASS	4.64611	K4me3	0.3	1.5	NaN	0.8	0.446429	NaN	0.226176	0.735294	NaN	1.2	patHypomet	0.101413	0.444262	1.95004	0.8	0.4	0.4	0	0.2	NaN	0	NaN	NaN	0	NaN	#VALUE!
chr11	70669115	70669716	-	Spag7	HDTSS	0.6	0.4	PASS	9.99404	K4me3	0.9	3.2	0.205128	0	NaN	NaN	0.406585	0.32439	0.13561	2.3	patHypomet	0.10295	0.516448	0.31746	0.6	0.9	0.9	0	0	NaN	0	NaN	NaN	0	NaN	#VALUE!
chr1	172550505	172551106	-	4933439K11Rik	LDTSS	16.6	78.1	DNAmeDiffFAIL	29.1927	K4me3	78.8	11.9	11.1806	1	5.79707	NaN	3.02556	NaN	2.5175	-66.9	.	0	NaN	1.30907	7	0.7	1.2	0.5	-9.6	2.5	0	23.3333	13.3928	0	55.5556	-76.3
chr11	70699854	70700455	-	Inca1	HDTSS	0.3	0.1	PASS	7.24365	K4me3	0.4	1.1	0.079365	0.4	0.629845	1.1147	1.31148	1.82602	0.116538	0.7	patHypomet	0.193095	0.66127	0.094518	0.4	0.6	0.9	0.3	0.1	NaN	0	1.51515	NaN	0	NaN	#VALUE!
chr1	172590267	172590868	-	Slamf8	LDTSS	96.2	95.1	PASS	0.294518	noK4me3	96.5	57.5	50	35.6	78.9815	82.4603	18.78	3.1575	36.0337	-39	.	0	5.98109	32.2841	31.3	1.2	6.5	5.3	-64.9	28.8401	NaN	100	33.6601	NaN	NaN	-67.4599
chr11	71033316	71033917	-	6330403K07Rik	IDTSS	0.6	0.3	PASS	2.26387	K4me3	1.8	0	NaN	0	13.8073	2.18254	0.904706	0.534706	NaN	-1.8	patHypomet	0.259168	0.555556	0	0	2.1	2.1	0	-0.6	NaN	0	NaN	NaN	NaN	NaN	#VALUE!
chr11	72215291	72215892	-	Med31	HDTSS	0.4	0.6	PASS	29.7957	K4me3	0.7	0	1.21212	0	3.26483	6.7736	0.75871	0.248065	0.574032	-0.7	patHypomet	0.491701	3.21146	2.85728	0.2	3.1	0.8	-2.3	-0.2	NaN	3.125	2.5641	NaN	0	NaN	#VALUE!
chr1	172697755	172698356	+	Crp	LDTSS	97.8	-1	#VALUE!	0.195724	noK4me3	93.7	34.7	31.25	0	62.3809	65.5678	14.08	NaN	25.348	-59	#VALUE!	0.0509628	59.1376	49.904	30.5	43.6	25.5	-18.1	-67.3	57.2344	38.3333	53.5714	83.3333	0	75	14.6344
chr1	172894753	172895354	-	Apcs	LDTSS	-1	-1	#VALUE!	0.280537	noK4me3	98.6	66.5	NaN	43.3	52.001	51.2626	5	NaN	45	-32.1	#VALUE!	0.0243289	NaN	NaN	15.6	7.1	14.3	7.2	16.6	NaN	NaN	87.5	8.33335	0	NaN	#VALUE!
chr1	172956467	172957068	+	Olfr16	LDTSS	98.1	94.2	PASS	0.410088	noK4me3	95.8	30.8	NaN	20.8	35.3432	93.3333	7.752	NaN	30.692	-65	.	0	33.5498	38.1894	22.7	1.3	1.5	0.2	-75.4	NaN	0	28.3333	18.1818	0	NaN	#VALUE!
chr1	173130914	173131515	-	Olfr1408	LDTSS	88.2	79.9	PASS	0.205044	noK4me3	-1	-1	NaN	-1	NaN	NaN	19.998	7.34	9.808	0	#VALUE!	0.027146	NaN	62.1574	24.3	41.9	40.2	-1.7	-63.9	68.8571	NaN	NaN	36.8498	NaN	NaN	-52.9429
chr1	173184203	173184804	-	Olfr1406	LDTSS	97.5	89.9	PASS	0.340187	noK4me3	92.2	61.1	78.9369	61.7	67.0637	62.6795	17.8433	NaN	7.24	-31.1	.	0.169791	23.2285	69.246	25	10.2	4.5	-5.7	-72.5	42.5589	13.3333	57.5	NaN	NaN	NaN	-57.5411
chr1	173203057	173203658	+	Olfr218	LDTSS	95.9	95	PASS	0.32807	noK4me3	96.5	55.8	88.6837	49.7	53.0442	78.1803	10.03	1.29857	20.2	-40.7	.	0	35.7706	55.7923	37.3	2	9.3	7.3	-58.6	36.734	20	NaN	NaN	NaN	NaN	-60.266
chr1	173215306	173215907	+	Olfr1404	LDTSS	95.9	97.4	PASS	0.2125	noK4me3	97	49.8	84	59.6	76.0282	79.5299	18.062	4.57833	26.8117	-47.2	.	0.0501945	25.9333	56.5057	50.2	11.2	22.6	11.4	-45.7	57.239	12.5	NaN	49.7692	NaN	NaN	-51.361
chr1	173226928	173227529	-	Fcer1a	LDTSS	94	95.7	PASS	0.761459	noK4me3	-1	-1	NaN	-1	69.0477	NaN	28.57	NaN	29.52	0	#VALUE!	0	NaN	20.7792	26.1	5.6	5	-0.6	-67.9	16.25	NaN	NaN	41.5585	NaN	NaN	-85.05
chr1	173277455	173278056	-	Mptx2	LDTSS	-1	89.9	#VALUE!	0.218092	noK4me3	82.2	68.1	100	17.4	30	69.5238	NaN	NaN	23.27	-14.1	#VALUE!	0	80.9524	44.0513	30.7	31	17.4	-13.6	31.7	36.8376	0	NaN	17.9894	NaN	60.7143	-84.0624
chr1	173333202	173333803	-	Ackr1	LDTSS	94.5	94.4	PASS	0.0838816	noK4me3	95	14.9	NaN	26.9	61.9048	61.2512	16.8467	4.915	22.965	-80.1	.	0.0501945	22.7248	24.46	31.1	2.4	0	-2.4	-63.4	15.1515	5	NaN	NaN	0	NaN	-81.6485
chr11	72689701	72690302	+	Ankfy1	HDTSS	0.4	0.5	PASS	6.65088	K4me3	0	NaN	NaN	NaN	NaN	NaN	0.62125	0.74475	0.4955	#VALUE!	#VALUE!	0.110889	NaN	0.250545	0.8	1.4	0.6	-0.8	0.4	NaN	NaN	NaN	NaN	NaN	NaN	#VALUE!
chr1	173420303	173420904	+	Aim2	LDTSS	36.5	54.7	PASS	2.99458	K4me3	-1	-1	NaN	-1	NaN	NaN	28.8457	NaN	40.5229	0	#VALUE!	0	NaN	39.0125	7.3	3.4	9.8	6.4	-29.2	37.1429	NaN	NaN	6.25	NaN	NaN	-20.9571
chr1	173535656	173536257	-	BC094916	LDTSS	97.8	86.1	PASS	1.81091	K4me3	90.4	65.3	82.6087	26.9	35.0427	85.348	25.15	NaN	20.8833	-25.1	.	0	NaN	33.9402	36.5	2.8	12	9.2	-61.3	37.1428	22.2222	NaN	NaN	NaN	NaN	-51.7572
chr1	173598973	173599574	-	Pydc4	LDTSS	89.8	-1	#VALUE!	1.08207	K4me3	-1	-1	NaN	-1	NaN	NaN	NaN	NaN	NaN	0	#VALUE!	0	26.169	NaN	22.2	8.3	9.5	1.2	-67.6	NaN	NaN	NaN	NaN	NaN	NaN	#VALUE!
chr1	173630558	173631159	+	Pyhin1	LDTSS	62.5	74.4	PASS	2.00664	K4me3	69.7	-1	0	20	43.1624	NaN	31.25	NaN	22.05	-70.7	#VALUE!	0.0944988	NaN	33.2721	22.5	7.7	13.3	5.6	-40	NaN	NaN	NaN	NaN	NaN	NaN	#VALUE!
chr1	173673379	173673980	+	Pydc3	LDTSS	-1	80.8	#VALUE!	1.6795	K4me3	76.8	8.3	96.4286	9.4	NaN	NaN	NaN	NaN	NaN	-68.5	#VALUE!	0	29.5652	NaN	6.3	10.3	12.5	2.2	7.3	NaN	75	NaN	NaN	NaN	NaN	#VALUE!
chr1	173741508	173742109	-	AI607873	LDTSS	98.2	96.3	PASS	1.3943	K4me3	93	39.1	100	55.2	64.6032	86.6667	13.6867	1.38833	29.3233	-53.9	.	0	25.0451	30.7738	21.2	6.1	12.5	6.4	-77	41.1111	0	NaN	20.7408	0	NaN	-61.2889
chr1	173766618	173767219	-	Ifi204	LDTSS	90.9	82.9	PASS	0.81272	noK4me3	86.8	95.6	57.7143	6.7	59.8708	77.2917	2.0825	6.66667	27.34	8.8	.	0.0484019	22.0128	10.6061	41.6	11.9	25.2	13.3	-49.3	55	NaN	58.3334	NaN	NaN	NaN	-39.8
chr1	173879886	173880487	-	Mndal	LDTSS	92.2	73.2	PASS	2.88087	K4me3	-1	-1	NaN	-1	NaN	NaN	3.845	NaN	12.5	0	#VALUE!	0.110377	NaN	33.6111	23.1	0	7.7	7.7	-69.1	NaN	NaN	NaN	NaN	NaN	NaN	#VALUE!
chr1	173912745	173913346	-	Mnda	LDTSS	93.1	85.8	PASS	0.81272	noK4me3	-1	-1	NaN	-1	NaN	NaN	15.17	3.125	34.51	0	#VALUE!	0.0514749	NaN	5.2139	22.1	8.4	5.6	-2.8	-71	43.3333	NaN	NaN	51.9941	NaN	NaN	-50.8667
chr1	173942371	173942972	-	Ifi203	LDTSS	97.6	-1	#VALUE!	2.16788	K4me3	99.3	-1	NaN	19.6	38.5531	NaN	NaN	NaN	NaN	-100.3	#VALUE!	0.0476335	NaN	12.5	-1	0	-1	-1	-98.6	NaN	NaN	NaN	NaN	NaN	NaN	#VALUE!
chr1	173982543	173983144	-	Ifi202b	LDTSS	92.3	95.2	PASS	0.0950658	noK4me3	-1	-1	NaN	-1	NaN	NaN	14.3912	6.395	25.3762	0	#VALUE!	0	NaN	19.6436	35.4	6.4	4.1	-2.3	-56.9	24.5238	NaN	NaN	9.5238	NaN	NaN	-77.0762
chr1	174031454	174032055	-	Ifi205	LDTSS	98.5	93	PASS	0.11557	noK4me3	91	43.9	NaN	-1	50.5602	75.7143	9.76333	2.77667	50.9733	-47.1	.	0	45.8652	30.3175	18	4.6	0	-4.6	-80.5	NaN	0	65	NaN	0	NaN	#VALUE!
chr1	174041632	174042233	+	Olfr433	LDTSS	95.5	93.2	PASS	0.140735	noK4me3	95.1	48.6	25.1537	23.3	47.8002	79.4471	10.2125	5.24	23.65	-46.5	.	0	26.6999	26.4153	30.7	5.9	5.4	-0.5	-64.8	NaN	0	0	3.7037	0	NaN	#VALUE!
chr1	174050074	174050675	+	Olfr432	LDTSS	98.6	-1	#VALUE!	0.329002	noK4me3	98.2	-1	NaN	-1	69.0973	64.5833	10.715	2	23.485	-99.2	#VALUE!	0.0478896	14.8827	37.8125	19.2	0	0	0	-79.4	36.3636	NaN	NaN	24.2857	NaN	NaN	37.3636
chr1	174068999	174069600	+	Olfr430	LDTSS	-1	-1	#VALUE!	0.182676	noK4me3	76.2	-1	NaN	-1	40.8333	NaN	NaN	NaN	NaN	-77.2	#VALUE!	0.0122925	NaN	NaN	-1	-1	-1	0	0	NaN	NaN	NaN	NaN	NaN	NaN	#VALUE!
chr1	174088737	174089338	+	Olfr429	LDTSS	94	95	PASS	0.287994	noK4me3	97.7	97.1	26.6667	-1	67.9064	86.0635	24.398	2.872	14.368	-0.6	.	0.0268899	37.5251	44.8606	29.9	0	4.9	4.9	-64.1	33.4707	0	33.3333	NaN	NaN	NaN	-61.5293
chr1	174099159	174099760	+	Olfr426	LDTSS	96.5	94.1	PASS	0	noK4me3	95.5	86.2	89.2857	47.5	54.75	NaN	6.112	2.2725	19.65	-9.3	.	0	35.9932	38.1784	31.9	2.7	5.3	2.6	-64.6	32.8571	0	NaN	NaN	NaN	NaN	-63.9428
chr1	174099159	174099760	+	Olfr427	LDTSS	96.5	94.1	PASS	0	noK4me3	95.5	86.2	89.2857	47.5	54.75	NaN	6.112	2.2725	19.65	-9.3	.	0	35.9932	38.1784	31.9	2.7	5.3	2.6	-64.6	32.8571	0	NaN	NaN	NaN	NaN	-63.9428
chr1	174117713	174118314	-	Olfr231	LDTSS	98.4	92.6	PASS	0.0894737	noK4me3	93.1	35.5	NaN	44.3	NaN	83.4432	16.3633	NaN	13.835	-57.6	.	0.144693	18.1936	35.827	18.4	3.7	0	-3.7	-80	NaN	NaN	16.6667	14.6199	0	NaN	#VALUE!
chr1	174136445	174137046	+	Olfr424	LDTSS	-1	-1	#VALUE!	0.141667	noK4me3	-1	-1	NaN	-1	NaN	NaN	NaN	NaN	NaN	0	#VALUE!	0	NaN	NaN	-1	-1	-1	0	0	NaN	NaN	NaN	NaN	NaN	NaN	#VALUE!
chr1	174151180	174151781	+	Olfr421-ps1	LDTSS	-1	97.8	#VALUE!	0.0950658	noK4me3	98.5	-1	NaN	-1	NaN	57.7778	8.335	NaN	5.555	-99.5	#VALUE!	0	74.0761	90.6948	-1	-1	49.4	50.4	0	NaN	NaN	NaN	NaN	NaN	NaN	#VALUE!
chr1	174158421	174159022	+	Olfr420	LDTSS	57.7	54.1	PASS	0.123026	noK4me3	74.5	40	NaN	53.1	50.3947	71.4069	21.0267	11.11	8.11667	-34.5	.	0.0240728	95.6522	86.3726	16.1	97.4	39.4	-58	-41.6	NaN	NaN	NaN	21.25	NaN	NaN	#VALUE!
chr1	174172475	174173076	+	Spta1	LDTSS	86.5	81.3	PASS	0.243257	noK4me3	78.9	47	NaN	18.6	21.8518	NaN	NaN	2.5	31.2	-31.9	.	0.0504506	66.5182	79.798	18.8	-1	52.1	53.1	-67.7	NaN	0	NaN	NaN	0	NaN	#VALUE!
chr1	174250675	174251276	-	Olfr419	LDTSS	-1	-1	#VALUE!	0.276809	noK4me3	-1	-1	NaN	-1	NaN	NaN	NaN	NaN	NaN	0	#VALUE!	0	NaN	NaN	-1	-1	-1	0	0	NaN	NaN	NaN	NaN	NaN	NaN	#VALUE!
chr1	174330217	174330818	+	Mptx1	LDTSS	-1	-1	#VALUE!	0.349507	noK4me3	96	43.2	NaN	22.9	88.8889	80.625	NaN	NaN	NaN	-52.8	#VALUE!	0.106279	NaN	NaN	-1	-1	-1	0	0	NaN	NaN	100	NaN	NaN	NaN	#VALUE!
chr1	174368618	174369219	+	Olfr417	LDTSS	-1	87.6	#VALUE!	0.492106	noK4me3	88.1	50.5	NaN	19.3	41.7308	77.4725	15.625	6.25	44.195	-37.6	#VALUE!	0	98.3871	87.037	45.7	-1	61.2	62.2	46.7	NaN	83.3333	NaN	NaN	NaN	NaN	#VALUE!
chr1	174390745	174391346	+	Olfr248	LDTSS	99.4	-1	#VALUE!	0.359759	noK4me3	98.1	86.7	100	-1	35.4167	75.6548	15.74	NaN	49.285	-11.4	#VALUE!	0.0499384	74.8036	95.5556	16.4	98.1	45.2	-52.9	-83	56.6666	80	58.3334	NaN	0	NaN	-40.4333
chr1	174430129	174430730	+	Olfr414	LDTSS	2.3	8	PASS	0.237665	noK4me3	4	6	13.1515	0	64.3646	86.0192	19.1133	0.595	3.29857	2	.	0	42.2266	58.7599	0.6	26.6	34.8	8.2	-1.7	19.6428	27.7778	0	NaN	0	NaN	-14.9572
chr1	174448324	174448925	+	Olfr220	LDTSS	99.1	92	PASS	0.180811	noK4me3	94	76.2	80.8279	30.7	50.9909	76.6386	3.95333	6.29667	28.8033	-17.8	.	0.0496823	40.1533	24.9117	22.7	5.8	0	-5.8	-76.4	NaN	0	NaN	51.1905	0	NaN	#VALUE!
chr11	73176741	73177342	-	Emc6	HDTSS	0.6	0.4	PASS	8.02748	K4me3	0.5	0	0.665188	1.5	0.752206	0.246914	1.1219	0.54625	0.5525	-0.5	patHypomet	0	0.431019	0.201525	0.7	0.4	1.5	1.1	0.1	NaN	0	NaN	0.476191	0	NaN	#VALUE!
chr1	174921518	174922119	-	Grem2	LDTSS	0.8	0.9	PASS	1.33186	K4me3	1.2	0	5.44193	5.7	17.6789	5.46501	2.41769	1.26739	0.377609	-1.2	patHypomet	0.0507066	1.73259	3.16846	5.1	1.6	3.1	1.5	4.3	2.22222	0	1.38889	1.5873	0	NaN	-0.27778
chr11	73176782	73177383	+	Tax1bp3	HDTSS	0.6	0.4	PASS	7.37786	K4me3	0.7	0	0.665188	1.5	0.752206	0.266667	0.812381	0.6075	0.5525	-0.7	patHypomet	0	0.455649	0.201525	0.8	0.5	1.6	1.1	0.2	NaN	0	NaN	0.476191	0	NaN	#VALUE!
chr11	73199181	73199782	+	Shpk	HDTSS	0.7	0.3	PASS	7.72643	K4me3	NaN	NaN	NaN	NaN	NaN	NaN	0.326667	1.07889	NaN	#VALUE!	#VALUE!	0.106023	NaN	0	1	0.4	1.1	0.7	0.3	NaN	NaN	NaN	NaN	NaN	NaN	#VALUE!
chr1	175631892	175632493	+	Kmo	LDTSS	94.7	93.5	PASS	3.03838	K4me3	-1	-1	NaN	-1	NaN	NaN	17.2845	6.94333	25.595	0	#VALUE!	0.00589016	NaN	28.5487	17.9	0.4	1.1	0.7	-76.8	18.4969	NaN	NaN	49.8611	NaN	NaN	-75.4031
chr1	175688052	175688653	-	Chml	LDTSS	97.2	97.2	PASS	0.215296	noK4me3	-1	-1	NaN	-1	NaN	NaN	24.5267	3.92357	58.5064	0	#VALUE!	0	NaN	96.5441	19	97.6	47.6	-50	-78.2	65.4775	NaN	NaN	32.6236	NaN	NaN	-129.322
chr11	74649194	74649795	+	Cluh	HDTSS	0.8	0.5	PASS	4.03564	K4me3	0.7	0	NaN	NaN	NaN	NaN	0.273651	0.924846	0.170923	-0.7	patHypomet	0.092194	NaN	0.362442	1	0.6	0.7	0.1	0.2	NaN	0	NaN	0.852272	0	NaN	#VALUE!
chr1	175698292	175698893	+	Wdr64	LDTSS	96.6	96.6	PASS	31.7101	K4me3	-1	-1	NaN	-1	NaN	NaN	20.831	NaN	24.254	0	#VALUE!	0.132913	NaN	40.8083	30	0	0	0	-66.6	17.6455	NaN	NaN	45.8334	NaN	NaN	-78.9545
chr11	74925497	74926098	-	Srr	HDTSS	0.5	0.6	PASS	15.163	K4me3	NaN	NaN	NaN	NaN	NaN	NaN	0.557931	0.156724	0.737057	#VALUE!	#VALUE!	0	NaN	0.882294	0.9	0.5	0.8	0.3	0.4	NaN	NaN	NaN	NaN	NaN	NaN	#VALUE!
chr11	74925571	74926172	+	Smg6	HDTSS	0.4	0.6	PASS	14.7436	K4me3	NaN	NaN	NaN	NaN	NaN	NaN	0.588364	0.144286	0.692833	#VALUE!	#VALUE!	0	NaN	0.820161	1	0.5	0.7	0.2	0.6	NaN	NaN	NaN	NaN	NaN	NaN	#VALUE!
chr11	75169954	75170555	-	Hic1	HDTSS	1.3	0.8	PASS	17.1249	K4me3	NaN	NaN	NaN	NaN	NaN	NaN	0.189394	0.910909	1.09375	#VALUE!	#VALUE!	0.101157	NaN	0.789241	1.1	1.2	0.2	-1	-0.2	NaN	NaN	NaN	2.5	NaN	NaN	#VALUE!
chr1	176772122	176772723	-	Mir350	LDTSS	98.5	98.1	PASS	0.0475329	noK4me3	-1	-1	NaN	-1	NaN	NaN	11.3633	NaN	34.2875	0	#VALUE!	0	NaN	89.0476	39.4	-1	60.3	61.3	-59.1	62.5	NaN	NaN	80	NaN	NaN	-34.6
chr1	176806823	176807424	-	Cep170	LDTSS	98.1	95.8	PASS	0.0475329	noK4me3	-1	-1	NaN	-1	NaN	NaN	10.1	NaN	52.5975	0	#VALUE!	0	NaN	77.1116	7.7	-1	47.9	48.9	-90.4	NaN	NaN	NaN	NaN	NaN	NaN	#VALUE!
chr11	75173087	75173688	+	Mir212	HDTSS	0.4	0.8	PASS	13.1284	K4me3	NaN	NaN	NaN	NaN	NaN	NaN	1.24064	0.556591	0.376545	#VALUE!	#VALUE!	0.087072	NaN	0.660072	0	1	1.7	0.7	-0.4	NaN	NaN	NaN	NaN	NaN	NaN	#VALUE!
chr1	176835832	176836433	-	Hmga2-ps1	LDTSS	0	0.7	PASS	2.75878	K4me3	-1	-1	NaN	-1	NaN	NaN	1.53846	2.59714	NaN	0	#VALUE!	0.176193	NaN	3.91667	1	0.8	0.6	-0.2	1	NaN	NaN	NaN	NaN	NaN	NaN	#VALUE!
chr1	177248466	177249067	-	Akt3	LDTSS	95.3	98	PASS	0.321546	noK4me3	-1	-1	NaN	-1	NaN	NaN	17.166	1.38833	38.256	0	#VALUE!	0	NaN	88.4105	25.4	98.1	37.2	-60.9	-69.9	NaN	NaN	NaN	20	NaN	NaN	#VALUE!
chr1	177444360	177444961	+	Zbtb18	LDTSS	86.6	85	PASS	1.40548	K4me3	-1	-1	NaN	-1	NaN	NaN	4.545	3.3325	19.09	0	#VALUE!	0	NaN	44.4444	6.9	3.3	1.7	-1.6	-79.7	11.9231	NaN	NaN	35.1852	NaN	NaN	-76.3769
chr1	177642642	177643243	-	2310043L19Rik	LDTSS	91.9	93.6	PASS	0.0689693	noK4me3	-1	-1	NaN	-1	NaN	NaN	8.824	NaN	19.158	0	#VALUE!	0.051475	NaN	79.5103	9.7	82.9	52.5	-30.4	-82.2	71.1111	NaN	NaN	NaN	NaN	NaN	-105.389
chr1	177729513	177730114	+	1700016C15Rik	LDTSS	99.5	97.8	PASS	35.2014	K4me3	-1	-1	NaN	-1	NaN	NaN	19.765	NaN	64.0043	0	#VALUE!	0.0668407	NaN	62.4452	13	47.5	26.4	-21.1	-86.5	28.75	NaN	NaN	29.2857	NaN	NaN	-116.55
chr11	75486476	75487077	+	Prpf8	IDTSS	0.4	0.3	PASS	4.4681	K4me3	NaN	NaN	NaN	NaN	NaN	NaN	0.780278	0.608889	0.099167	#VALUE!	#VALUE!	0.180803	NaN	0.180928	1.4	0.2	0.6	0.4	1	NaN	NaN	NaN	NaN	NaN	NaN	#VALUE!
chr1	177991134	177991735	+	Gm16432	LDTSS	7.4	8	PASS	1.62544	K4me3	-1	-1	NaN	-1	NaN	NaN	38.3098	1.04188	NaN	0	#VALUE!	0	NaN	73.4061	1.9	50.8	48.1	-2.7	-5.5	12.5	NaN	NaN	NaN	NaN	NaN	-46.3
chr11	75587807	75588408	+	Pitpna	IDTSS	0.9	0.3	PASS	12.9196	K4me3	0.4	0.7	NaN	0	NaN	NaN	1.03157	0.425882	1.14353	0.3	patHypomet	0.13573	NaN	0.080128	0.9	0.6	1	0.4	0	NaN	NaN	NaN	1.11111	NaN	NaN	#VALUE!
chr7	28451684	28452285	+	Lrfn1	HDTSS	0.1	1.2	PASS	0.621656	noK4me3	NaN	NaN	NaN	NaN	NaN	NaN	1.69987	0.745267	1.64535	#VALUE!	#VALUE!	0.00896329	NaN	0	3.7	0.9	0.2	-0.7	3.6	0.74074	NaN	NaN	0	NaN	NaN	-1.35926
chr11	75630719	75631320	+	Inpp5k	HDTSS	0.5	0.4	PASS	8.19431	K4me3	0.3	0	NaN	0	0.342857	NaN	1.30089	0.185111	0.372889	-0.3	patHypomet	0.375947	0.434091	0.418828	0.5	0.7	1.4	0.7	0	NaN	0	NaN	1.33333	0	NaN	#VALUE!
chr11	75651208	75651809	+	Myo1c	HDTSS	0.7	0.8	PASS	4.74304	K4me3	1	1.1	0.239234	0	0.162338	0.459676	1.06806	1.41364	0.547222	0.1	patHypomet	0.0212558	1.5937	3.72654	0	8.5	1.4	-7.1	-0.7	NaN	6.25	NaN	0	0	NaN	#VALUE!
chr11	76398840	76399441	-	Nxn	HDTSS	0.7	0.8	PASS	4.24535	K4me3	1.2	1.1	0.151515	1.6	0.222513	0.412294	0.542685	0.626481	0.580375	-0.1	patHypomet	0.0752917	2.6959	0.886905	0.6	0.1	0.7	0.6	-0.1	NaN	0	NaN	1.11111	8.33333	NaN	#VALUE!
chr11	76406624	76407225	+	Timm22	IDTSS	0.5	0.5	PASS	5.25659	K4me3	0.4	0	7.55411	0	3.82098	2.25979	0.388889	0.494074	0.546667	-0.4	patHypomet	0.304496	0.193159	0.308642	1.4	0.5	1.1	0.6	0.9	NaN	0	NaN	0	0	NaN	#VALUE!
chr11	76763254	76763855	-	Gosr1	IDTSS	0.5	0.5	PASS	7.17095	K4me3	0.5	0	NaN	0	NaN	NaN	0.417826	0.745217	0.785217	-0.5	patHypomet	0.473263	0.337837	0.521739	0.8	0.6	1.7	1.1	0.3	NaN	NaN	NaN	0	NaN	NaN	#VALUE!
chr11	77685838	77686439	+	Nufip2	HDTSS	0.4	0.4	PASS	10.0528	K4me3	NaN	NaN	NaN	NaN	NaN	NaN	NaN	0.883	0.156897	#VALUE!	#VALUE!	0	NaN	0.131752	0.8	0	0.6	0.6	0.4	NaN	NaN	NaN	0	NaN	NaN	#VALUE!
chr11	77930538	77931139	+	Sez6	HDTSS	1.6	0.8	PASS	6.48778	K4me3	NaN	NaN	NaN	NaN	NaN	NaN	0.80625	0.728561	1.45432	#VALUE!	#VALUE!	0	NaN	1.65642	0.5	0.6	0.2	-0.4	-1.1	NaN	NaN	NaN	0	NaN	NaN	#VALUE!
chr11	78037640	78038241	+	Flot2	HDTSS	1.3	0.8	PASS	10.6548	K4me3	NaN	NaN	NaN	NaN	NaN	NaN	1.01	0.17	1.41424	#VALUE!	#VALUE!	0.14162	NaN	3.12886	0.9	9.8	1.1	-8.7	-0.4	NaN	NaN	NaN	0	NaN	NaN	#VALUE!
chr1	179960788	179961389	+	Cdc42bpa	LDTSS	2.9	5.5	PASS	1.35888	K4me3	-1	-1	NaN	-1	NaN	NaN	0.606364	1.51545	0.396667	0	#VALUE!	0.244314	2.5	3.8961	0.5	0	3	3	-2.4	NaN	0	NaN	NaN	0	NaN	#VALUE!
chr11	78176365	78176966	-	Nek8	HDTSS	0.2	0.2	PASS	7.0647	K4me3	NaN	NaN	NaN	NaN	NaN	NaN	0.405405	1.77054	0.747568	#VALUE!	#VALUE!	0.10295	NaN	0.79637	0.6	0.1	1	0.9	0.4	NaN	NaN	NaN	0.833333	NaN	NaN	#VALUE!
chr11	78178526	78179127	+	Mir7653	HDTSS	0.6	0.6	PASS	6.44957	K4me3	NaN	NaN	NaN	NaN	NaN	NaN	0.5399	1.4952	0.571961	#VALUE!	#VALUE!	0.216912	NaN	0.876568	0.8	0.2	0.3	0.1	0.2	NaN	NaN	NaN	0.285714	NaN	NaN	#VALUE!
chr11	78188126	78188727	+	Rab34	HDTSS	1.2	0.9	PASS	8.90264	K4me3	NaN	NaN	NaN	NaN	NaN	NaN	1.98857	1.47592	0.477414	#VALUE!	#VALUE!	0.102438	NaN	0.642292	0.7	0.4	1.8	1.4	-0.5	NaN	NaN	NaN	0	NaN	NaN	#VALUE!
chr11	78301290	78301891	+	Spag5	HDTSS	0.6	0.4	PASS	17.4893	K4me3	NaN	NaN	NaN	NaN	NaN	NaN	0.972248	0.902326	0.686923	#VALUE!	#VALUE!	0.101157	NaN	1.14543	1	0.8	0.3	-0.5	0.4	NaN	NaN	NaN	0	NaN	NaN	#VALUE!
chr15	53902135	53902736	-	Samd12	HDTSS	0.7	1	PASS	0.990736	noK4me3	2.8	0	8.38722	11.5	6.71474	8.75541	1.10964	0.308704	0	-2.8	.	0.162364	0.714286	0.444444	4.2	1.7	2.1	0.4	3.5	17.451	0	NaN	2.85714	NaN	NaN	14.751
chr1	180586900	180587501	+	Mir6904	LDTSS	94.6	93.2	PASS	0	noK4me3	92.9	-1	0	0	88.8889	NaN	18.385	2.75	61.7467	-93.9	#VALUE!	0	NaN	86.6639	17.9	95.8	53.8	-42	-76.7	62.3377	NaN	NaN	34.4444	NaN	NaN	-126.662
chr11	78328121	78328722	+	Pigs	HDTSS	0.4	0.5	PASS	5.23235	K4me3	NaN	NaN	NaN	NaN	NaN	NaN	1.2493	0.727442	0.178837	#VALUE!	#VALUE!	0.0614626	NaN	0.699095	0.6	0.6	0.7	0.1	0.2	NaN	NaN	NaN	0	NaN	NaN	#VALUE!
chr11	78465400	78466001	+	Slc46a1	IDTSS	1.1	1.7	PASS	7.43285	K4me3	NaN	NaN	NaN	NaN	NaN	NaN	2.84788	0.851667	0.673636	#VALUE!	#VALUE!	0.392849	NaN	0.69395	0.4	0.5	0.3	-0.2	-0.7	NaN	NaN	NaN	0	NaN	NaN	#VALUE!
chr11	78497453	78498054	-	Sarm1	IDTSS	0.4	0.2	PASS	10.6819	K4me3	NaN	NaN	NaN	NaN	NaN	NaN	0.54	0	0.595	#VALUE!	#VALUE!	0.187461	NaN	2.41827	0.4	0.3	1	0.7	0	NaN	NaN	NaN	0	NaN	NaN	#VALUE!
chr11	78751428	78752029	-	Fam58b	HDTSS	0.1	0.6	PASS	7.4459	K4me3	NaN	NaN	NaN	NaN	NaN	NaN	0.540857	0.707838	0.193108	#VALUE!	#VALUE!	0.149815	NaN	0.743183	0.7	1.5	0.9	-0.6	0.6	NaN	NaN	NaN	0	NaN	NaN	#VALUE!
chr11	78826294	78826895	+	Lyrm9	HDTSS	0.5	0.4	PASS	6.02457	K4me3	NaN	NaN	NaN	NaN	NaN	NaN	1.24023	0.997442	1.52171	#VALUE!	#VALUE!	0.131377	NaN	0.206972	0.8	0.5	1.3	0.8	0.3	NaN	NaN	NaN	0.3003	NaN	NaN	#VALUE!
chr1	180892818	180893419	+	Lefty2	LDTSS	97.8	95.7	PASS	0.137939	noK4me3	-1	-1	NaN	-1	NaN	NaN	7.12794	1.38882	23.9788	0	#VALUE!	0.0694015	NaN	25.3982	28.2	1	2.7	1.7	-69.6	41.1555	NaN	NaN	24.8083	NaN	NaN	-55.5445
chr11	80080690	80081291	-	Crlf3	HDTSS	0.7	0.8	PASS	3.86881	K4me3	NaN	NaN	NaN	NaN	NaN	NaN	0.2966	0.9972	0.605918	#VALUE!	#VALUE!	0.213327	NaN	0.584481	0.3	1.7	1.2	-0.5	-0.4	NaN	NaN	NaN	0	NaN	NaN	#VALUE!
chr1	180934738	180935339	+	Lefty1	LDTSS	98.1	96.2	PASS	0.3784	noK4me3	-1	-1	NaN	-1	NaN	NaN	1.37067	NaN	33.4247	0	#VALUE!	0.103974	NaN	15.2955	14.8	1.4	2.4	1	-83.3	22.8501	NaN	NaN	42.8562	NaN	NaN	-74.7499
chr11	80089099	80089700	+	Atad5	IDTSS	0.4	0.7	PASS	13.2701	K4me3	NaN	NaN	NaN	NaN	NaN	NaN	1.65183	1.19927	0.751463	#VALUE!	#VALUE!	0.762649	NaN	0.325156	1	0.5	0.3	-0.2	0.6	NaN	NaN	NaN	0	NaN	NaN	#VALUE!
chr11	80141852	80142453	-	Tefm	HDTSS	0.6	0.6	PASS	10.5449	K4me3	NaN	NaN	NaN	NaN	NaN	NaN	1.08455	0.30303	0.631212	#VALUE!	#VALUE!	0.369288	NaN	0	1.1	0.8	0.3	-0.5	0.5	NaN	NaN	NaN	0	NaN	NaN	#VALUE!
chr1	181050936	181051537	+	9130409I23Rik	LDTSS	92.8	95.6	PASS	0.147259	noK4me3	94	47.3	30.303	58	75.2778	86.4122	19.7317	NaN	23.642	-46.7	.	0	NaN	53.1577	21.3	0.6	0	-0.6	-71.5	9.70779	NaN	NaN	24.4047	NaN	NaN	-86.4922
chr11	80208754	80209355	+	Rhot1	HDTSS	0.1	0.8	PASS	5.82512	K4me3	NaN	NaN	NaN	NaN	NaN	NaN	0.324138	0.538793	0.692857	#VALUE!	#VALUE!	0.235095	NaN	0.549759	0.7	1	0.4	-0.6	0.6	NaN	NaN	NaN	0	NaN	NaN	#VALUE!
chr11	80428314	80428915	+	Psmd11	HDTSS	0.3	0.5	PASS	5.10653	K4me3	NaN	NaN	NaN	NaN	NaN	NaN	0.879149	0.111915	1.32923	#VALUE!	#VALUE!	0.211534	NaN	0.202992	0.5	0.8	1.3	0.5	0.2	NaN	NaN	NaN	0	NaN	NaN	#VALUE!
chr11	80779724	80780325	-	Myo1d	HDTSS	1	0.5	PASS	3.88465	K4me3	NaN	NaN	NaN	NaN	NaN	NaN	0.586444	0.242203	0.340238	#VALUE!	#VALUE!	0.0806697	NaN	0.443489	0.9	0.7	0.8	0.1	-0.1	NaN	NaN	NaN	0.196078	NaN	NaN	#VALUE!
chr11	80810114	80810715	+	Tmem98	HDTSS	0.8	1.5	PASS	1.46327	K4me3	NaN	NaN	NaN	NaN	NaN	NaN	0.373846	0.860263	0.185167	#VALUE!	#VALUE!	0.0688893	NaN	1.92831	0.3	2.5	0.7	-1.8	-0.5	NaN	NaN	NaN	0	NaN	NaN	#VALUE!
chr1	181511150	181511751	-	Ccdc121	LDTSS	33.9	37.7	PASS	0.251645	noK4me3	38.7	3.7	10.8983	0.4	48.3908	62.449	7.84909	1.09857	8.816	-35	.	0.197193	9.2381	13.5902	2.1	0	0.6	0.6	-31.8	4.87013	0	20.2381	NaN	10	NaN	-32.8299
chr11	82388599	82389200	+	Tmem132e	HDTSS	0.7	0.7	PASS	8.59228	K4me3	NaN	NaN	NaN	NaN	NaN	NaN	1.19991	0.6725	0.554712	#VALUE!	#VALUE!	0	NaN	1.40284	0.7	0.3	1	0.7	0	NaN	NaN	NaN	0.555556	NaN	NaN	#VALUE!
chr11	82890323	82890924	-	Rad51d	IDTSS	0.9	1.4	PASS	21.3376	K4me3	NaN	NaN	NaN	NaN	NaN	NaN	3.66778	0.482222	NaN	#VALUE!	#VALUE!	0.195912	NaN	2.32262	0.3	0.2	1.7	1.5	-0.6	NaN	NaN	NaN	0	NaN	NaN	#VALUE!
chr11	82951801	82952402	+	Slfn5	IDTSS	0	1.5	PASS	6.58751	K4me3	NaN	NaN	NaN	NaN	NaN	NaN	0.36619	1.1079	NaN	#VALUE!	#VALUE!	0.210253	NaN	0.826215	1	0.5	1.2	0.7	1	NaN	NaN	NaN	3.65079	NaN	NaN	#VALUE!
chr1	182157797	182158398	-	Vmn1r1	LDTSS	90.8	-1	#VALUE!	0.0820175	noK4me3	-1	-1	NaN	-1	NaN	NaN	19.126	9.048	24.05	0	#VALUE!	0.0919379	NaN	33.2068	26.9	1.5	3.9	2.4	-63.9	12.5	NaN	NaN	NaN	NaN	NaN	12
chr11	83291398	83291999	+	AA465934	HDTSS	0.7	0.4	PASS	2.56678	K4me3	NaN	NaN	NaN	NaN	NaN	NaN	0.235446	0.669643	0.704464	#VALUE!	#VALUE!	0.110121	NaN	0.593026	0.6	1.2	1.4	0.2	-0.1	NaN	NaN	NaN	0	NaN	NaN	#VALUE!
chr1	182300533	182301134	+	1700047M11Rik	LDTSS	16.2	11.3	PASS	0.562939	noK4me3	16.4	8.2	1.05263	0	89.1775	NaN	26.2983	1.83636	3.89083	-8.2	.	0.0504506	NaN	48.8893	8.5	4.6	4.8	0.2	-7.7	17.803	NaN	NaN	9.52381	NaN	NaN	1.90302
chr11	83302396	83302997	+	Ap2b1	HDTSS	0.1	0.4	PASS	31.3205	K4me3	NaN	NaN	NaN	NaN	NaN	NaN	1.05618	0	0.490294	#VALUE!	#VALUE!	0.210254	NaN	0.787037	0.3	0.1	0.7	0.6	0.2	NaN	NaN	NaN	0	NaN	NaN	#VALUE!
chr11	83409771	83410372	+	Rasl10b	HDTSS	0.3	1.1	PASS	8.13932	K4me3	NaN	NaN	NaN	NaN	NaN	NaN	1.56677	2.31891	NaN	#VALUE!	#VALUE!	0.0422555	NaN	0.483528	0	0.5	0.5	0	-0.3	NaN	NaN	NaN	2.85714	NaN	NaN	#VALUE!
chr11	84513200	84513801	-	Aatf	HDTSS	0.7	0.5	PASS	14.6047	K4me3	0.7	0.9	0.177305	0.3	0.87578	0.106507	0.642909	1.283	0.234691	0.2	patHypomet	0.14623	0.724004	1.08836	0.5	0.4	0.4	0	-0.2	NaN	0	NaN	0.6615	1.33333	0.961538	#VALUE!
chr1	182564706	182565307	+	Capn8	LDTSS	97.6	95	PASS	0.236732	noK4me3	-1	-1	NaN	-1	NaN	NaN	19.1225	5.295	43.7075	0	#VALUE!	0	NaN	54.9607	24.7	2.4	1	-1.4	-72.9	31.1529	NaN	NaN	19.2381	NaN	NaN	-66.2472
chr1	182748879	182749480	-	Ccdc185	LDTSS	3	1.1	PASS	32.2777	K4me3	1.3	0	0.309598	0.7	61.28	86.4864	20.4843	1.84952	2.47857	-1.3	patHypomet	0	37.5361	41.9027	1.4	3.3	1.3	-2	-1.6	5.18798	0	NaN	17.9262	100	NaN	0.787984
chr11	84828702	84829303	-	Dhrs11	HDTSS	0.7	0.5	PASS	5.37681	K4me3	NaN	NaN	NaN	NaN	NaN	NaN	0.8566	0.707059	0.620217	#VALUE!	#VALUE!	0.102694	NaN	0.446167	0.7	0.5	0.9	0.4	0	NaN	NaN	NaN	0	NaN	NaN	#VALUE!
chr1	182954487	182955088	+	Tlr5	LDTSS	0.4	1	PASS	5.05061	K4me3	0.8	-1	0	0	4.10256	NaN	2.50684	0.278	NaN	-1.8	#VALUE!	0	0.694445	0.908521	0.6	0.8	1	0.2	0.2	NaN	0	0	3.57143	NaN	NaN	#VALUE!
chr11	84828877	84829478	+	4930502E09Rik	HDTSS	0.5	0.6	PASS	5.63964	K4me3	NaN	NaN	NaN	NaN	NaN	NaN	1.18972	0.861892	0.284062	#VALUE!	#VALUE!	0.102694	NaN	0.386207	0.7	0.6	0.5	-0.1	0.2	NaN	NaN	NaN	0	NaN	NaN	#VALUE!
chr11	85139654	85140255	-	Usp32	HDTSS	0.8	1.1	PASS	4.64239	K4me3	0.8	0	NaN	0.8	2.5	0.892859	1.27286	1.367	NaN	-0.8	patHypomet	0.0222802	NaN	1.28701	0.9	0.5	0.4	-0.1	0.1	NaN	0	NaN	0	0	NaN	#VALUE!
chr11	85310953	85311554	+	Ppm1d	HDTSS	0.5	0.6	PASS	14.7781	K4me3	0.6	0.7	0.530304	0.3	0.085034	0.390323	0.601852	0.707321	0.620116	0.1	patHypomet	0.0681211	1.2997	0.458916	0.8	1	0.5	-0.5	0.3	NaN	0	NaN	0	0	NaN	#VALUE!
chr11	85832087	85832688	-	2610027K06Rik	HDTSS	1.1	0.7	PASS	4.66755	K4me3	0.8	2.4	NaN	1.4	1.13748	0.685223	1.23082	0.902083	NaN	1.6	patHypomet	0.177986	1.18561	0.203341	0.7	0.7	0.7	0	-0.4	NaN	0	0	0	0	NaN	#VALUE!
chr11	86807359	86807960	-	Dhx40	HDTSS	0.5	0.4	PASS	18.3431	K4me3	0.3	1.9	0.919119	1.3	0.788793	1.69683	1.23125	0.476364	0.514762	1.6	patHypomet	0	2.50243	0.57355	0.7	0.4	0.5	0.1	0.2	NaN	0	NaN	0	NaN	NaN	#VALUE!
chr11	87108413	87109014	-	Prr11	IDTSS	0.6	0.4	PASS	3.70105	K4me3	0.6	0	NaN	0.3	NaN	NaN	1.39739	0.985	0.83	-0.6	patHypomet	0.0289386	0.989057	0.274725	0.3	1.1	0.7	-0.4	-0.3	NaN	0	NaN	0	0	NaN	#VALUE!
chr11	87126774	87127375	+	Trim37	HDTSS	0.7	0.6	PASS	11.31	K4me3	0.7	0	2.94118	1.2	0.899137	0.625	0.527075	1.33667	0.99025	-0.7	patHypomet	0.278631	1.90365	0.571629	1.2	0.8	0.7	-0.1	0.5	NaN	0	NaN	0.621117	0	3.17461	#VALUE!
chr11	87591916	87592517	+	Mtmr4	HDTSS	0.2	0.3	PASS	22.0227	K4me3	NaN	NaN	NaN	NaN	NaN	NaN	0.747727	0.757429	0.190571	#VALUE!	#VALUE!	0.0110121	NaN	0.573556	0.6	0.3	0.6	0.3	0.4	NaN	NaN	NaN	1.1218	NaN	NaN	#VALUE!
chr1	184557390	184557991	-	1700112H15Rik	LDTSS	5.7	18.6	PASS	0.776372	noK4me3	18.1	4.4	5.232	0	66.4681	68.8599	36.3656	3.93556	9.23222	-13.7	.	0.154169	92.1145	83.9979	10.4	95.6	61.4	-34.2	4.7	57.9545	91.6667	1.66667	4.7619	13.3333	20	-56.2455
chr1	184712196	184712797	+	4930488B22Rik	LDTSS	95.9	95.4	PASS	0.294518	noK4me3	-1	-1	NaN	-1	NaN	NaN	27.7583	0.926667	45.6767	0	#VALUE!	0	NaN	33.6049	10.9	3.9	4.8	0.9	-85	24.418	NaN	NaN	27.6191	NaN	NaN	-74.882
chr11	87737264	87737865	+	Supt4a	HDTSS	0.7	0.5	PASS	10.6325	K4me3	NaN	NaN	NaN	NaN	NaN	NaN	0.6318	0.9688	0.679918	#VALUE!	#VALUE!	0.0145974	NaN	0.254884	2.3	0.6	0.9	0.3	1.6	NaN	NaN	NaN	0	NaN	NaN	#VALUE!
chr1	184822187	184822788	-	Mir1981	LDTSS	18.6	29	PASS	0.209704	noK4me3	0	-1	NaN	-1	NaN	NaN	10.9617	4.765	1.25167	-1	#VALUE!	0	NaN	91.005	4.8	95.4	43.1	-52.3	-13.8	58.9439	NaN	NaN	13.6905	NaN	NaN	-65.4561
chr11	87756563	87757164	+	Mir142	IDTSS	0.2	1.7	PASS	12.2197	K4me3	1.5	0	0.74074	6.6	60.8357	82.537	41.3295	0	1.028	-1.5	patHypomet	0	35.615	31.0961	1.9	2.6	1.3	-1.3	1.7	NaN	0	NaN	3.2197	0	NaN	#VALUE!
chr11	87756654	87757255	-	Mir142b	IDTSS	0.2	1.5	PASS	12.024	K4me3	1.5	0	0.694444	6	61.6818	82.9689	34.5662	0.25	0.893913	-1.5	patHypomet	0	39.8732	30.4892	2	3.5	1.6	-1.9	1.8	NaN	0	NaN	3.2197	0	NaN	#VALUE!
chr11	88067978	88068579	+	Vezf1	HDTSS	0.4	0.5	PASS	2.8846	K4me3	0.4	1.6	NaN	2.3	NaN	NaN	0.671642	2.77756	1.92104	1.2	patHypomet	0.0355971	NaN	0.918303	0.7	1.3	0.6	-0.7	0.3	NaN	NaN	NaN	1.13636	0	NaN	#VALUE!
chr1	185242625	185243226	+	Snora36b	LDTSS	98.5	97.9	PASS	0.0801536	noK4me3	97.9	-1	39.0625	0	75	100	13.4933	NaN	65.08	-98.9	#VALUE!	0.0238167	NaN	73.3333	25.6	95.2	44.2	-51	-72.9	81.3333	100	37.5	35.6517	0	NaN	-111.767
chr1	185242674	185243275	+	Mir664	LDTSS	97.8	97.3	PASS	0.00279605	noK4me3	96.5	-1	34.7283	0	75	92.8572	11.5657	NaN	62.0329	-97.5	#VALUE!	0.0238167	NaN	76.1224	21.9	95.9	40.9	-55	-75.9	84.4445	100	37.5	32.3443	0	NaN	-108.756
chr1	185313018	185313619	+	Mir194-1	LDTSS	94.9	97.3	PASS	0.0820175	noK4me3	-1	-1	NaN	-1	NaN	NaN	14.7179	2.03958	51.8133	0	#VALUE!	0	NaN	95.1852	18	98.9	62.5	-36.4	-76.9	75.329	NaN	NaN	37.4074	NaN	NaN	-120.871
chr1	185313280	185313881	+	Mir215	LDTSS	96.7	97.4	PASS	0.162171	noK4me3	-1	-1	NaN	-1	NaN	NaN	11.1686	2.30143	51.255	0	#VALUE!	0	NaN	91.3933	26.3	98	60.9	-37.1	-70.4	79.0433	NaN	NaN	31.2939	NaN	NaN	-116.357
chr11	88955141	88955742	-	Scpep1	IDTSS	0.6	1	PASS	5.72819	K4me3	0.8	1.1	0.581958	2.5	1.0694	3.14394	0.247037	0.349615	0.943654	0.3	patHypomet	0.2164	0.885667	0.201613	0.4	0.5	2.4	1.9	-0.2	NaN	0	NaN	1.38889	4	1.19047	#VALUE!
chr11	90390616	90391217	-	Hlf	HDTSS	1.2	0.7	PASS	2.82215	K4me3	0.3	0.7	2.74725	NaN	NaN	NaN	3.92694	0.816322	1.50588	0.4	patHypomet	0.279911	0.795582	0.252211	1.1	0.2	0.6	0.4	-0.1	NaN	0	NaN	0	0	0	#VALUE!
chr11	90687300	90687901	-	Tom1l1	HDTSS	0.2	0.5	PASS	1.73635	K4me3	0.3	NaN	NaN	1.4	NaN	NaN	0.690395	0.822895	NaN	#VALUE!	#VALUE!	0.0612065	0.826446	0.466899	0.5	1.2	1.3	0.1	0.3	NaN	NaN	NaN	0	NaN	NaN	#VALUE!
chr1	185441518	185442119	-	9630028B13Rik	LDTSS	58.8	75.5	PASS	0.191996	noK4me3	68.6	24.3	15.606	3.3	64.9798	87.7778	11.7857	2.301	36.898	-44.3	.	0	15.9339	16.2707	7.1	0	0.7	0.7	-51.7	2.38095	0	0	5.55557	NaN	46.6666	-73.1191
chr11	91577254	91577855	-	Kif2b	IDTSS	2.4	0.9	PASS	35.8464	K4me3	NaN	NaN	NaN	NaN	NaN	NaN	19.2726	2.71105	2.45632	#VALUE!	#VALUE!	0.0501945	NaN	47.4556	0	1.4	4.7	3.3	-2.4	NaN	NaN	NaN	0	NaN	NaN	#VALUE!
chr11	93885918	93886519	+	Mbtd1	HDTSS	0.7	1.3	PASS	12.6494	K4me3	NaN	NaN	NaN	NaN	NaN	NaN	0.21359	0.854744	NaN	#VALUE!	#VALUE!	0.24457	NaN	0.367647	0.7	0.1	0	-0.1	0	NaN	NaN	NaN	1.28205	NaN	NaN	#VALUE!
chr1	185497005	185497606	+	5033404E19Rik	LDTSS	93.4	95.7	PASS	0.523794	noK4me3	99	-1	98.0384	-1	NaN	62.3809	13.5414	0.843571	29.0171	-100	#VALUE!	0.0125486	NaN	42.1012	22.9	2.8	3.4	0.6	-70.5	11.53	NaN	NaN	26.7131	NaN	NaN	-86.97
chr1	185537035	185537636	+	Mir297c	LDTSS	97.4	95.5	PASS	1.01031	K4me3	92.5	5.6	4.16667	5.8	60.5068	80.6127	30.6533	4.195	31.09	-86.9	.	0.0865598	73.5735	85.9649	24.4	96.1	58.9	-37.2	-73	NaN	100	0	NaN	0	27.7778	#VALUE!
chr11	93995790	93996391	+	Spag9	HDTSS	0.5	1	PASS	8.23905	K4me3	NaN	NaN	NaN	NaN	NaN	NaN	0.856011	0	1.31425	#VALUE!	#VALUE!	0	NaN	0.0351	1.2	1.2	1.3	0.1	0.7	NaN	NaN	NaN	0.431034	NaN	NaN	#VALUE!
chr1	186705691	186706292	-	Tgfb2	LDTSS	1.5	2.1	PASS	2.62363	K4me3	-1	-1	NaN	-1	NaN	NaN	1.45381	NaN	0.729	0	#VALUE!	0	NaN	1.62181	1.9	0.2	2.8	2.6	0.4	1.28205	NaN	NaN	NaN	NaN	NaN	-1.01795
chr11	94211153	94211754	+	Tob1	HDTSS	1.4	0.7	PASS	7.20357	K4me3	NaN	NaN	NaN	NaN	NaN	NaN	0.402222	0.894303	0.922589	#VALUE!	#VALUE!	0	NaN	0.315789	0.5	0.2	1.1	0.9	-0.9	NaN	NaN	NaN	6.66667	NaN	NaN	#VALUE!
chr11	94548906	94549507	-	Rsad1	HDTSS	0.6	0.3	PASS	8.24277	K4me3	NaN	NaN	NaN	NaN	NaN	NaN	0.303846	0.92359	0.341795	#VALUE!	#VALUE!	0.330362	NaN	0.33822	0.4	0.3	0.2	-0.1	-0.2	NaN	NaN	NaN	0.555556	NaN	NaN	#VALUE!
chr1	187124837	187125438	+	1700007P06Rik	LDTSS	96.3	96.6	PASS	1.97495	K4me3	96.7	-1	60.4166	-1	NaN	67.8572	21.1725	NaN	61.98	-97.7	#VALUE!	0	NaN	60.1326	33.9	72.3	50.3	-22	-62.4	43.9015	NaN	NaN	40	NaN	NaN	-124.998
chr11	94653453	94654054	-	Eme1	IDTSS	0.9	0.3	PASS	7.24085	K4me3	NaN	NaN	NaN	NaN	NaN	NaN	1.37667	0.511167	0.133333	#VALUE!	#VALUE!	0.510652	NaN	0.833333	0.8	0.9	0.3	-0.6	-0.1	NaN	NaN	NaN	4.04762	NaN	NaN	#VALUE!
chr11	94653490	94654091	+	Mrpl27	IDTSS	0.9	0.4	PASS	7.45335	K4me3	NaN	NaN	NaN	NaN	NaN	NaN	1.33226	0.494677	0.129032	#VALUE!	#VALUE!	0.477104	NaN	0.807292	0.7	0.9	0.6	-0.3	-0.2	NaN	NaN	NaN	4.04762	NaN	NaN	#VALUE!
chr11	94990911	94991512	+	Ppp1r9b	HDTSS	0.9	0.9	PASS	5.39639	K4me3	NaN	NaN	NaN	NaN	NaN	NaN	1.27915	0.451136	0.138875	#VALUE!	#VALUE!	0.00256094	NaN	0.611672	2.5	0.3	0.8	0.5	1.6	NaN	NaN	NaN	0	NaN	NaN	#VALUE!
chr1	188008689	188009290	-	9330162B11Rik	LDTSS	74.9	27.4	DNAmeDiffFAIL	0.282401	noK4me3	-1	-1	NaN	-1	NaN	NaN	16.8921	2.6525	12.8644	0	#VALUE!	0	NaN	53.1838	17.4	4.9	0.5	-4.4	-57.5	20.7773	NaN	NaN	6.66667	NaN	NaN	-11.5227
chr1	188262537	188263138	+	Ush2a	LDTSS	68.1	62.6	PASS	0.50329	noK4me3	14.5	0	8.33333	1.2	82.4074	84.2424	24.874	2.59714	17.5271	-14.5	.	0	NaN	80.5691	9.3	58.1	38.4	-19.7	-58.8	55	NaN	NaN	23.2906	NaN	NaN	-65.7
chr11	95076413	95077014	-	Itga3	HDTSS	0.9	0.8	PASS	14.0036	K4me3	NaN	NaN	NaN	NaN	NaN	NaN	4.81193	0.717875	0.357143	#VALUE!	#VALUE!	0.0888647	NaN	0.683891	0.7	0.5	0.4	-0.1	-0.2	NaN	NaN	NaN	5.994	NaN	NaN	#VALUE!
chr1	189401972	189402573	-	Kcnk2	LDTSS	96.7	96.6	PASS	0.230208	noK4me3	-1	-1	NaN	-1	NaN	NaN	12.4035	1.16947	43.8335	0	#VALUE!	0	NaN	21.0244	60.6	10.6	24.2	13.6	-36.1	53.9807	NaN	NaN	25.8457	NaN	NaN	-53.2193
chr11	95119816	95120417	+	Dlx3	HDTSS	0.7	0.8	PASS	2.42698	K4me3	0.9	2	NaN	0	14.4558	NaN	1.39875	0.733462	0.320513	1.1	patHypomet	0	NaN	3.39526	0.3	1.5	1.5	0	-0.4	NaN	NaN	NaN	0	NaN	NaN	#VALUE!
chr11	95145500	95146101	-	Dlx4	HDTSS	0.9	0.5	PASS	10.9708	K4me3	NaN	NaN	NaN	NaN	NaN	NaN	1.1575	0.762344	0.532656	#VALUE!	#VALUE!	0.237656	NaN	0.25155	1.5	0.2	0.7	0.5	0.6	NaN	NaN	NaN	0	NaN	NaN	#VALUE!
chr11	95336717	95337318	+	Fam117a	HDTSS	0.1	0.9	PASS	1.23306	K4me3	NaN	NaN	NaN	NaN	NaN	NaN	1.0304	1.33177	1.02333	#VALUE!	#VALUE!	0.00973157	NaN	1.80361	0	0.3	1.1	0.8	-0.1	NaN	NaN	NaN	1.81818	NaN	NaN	#VALUE!
chr11	95712453	95713054	-	Zfp652os	HDTSS	0.7	0.6	PASS	1.9647	K4me3	0	3.8	NaN	1.1	1.60257	2.52525	0.983289	0.593712	0.597432	3.8	patHypomet	0.0932184	NaN	0.464286	0.2	0.3	0.3	0	-0.5	NaN	0	NaN	0	0	0	#VALUE!
chr11	95858516	95859117	+	4833417C18Rik	IDTSS	0.9	0.4	PASS	13.0334	K4me3	NaN	NaN	NaN	NaN	NaN	NaN	0.401176	1.47379	1.61931	#VALUE!	#VALUE!	0.202827	NaN	0.238095	0.8	0.5	0.2	-0.3	-0.1	NaN	NaN	NaN	1.28601	NaN	NaN	#VALUE!
chr1	190924807	190925408	+	Angel2	LDTSS	96.5	96.4	PASS	0.380263	noK4me3	-1	-1	NaN	-1	NaN	NaN	9.536	NaN	47.428	0	#VALUE!	0	NaN	30.0595	33.7	0	13.6	13.6	-62.8	51.3285	NaN	NaN	48.4127	NaN	NaN	-45.0715
chr9	105827784	105828385	-	Col6a6	IDTSS	2.8	2.3	PASS	0.463213	noK4me3	2.4	0	0.117096	1.3	31.1517	14.8298	2.04647	0.226471	1.71375	-2.4	.	0.0906574	3.8906	3.39242	6	0.3	1.7	1.4	3.2	NaN	0	0	0	NaN	0	#VALUE!
chr11	95914570	95915171	-	B4galnt2	HDTSS	0.6	0.3	PASS	9.60911	K4me3	0.1	0.7	0.348087	2.2	1.03541	1.27203	0.542105	0.313158	1.0779	0.6	patHypomet	0.355971	0.46474	0.902451	1.9	0.6	0.4	-0.2	1.3	NaN	0	NaN	0	0	0	#VALUE!
chr11	96005643	96006244	-	Igf2bp1	HDTSS	0.4	0.6	PASS	4.8698	K4me3	NaN	NaN	NaN	NaN	NaN	NaN	0.227273	0.864333	0.705122	#VALUE!	#VALUE!	0.0763162	NaN	0.823367	0.4	1.1	1.3	0.2	0	NaN	NaN	NaN	0.555556	NaN	NaN	#VALUE!
chr1	191036521	191037122	+	Spata45	LDTSS	93.8	95.8	PASS	3.30774	K4me3	95.9	16.8	16.1765	0	69.4298	NaN	8.80333	NaN	38.3067	-79.1	.	0.139571	NaN	48.1481	36	65.4	33.6	-31.8	-57.8	50.5556	NaN	NaN	17.9337	NaN	NaN	-110.644
chr11	96034616	96035217	+	Snf8	IDTSS	0.4	0.9	PASS	6.22775	K4me3	NaN	NaN	NaN	NaN	NaN	NaN	0.393667	1.2815	0.431333	#VALUE!	#VALUE!	0.616931	NaN	0.815847	1.6	0.6	1.1	0.5	1.2	NaN	NaN	NaN	0	NaN	NaN	#VALUE!
chr11	96075393	96075994	-	Atp5g1	IDTSS	0.1	0.4	PASS	4.04217	K4me3	0.7	0	0.264479	1	NaN	NaN	1.16742	0.824839	0.640323	-0.7	patHypomet	0.163645	0.150037	NaN	0.2	1	0.4	-0.6	0.1	NaN	0	NaN	0	0	0	#VALUE!
chr11	96203153	96203754	+	Gm11538	HDTSS	0.5	0.2	PASS	9.35001	K4me3	0	0	NaN	5.6	NaN	5.06173	0.314028	0.259722	0	0	patHypomet	0.284265	NaN	0.575225	0.7	0.4	0.2	-0.2	0.2	NaN	0	NaN	4.7619	0	13.3333	#VALUE!
chr1	191164516	191165117	-	Fam71a	LDTSS	-1	-1	#VALUE!	21.8447	K4me3	-1	-1	NaN	-1	NaN	NaN	22.5625	2.7775	34.33	0	#VALUE!	0	NaN	37.5786	22.4	5.4	0	-5.4	23.4	13.3333	NaN	NaN	31.8182	NaN	NaN	8.93332
chr11	96271029	96271630	+	Hoxb9	HDTSS	0.4	0.5	PASS	9.15149	K4me3	NaN	NaN	NaN	NaN	NaN	NaN	0.905917	0.465854	0.55	#VALUE!	#VALUE!	0	NaN	0.727986	0.7	1.5	1.3	-0.2	0.3	NaN	NaN	NaN	0	NaN	NaN	#VALUE!
chr11	96303211	96303812	+	Hoxb5	HDTSS	0.4	0.4	PASS	10.6194	K4me3	NaN	NaN	NaN	NaN	NaN	NaN	2.13864	0.700441	0	#VALUE!	#VALUE!	0.0522432	NaN	8.26117	1.8	0.5	0.8	0.3	1.4	NaN	NaN	NaN	0	NaN	NaN	#VALUE!
chr11	96317966	96318567	+	Hoxb4	IDTSS	0.5	0.3	PASS	2.48849	K4me3	NaN	NaN	NaN	NaN	NaN	NaN	1.19056	0.473056	1.41778	#VALUE!	#VALUE!	0.0230485	NaN	6.71818	1.4	0.6	0.2	-0.4	0.9	NaN	NaN	NaN	1.19047	NaN	NaN	#VALUE!
chr11	97041068	97041669	-	Lrrc46	HDTSS	0.7	0.5	PASS	9.26147	K4me3	NaN	NaN	NaN	NaN	NaN	NaN	NaN	1.03571	0	#VALUE!	#VALUE!	0.183108	NaN	0.142857	2.2	0.1	0.6	0.5	1.5	NaN	NaN	NaN	0	NaN	NaN	#VALUE!
chr11	97041285	97041886	+	Mrpl10	HDTSS	0.7	0.4	PASS	8.49255	K4me3	NaN	NaN	NaN	NaN	NaN	NaN	0.641154	0.78125	0.431034	#VALUE!	#VALUE!	0.0507067	NaN	0.5698	1.9	0.1	0.5	0.4	1.2	NaN	NaN	NaN	0	NaN	NaN	#VALUE!
chr3	55181743	55182344	+	Sohlh2	IDTSS	0.6	3.4	PASS	0.932951	noK4me3	NaN	NaN	NaN	NaN	NaN	NaN	23.2342	3.94077	2.0746	#VALUE!	#VALUE!	0	NaN	49.9162	3.7	0	1.4	1.4	3.1	0.621117	NaN	NaN	0	NaN	NaN	-2.77888
chr11	97115030	97115631	-	Tbx21	HDTSS	0.2	0.7	PASS	13.93	K4me3	NaN	NaN	NaN	NaN	NaN	NaN	0.820465	0.551163	0.587105	#VALUE!	#VALUE!	0.0466091	NaN	1.18154	0.9	1.3	1.3	0	0.7	NaN	NaN	NaN	0	NaN	NaN	#VALUE!
chr11	97187591	97188192	-	Kpnb1	HDTSS	1.2	0.4	PASS	8.52518	K4me3	NaN	NaN	NaN	NaN	NaN	NaN	1.41431	1.34933	0.130667	#VALUE!	#VALUE!	0.0507066	NaN	0.548885	0	0.6	1.1	0.5	-1.2	NaN	NaN	NaN	0	NaN	NaN	#VALUE!
chr11	97280275	97280876	-	Npepps	HDTSS	0.5	1	PASS	4.11952	K4me3	NaN	NaN	NaN	NaN	NaN	NaN	0.166163	0.406204	0.396786	#VALUE!	#VALUE!	0.00921938	NaN	1.45424	0.9	1.3	0.9	-0.4	0.4	NaN	NaN	NaN	2.25564	NaN	NaN	#VALUE!
chr5	134746953	134747554	-	Eln	HDTSS	1.6	0.8	PASS	0.79408	noK4me3	NaN	NaN	NaN	NaN	NaN	NaN	0	0	0.5555	#VALUE!	#VALUE!	0	NaN	1.46705	4.7	0.9	0.4	-0.5	3.1	NaN	NaN	NaN	1.04167	NaN	NaN	#VALUE!
chr1	191977072	191977673	+	Rd3	LDTSS	93.7	92.9	PASS	5.42342	K4me3	93.7	13.3	15.8322	17.1	57.2253	57.8636	7.00571	2.28857	30.0914	-80.4	.	0	13.3314	NaN	24.7	1	0	-1	-69	9.375	0	NaN	16.6667	0	NaN	-84.525
chr1	191998333	191998934	-	Mir3473c	LDTSS	80.8	-1	#VALUE!	0.0838816	noK4me3	-1	-1	NaN	-1	NaN	NaN	66.6667	NaN	7.40667	0	#VALUE!	0.0478896	NaN	85.9628	6.7	42.9	61.2	18.3	-74.1	NaN	NaN	NaN	NaN	NaN	NaN	#VALUE!
chr11	97362250	97362851	+	Socs7	HDTSS	0.7	0.7	PASS	5.29946	K4me3	NaN	NaN	NaN	NaN	NaN	NaN	0.810309	0.469071	0.181818	#VALUE!	#VALUE!	0	NaN	0.55153	0.5	0.1	0.6	0.5	-0.2	NaN	NaN	NaN	0.833333	NaN	NaN	#VALUE!
chr11	97703133	97703734	+	Psmb3	IDTSS	0.6	0.4	PASS	4.9369	K4me3	NaN	NaN	NaN	NaN	NaN	NaN	0.682	0.679667	0.222333	#VALUE!	#VALUE!	0	NaN	2.14613	0.8	1.8	2.1	0.3	0.2	NaN	NaN	NaN	0.416666	NaN	NaN	#VALUE!
chr11	97799371	97799972	+	Lasp1	HDTSS	0.8	0.6	PASS	10.8906	K4me3	NaN	NaN	NaN	NaN	NaN	NaN	0.542717	0.517391	0.950326	#VALUE!	#VALUE!	0.0768283	NaN	0.679268	0.5	0.4	0.7	0.3	-0.3	NaN	NaN	NaN	0.54945	NaN	NaN	#VALUE!
chr11	97883853	97884454	-	Fbxo47	HDTSS	0.5	0.6	PASS	2.58542	K4me3	NaN	NaN	NaN	NaN	NaN	NaN	1.37406	0.275455	0.378788	#VALUE!	#VALUE!	0.231253	NaN	0	0.4	0.8	0.9	0.1	-0.1	NaN	NaN	NaN	0	NaN	NaN	#VALUE!
chr11	98022326	98022927	-	Cacnb1	HDTSS	0.3	0.5	PASS	16.85	K4me3	0.7	0	1.79054	0.4	0.13587	0.488996	0.949082	1.27548	0.761778	-0.7	patHypomet	0.0740113	1.02856	0.665446	0.2	0.8	1.2	0.4	-0.1	NaN	0	NaN	1.49123	5.37634	0	#VALUE!
chr1	192841404	192842005	+	1700065J18Rik	LDTSS	97.1	93.7	PASS	30.0865	K4me3	92.6	86.7	0	15.3	59.4792	72.7841	5.12667	NaN	46.665	-5.9	.	0	23.7132	37.022	15.6	2	0	-2	-81.5	40.3846	NaN	NaN	29.1667	NaN	38.0953	-55.3154
chr11	98053161	98053762	-	Stac2	HDTSS	0.5	0.4	PASS	16.5284	K4me3	0	0	NaN	NaN	NaN	NaN	0.640833	2.62227	1.51271	0	patHypomet	0.000768282	NaN	1.62162	1.5	0.7	0	-0.7	1	NaN	NaN	NaN	4.22222	NaN	NaN	#VALUE!
chr11	98149315	98149916	-	Fbxl20	HDTSS	0.5	0.7	PASS	5.37961	K4me3	NaN	0	NaN	NaN	NaN	NaN	0.531484	0.221613	0.478197	#VALUE!	#VALUE!	0.0174144	NaN	0.33462	1.5	0.3	0.4	0.1	1	NaN	NaN	NaN	0	NaN	NaN	#VALUE!
chr11	98203004	98203605	+	Cdk12	HDTSS	0.5	0.6	PASS	12.3865	K4me3	0.4	0	NaN	3.5	NaN	NaN	2.03472	0.170465	0.293415	-0.4	patHypomet	0.0445604	0.181818	0.404668	0.4	0.6	0.3	-0.3	-0.1	NaN	0	NaN	0.344828	0	NaN	#VALUE!
chr11	98412183	98412784	+	Erbb2	HDTSS	0.7	0.7	PASS	7.26788	K4me3	0.6	0.2	0.922447	2.3	1.15047	2.02881	0.174146	0.59025	0.468077	-0.4	patHypomet	0.29374	1.67512	0.891702	0.2	0.7	0	-0.7	-0.5	NaN	0	NaN	1.21753	0	NaN	#VALUE!
chr11	98586944	98587545	-	Ormdl3	HDTSS	0.4	0.7	PASS	19.5743	K4me3	NaN	NaN	NaN	NaN	NaN	NaN	1.45385	0.564188	0.913514	#VALUE!	#VALUE!	0.215119	NaN	0.074074	0.5	0.3	0.3	0	0.1	NaN	NaN	NaN	0	NaN	NaN	#VALUE!
chr1	193201245	193201846	-	Traf3ip3	LDTSS	94.9	92.9	PASS	5.69743	K4me3	82.9	0	NaN	-1	71.25	NaN	2.5	NaN	24.392	-82.9	.	0	NaN	20.5354	7.5	0.9	3.9	3	-87.4	9.72223	NaN	NaN	6.25	NaN	NaN	-84.0778
chr1	193263744	193264345	-	Hsd11b1	LDTSS	44	-1	#VALUE!	1.52944	K4me3	29.6	25.8	NaN	3.7	60.2976	69.1346	18.3325	0.8925	36.465	-3.8	#VALUE!	0	25.6832	29.5982	13.8	4.2	1.2	-3	-30.2	NaN	NaN	27.7778	8.33335	8.33335	16.6667	#VALUE!
chr11	98741572	98742173	+	Thra	HDTSS	1.2	0.8	PASS	3.97413	K4me3	0	NaN	NaN	NaN	NaN	NaN	1.62781	0.134912	0.505152	#VALUE!	#VALUE!	0	NaN	1.46178	0.6	0.6	0.5	-0.1	-0.6	NaN	NaN	NaN	0.689655	NaN	NaN	#VALUE!
chr11	100397489	100398090	-	Jup	IDTSS	1.1	0.5	PASS	18.2657	K4me3	NaN	NaN	NaN	NaN	NaN	NaN	0.750256	1.09795	0.427308	#VALUE!	#VALUE!	0	NaN	0.18315	0.8	0.7	0.1	-0.6	-0.3	NaN	NaN	NaN	1.63743	NaN	NaN	#VALUE!
chr1	193369981	193370582	-	Camk1g	LDTSS	62.3	84.5	DNAmeDiffFAIL	1.84074	K4me3	90.9	5	NaN	-1	NaN	7.14285	NaN	NaN	38.89	-85.9	.	0	6.84523	NaN	-1	0	3.7	3.7	-63.3	5	NaN	NaN	13.9682	NaN	NaN	-79.5
chr1	193507229	193507830	-	Mir205	LDTSS	97.2	95.4	PASS	0.139803	noK4me3	95.6	55.2	0	0	45.4478	66.1299	7.77667	NaN	47.008	-40.4	.	0	55.1712	81.2671	10.7	78.3	18.8	-59.5	-86.5	65.1136	100	NaN	NaN	NaN	NaN	-108.586
chr1	194222458	194223059	-	4930503O07Rik	LDTSS	16.7	28	PASS	20.0757	K4me3	-1	-1	NaN	-1	NaN	NaN	18.2712	NaN	4.0175	0	#VALUE!	0	NaN	20.6723	12.2	3.2	6.1	2.9	-4.5	NaN	NaN	NaN	1.17647	NaN	NaN	#VALUE!
chr11	100440788	100441389	-	Nt5c3b	HDTSS	1.3	0.9	PASS	5.01985	K4me3	NaN	NaN	NaN	NaN	NaN	NaN	0.958974	0.6855	0.573514	#VALUE!	#VALUE!	0	NaN	0.929972	1	1	0.7	-0.3	-0.3	NaN	NaN	NaN	0	NaN	NaN	#VALUE!
chr11	100545331	100545932	+	Ttc25	IDTSS	0.5	0.5	PASS	8.84952	K4me3	NaN	NaN	NaN	NaN	NaN	NaN	2.50518	0.274615	0.558519	#VALUE!	#VALUE!	0.16262	NaN	0.952382	0.2	0	0.6	0.6	-0.3	NaN	NaN	NaN	1.19047	NaN	NaN	#VALUE!
chr1	194976658	194977259	-	Gm16897	LDTSS	0.6	0.9	PASS	8.02468	K4me3	-1	-1	NaN	-1	NaN	NaN	0.2668	0.3076	2.1412	0	#VALUE!	0	NaN	0.660238	0.5	1.8	0.2	-1.6	-0.1	0.595238	NaN	NaN	0.3125	NaN	NaN	-2.10476
chr1	195017098	195017699	+	A330023F24Rik	LDTSS	9.9	4.1	PASS	0.502358	noK4me3	-1	-1	NaN	-1	NaN	NaN	17.32	5.30273	0.312	0	#VALUE!	0	NaN	60.5773	13.3	98.7	54.7	-44	3.4	58.8576	NaN	NaN	7.98611	NaN	NaN	-43.9424
chr1	195036739	195037340	+	Mir29b-2	LDTSS	97.2	96.8	PASS	0.136075	noK4me3	-1	-1	NaN	-1	NaN	NaN	5.55667	NaN	72.7367	0	#VALUE!	0	NaN	97.7778	15.7	100	50.5	-49.5	-81.5	31.0185	NaN	NaN	20	NaN	NaN	-165.781
chr1	195037246	195037847	+	Mir29c	LDTSS	99	93.5	PASS	0.213432	noK4me3	-1	-1	NaN	-1	NaN	NaN	1.19	0.876667	42.1917	0	#VALUE!	0	NaN	81.8587	42.3	90	36.1	-53.9	-56.7	62.5347	NaN	NaN	33.8542	NaN	NaN	-120.965
chr1	195091947	195092548	-	Cd46	LDTSS	0.7	1	PASS	34.8808	K4me3	-1	-1	NaN	-1	NaN	NaN	0.4545	NaN	0.6065	0	#VALUE!	0	NaN	48.8826	0.5	94.2	22	-72.2	-0.2	27.3802	NaN	NaN	NaN	NaN	NaN	-67.8198
chr1	195131269	195131870	-	Cr1l	LDTSS	0.9	0.7	PASS	4.99096	K4me3	-1	-1	NaN	-1	NaN	NaN	0.640769	NaN	NaN	0	#VALUE!	0	NaN	NaN	0.9	0	0	0	0	NaN	NaN	NaN	NaN	NaN	NaN	#VALUE!
chr1	195176414	195177015	-	Cr2	LDTSS	1.5	2.1	PASS	3.20521	K4me3	-1	-1	NaN	-1	NaN	NaN	1.11	0.72	0.802353	0	#VALUE!	0	NaN	0.309597	-1	3.7	4.7	1	-2.5	8.30447	NaN	NaN	NaN	NaN	NaN	2.50447
chr10	3132892	3133493	-	B020014A21Rik	LDTSS	91.7	97.4	PASS	0.265625	noK4me3	97.4	0	24.5455	-1	NaN	58.3333	24.1167	NaN	30	-97.4	.	0.2059	4.23077	39.8148	35	2.4	0	-2.4	-56.7	42.5	NaN	NaN	22.2222	NaN	NaN	-57.3
chr10	3267470	3268071	-	H60c	LDTSS	2.9	0.7	PASS	0.637501	noK4me3	0.8	0	0	0	39.5692	54.3651	21.8977	0.833333	2.34923	-0.8	.	0.0655601	35.169	29.8935	1.6	11.8	9	-2.8	-1.3	4.29386	17.5	NaN	0.462963	0	NaN	-8.20614
chr11	100759477	100760078	-	Kcnh4	HDTSS	0.6	0.8	PASS	11.3259	K4me3	NaN	NaN	NaN	NaN	NaN	NaN	0.666667	0.946304	0.117	#VALUE!	#VALUE!	0.109608	NaN	0.656556	0.9	0.4	0.6	0.2	0.3	NaN	NaN	NaN	2.74685	NaN	NaN	#VALUE!
chr10	3539978	3540579	+	Iyd	LDTSS	26.1	7.3	PASS	0.190132	noK4me3	-1	-1	NaN	-1	NaN	NaN	23.153	NaN	9.64182	0	#VALUE!	0.117291	NaN	31.0925	1.9	14.6	8.7	-5.9	-24.2	13.1672	NaN	NaN	NaN	NaN	NaN	-8.73281
chr11	100850284	100850885	-	Stat5b	HDTSS	0.8	0.7	PASS	2.9778	K4me3	NaN	NaN	NaN	NaN	NaN	NaN	0.146905	0.739482	0.62463	#VALUE!	#VALUE!	0	NaN	0.200495	0.8	0.6	0.5	-0.1	0	NaN	NaN	NaN	0	NaN	NaN	#VALUE!
chr11	100939210	100939811	-	Stat3	HDTSS	1.1	0.3	PASS	5.31996	K4me3	NaN	NaN	NaN	NaN	NaN	NaN	0.579324	0.432973	0.15027	#VALUE!	#VALUE!	0	NaN	0.74303	0.6	1.2	0.7	-0.5	-0.5	NaN	NaN	NaN	0	NaN	NaN	#VALUE!
chr11	101226162	101226763	-	Ezh1	HDTSS	0.3	0.8	PASS	6.02364	K4me3	0.5	0.7	0.3861	0	1.76968	2.59999	0.50775	0.769318	1.693	0.2	patHypomet	0.0253533	1.73871	0.43656	1	0.4	0.1	-0.3	0.7	NaN	0	NaN	0	0	NaN	#VALUE!
chr11	101246033	101246634	+	Ramp2	HDTSS	0.7	0.6	PASS	4.46996	K4me3	0.6	0	0.127551	0.1	1.77517	1.2517	0.871429	0.71898	0.718261	-0.6	patHypomet	0.114986	0.871866	0.533431	0.3	0.4	0.9	0.5	-0.4	NaN	0	NaN	0	0	NaN	#VALUE!
chr10	4428865	4429466	-	Gm5512	LDTSS	95.6	95.7	PASS	1.78948	K4me3	-1	-1	NaN	-1	NaN	NaN	17.7292	NaN	33.9977	0	#VALUE!	0.0501945	NaN	85.7758	31.9	98.7	58.7	-40	-63.7	89.8301	NaN	NaN	28.2804	NaN	NaN	-104.57
chr11	101253406	101254007	+	Vps25	IDTSS	0.3	0.4	PASS	8.81131	K4me3	0	0	NaN	NaN	NaN	NaN	1.42706	0.147059	0.464848	0	patHypomet	0.406166	NaN	0.388471	0.7	0.2	1	0.8	0.4	NaN	NaN	NaN	0	NaN	NaN	#VALUE!
chr10	4509571	4510172	+	Ccdc170	LDTSS	93.9	96	PASS	0	noK4me3	-1	-1	NaN	-1	NaN	NaN	18.4962	1.5625	57.7287	0	#VALUE!	0.257119	NaN	78.8877	15.2	97.8	53.8	-44	-78.7	55.5839	NaN	NaN	12.1032	NaN	NaN	-138.216
chr10	4611688	4612289	+	Esr1	LDTSS	24.7	29.6	PASS	6.51388	K4me3	-1	-1	NaN	-1	NaN	NaN	9.12714	NaN	8.21125	0	#VALUE!	0.149303	NaN	0.434783	7.8	1.2	1.8	0.6	-16.9	7.19954	NaN	NaN	NaN	NaN	NaN	-23.6005
chr11	101301966	101302567	-	Becn1	HDTSS	1	0.5	PASS	6.12802	K4me3	1.1	NaN	NaN	0	NaN	NaN	1.58583	1.34681	0.514583	#VALUE!	#VALUE!	0.728589	NaN	0.292184	0.6	0.8	0.9	0.1	-0.4	NaN	NaN	NaN	0	NaN	NaN	#VALUE!
chr10	5593427	5594028	+	Myct1	LDTSS	94.6	90.5	PASS	0.123026	noK4me3	-1	-1	NaN	-1	NaN	NaN	3.334	NaN	40.89	0	#VALUE!	0	NaN	39.1082	18.1	17.1	14.6	-2.5	-76.5	31.1111	NaN	NaN	NaN	NaN	NaN	-76.4889
chr10	5638917	5639518	+	Vip	LDTSS	68.7	69.8	PASS	0.241393	noK4me3	-1	-1	NaN	-1	NaN	NaN	1.38875	0.78125	5.3575	0	#VALUE!	0	NaN	72.5997	14.5	89.4	41.4	-48	-54.2	70.3122	NaN	NaN	35	NaN	NaN	-88.8878
chr11	101424784	101425385	+	Rundc1	HDTSS	0.8	0.5	PASS	9.63614	K4me3	NaN	NaN	NaN	NaN	NaN	NaN	1.54553	0.897447	0.226444	#VALUE!	#VALUE!	0.101157	NaN	0.972135	0.8	0	0.8	0.8	0	NaN	NaN	NaN	1.5625	NaN	NaN	#VALUE!
chr11	101441944	101442545	+	Rpl27	IDTSS	0.3	0.2	PASS	4.6079	K4me3	NaN	NaN	NaN	NaN	NaN	NaN	NaN	0.483043	1.85208	#VALUE!	#VALUE!	0.218192	NaN	0	1	0.6	0.4	-0.2	0.7	NaN	NaN	NaN	0	NaN	NaN	#VALUE!
chr11	101551654	101552255	-	Brca1	IDTSS	0.7	0.5	PASS	26.5905	K4me3	NaN	NaN	NaN	NaN	NaN	NaN	0.70625	0.592667	NaN	#VALUE!	#VALUE!	0.0553164	NaN	1.08796	0.5	0.7	0.4	-0.3	-0.2	NaN	NaN	NaN	0	NaN	NaN	#VALUE!
chr10	6758292	6758893	+	Oprm1	LDTSS	94.2	95.9	PASS	0.514474	noK4me3	-1	-1	NaN	-1	NaN	NaN	20.05	NaN	36.4117	0	#VALUE!	0	NaN	53.7793	38.3	2.4	1.5	-0.9	-55.9	31.6667	NaN	NaN	NaN	NaN	NaN	-66.6334
chr10	7022884	7023485	-	Ipcef1	LDTSS	93.2	96.5	PASS	0.549891	noK4me3	-1	-1	NaN	-1	NaN	NaN	12.61	NaN	40.48	0	#VALUE!	0.0501945	NaN	95.2927	26.8	97.3	39.8	-57.5	-66.4	47.3864	NaN	NaN	21.4286	NaN	NaN	-146.414
chr11	101551806	101552407	+	Nbr1	IDTSS	0.4	0.4	PASS	29.3437	K4me3	NaN	NaN	NaN	NaN	NaN	NaN	0.370645	0.383103	NaN	#VALUE!	#VALUE!	0.144437	NaN	1.15196	0.6	0.8	0.5	-0.3	0.2	NaN	NaN	NaN	0	NaN	NaN	#VALUE!
chr10	7473176	7473777	-	Ulbp1	LDTSS	5.2	0.9	PASS	2.90697	K4me3	1.9	10	1.35135	1.2	12.6404	37.5595	NaN	NaN	NaN	8.1	patHypomet	0	83.6631	61.5776	-1	-1	51.7	52.7	-6.2	52.2294	94.375	NaN	NaN	0	8.33333	52.3294
chr11	101627648	101628249	+	Rdm1	IDTSS	0	1.5	PASS	5.01799	K4me3	0.7	0	1.34577	1.3	0.489748	0.252525	1.89159	0	0.991905	-0.7	patHypomet	0.651504	1.84984	0.134409	0	1.4	1.9	0.5	0	NaN	0	1.31579	NaN	0	NaN	#VALUE!
chr11	101732655	101733256	+	Dhx8	HDTSS	0.1	0.5	PASS	7.76465	K4me3	0.5	0	0.202429	0	0.507559	0.082713	NaN	0.689211	0.352368	-0.5	patHypomet	0.0765721	0.953762	0.296519	0.1	0.9	0.8	-0.1	0	NaN	0	NaN	0	0	NaN	#VALUE!
chr11	102026654	102027255	-	Mpp3	HDTSS	3.1	0.7	PASS	2.37199	K4me3	0.6	2	1.0862	4	0.53127	0.1001	1.49674	1.23812	0.130208	1.4	patHypomet	0.0304752	44.4099	27.3316	1.8	44.6	6.2	-38.4	-1.3	NaN	100	NaN	0.95238	0	1.17647	#VALUE!
chr11	102156106	102156707	-	Tmem101	HDTSS	0.7	1.1	PASS	6.43932	K4me3	0	NaN	NaN	0	NaN	NaN	0.287241	0	1.111	#VALUE!	#VALUE!	0.242521	NaN	0.1443	0.8	0.3	1.6	1.3	0.1	NaN	0	NaN	0	NaN	NaN	#VALUE!
chr11	102229849	102230450	-	Mir8101	HDTSS	0.4	0.7	PASS	3.98438	K4me3	NaN	NaN	NaN	NaN	NaN	NaN	1.00983	0.557672	0.418793	#VALUE!	#VALUE!	0.00230485	NaN	0.585937	0	0.8	1.4	0.6	-0.4	NaN	NaN	NaN	0.344828	NaN	NaN	#VALUE!
chr11	102229871	102230472	-	Hdac5	HDTSS	0.6	0.7	PASS	4.30686	K4me3	NaN	NaN	NaN	NaN	NaN	NaN	1.00983	0.557672	0.418793	#VALUE!	#VALUE!	0	NaN	0.576923	0.3	0.8	1.4	0.6	-0.3	NaN	NaN	NaN	0.384615	NaN	NaN	#VALUE!
chr11	102284519	102285120	+	Tmub2	HDTSS	0.4	0.2	PASS	30.3214	K4me3	0	NaN	NaN	NaN	NaN	NaN	0.6525	0	0.145	#VALUE!	#VALUE!	0	NaN	0.275482	0.3	0.2	0.9	0.7	-0.1	NaN	NaN	NaN	2.77778	NaN	NaN	#VALUE!
chr11	102296328	102296929	-	Atxn7l3	HDTSS	1.1	0.6	PASS	1.9619	K4me3	0.2	NaN	NaN	NaN	NaN	NaN	0.986531	2.16675	1.45322	#VALUE!	#VALUE!	0	NaN	1.96585	0.9	2.3	1.8	-0.5	-0.2	NaN	NaN	NaN	1.78571	NaN	NaN	#VALUE!
chr11	102318795	102319396	-	Ubtf	HDTSS	1.3	0.9	PASS	4.57714	K4me3	2.3	NaN	NaN	NaN	NaN	NaN	0.912558	1.38798	0.825545	#VALUE!	#VALUE!	0.0581334	NaN	0.455594	2.3	1.5	0.6	-0.9	1	NaN	NaN	NaN	0	NaN	NaN	#VALUE!
chr11	102604130	102604731	+	Fzd2	HDTSS	0.3	0.6	PASS	6.0926	K4me3	0.8	0	NaN	0.7	2.16856	0.526315	1.31931	2.30972	NaN	-0.8	patHypomet	0	1.07792	0.87209	1	0.7	0	-0.7	0.7	NaN	0	NaN	0	0	NaN	#VALUE!
chr10	7836080	7836681	+	Mir5104	LDTSS	93.9	92.9	PASS	0.31875	noK4me3	94.9	49.8	9.33333	0	55.0277	68.3983	15.128	8.352	35.94	-45.1	.	0.0742673	24.0134	57.8522	22.2	12.7	10.2	-2.5	-71.7	NaN	NaN	NaN	31.2698	0	NaN	#VALUE!
chr11	102761138	102761739	+	Adam11	HDTSS	0.7	1.3	PASS	9.0527	K4me3	1.6	0.3	1.8716	2.7	4.9267	1.5873	0.462963	0.651324	0.326765	-1.3	patHypomet	0	2.69689	0.864456	0.6	1.5	1.7	0.2	-0.1	NaN	0	NaN	0	0	NaN	#VALUE!
chr11	102880943	102881544	+	Ccdc103	HDTSS	0.4	0.2	PASS	19.3813	K4me3	NaN	NaN	NaN	NaN	NaN	NaN	0.549583	1.21057	1.39514	#VALUE!	#VALUE!	0.102438	NaN	0.194932	0.7	0.3	0.6	0.3	0.3	NaN	NaN	NaN	0.26738	NaN	NaN	#VALUE!
chr11	102924823	102925424	-	Kif18b	HDTSS	0.8	0.4	PASS	9.34255	K4me3	NaN	NaN	NaN	NaN	NaN	NaN	0.521111	0.667444	0.130667	#VALUE!	#VALUE!	0.131889	NaN	0.684825	0.3	0.1	0.8	0.7	-0.5	NaN	NaN	NaN	0	NaN	NaN	#VALUE!
chr11	103016846	103017447	-	Dcakd	HDTSS	1.1	0.7	PASS	3.85017	K4me3	4.2	0	NaN	2.7	NaN	NaN	0.431154	0.436556	1.40269	-4.2	patHypomet	0.137523	NaN	2.43792	0.4	0.3	0.8	0.5	-0.7	NaN	NaN	NaN	0	5.55556	12.5	#VALUE!
chr10	9684421	9685022	+	Gm6150	LDTSS	3.5	5.1	PASS	0.793148	noK4me3	-1	-1	NaN	-1	NaN	NaN	14.2089	2.22222	2.14889	0	#VALUE!	0	NaN	40.4993	5.8	2.2	2.1	-0.1	2.3	19.709	NaN	NaN	NaN	NaN	NaN	12.409
chr11	103116024	103116625	+	Hexim1	HDTSS	0.8	0.2	PASS	7.78049	K4me3	NaN	NaN	NaN	NaN	NaN	NaN	0.216364	1.10459	0.488824	#VALUE!	#VALUE!	0	NaN	0.683559	0.9	0.3	0.8	0.5	0.1	NaN	NaN	NaN	5.38265	NaN	NaN	#VALUE!
chr10	10472013	10472614	-	Adgb	LDTSS	1.6	1.6	PASS	5.65549	K4me3	2	-1	NaN	-1	1.64141	NaN	0.375789	NaN	0.202632	-3	#VALUE!	0.235863	NaN	1.78457	1.5	3.9	1.4	-2.5	-0.1	0.520833	0	NaN	NaN	0	NaN	-4.97917
chr11	103170837	103171438	+	Fmnl1	HDTSS	0.4	0.7	PASS	4.83718	K4me3	NaN	NaN	NaN	NaN	NaN	NaN	0.9784	0.755	0.557364	#VALUE!	#VALUE!	0	NaN	0.851707	1	0.4	1.3	0.9	0.6	NaN	NaN	NaN	0.416667	NaN	NaN	#VALUE!
chr10	10605644	10606245	+	Gm5177	LDTSS	95.6	97.8	PASS	0.178016	noK4me3	-1	-1	NaN	-1	NaN	NaN	15.625	NaN	42.1325	0	#VALUE!	0	NaN	38.3626	25	1.9	1.9	0	-70.6	NaN	NaN	NaN	NaN	NaN	NaN	#VALUE!
chr10	10750745	10751346	+	4930567K20Rik	LDTSS	-1	-1	#VALUE!	2.74573	K4me3	-1	-1	NaN	-1	NaN	NaN	NaN	NaN	NaN	0	#VALUE!	0	NaN	NaN	-1	-1	-1	0	0	NaN	NaN	NaN	NaN	NaN	NaN	#VALUE!
chr10	11082030	11082631	-	Grm1	LDTSS	0.7	2.2	PASS	1.49216	K4me3	-1	-1	NaN	-1	NaN	NaN	1.72462	1.07818	0.961538	0	#VALUE!	0	NaN	3.45899	-1	1.4	1.3	-0.1	-1.7	2.46913	NaN	NaN	1.66667	NaN	NaN	-1.13087
chr11	103267100	103267701	-	Map3k14	HDTSS	1.1	0.5	PASS	14.8303	K4me3	NaN	NaN	NaN	NaN	NaN	NaN	1.12614	0.828596	0.151915	#VALUE!	#VALUE!	0.10295	NaN	0.467278	0.4	1.2	1.3	0.1	-0.7	NaN	NaN	NaN	1.11111	NaN	NaN	#VALUE!
chr11	103649208	103649809	+	Rprml	HDTSS	0.3	0.5	PASS	3.46618	K4me3	1	NaN	NaN	0	4	NaN	0.88675	0	0.896444	#VALUE!	#VALUE!	0.159803	NaN	0.631851	0.8	1	2.5	1.5	0.5	NaN	NaN	NaN	0	NaN	NaN	#VALUE!
chr11	103749520	103750121	-	Wnt9b	HDTSS	0.8	0.4	PASS	4.90615	K4me3	NaN	NaN	NaN	NaN	NaN	NaN	1.33735	0.634286	0.265957	#VALUE!	#VALUE!	0.215375	NaN	1.06151	2.2	0.4	1.7	1.3	1.4	NaN	NaN	NaN	0	NaN	NaN	#VALUE!
chr10	12861434	12862035	-	Utrn	LDTSS	95	95.5	PASS	0.144463	noK4me3	93.1	21.7	0	0	61.6667	53.6319	8.85	4.06	47.7433	-71.4	.	0.0504506	37.2075	36.103	17.8	11.8	22.9	11.1	-77.2	5.55555	NaN	NaN	41.6666	NaN	NaN	-101.744
chr11	103773874	103774475	+	Wnt3	HDTSS	0.5	0.8	PASS	3.96201	K4me3	NaN	NaN	NaN	NaN	NaN	NaN	0.740976	0.174146	NaN	#VALUE!	#VALUE!	0.0501945	NaN	0.213495	0.6	0	1.3	1.3	0.1	NaN	NaN	NaN	0	NaN	NaN	#VALUE!
chr11	104231135	104231736	+	Mapt	HDTSS	0.5	0.6	PASS	3.79984	K4me3	NaN	NaN	NaN	NaN	NaN	NaN	0.728889	0.416727	1.11118	#VALUE!	#VALUE!	0.383885	NaN	0.393697	0.4	0.8	0.7	-0.1	-0.1	NaN	NaN	NaN	0	NaN	NaN	#VALUE!
chr11	104441990	104442591	-	Kansl1	HDTSS	0.7	0.5	PASS	8.06383	K4me3	0.6	1.1	1.23484	1.5	0.223598	0.286428	0.367538	0.375753	0.762239	0.5	patHypomet	0.167742	NaN	0.54032	1.1	1.1	0.8	-0.3	0.4	NaN	NaN	5.55556	1.53846	NaN	0	#VALUE!
chr11	104550319	104550920	-	Cdc27	HDTSS	0.5	0.3	PASS	10.598	K4me3	NaN	NaN	NaN	NaN	NaN	NaN	0.609459	0.231389	0.377838	#VALUE!	#VALUE!	0.029963	NaN	0.426413	0.9	0.2	0.6	0.4	0.4	NaN	NaN	NaN	0	NaN	NaN	#VALUE!
chr10	13177722	13178323	-	Zc2hc1b	LDTSS	-1	-1	#VALUE!	26.871	K4me3	-1	-1	NaN	-1	NaN	NaN	NaN	NaN	NaN	0	#VALUE!	0	NaN	NaN	-1	-1	-1	0	0	NaN	NaN	NaN	NaN	NaN	NaN	#VALUE!
chr11	104550362	104550963	+	Myl4	IDTSS	0.5	0.3	PASS	9.83559	K4me3	NaN	NaN	NaN	NaN	NaN	NaN	0.476286	0.245	0.399429	#VALUE!	#VALUE!	0.0427677	NaN	0.450103	0.6	0.2	0.7	0.5	0.1	NaN	NaN	NaN	0	NaN	NaN	#VALUE!
chr11	105126124	105126725	+	Mettl2	HDTSS	0.2	0.4	PASS	18.7578	K4me3	NaN	NaN	NaN	NaN	NaN	NaN	0.328	0.570577	0.572826	#VALUE!	#VALUE!	0.18951	NaN	0	0.5	0.2	0.7	0.5	0.3	NaN	NaN	NaN	0	NaN	NaN	#VALUE!
chr10	13500727	13501328	+	Fuca2	LDTSS	1.7	0.8	PASS	6.86618	K4me3	1.1	0	0	0	2.22222	0.651042	0.294	1.1115	0.661765	-1.1	patHypomet	0.264802	1.01884	0.936913	-1	1	2.2	1.2	-2.7	0.37594	0	NaN	NaN	0	NaN	-1.42406
chr11	105181132	105181733	-	1700052K11Rik	HDTSS	3.8	0.7	PASS	4.05242	K4me3	0	NaN	NaN	NaN	NaN	NaN	3.69054	0.968983	NaN	#VALUE!	#VALUE!	0	NaN	0.492919	6.2	3	3.3	0.3	2.4	NaN	NaN	NaN	0	NaN	NaN	#VALUE!
chr11	106159841	106160442	-	Limd2	HDTSS	0.6	1	PASS	4.56969	K4me3	NaN	NaN	NaN	NaN	NaN	NaN	1.02736	1.1017	0.878727	#VALUE!	#VALUE!	0	NaN	1.18742	0.4	1.2	0.4	-0.8	-0.2	NaN	NaN	NaN	0	NaN	NaN	#VALUE!
chr11	106216625	106217226	+	Ddx42	HDTSS	0.5	0.6	PASS	15.519	K4me3	NaN	NaN	NaN	NaN	NaN	NaN	0.484384	0.950181	0.551739	#VALUE!	#VALUE!	0.133169	NaN	0.226757	0.3	0.9	0.3	-0.6	-0.2	NaN	NaN	NaN	0.505052	NaN	NaN	#VALUE!
chr11	106272671	106273272	-	Smarcd2	HDTSS	0.4	0.8	PASS	9.60725	K4me3	NaN	NaN	NaN	NaN	NaN	NaN	1.00086	1.01039	0.564135	#VALUE!	#VALUE!	0.172095	NaN	0.67113	0.4	1.3	1.3	0	0	NaN	NaN	NaN	0.219298	NaN	NaN	#VALUE!
chr11	106276371	106276972	+	Tcam1	IDTSS	0.2	0.5	PASS	13.1079	K4me3	NaN	NaN	NaN	NaN	NaN	NaN	3.34667	0.621481	1.05	#VALUE!	#VALUE!	0.385934	NaN	3.22164	1.1	0.2	1.3	1.1	0.9	NaN	NaN	NaN	0.833335	NaN	NaN	#VALUE!
chr11	106487495	106488096	-	Ern1	HDTSS	0.4	0.6	PASS	6.01711	K4me3	NaN	NaN	NaN	NaN	NaN	NaN	1.27352	0.817533	0.1538	#VALUE!	#VALUE!	0.0317557	NaN	0.771909	0.7	0.2	0.6	0.4	0.3	NaN	NaN	NaN	0	NaN	NaN	#VALUE!
chr10	14717913	14718514	-	Gje1	LDTSS	94	93.7	PASS	0.513542	noK4me3	93.3	60.4	70.8333	-1	NaN	NaN	23.26	3.125	26.8867	-32.9	.	0.0778527	27.1929	37.4046	22.8	7.2	8.2	1	-71.2	12.6984	NaN	NaN	NaN	NaN	NaN	-88.2016
chr11	106788951	106789552	+	Cep95	HDTSS	0.7	0.6	PASS	23.9762	K4me3	NaN	NaN	NaN	NaN	NaN	NaN	1.45233	1.26891	0.426667	#VALUE!	#VALUE!	0.149047	NaN	0.162583	0.4	0.1	0.5	0.4	-0.3	NaN	NaN	NaN	0	NaN	NaN	#VALUE!
chr10	17095481	17096082	-	Gm20125	LDTSS	25.7	29.7	PASS	0.192928	noK4me3	-1	-1	NaN	-1	NaN	NaN	9.5475	2.02875	3.33375	0	#VALUE!	0	NaN	51.8608	12.8	0.7	1.8	1.1	-12.9	8.92857	NaN	NaN	13.3928	NaN	NaN	-21.4714
chr11	106999224	106999825	-	Kpna2	HDTSS	2.2	0.2	PASS	5.25659	K4me3	0.3	0.8	NaN	0	1.01461	1.55956	0.2625	0.622432	0.082821	0.5	patHypomet	0.230229	0.232198	0.925858	0.6	0.3	0.8	0.5	-1.6	NaN	0	NaN	0	0	0	#VALUE!
chr10	17795918	17796519	+	Txlnb	LDTSS	63.7	83.8	DNAmeDiffFAIL	2.89485	K4me3	-1	-1	NaN	-1	NaN	NaN	4.286	1.11167	13.9544	0	#VALUE!	0.198985	NaN	4.81481	5.6	6.2	3.8	-2.4	-58.1	NaN	NaN	NaN	6.66667	NaN	NaN	#VALUE!
chr11	107189080	107189681	-	Nol11	HDTSS	1.6	0.5	PASS	8.37419	K4me3	NaN	NaN	NaN	NaN	NaN	NaN	2.38781	1.025	0.078125	#VALUE!	#VALUE!	0.151096	NaN	0.573057	0.2	0.2	0.5	0.3	-1.4	NaN	NaN	NaN	0	NaN	NaN	#VALUE!
chr11	107470419	107471020	-	Pitpnc1	IDTSS	1	0.4	PASS	6.77298	K4me3	NaN	NaN	NaN	NaN	NaN	NaN	0.154306	1.7381	0.41	#VALUE!	#VALUE!	0	NaN	0.18315	0.7	0.6	0.2	-0.4	-0.3	NaN	NaN	NaN	0.892857	NaN	NaN	#VALUE!
chr11	109425645	109426246	+	Amz2	HDTSS	1	0.8	PASS	2.23871	K4me3	0.7	0.6	0.711634	0.6	0.666263	0.30303	0.746757	0.885714	0.571429	-0.1	patHypomet	0.148535	0.504738	0.624046	1	0.5	0.7	0.2	0	NaN	0	NaN	0	0	0	#VALUE!
chr10	18210589	18211190	-	Ect2l	LDTSS	93.5	48.1	DNAmeDiffFAIL	0.797808	noK4me3	49.8	3.3	2.78043	1.9	16.5004	15.1079	1.33231	0.769231	7.14615	-46.5	.	0.207436	2.76152	0.879765	7.3	2.6	0.8	-1.8	-86.2	26.0417	0	NaN	8.33333	0	NaN	-24.6583
chr11	109473073	109473674	+	Arsg	HDTSS	0.4	0.4	PASS	4.32923	K4me3	NaN	NaN	NaN	NaN	NaN	NaN	0.520643	0.339153	0.652034	#VALUE!	#VALUE!	0	NaN	0.407926	0.4	0.8	1.1	0.3	0	NaN	NaN	NaN	0	NaN	NaN	#VALUE!
chr10	18407374	18407975	+	Nhsl1	LDTSS	1.4	0.3	PASS	8.52424	K4me3	-1	-1	NaN	-1	NaN	NaN	0.8335	NaN	NaN	0	#VALUE!	0.0770844	NaN	53.7849	7.3	97.1	34.9	-62.2	5.9	68.8396	NaN	NaN	0.549451	NaN	NaN	-28.5604
chr11	109473295	109473896	-	Slc16a6	HDTSS	0.5	0.5	PASS	6.2408	K4me3	NaN	NaN	NaN	NaN	NaN	NaN	0.542891	0.319776	0.932128	#VALUE!	#VALUE!	0	NaN	0.342771	0.3	1.5	0.8	-0.7	-0.2	NaN	NaN	NaN	0	NaN	NaN	#VALUE!
chr10	18786492	18787093	-	Gm4922	LDTSS	98	97.9	PASS	33.5471	K4me3	-1	-1	NaN	-1	NaN	NaN	12.7767	NaN	47.55	0	#VALUE!	0	NaN	96.6667	25.2	98.5	42.4	-56.1	-72.8	NaN	NaN	NaN	NaN	NaN	NaN	#VALUE!
chr11	112781909	112782510	+	Sox9	HDTSS	0.4	0.4	PASS	10.1059	K4me3	NaN	NaN	NaN	NaN	NaN	NaN	0.146111	1.13973	0.9675	#VALUE!	#VALUE!	0	NaN	0.262239	0.3	0.9	0.4	-0.5	-0.1	NaN	NaN	NaN	2.4	NaN	NaN	#VALUE!
chr11	113683850	113684451	-	Fam104a	IDTSS	0.8	0.2	PASS	22.1028	K4me3	NaN	NaN	NaN	NaN	NaN	NaN	NaN	0.3352	0.449804	#VALUE!	#VALUE!	0.221009	NaN	0.346055	0.9	0.3	0.1	-0.2	0.1	NaN	NaN	NaN	0	NaN	NaN	#VALUE!
chr11	114065650	114066251	-	Sdk2	HDTSS	0.4	0.7	PASS	2.7159	K4me3	NaN	NaN	NaN	NaN	NaN	NaN	1.68	0	0.674687	#VALUE!	#VALUE!	0	NaN	2.62357	2	2.2	2.6	0.4	1.6	NaN	NaN	NaN	0	NaN	NaN	#VALUE!
chr10	19141448	19142049	+	Gm20139	LDTSS	89.7	93.7	PASS	0.141667	noK4me3	-1	-1	NaN	-1	NaN	NaN	15.4967	6.66667	52.0825	0	#VALUE!	0.0589017	NaN	92.2043	4.7	93.8	46.7	-47.1	-85	NaN	NaN	NaN	12.5	NaN	NaN	#VALUE!
chr10	19356238	19356839	+	Olig3	LDTSS	3.4	2.1	PASS	1.15757	K4me3	-1	-1	NaN	-1	NaN	NaN	1.47562	NaN	1.04188	0	#VALUE!	0.0243289	NaN	0.944444	0.6	0	0.6	0.6	-2.8	NaN	NaN	NaN	3.67647	NaN	NaN	#VALUE!
chr11	114668242	114668843	+	Rpl38	HDTSS	0.2	1.1	PASS	6.8783	K4me3	1.3	0.6	NaN	2.7	1.92148	1.83761	1.27909	1.04162	NaN	-0.7	patHypomet	0.15801	1.1317	0.831042	0.1	1.2	0.7	-0.5	-0.1	NaN	0	17.1875	4.90332	0	0	#VALUE!
chr10	19621727	19622328	+	Il22ra2	LDTSS	94.3	96.1	PASS	0.171491	noK4me3	-1	-1	NaN	-1	NaN	NaN	16.99	3.92	52.61	0	#VALUE!	0	NaN	51.8519	13.1	14.8	7.1	-7.7	-81.2	NaN	NaN	NaN	NaN	NaN	NaN	#VALUE!
chr11	114727111	114727712	+	Dnaic2	IDTSS	0.4	0.5	PASS	4.85582	K4me3	0.5	11.4	1.66667	2.4	6.91693	8	1.67593	0.727407	0.226154	10.9	patHypomet	0.106279	NaN	1.12796	0.7	0.3	0.6	0.3	0.3	NaN	NaN	NaN	3.21637	0	0	#VALUE!
chr11	115187015	115187616	-	Nat9	HDTSS	0.8	0.4	PASS	24.4366	K4me3	NaN	NaN	NaN	NaN	NaN	NaN	0.0735	1.87214	0.572692	#VALUE!	#VALUE!	0.316021	NaN	0.543279	0.6	0.5	1.1	0.6	-0.2	NaN	NaN	NaN	0	NaN	NaN	#VALUE!
chr11	115187186	115187787	+	Tmem104	HDTSS	0.9	0.5	PASS	26.3715	K4me3	NaN	NaN	NaN	NaN	NaN	NaN	0.079459	1.20292	0.805694	#VALUE!	#VALUE!	0.14623	NaN	0.27785	0.7	0.5	0.8	0.3	-0.2	NaN	NaN	NaN	0	NaN	NaN	#VALUE!
chr11	115276668	115277269	-	Fdxr	HDTSS	0.5	0.3	PASS	3.69079	K4me3	NaN	NaN	NaN	NaN	NaN	NaN	1.00965	0.502759	1.37931	#VALUE!	#VALUE!	0.0494261	NaN	0.646343	0.2	0.4	0.4	0	-0.3	NaN	NaN	NaN	3.14583	NaN	NaN	#VALUE!
chr11	115321617	115322218	-	Ush1g	IDTSS	1.2	1.7	PASS	3.9937	K4me3	NaN	NaN	NaN	NaN	NaN	NaN	4.41914	1.01965	2.395	#VALUE!	#VALUE!	0.0765721	NaN	4.65518	0	1.1	0.4	-0.7	-1.2	NaN	NaN	NaN	0	NaN	NaN	#VALUE!
chr10	20201553	20202154	-	4930405J17Rik	LDTSS	96.6	96.7	PASS	1.73356	K4me3	97.7	17	2.85714	0	69.7166	75.3247	2.70833	NaN	47.4917	-80.7	.	0.256094	28.5752	62.2944	7.5	17.1	4.4	-12.7	-89.1	12.2306	6.66667	10.6667	12.5	0	30	-101.569
chr10	20297387	20297988	-	Mir6413	LDTSS	92.5	94.4	PASS	0.0475329	noK4me3	-1	-1	NaN	-1	NaN	NaN	11.125	2.38	35.83	0	#VALUE!	0.0499384	NaN	22.9604	51.4	4.4	31.3	26.9	-41.1	43.6508	NaN	NaN	6.25	NaN	NaN	-55.1493
chr11	115403465	115404066	+	Ict1	HDTSS	0.7	0.5	PASS	4.38701	K4me3	0.5	0.9	0.120181	0	1.16934	0.674731	0.263077	0.259231	NaN	0.4	patHypomet	0.130352	1.49024	0.199336	0.1	0.7	0.5	-0.2	-0.6	NaN	0	NaN	0	0	0	#VALUE!
chr11	115419825	115420426	+	Kctd2	HDTSS	0.6	0.4	PASS	9.90736	K4me3	0.6	0.7	0.489017	2.9	NaN	0.650037	0.993516	0.609874	0.356061	0.1	patHypomet	0.0284265	0.180995	0.69381	0.7	0.8	1.1	0.3	0.1	NaN	0	NaN	0	0	0	#VALUE!
chr10	20724767	20725368	-	Pde7b	LDTSS	1	0.4	PASS	3.56031	K4me3	-1	-1	NaN	-1	NaN	NaN	2.35472	1.43941	2.07	0	#VALUE!	0.236375	NaN	1.21693	1.9	1.2	1.3	0.1	0.9	0.892857	NaN	NaN	NaN	NaN	NaN	-0.707143
chr11	115475376	115475977	+	Armc7	HDTSS	0.9	0.5	PASS	5.56229	K4me3	NaN	NaN	NaN	NaN	NaN	NaN	0.285714	0	NaN	#VALUE!	#VALUE!	0.393361	NaN	0.398071	1.9	0.6	0.3	-0.3	1	NaN	NaN	NaN	3.57143	NaN	NaN	#VALUE!
chr11	115535929	115536530	-	Sumo2	HDTSS	1	0.6	PASS	5.09535	K4me3	NaN	NaN	NaN	NaN	NaN	NaN	0.609107	0.790089	0.693378	#VALUE!	#VALUE!	0	NaN	0.053333	1.5	1.4	0.8	-0.6	0.5	NaN	NaN	NaN	2.25564	NaN	NaN	#VALUE!
chr11	115813291	115813892	-	Caskin2	HDTSS	0.7	0.2	PASS	12.9504	K4me3	NaN	NaN	NaN	NaN	NaN	NaN	0.466061	0.17	0.337838	#VALUE!	#VALUE!	0.206924	NaN	0.534189	1	0.6	0.4	-0.2	0.3	NaN	NaN	NaN	0.840335	NaN	NaN	#VALUE!
chr10	21341754	21342355	-	4930455C13Rik	LDTSS	97	96.9	PASS	22.841	K4me3	-1	-1	NaN	-1	NaN	NaN	19.3647	0.396786	18.7404	0	#VALUE!	0.119084	NaN	94.2358	15.8	96.6	53.3	-43.3	-81.2	49.8889	NaN	NaN	18.6124	NaN	NaN	-143.611
chr10	21376999	21377600	+	Aldh8a1	LDTSS	95.5	93.5	PASS	4.538	K4me3	-1	-1	NaN	-1	NaN	NaN	11.8267	2.19714	17.858	0	#VALUE!	0.125998	NaN	36.4177	13.5	0	3.3	3.3	-82	5.55557	NaN	NaN	NaN	NaN	NaN	-87.9444
chr11	116138567	116139168	-	Mrpl38	HDTSS	0.5	0.5	PASS	6.17556	K4me3	0.4	4.6	NaN	0	0.412088	NaN	0.790263	0.552317	0.565641	4.2	patHypomet	0.21768	0.238095	0	0.8	1	0.6	-0.4	0.3	NaN	0	NaN	0	0	NaN	#VALUE!
chr10	21690544	21691145	+	Gm5420	LDTSS	0	1.7	PASS	1.46047	K4me3	-1	-1	NaN	-1	NaN	NaN	20.8421	1.75421	0.7935	0	#VALUE!	0.709125	NaN	33.2717	27.7	4.6	1.8	-2.8	27.7	30.0649	NaN	NaN	NaN	NaN	NaN	23.7649
chr10	21881883	21882484	+	Sgk1	LDTSS	0.3	0.3	PASS	4.65171	K4me3	-1	-1	NaN	-1	NaN	NaN	0.294	0.811905	0.3125	0	#VALUE!	0.0125486	NaN	1.38322	4.2	0.3	1.3	1	3.9	0.980394	NaN	NaN	2.77778	NaN	NaN	0.380394
chr10	22067778	22068379	-	4930444G20Rik	LDTSS	16.4	23	PASS	16.232	K4me3	-1	-1	NaN	-1	NaN	NaN	24.94	4.099	1.947	0	#VALUE!	0.101413	NaN	48.3087	6.8	2.5	1.3	-1.2	-9.6	11.1111	NaN	NaN	NaN	NaN	NaN	-14.3889
chr11	116167877	116168478	-	Fbf1	HDTSS	0	0.3	PASS	16.6384	K4me3	NaN	NaN	NaN	NaN	NaN	NaN	0.676286	1.29743	1.02486	#VALUE!	#VALUE!	0.438946	NaN	0.65666	1.2	1	1.6	0.6	1.2	NaN	NaN	NaN	0	NaN	NaN	#VALUE!
chr11	116198554	116199155	+	Ten1	HDTSS	0.7	0.4	PASS	8.22413	K4me3	NaN	NaN	NaN	NaN	NaN	NaN	1.44878	0.217778	0.035641	#VALUE!	#VALUE!	0.12395	NaN	0.463199	0.7	2.4	1.1	-1.3	0	NaN	NaN	NaN	0.307692	NaN	NaN	#VALUE!
chr10	22173220	22173821	+	Raet1e	LDTSS	0	1.5	PASS	0.3551	noK4me3	-1	-1	NaN	-1	NaN	NaN	NaN	1.25	NaN	0	#VALUE!	0	NaN	0.378788	0	0	0	0	0	NaN	NaN	NaN	NaN	NaN	NaN	#VALUE!
chr10	22173574	22174175	+	Raet1b	LDTSS	0	1	PASS	0.283334	noK4me3	-1	-1	NaN	-1	NaN	NaN	9.6475	NaN	NaN	0	#VALUE!	0	NaN	2.02922	0	0.7	0	-0.7	0	NaN	NaN	NaN	NaN	NaN	NaN	#VALUE!
chr10	22173601	22174202	+	Raet1c	LDTSS	0	1	PASS	0.296382	noK4me3	-1	-1	NaN	-1	NaN	NaN	9.6475	NaN	NaN	0	#VALUE!	0	NaN	2.02922	0	0.7	0	-0.7	0	NaN	NaN	NaN	NaN	NaN	NaN	#VALUE!
chr11	116198744	116199345	-	Acox1	HDTSS	0.3	0.4	PASS	8.77123	K4me3	NaN	NaN	NaN	NaN	NaN	NaN	1.33967	0.273488	0.173496	#VALUE!	#VALUE!	0.157754	NaN	0.576425	0.5	2.9	1.7	-1.2	0.2	NaN	NaN	NaN	0	NaN	NaN	#VALUE!
chr11	116433793	116434394	+	Ubald2	HDTSS	0.8	0.7	PASS	5.06366	K4me3	0.4	0	0.610269	1.7	0.654995	0.433538	0.906228	0.906967	0.099286	-0.4	patHypomet	0.135474	1.66242	0.444573	0.6	0.3	1.2	0.9	-0.2	NaN	0	NaN	1.66667	0	4.16666	#VALUE!
chr10	22361593	22362194	+	Raet1d	LDTSS	0	0.8	PASS	0.396108	noK4me3	-1	-1	NaN	-1	NaN	NaN	NaN	NaN	NaN	0	#VALUE!	0	NaN	NaN	5	2.5	1.2	-1.3	5	NaN	NaN	NaN	NaN	NaN	NaN	#VALUE!
chr10	22402512	22403113	+	Gm10825	LDTSS	0	1.2	PASS	0.0475329	noK4me3	-1	-1	NaN	-1	NaN	NaN	0.98	NaN	NaN	0	#VALUE!	0	NaN	3.21982	1.6	0	0	0	1.6	NaN	NaN	NaN	NaN	NaN	NaN	#VALUE!
chr10	22644710	22645311	+	Slc2a12	LDTSS	0.6	0.8	PASS	4.41404	K4me3	-1	-1	NaN	-1	NaN	NaN	8.026	1.8025	0.375789	0	#VALUE!	0.0166461	NaN	5.2778	3.4	0.6	1.5	0.9	2.8	4.1514	NaN	NaN	NaN	NaN	NaN	2.7514
chr10	22729131	22729732	-	Mir7663	LDTSS	94	92.7	PASS	0.233937	noK4me3	-1	-1	NaN	-1	NaN	NaN	23.4333	4.36556	13.6589	0	#VALUE!	0.237656	NaN	92.3163	17.6	97.4	53.5	-43.9	-76.4	79.0404	NaN	NaN	25.034	NaN	NaN	-111.06
chr11	116490045	116490646	-	Prpsap1	HDTSS	0.3	0.5	PASS	5.47654	K4me3	NaN	NaN	NaN	NaN	NaN	NaN	0.494722	0.252037	0.617222	#VALUE!	#VALUE!	0.281192	NaN	0.328621	1.3	0.7	0.9	0.2	1	NaN	NaN	NaN	0.462963	NaN	NaN	#VALUE!
chr10	22819827	22820428	-	Tcf21	LDTSS	1.2	1.9	PASS	1.09326	K4me3	-1	-1	NaN	-1	NaN	NaN	NaN	0.367647	NaN	0	#VALUE!	0.0202314	NaN	2.06092	1.6	1.7	0.5	-1.2	0.4	3.06818	NaN	NaN	NaN	NaN	NaN	-0.53182
chr11	116654012	116654613	-	Cygb	HDTSS	2.1	1.4	PASS	3.86601	K4me3	NaN	NaN	NaN	NaN	NaN	NaN	0.689655	0.396786	0.255652	#VALUE!	#VALUE!	0.0937305	NaN	2.07869	2	0.3	1.2	0.9	-0.1	NaN	NaN	NaN	0	NaN	NaN	#VALUE!
chr10	23785150	23785751	-	Snora33	LDTSS	87.6	95.7	PASS	0.165899	noK4me3	-1	-1	NaN	-1	NaN	NaN	3.538	2.5	31.995	0	#VALUE!	0.194888	NaN	76.4693	8.4	77	26.6	-50.4	-79.2	54	NaN	NaN	NaN	NaN	NaN	-118.7
chr10	23785520	23786121	-	Snord100	LDTSS	91.5	95.7	PASS	0.414748	noK4me3	-1	-1	NaN	-1	NaN	NaN	8.666	1.38889	40.0138	0	#VALUE!	0.242265	NaN	71.6056	10.5	84.2	17.3	-66.9	-81	51.6667	NaN	NaN	20.0216	NaN	NaN	-128.233
chr11	116694359	116694960	-	St6galnac2	HDTSS	0.8	0.3	PASS	20.0831	K4me3	NaN	NaN	NaN	NaN	NaN	NaN	0.152708	0.046319	0.4825	#VALUE!	#VALUE!	0.0425116	NaN	1.10276	0.8	0.4	0.8	0.4	0	NaN	NaN	NaN	0	NaN	NaN	#VALUE!
chr11	116852793	116853394	-	Srsf2	HDTSS	0.5	0.7	PASS	21.4131	K4me3	0.9	0.6	0.089543	2.6	0.502847	0.259177	1.14124	0.528016	0.661333	-0.3	patHypomet	0.0686333	5.96283	0.555863	0.5	1.7	0.5	-1.2	0	NaN	0	1.66667	0.694444	0	5.26316	#VALUE!
chr10	23851161	23851762	+	Vnn3	LDTSS	-1	98.6	#VALUE!	0.288926	noK4me3	-1	-1	NaN	-1	NaN	NaN	19.5825	NaN	47.5	0	#VALUE!	0.0901452	NaN	21.9446	12.5	3	8.2	5.2	13.5	32.56	NaN	NaN	42.5	NaN	NaN	-69.04
chr10	23894387	23894988	+	Vnn1	LDTSS	3.7	6.4	PASS	1.01497	K4me3	-1	-1	NaN	-1	NaN	NaN	8.33461	NaN	2.73615	0	#VALUE!	0.276838	NaN	5.15615	1.5	3.4	1.9	-1.5	-2.2	2.5974	NaN	NaN	NaN	NaN	NaN	-7.2026
chr10	23920105	23920706	+	Taar1	LDTSS	73.4	78.4	PASS	0.0950658	noK4me3	-1	-1	NaN	-1	NaN	NaN	18.5733	1.98833	20.1983	0	#VALUE!	0.0880964	NaN	93.8556	15.5	97.3	51.2	-46.1	-57.9	52.0238	0	NaN	20	25	NaN	-123.676
chr10	23938271	23938872	+	Taar2	LDTSS	98.8	95.2	PASS	0.345779	noK4me3	-1	-1	NaN	-1	NaN	NaN	2.14286	1.428	36.8571	0	#VALUE!	0.0878403	NaN	8.0117	24.6	3.3	0	-3.3	-74.2	20.5714	NaN	NaN	43.0556	NaN	NaN	-77.9286
chr10	23949257	23949858	+	Taar3	LDTSS	16.4	21.9	PASS	0.160307	noK4me3	-1	-1	NaN	-1	NaN	NaN	22.142	1.25	7.63	0	#VALUE!	0.103462	NaN	13.9194	6.4	0.8	2.4	1.6	-10	9.79591	NaN	NaN	NaN	NaN	NaN	-12.9041
chr10	23960193	23960794	+	Taar4	LDTSS	18.8	14.2	PASS	0.501426	noK4me3	-1	-1	NaN	-1	NaN	NaN	29.2	4.85231	7.41615	0	#VALUE!	0.410776	NaN	65.7986	4.8	7.2	3.9	-3.3	-14	2.08333	NaN	NaN	7.29167	NaN	NaN	-19.3167
chr10	23970405	23971006	+	Taar5	LDTSS	35.9	30.4	PASS	0.407292	noK4me3	-1	-1	NaN	-1	NaN	NaN	33.9278	0.8925	3.0125	0	#VALUE!	0.089633	NaN	34.6192	11.7	4.3	0.6	-3.7	-24.2	14.2526	NaN	NaN	1.66667	NaN	NaN	-20.4474
chr10	23985345	23985946	-	Taar6	LDTSS	31.9	33.1	PASS	0.134211	noK4me3	-1	-1	NaN	-1	NaN	NaN	18.0333	NaN	10.9667	0	#VALUE!	0.136754	NaN	38.0197	6.9	0.6	1.2	0.6	-25	6.11112	NaN	NaN	2.5	NaN	NaN	-27.5889
chr10	23993180	23993781	-	Taar7a	LDTSS	97.1	95.1	PASS	0.0475329	noK4me3	-1	-1	NaN	-1	NaN	NaN	21.08	4.222	35.428	0	#VALUE!	0.03278	NaN	44.3333	30.8	0	0	0	-66.3	19.246	NaN	NaN	48.2906	NaN	NaN	-75.854
chr10	23999638	24000239	+	Taar7b	LDTSS	93.9	95.1	PASS	0.112774	noK4me3	-1	-1	NaN	-1	NaN	NaN	NaN	NaN	NaN	0	#VALUE!	0	NaN	48.8889	14.9	0	1.4	1.4	-79	NaN	NaN	NaN	NaN	NaN	NaN	#VALUE!
chr10	24026921	24027522	+	Taar7d	LDTSS	-1	-1	#VALUE!	0.116502	noK4me3	-1	-1	NaN	-1	NaN	NaN	NaN	NaN	NaN	0	#VALUE!	0.0719624	NaN	NaN	-1	-1	-1	0	0	NaN	NaN	NaN	NaN	NaN	NaN	#VALUE!
chr10	24037313	24037914	+	Taar7e	LDTSS	-1	97.6	#VALUE!	0.191064	noK4me3	-1	-1	NaN	-1	NaN	NaN	40	7.145	11.69	0	#VALUE!	0.0458409	NaN	51.9943	29.3	2.9	2.3	-0.6	30.3	55	NaN	NaN	33.3334	NaN	NaN	-45.5
chr10	24049209	24049810	+	Taar7f	LDTSS	-1	-1	#VALUE!	0.0680373	noK4me3	-1	-1	NaN	-1	NaN	NaN	NaN	NaN	NaN	0	#VALUE!	0.0501945	NaN	NaN	-1	-1	-1	0	0	NaN	NaN	NaN	NaN	NaN	NaN	#VALUE!
chr10	24076199	24076800	+	Taar8a	LDTSS	-1	96.6	#VALUE!	0.053125	noK4me3	-1	-1	NaN	-1	NaN	NaN	10.33	0.466	21.44	0	#VALUE!	0	NaN	NaN	42.2	0	-1	-1	43.2	NaN	NaN	NaN	12.5	NaN	NaN	#VALUE!
chr10	24091993	24092594	-	Taar8b	LDTSS	93	95	PASS	0.0689693	noK4me3	-1	-1	NaN	-1	NaN	NaN	6.66667	6.66667	13.3333	0	#VALUE!	0	NaN	39.881	18	5.6	7.3	1.7	-75	28.75	NaN	NaN	NaN	NaN	NaN	-71.85
chr10	24101650	24102251	-	Taar8c	LDTSS	-1	99	#VALUE!	0	noK4me3	-1	-1	NaN	-1	NaN	NaN	NaN	NaN	NaN	0	#VALUE!	0	NaN	95.2381	-1	-1	-1	0	0	NaN	NaN	NaN	NaN	NaN	NaN	#VALUE!
chr10	24109233	24109834	-	Taar9	LDTSS	6.9	2.5	PASS	0.250713	noK4me3	-1	-1	NaN	-1	NaN	NaN	19.7233	NaN	0.274615	0	#VALUE!	0.0430238	NaN	35.9736	3.5	0.3	2.4	2.1	-3.4	1.19047	NaN	NaN	1.66667	NaN	NaN	-1.60953
chr11	117114871	117115472	+	Sec14l1	HDTSS	0.9	0.9	PASS	17.6273	K4me3	NaN	NaN	NaN	NaN	NaN	NaN	1.22873	0.999545	0.799808	#VALUE!	#VALUE!	0	NaN	1.57494	0.3	0.4	0.4	0	-0.6	NaN	NaN	NaN	0.680271	NaN	NaN	#VALUE!
chr11	117780382	117780983	-	Tmc6	IDTSS	1.2	0.5	PASS	4.94343	K4me3	0	37.8	NaN	NaN	NaN	NaN	0.659231	0.887308	0.219375	37.8	pat_gain_Wang2014_2C	0.102182	NaN	0.431034	2.8	0	0.9	0.9	1.6	NaN	NaN	NaN	0.666668	NaN	NaN	#VALUE!
chr12	20815478	20816079	-	1700030C10Rik	HDTSS	0.5	NaN	#VALUE!	18.1883	K4me3	NaN	NaN	NaN	NaN	NaN	NaN	1.14594	0.555667	NaN	#VALUE!	#VALUE!	0.319094	NaN	13.1994	3.2	0.2	0.3	0.1	2.7	NaN	NaN	NaN	2.38095	NaN	NaN	#VALUE!
chr11	117969065	117969666	-	Socs3	HDTSS	1	0.6	PASS	7.18773	K4me3	NaN	NaN	NaN	NaN	NaN	NaN	0.289737	1.49564	0.636286	#VALUE!	#VALUE!	0.0412312	NaN	0.61233	1.4	2.7	0.4	-2.3	0.4	NaN	NaN	NaN	0.666668	NaN	NaN	#VALUE!
chr10	24835894	24836495	-	Enpp3	LDTSS	94.6	97.7	PASS	0.138871	noK4me3	-1	-1	NaN	-1	NaN	NaN	6.36429	2.69429	23.8214	0	#VALUE!	0.084255	NaN	4.05184	9.4	0	0.6	0.6	-85.2	8.24915	NaN	NaN	35.7142	NaN	NaN	-89.4509
chr11	118355110	118355711	-	Timp2	HDTSS	0.8	0.3	PASS	3.34129	K4me3	0.1	0.7	4.52675	0	4.85377	1.53003	0.5942	0.3028	0.390233	0.6	patHypomet	0.155449	0.58309	0.813357	0.9	1.1	0.8	-0.3	0.1	NaN	0	NaN	1.66976	4.329	NaN	#VALUE!
chr10	24910363	24910964	+	Mir6905	LDTSS	99.1	97	PASS	0.0475329	noK4me3	-1	-1	NaN	-1	NaN	NaN	18.7533	NaN	61.7244	0	#VALUE!	0.037902	NaN	89.8621	18.2	99.2	47.7	-51.5	-80.9	57.2619	NaN	NaN	35.1667	NaN	NaN	-138.938
chr10	24927169	24927770	-	Arg1	LDTSS	18	15.3	PASS	0.325274	noK4me3	-1	-1	NaN	-1	NaN	NaN	15.7936	0.649091	14.4042	0	#VALUE!	0.307569	NaN	28.2006	0.9	5.1	0.6	-4.5	-17.1	NaN	NaN	NaN	NaN	NaN	NaN	#VALUE!
chr10	25298862	25299463	-	Akap7	LDTSS	44.5	21.4	DNAmeDiffFAIL	3.95549	K4me3	-1	-1	NaN	-1	NaN	NaN	24.5906	2.74889	3.95528	0	#VALUE!	0.1954	NaN	25.8959	15.5	4.6	0.4	-4.2	-29	17.9241	NaN	NaN	NaN	NaN	NaN	-8.0759
chr10	25535971	25536572	-	Smlr1	LDTSS	97.8	88.1	PASS	0.142599	noK4me3	-1	-1	NaN	-1	NaN	NaN	8.872	NaN	21.9	0	#VALUE!	0	NaN	63.5448	15.2	0	4.3	4.3	-82.6	16.64	NaN	NaN	22.8333	NaN	NaN	-71.46
chr10	25837136	25837737	-	4930401C15Rik	LDTSS	99.1	94.9	PASS	0.78942	noK4me3	-1	-1	NaN	-1	NaN	NaN	38.61	2.0825	53.235	0	#VALUE!	0.0504506	NaN	36.2839	34.8	11.1	6.9	-4.2	-64.3	26.5079	NaN	NaN	6.25	NaN	NaN	-79.4921
chr10	25894204	25894805	-	Mir680-3	LDTSS	97.8	91.7	PASS	0.230209	noK4me3	-1	-1	NaN	-1	NaN	NaN	54.4786	19.6186	31.385	0	#VALUE!	0	NaN	41.5797	44.2	42.5	37.7	-4.8	-53.6	50.926	NaN	NaN	NaN	NaN	NaN	-83.2741
chr11	119040612	119041213	-	Cbx8	HDTSS	0.7	0.7	PASS	8.73488	K4me3	1	NaN	NaN	NaN	NaN	NaN	0.273488	1.52229	0.093947	#VALUE!	#VALUE!	0	NaN	0.456507	1.2	0.4	0.5	0.1	0.5	NaN	0	NaN	1.66667	0	NaN	#VALUE!
chr10	26078751	26079352	-	Tmem200a	LDTSS	0.6	0.6	PASS	5.89688	K4me3	-1	-1	NaN	-1	NaN	NaN	0.617826	0.255652	0.940435	0	#VALUE!	0.0501945	NaN	0.641025	1.5	0.9	1.3	0.4	0.9	NaN	NaN	NaN	NaN	NaN	NaN	#VALUE!
chr10	26229406	26230007	+	Samd3	LDTSS	98.4	94.8	PASS	0.441777	noK4me3	-1	-1	NaN	-1	NaN	NaN	1.666	NaN	33.882	0	#VALUE!	0.0192071	NaN	27.1854	22.3	8	4.1	-3.9	-76.1	26.25	NaN	NaN	6.66667	NaN	NaN	-76.55
chr11	120151050	120151651	-	Slc38a10	HDTSS	0.2	0.3	PASS	7.93521	K4me3	0.5	0	0.694445	0.1	0.102881	NaN	0.216364	0.196	1.1003	-0.5	patHypomet	0.19079	2.453	0.117647	1.2	0.9	1.6	0.7	1	NaN	0	NaN	0	NaN	NaN	#VALUE!
chr10	26674350	26674951	-	Gm8709	LDTSS	95.8	89.4	PASS	0.482786	noK4me3	-1	-1	NaN	-1	NaN	NaN	38.3117	6.66667	20.1267	0	#VALUE!	0	NaN	92.5508	39.5	99.5	73.3	-26.2	-56.3	82.9144	NaN	NaN	28.4935	NaN	NaN	-105.986
chr11	120232646	120233247	+	Bahcc1	IDTSS	0.1	0.2	PASS	1.54249	K4me3	0	0	NaN	0	0.78125	0.571428	0.8352	0.8068	0.2668	0	patHypomet	0	1.93237	0.683258	1.3	0	0.3	0.3	1.2	NaN	NaN	NaN	0.310559	NaN	NaN	#VALUE!
chr11	120467299	120467900	-	Arl16	HDTSS	0.6	0.8	PASS	8.63143	K4me3	0.4	0	0.123457	3.4	0.189394	NaN	1.10235	0.855267	0.2291	-0.4	patHypomet	0.110889	1.79079	0.601358	0.7	0.1	0.8	0.7	0.1	NaN	NaN	NaN	1.33928	0	NaN	#VALUE!
chr11	120467334	120467935	+	Hgs	HDTSS	0.6	0.8	PASS	8.82529	K4me3	0.4	0	0.123457	3.4	0.189394	NaN	1.33931	0.647564	0.220288	-0.4	patHypomet	0.165693	1.79079	0.581641	0.6	0.1	0.7	0.6	0	NaN	NaN	NaN	1.33928	0	NaN	#VALUE!
chr10	28668094	28668695	+	Themis	LDTSS	58.8	58.7	PASS	3.50905	K4me3	-1	-1	NaN	-1	NaN	NaN	5.834	NaN	10.794	0	#VALUE!	0	NaN	11.3288	10.5	0	6	6	-48.3	15.625	NaN	NaN	NaN	NaN	NaN	-43.075
chr10	28923206	28923807	-	4930519F09Rik	LDTSS	83	57.2	DNAmeDiffFAIL	0.233004	noK4me3	45.6	63.4	NaN	-1	67.619	90	37.5933	11.06	16.245	17.8	.	0	16.1165	30.3576	39.5	10.9	5.2	-5.7	-43.5	35.9921	NaN	NaN	36.63	NaN	NaN	-32.1079
chr10	28986005	28986606	-	2310057J18Rik	LDTSS	98.5	96.5	PASS	0.389584	noK4me3	-1	-1	NaN	-1	NaN	NaN	29.1167	NaN	17.03	0	#VALUE!	0.0496823	NaN	31.8519	23.6	15	8.4	-6.6	-74.9	16.6667	NaN	NaN	8.33335	NaN	NaN	-94.8333
chr10	29143695	29144296	+	Soga3	LDTSS	0.5	0.7	PASS	1.74008	K4me3	0.1	0	0	0	9.48291	4.38551	0.667	0.810476	0.404286	-0.1	patHypomet	0.142645	0.681635	NaN	1.2	0.3	2	1.7	0.7	NaN	0	NaN	3.80041	8	NaN	#VALUE!
chr10	29211342	29211943	+	9330159F19Rik	LDTSS	96.9	95	PASS	0.436185	noK4me3	94.4	20.5	NaN	0	NaN	46.6362	NaN	1.818	21.352	-73.9	.	0.0676089	NaN	17.7948	17.6	1	0	-1	-79.3	7.6923	0	NaN	NaN	NaN	NaN	-88.3077
chr11	120660536	120661137	-	Notum	HDTSS	1	0.2	PASS	2.18838	K4me3	NaN	NaN	NaN	NaN	NaN	NaN	1.82086	1.02922	1.90175	#VALUE!	#VALUE!	0.043536	NaN	0.2145	0.6	0.7	1.1	0.4	-0.4	NaN	NaN	NaN	0	NaN	NaN	#VALUE!
chr10	29362141	29362742	-	Rnf146	LDTSS	1.2	0.5	PASS	21.141	K4me3	-1	-1	NaN	-1	NaN	NaN	NaN	1.45812	0.520625	0	#VALUE!	0.217424	NaN	1.44374	0	1.9	2.1	0.2	-1.2	NaN	NaN	NaN	NaN	NaN	NaN	#VALUE!
chr11	120672672	120673273	+	Aspscr1	HDTSS	0.1	2.2	PASS	7.15045	K4me3	NaN	NaN	NaN	NaN	NaN	NaN	0.621731	0.163333	0.646538	#VALUE!	#VALUE!	0	NaN	1.13798	0.3	0.3	0.7	0.4	0.2	NaN	NaN	NaN	0.344828	NaN	NaN	#VALUE!
chr11	120713466	120714067	-	Stra13	HDTSS	0.4	0.6	PASS	2.78114	K4me3	NaN	NaN	NaN	NaN	NaN	NaN	0.927419	0.66697	1.06061	#VALUE!	#VALUE!	0.0281703	NaN	0.460043	1.8	1.3	0.4	-0.9	1.4	NaN	NaN	NaN	0.625	NaN	NaN	#VALUE!
chr11	120713652	120714253	+	Lrrc45	HDTSS	0.2	0.9	PASS	3.45593	K4me3	NaN	NaN	NaN	NaN	NaN	NaN	1.275	0.815185	0.37037	#VALUE!	#VALUE!	0.089377	NaN	0.488758	1.1	1	0.9	-0.1	0.9	NaN	NaN	NaN	0	NaN	NaN	#VALUE!
chr10	30606333	30606934	-	Gm20300	LDTSS	93.9	97.1	PASS	0	noK4me3	-1	-1	NaN	-1	NaN	NaN	6.25	NaN	35.415	0	#VALUE!	0.0527554	NaN	85.4295	16.3	-1	45.6	46.6	-77.6	NaN	NaN	NaN	NaN	NaN	NaN	#VALUE!
chr11	120991032	120991633	-	Csnk1d	HDTSS	1	0.8	PASS	12.4406	K4me3	NaN	NaN	NaN	NaN	NaN	NaN	1.19787	0.751731	0.240385	#VALUE!	#VALUE!	0	NaN	0.906084	0.6	0.3	0.8	0.5	-0.4	NaN	NaN	NaN	3.04348	NaN	NaN	#VALUE!
chr11	121145842	121146443	+	Tex19.1	HDTSS	3.8	7	PASS	6.81492	K4me3	NaN	NaN	NaN	NaN	NaN	NaN	38.5144	3.88732	2.31444	#VALUE!	#VALUE!	0.0509628	NaN	65.9175	0.7	1.6	0.4	-1.2	-3.1	NaN	NaN	NaN	1.39353	NaN	NaN	#VALUE!
chr11	121387950	121388551	-	Rab40b	HDTSS	0.4	0.6	PASS	4.93318	K4me3	NaN	NaN	NaN	NaN	NaN	NaN	0.887875	0.698293	0.6335	#VALUE!	#VALUE!	0.106535	NaN	0.075757	0.2	0.3	0.2	-0.1	-0.2	NaN	NaN	NaN	1.0582	NaN	NaN	#VALUE!
chr11	121421072	121421673	+	Fn3krp	IDTSS	0.9	0.6	PASS	30.7902	K4me3	NaN	NaN	NaN	NaN	NaN	NaN	0.72	0.202759	0.716667	#VALUE!	#VALUE!	0.103206	NaN	0.311021	0	0.4	1.1	0.7	-0.9	NaN	NaN	NaN	0	NaN	NaN	#VALUE!
chr8	71511468	71512069	-	Plvap	IDTSS	3.5	2.9	PASS	0.651481	noK4me3	3.8	3.2	0	0.3	27.2009	49.4194	9.97891	3.31283	0	-0.6	.	0	31.7582	29.4561	6.2	2.6	1.3	-1.3	2.7	6.4344	0	3.33333	4.68254	NaN	1.13636	0.934397
chr11	121672850	121673451	-	B3gntl1	HDTSS	0.3	0.5	PASS	4.49513	K4me3	NaN	NaN	NaN	NaN	NaN	NaN	0.35587	0.367681	0.669783	#VALUE!	#VALUE!	0.204619	NaN	0.771176	0.5	0.9	0.9	0	0.2	NaN	NaN	NaN	0	NaN	NaN	#VALUE!
chr11	121829917	121830518	+	Ptchd3	HDTSS	3.7	2.6	PASS	4.66662	K4me3	NaN	NaN	NaN	NaN	NaN	NaN	4.46531	0.537742	0.104219	#VALUE!	#VALUE!	0.473263	NaN	14.9402	1	0.4	0.9	0.5	-2.7	NaN	NaN	NaN	0	NaN	NaN	#VALUE!
chr10	33083182	33083783	+	Trdn	LDTSS	-1	-1	#VALUE!	0.283334	noK4me3	-1	-1	NaN	-1	NaN	NaN	NaN	NaN	NaN	0	#VALUE!	0	NaN	NaN	-1	-1	-1	0	0	NaN	NaN	NaN	NaN	NaN	NaN	#VALUE!
chr10	33256056	33256657	-	D830005E20Rik	LDTSS	95.5	98.8	PASS	0.0950658	noK4me3	-1	-1	NaN	-1	NaN	NaN	7.145	NaN	8.01	0	#VALUE!	0	NaN	54.3403	24.5	11.5	10.6	-0.9	-71	38.3334	NaN	NaN	NaN	NaN	NaN	-71.9666
chr12	3572090	3572691	+	Dtnb	HDTSS	0.7	0.8	PASS	3.2397	K4me3	NaN	NaN	NaN	NaN	NaN	NaN	1.23017	0.886838	1.32802	#VALUE!	#VALUE!	0.0509628	NaN	0.508181	0.9	0.9	0.3	-0.6	0.2	NaN	NaN	NaN	0	NaN	NaN	#VALUE!
chr10	33857421	33858022	+	Sult3a1	LDTSS	-1	-1	#VALUE!	0.0708333	noK4me3	-1	-1	NaN	-1	NaN	NaN	NaN	NaN	NaN	0	#VALUE!	0	NaN	NaN	-1	-1	-1	0	0	NaN	NaN	NaN	NaN	NaN	NaN	#VALUE!
chr10	33904810	33905411	+	Rsph4a	LDTSS	0.3	0.6	PASS	2.46519	K4me3	-1	-1	NaN	-1	NaN	NaN	1.305	0.694375	0.271875	0	#VALUE!	0.274021	NaN	NaN	1.8	0.4	2.1	1.7	1.5	NaN	0	NaN	NaN	NaN	NaN	#VALUE!
chr12	3806679	3807280	+	Dnmt3a	HDTSS	0.9	0.9	PASS	1.71025	K4me3	NaN	NaN	NaN	NaN	NaN	NaN	0.31746	1.15323	1.57574	#VALUE!	#VALUE!	0	NaN	0.916457	0.4	0.3	1.1	0.8	-0.5	NaN	NaN	NaN	1.90476	NaN	NaN	#VALUE!
chr10	33994754	33995355	-	A830082N09Rik	LDTSS	-1	97.7	#VALUE!	0.0475329	noK4me3	-1	-1	NaN	-1	NaN	NaN	NaN	NaN	28.17	0	#VALUE!	0.137779	NaN	88.3077	21.4	-1	61.4	62.4	22.4	NaN	NaN	NaN	NaN	NaN	NaN	#VALUE!
chr12	4233726	4234327	+	Ptrhd1	HDTSS	0.6	0.3	PASS	10.1366	K4me3	NaN	NaN	NaN	NaN	NaN	NaN	0.884286	0.404571	0.497714	#VALUE!	#VALUE!	0.0371337	NaN	1.24765	0.7	1.3	1	-0.3	0.1	NaN	NaN	NaN	0	NaN	NaN	#VALUE!
chr10	34037296	34037897	+	Trappc3l	LDTSS	83.8	75	PASS	0.0857457	noK4me3	-1	-1	NaN	-1	NaN	NaN	7.222	10.714	NaN	0	#VALUE!	0.0522432	NaN	14.0649	19.3	2.6	-1	-3.6	-64.5	NaN	NaN	NaN	23.6111	NaN	NaN	#VALUE!
chr10	34044012	34044613	-	Fam26d	LDTSS	25.6	23.3	PASS	0.0950658	noK4me3	-1	-1	NaN	-1	NaN	NaN	8.60727	NaN	4.45545	0	#VALUE!	0	NaN	82.6677	4	97.6	37.9	-59.7	-21.6	45.5375	NaN	NaN	1.78571	NaN	NaN	-75.3625
chr10	34096218	34096819	-	Fam26e	LDTSS	1.5	2.8	PASS	2.20702	K4me3	-1	-1	NaN	-1	NaN	NaN	NaN	1.89846	0.384615	0	#VALUE!	0.16723	NaN	63.3521	0.8	96.2	40.2	-56	-0.7	52.1547	NaN	NaN	NaN	NaN	NaN	-46.8453
chr10	34127671	34128272	-	Fam26f	LDTSS	0.9	2.3	PASS	7.36388	K4me3	-1	-1	NaN	-1	NaN	NaN	3.48214	1.84857	2.14286	0	#VALUE!	0.40591	NaN	0.288351	0.7	0	0.4	0.4	-0.2	NaN	NaN	NaN	NaN	NaN	NaN	#VALUE!
chr12	4233993	4234594	-	Cenpo	HDTSS	0.6	0.4	PASS	8.9772	K4me3	NaN	NaN	NaN	NaN	NaN	NaN	1.04156	0.606875	0.663125	#VALUE!	#VALUE!	0.0850233	NaN	2.3482	0.5	1.6	0.5	-1.1	-0.1	NaN	NaN	NaN	0	NaN	NaN	#VALUE!
chr12	4476881	4477482	-	Ncoa1	HDTSS	0.6	1.2	PASS	3.60039	K4me3	NaN	NaN	NaN	NaN	NaN	NaN	0.979583	0.56087	1.037	#VALUE!	#VALUE!	0.00896329	NaN	1.79158	0.6	1.7	0.6	-1.1	0	NaN	NaN	NaN	0	NaN	NaN	#VALUE!
chr12	4817307	4817908	+	Sf3b6	HDTSS	0.3	0.4	PASS	14.3419	K4me3	NaN	NaN	NaN	NaN	NaN	NaN	1.59953	0.377442	0.908837	#VALUE!	#VALUE!	0.176961	NaN	0.067935	0.4	1.7	1.2	-0.5	0.1	NaN	NaN	NaN	1.10522	NaN	NaN	#VALUE!
chr10	34389680	34390281	+	Col10a1	LDTSS	95	96.2	PASS	0.240461	noK4me3	-1	-1	NaN	-1	NaN	NaN	9.5	NaN	46.34	0	#VALUE!	0	NaN	89.0422	24.1	94.4	43.5	-50.9	-70.9	52.3962	NaN	NaN	50.7937	NaN	NaN	-138.204
chr12	4874058	4874659	-	Mfsd2b	IDTSS	0.6	0.2	PASS	33.0084	K4me3	NaN	NaN	NaN	NaN	NaN	NaN	0.227273	0	0.324545	#VALUE!	#VALUE!	0.182083	NaN	0.378072	0.5	2.8	0.4	-2.4	-0.1	NaN	NaN	NaN	2.22222	NaN	NaN	#VALUE!
chr10	34483099	34483700	+	Frk	LDTSS	7.5	8	PASS	0.709266	noK4me3	-1	-1	NaN	-1	NaN	NaN	1.334	2.77833	4.45667	0	#VALUE!	0.119596	NaN	1.51515	10.3	0	0.6	0.6	2.8	NaN	NaN	NaN	NaN	NaN	NaN	#VALUE!
chr12	5375381	5375982	-	Klhl29	HDTSS	0.7	0.6	PASS	4.12512	K4me3	NaN	NaN	NaN	NaN	NaN	NaN	1.10312	0.472615	0.982578	#VALUE!	#VALUE!	0	NaN	0.67983	0.3	0.5	0.6	0.1	-0.4	NaN	NaN	NaN	0.472813	NaN	NaN	#VALUE!
chr12	8301653	8302254	-	Gdf7	HDTSS	0.9	0.9	PASS	6.52227	K4me3	NaN	NaN	NaN	NaN	NaN	NaN	0.812174	0.591	1.29573	#VALUE!	#VALUE!	0.102438	NaN	0.393212	0.7	0.5	1	0.5	-0.2	NaN	NaN	NaN	4.28571	NaN	NaN	#VALUE!
chr12	8673833	8674434	+	Pum2	HDTSS	1.1	0.5	PASS	4.51656	K4me3	NaN	NaN	NaN	NaN	NaN	NaN	0.444667	0.76963	0.441111	#VALUE!	#VALUE!	0.100901	NaN	1.22197	1	0.2	1.1	0.9	-0.1	NaN	NaN	NaN	0	NaN	NaN	#VALUE!
chr10	38821478	38822079	-	Rfpl4b	LDTSS	89.5	90.1	PASS	0.135143	noK4me3	-1	-1	NaN	-1	NaN	NaN	28.3875	NaN	18.6575	0	#VALUE!	0.0832306	NaN	17.6557	12.2	12.1	6.9	-5.2	-77.3	35.5655	NaN	NaN	20.0893	NaN	NaN	-66.6345
chr12	9029696	9030297	+	Ttc32	IDTSS	0.3	0.5	PASS	16.4222	K4me3	NaN	NaN	NaN	NaN	NaN	NaN	1.08622	0.731216	1.44054	#VALUE!	#VALUE!	0.311411	NaN	0.353057	1.9	0.3	1	0.7	1.6	NaN	NaN	NaN	0	NaN	NaN	#VALUE!
chr12	9574141	9574742	+	Osr1	HDTSS	0.6	0.2	PASS	5.08416	K4me3	NaN	NaN	NaN	NaN	NaN	NaN	1.31776	0	1.71536	#VALUE!	#VALUE!	0.00973157	NaN	0.117647	0.3	0.5	5.4	4.9	-0.3	NaN	NaN	NaN	1.42857	NaN	NaN	#VALUE!
chr12	10390479	10391080	+	Rdh14	HDTSS	0.5	0.6	PASS	3.17632	K4me3	1.9	NaN	NaN	0	5.55557	NaN	0.751875	0.597813	1.30891	#VALUE!	#VALUE!	0	NaN	0.715945	0.9	0.6	0.6	0	0.4	NaN	NaN	NaN	0.181818	NaN	NaN	#VALUE!
chr10	39163493	39164094	-	Wisp3	LDTSS	7.9	3.8	PASS	0.422204	noK4me3	-1	-1	NaN	-1	NaN	NaN	16.4457	2.40071	1.57929	0	#VALUE!	0.119852	NaN	33.3594	28.1	2	5.6	3.6	20.2	40.1323	NaN	NaN	2.85714	NaN	NaN	34.3323
chr12	11265486	11266087	-	Gen1	HDTSS	0.8	0.3	PASS	6.93795	K4me3	NaN	NaN	NaN	NaN	NaN	NaN	0.909239	0.498696	0.452935	#VALUE!	#VALUE!	0.144181	NaN	0.76177	0.3	0.5	0.8	0.3	-0.5	NaN	NaN	NaN	0	NaN	NaN	#VALUE!
chr10	39612633	39613234	+	Traf3ip2	LDTSS	6.5	6.2	PASS	4.3693	K4me3	-1	-1	NaN	-1	NaN	NaN	1.52546	NaN	NaN	0	#VALUE!	0.222546	NaN	41.068	0	20.3	7.4	-12.9	-6.5	12.5482	NaN	NaN	2.08334	NaN	NaN	-13.9518
chr16	5884492	5885093	+	Rbfox1	IDTSS	0.9	2.2	PASS	0.461349	noK4me3	2.6	0.4	5.22384	3.8	7.03938	4.16396	NaN	1.81242	0.462917	-2.2	.	0.0112681	54.343	41.557	3.5	98.4	58.8	-39.6	2.6	52.381	100	NaN	0	3.57143	0	-48.219
chr12	11265585	11266186	+	Smc6	HDTSS	0.7	0.9	PASS	6.69469	K4me3	NaN	NaN	NaN	NaN	NaN	NaN	0.945729	0	0.315854	#VALUE!	#VALUE!	0.121389	NaN	0.806796	0.7	0.6	1	0.4	0	NaN	NaN	NaN	0	NaN	NaN	#VALUE!
chr12	11436348	11436949	-	Vsnl1	HDTSS	0.6	0.3	PASS	2.01409	K4me3	NaN	NaN	NaN	NaN	NaN	NaN	0.706154	0.807857	0.142857	#VALUE!	#VALUE!	0.202059	NaN	1.31466	0.3	0	0.6	0.6	-0.3	NaN	NaN	NaN	0	NaN	NaN	#VALUE!
chr12	11455778	11456379	+	Rad51ap2	HDTSS	1.9	1.3	PASS	4.93597	K4me3	NaN	NaN	NaN	NaN	NaN	NaN	0.315357	0.245676	0.498462	#VALUE!	#VALUE!	0	NaN	1.01377	1.1	0.5	0.5	0	-0.8	NaN	NaN	NaN	1.66667	NaN	NaN	#VALUE!
chr12	12261838	12262439	+	Fam49a	HDTSS	1	0.7	PASS	3.8949	K4me3	NaN	NaN	NaN	NaN	NaN	NaN	0.25	0	NaN	#VALUE!	#VALUE!	0.0773405	NaN	0.302076	0	0.6	0.7	0.1	-1	NaN	NaN	NaN	1.20968	NaN	NaN	#VALUE!
chr12	12941535	12942136	-	Mycn	HDTSS	0.1	0.3	PASS	2.5062	K4me3	0	0	NaN	0	NaN	NaN	0.784412	1.11133	0.505152	0	patHypomet	0.054292	3.63636	6.00067	1.7	0.7	1.2	0.5	1.6	NaN	0	NaN	0	NaN	NaN	#VALUE!
chr12	16589469	16590070	-	Lpin1	HDTSS	0.2	1.4	PASS	11.0752	K4me3	1.4	0.3	3.04743	0	0.748747	0.303227	0.623913	0.128167	1.35273	-1.1	patHypomet	0.137267	0.199693	2.45393	0.5	0.9	0.5	-0.4	0.3	NaN	NaN	NaN	0	NaN	0	#VALUE!
chr12	17544572	17545173	+	Odc1	HDTSS	0.3	0.5	PASS	4.99749	K4me3	0.2	0.5	0.106383	4.1	0.266554	0.666668	1.22303	0.230127	0.595306	0.3	patHypomet	0	0.859888	0.052854	0.3	0.3	1	0.7	0	NaN	NaN	NaN	0	NaN	0	#VALUE!
chr10	40570061	40570662	+	Slc22a16	LDTSS	1.7	1.5	PASS	0.317818	noK4me3	-1	-1	NaN	-1	NaN	NaN	40.0559	1.5155	0.4165	0	#VALUE!	0.0937305	NaN	57.6343	6.9	0.9	1.9	1	5.2	10.8965	NaN	NaN	NaN	NaN	NaN	8.49647
chr10	40629710	40630311	+	Ddo	LDTSS	94.6	86.9	PASS	0.205976	noK4me3	-1	-1	NaN	-1	NaN	NaN	15.52	NaN	24.91	0	#VALUE!	0.0499383	NaN	12.6299	15.2	1.1	2	0.9	-79.4	18.2234	NaN	NaN	27.1948	NaN	NaN	-69.7766
chr12	21285936	21286537	-	Itgb1bp1	HDTSS	0.5	0.5	PASS	8.85138	K4me3	0.3	0.4	0.333333	0.9	1.64753	0.666667	0.4396	0.739412	2.1142	0.1	patHypomet	0.0647919	0.412041	0.637626	0.4	0.7	0.3	-0.4	-0.1	NaN	NaN	NaN	2.22222	NaN	1.66667	#VALUE!
chr12	21285996	21286597	+	Cpsf3	HDTSS	0.6	0.4	PASS	8.75352	K4me3	0.3	0.4	0.333333	0.9	1.64753	0.652174	0.488444	0.769592	2.20229	0.1	patHypomet	0.126255	0.428859	0.688636	0.2	0.7	0.3	-0.4	-0.4	NaN	NaN	NaN	2.31884	NaN	1.53846	#VALUE!
chr12	24096968	24097569	-	9030624G23Rik	HDTSS	0.5	0.8	PASS	2.13805	K4me3	1.6	0	NaN	0.5	NaN	1.91919	0.901905	0.173611	1.9165	-1.6	patHypomet	0.101413	0.889498	1.27779	0.3	0.9	0.7	-0.2	-0.2	NaN	NaN	NaN	NaN	NaN	NaN	#VALUE!
chr12	24571986	24572587	+	Grhl1	HDTSS	0.9	0.5	PASS	5.06552	K4me3	0.4	0.6	1.22648	2.6	1.0902	0.865487	0.719453	0.167385	0.134912	0.2	patHypomet	0	3.04709	0.309267	0.6	0.5	0.9	0.4	-0.3	NaN	NaN	NaN	0.769231	NaN	NaN	#VALUE!
chr12	28635652	28636253	-	Rps7	HDTSS	0.8	0.3	PASS	11.4349	K4me3	0.7	2	0.233918	0.4	0.853174	1.09395	0.628953	0.985909	1.04869	1.3	patHypomet	0	0.256285	0.102041	0.8	0.8	0.4	-0.4	0	NaN	0	NaN	0	0	NaN	#VALUE!
chr12	29937735	29938336	+	Pxdn	HDTSS	0.6	1	PASS	1.24518	K4me3	0.7	0	8.45779	0	1.30733	0.562741	0.285714	0.640769	0.416774	-0.7	patHypomet	0	1.49567	0.857939	0.1	0.7	1.7	1	-0.5	NaN	0	NaN	0	0	NaN	#VALUE!
chr12	30373074	30373675	-	Sntg2	HDTSS	1.8	0.7	PASS	2.3198	K4me3	0.7	0	NaN	0	6.76691	5.18398	1.38379	1.9653	0.080104	-0.7	patHypomet	0	1.8402	1.22024	1.3	0.5	0.8	0.3	-0.5	NaN	0	NaN	0	0	NaN	#VALUE!
chr12	30884023	30884624	+	Fam150b	HDTSS	0.9	0.9	PASS	6.35543	K4me3	5.2	NaN	NaN	NaN	NaN	NaN	0.5535	0.670851	0.87	#VALUE!	#VALUE!	0	NaN	0.626154	0.4	0.7	0.5	-0.2	-0.5	NaN	NaN	NaN	0	NaN	NaN	#VALUE!
chr12	31073667	31074268	+	Fam110c	HDTSS	0.3	0.3	PASS	4.94902	K4me3	0.6	0	NaN	1.4	2.80185	0.333333	1.75588	0.267353	0.183824	-0.6	patHypomet	0.0499384	0.487014	0.941601	1.2	0.7	1	0.3	0.9	NaN	0	NaN	0	0	NaN	#VALUE!
chr12	31634357	31634958	-	Bcap29	HDTSS	0.9	0.5	PASS	14.0465	K4me3	NaN	NaN	NaN	NaN	NaN	NaN	0.374576	0.46	0.308136	#VALUE!	#VALUE!	0.138547	NaN	0.977034	0.7	0.8	0.4	-0.4	-0.2	NaN	NaN	NaN	0	NaN	NaN	#VALUE!
chr10	41567715	41568316	+	5730435O14Rik	LDTSS	97.2	96.1	PASS	0.144463	noK4me3	-1	-1	NaN	-1	NaN	NaN	5.3575	NaN	69.0288	0	#VALUE!	0.160571	NaN	89.1197	25.6	98.8	44.9	-53.9	-71.6	36.6667	NaN	NaN	50	NaN	NaN	-158.233
chr10	41587452	41588053	-	Ccdc162	LDTSS	94.6	98.4	PASS	0.180811	noK4me3	-1	-1	NaN	-1	NaN	NaN	21.8513	NaN	55.24	0	#VALUE!	0.00537798	NaN	91.3899	12.5	98.8	58.4	-40.4	-82.1	67.2619	NaN	NaN	NaN	NaN	NaN	-129.938
chr10	27616641	27617242	-	Lama2	IDTSS	0	0.7	PASS	0.492106	noK4me3	0.9	0	2.52101	0	34.6599	15.9048	1.296	NaN	0.793571	-0.9	.	0.142645	12.1617	1.72078	2.5	0	2.2	2.2	2.5	NaN	0	NaN	NaN	NaN	NaN	#VALUE!
chr12	32378488	32379089	+	Ccdc71l	HDTSS	1	0.6	PASS	3.15395	K4me3	NaN	NaN	NaN	NaN	NaN	NaN	1.10193	0.814545	1.06426	#VALUE!	#VALUE!	0.0491701	NaN	0.856789	1.4	0.5	0.3	-0.2	0.4	NaN	NaN	NaN	0	NaN	NaN	#VALUE!
chr12	33147385	33147986	+	Atxn7l1	HDTSS	0.8	0.6	PASS	11.6651	K4me3	NaN	NaN	NaN	NaN	NaN	NaN	0.644184	0.280196	0.686364	#VALUE!	#VALUE!	0.0504506	NaN	0.29329	1.3	0.4	0.8	0.4	0.5	NaN	NaN	NaN	0.50505	NaN	NaN	#VALUE!
chr12	35534688	35535289	-	Ahr	HDTSS	0.8	0.8	PASS	2.92654	K4me3	0.7	0.6	0.281955	0	0.596532	0.754584	0.366792	0.580463	0.142407	-0.1	patHypomet	0.296301	1.10674	0.485146	1.3	0.9	0.6	-0.3	0.5	NaN	0	NaN	0	0	NaN	#VALUE!
chr12	36156524	36157125	-	Bzw2	HDTSS	1.2	0.5	PASS	19.1828	K4me3	NaN	NaN	NaN	NaN	NaN	NaN	1.89143	1.93941	0.976923	#VALUE!	#VALUE!	0.119596	NaN	0.793011	0.7	0.4	1.1	0.7	-0.5	NaN	NaN	NaN	0	NaN	NaN	#VALUE!
chr12	36156823	36157424	+	Ankmy2	IDTSS	0.5	0.4	PASS	16.9376	K4me3	NaN	NaN	NaN	NaN	NaN	NaN	1.63312	1.60594	0.919844	#VALUE!	#VALUE!	0.0430238	NaN	0.898692	0.2	0.6	0	-0.6	-0.3	NaN	NaN	NaN	1.5873	NaN	NaN	#VALUE!
chr12	40133927	40134528	-	Scin	HDTSS	0.3	0.5	PASS	3.63581	K4me3	NaN	NaN	NaN	NaN	NaN	NaN	0.927187	0.622143	0.485862	#VALUE!	#VALUE!	0.172864	NaN	1.08551	1.1	1.9	0.8	-1.1	0.8	NaN	NaN	NaN	1.48148	NaN	NaN	#VALUE!
chr12	44209767	44210368	-	Dnajb9	HDTSS	0.8	0.5	PASS	23.8168	K4me3	NaN	NaN	NaN	NaN	NaN	NaN	0.480565	0.946727	0.368852	#VALUE!	#VALUE!	0.0553163	NaN	0.482772	0.8	0.4	0.4	0	0	NaN	NaN	NaN	0	NaN	NaN	#VALUE!
chr12	44210012	44210613	+	Mir5627	HDTSS	0.6	0.6	PASS	29.9169	K4me3	NaN	NaN	NaN	NaN	NaN	NaN	0.775543	0.935652	0.498261	#VALUE!	#VALUE!	0.110889	NaN	0.290911	0.8	0.5	0.8	0.3	0.2	NaN	NaN	NaN	0	NaN	NaN	#VALUE!
chr10	42860211	42860812	+	Scml4	LDTSS	96.6	94.8	PASS	27.3473	K4me3	-1	-1	NaN	-1	NaN	NaN	6.37714	NaN	28.5093	0	#VALUE!	0	NaN	40.9173	41.1	5.7	0.6	-5.1	-55.5	17.3611	NaN	NaN	58.7963	NaN	NaN	-83.1389
chr12	45074182	45074783	-	Stxbp6	HDTSS	0.7	0.3	PASS	4.66662	K4me3	NaN	NaN	NaN	NaN	NaN	NaN	0.328947	1.11676	0.603553	#VALUE!	#VALUE!	0.0973158	NaN	0.145773	0.4	0.6	0.3	-0.3	-0.3	NaN	NaN	NaN	2.6087	NaN	NaN	#VALUE!
chr12	51377279	51377880	+	Scfd1	IDTSS	0.1	0.6	PASS	5.83723	K4me3	NaN	NaN	NaN	NaN	NaN	NaN	NaN	1.56429	1.09	#VALUE!	#VALUE!	0.153657	NaN	0.31031	1.1	0.5	1	0.5	1	NaN	NaN	NaN	0	NaN	NaN	#VALUE!
chr12	51593040	51593641	+	Coch	HDTSS	0.6	0.5	PASS	8.23159	K4me3	NaN	NaN	NaN	NaN	NaN	NaN	0.868077	0.421154	0.181087	#VALUE!	#VALUE!	0.154937	NaN	0.764443	0.4	0.4	0.8	0.4	-0.2	NaN	NaN	NaN	1.0989	NaN	NaN	#VALUE!
chr12	52097445	52098046	+	Nubpl	IDTSS	0.7	0.4	PASS	3.27977	K4me3	NaN	NaN	NaN	NaN	NaN	NaN	0.8938	0	0.213654	#VALUE!	#VALUE!	0.177986	NaN	0.231331	0.7	0.2	0.5	0.3	0	NaN	NaN	NaN	0.4	NaN	NaN	#VALUE!
chr12	54203573	54204174	-	Egln3	HDTSS	0.7	0.4	PASS	2.22193	K4me3	NaN	NaN	NaN	NaN	NaN	NaN	1.81794	1.31471	0.476286	#VALUE!	#VALUE!	0.303472	NaN	1.15695	1.8	0.2	1.3	1.1	1.1	NaN	NaN	NaN	0	NaN	NaN	#VALUE!
chr12	54862576	54863177	-	Cfl2	HDTSS	0.4	0.6	PASS	11.6185	K4me3	0.8	0.1	1.95119	2.2	1.26705	0.357744	1.94568	0.821698	0.635865	-0.7	patHypomet	0.0266338	1.06838	0.603672	0.8	1.3	0.9	-0.4	0.4	NaN	0	5.88235	0.8	0	NaN	#VALUE!
chr10	43593126	43593727	+	F830002L21Rik	LDTSS	96.5	94.8	PASS	0.0699013	noK4me3	-1	-1	NaN	-1	NaN	NaN	9.42286	NaN	20.4343	0	#VALUE!	0.101669	NaN	48.9781	10.3	2.5	1	-1.5	-86.2	23.9784	NaN	NaN	4.7619	NaN	NaN	-73.3216
chr10	43745857	43746458	+	1700027J07Rik	LDTSS	93.2	97.6	PASS	3.74019	K4me3	-1	-1	NaN	-1	NaN	NaN	20.5033	2.38167	59.1183	0	#VALUE!	0.356996	NaN	41.9945	12.3	11	1.7	-9.3	-80.9	26.7857	NaN	NaN	4.16667	NaN	NaN	-81.8143
chr12	55080195	55080796	+	Srp54a	HDTSS	0.7	0.5	PASS	8.76564	K4me3	0.3	0.6	0.322023	3.7	0.183655	0.265816	0.15881	0.568182	0.471556	0.3	patHypomet	0.267619	0.246675	0.300265	0.2	0.8	0.9	0.1	-0.5	NaN	NaN	NaN	0	0	NaN	#VALUE!
chr12	55302336	55302937	+	1110008L16Rik	IDTSS	0.5	1.1	PASS	8.08806	K4me3	NaN	NaN	NaN	NaN	NaN	NaN	0.246207	0.426897	0.142593	#VALUE!	#VALUE!	0.555213	NaN	0.526181	1.7	0.1	0.7	0.6	1.2	NaN	NaN	NaN	0	NaN	NaN	#VALUE!
chr10	44004545	44005146	-	Aim1	LDTSS	0.3	1.1	PASS	3.80636	K4me3	-1	-1	NaN	-1	NaN	NaN	NaN	NaN	1.8775	0	#VALUE!	0.649199	NaN	5.13933	3.8	1.2	0.8	-0.4	3.5	12.0491	NaN	NaN	6.25	NaN	NaN	9.74906
chr10	44170146	44170747	+	Speer5-ps1	LDTSS	27.2	20	PASS	31.5088	K4me3	-1	-1	NaN	-1	NaN	NaN	14.59	1.06227	6.70545	0	#VALUE!	0.248156	NaN	56.5864	2.6	1	1.5	0.5	-24.6	NaN	NaN	NaN	NaN	NaN	NaN	#VALUE!
chr12	55302699	55303300	-	Ppp2r3c	IDTSS	0.3	0.3	PASS	8.14677	K4me3	NaN	NaN	NaN	NaN	NaN	NaN	0.216364	0.253939	0.288485	#VALUE!	#VALUE!	0.765466	NaN	1.09023	0.9	0.1	0	-0.1	0.6	NaN	NaN	NaN	0	NaN	NaN	#VALUE!
chr10	44359375	44359976	+	Mir1929	LDTSS	97.9	96.6	PASS	0.131414	noK4me3	-1	-1	NaN	-1	NaN	NaN	13.7725	0.595	58.6475	0	#VALUE!	0.245338	NaN	89.7723	8.5	98.5	41.2	-57.3	-89.4	53.2082	NaN	NaN	15.873	NaN	NaN	-141.892
chr12	55598616	55599217	+	Insm2	HDTSS	0.8	0.5	PASS	10.7322	K4me3	NaN	NaN	NaN	NaN	NaN	NaN	0.893889	1.12639	0.980139	#VALUE!	#VALUE!	0	NaN	1.0523	0.9	0.7	1.4	0.7	0.1	NaN	NaN	NaN	0.3125	NaN	NaN	#VALUE!
chr12	56695338	56695939	+	Pax9	IDTSS	0.6	0.3	PASS	3.12413	K4me3	NaN	NaN	NaN	NaN	NaN	NaN	0.217778	0	NaN	#VALUE!	#VALUE!	0.316276	NaN	1.73533	1	0.3	0.1	-0.2	0.4	NaN	NaN	NaN	0	NaN	NaN	#VALUE!
chr12	57545820	57546421	-	Foxa1	HDTSS	0.6	0.6	PASS	3.21267	K4me3	0.1	0	NaN	0	NaN	NaN	0.69963	1.18231	0.555545	-0.1	patHypomet	0.149815	0.204082	0.869169	0.3	0.5	0.8	0.3	-0.3	NaN	0	NaN	2.5	0	NaN	#VALUE!
chr12	59061160	59061761	-	Trappc6b	HDTSS	0.8	0.7	PASS	5.51103	K4me3	NaN	NaN	NaN	NaN	NaN	NaN	1.07895	0.328947	1.01697	#VALUE!	#VALUE!	0.230229	NaN	2.7592	0.4	4.8	1.1	-3.7	-0.4	NaN	NaN	NaN	0	NaN	NaN	#VALUE!
chr10	45469900	45470501	-	Lin28b	LDTSS	6.3	6.1	PASS	0.922699	noK4me3	-1	-1	NaN	-1	NaN	NaN	NaN	1.11133	2.15429	0	#VALUE!	0	NaN	56.9142	4.5	96.4	51.1	-45.3	-1.8	39.3615	NaN	NaN	NaN	NaN	NaN	-63.1385
chr12	59066618	59067219	+	Pnn	HDTSS	0.8	0.6	PASS	8.02561	K4me3	NaN	NaN	NaN	NaN	NaN	NaN	1.3344	0.9392	1.1163	#VALUE!	#VALUE!	0.295277	NaN	0.907699	0.8	0.2	0.5	0.3	0	NaN	NaN	NaN	0	NaN	NaN	#VALUE!
chr10	45807403	45808004	+	D030045P18Rik	LDTSS	2	0.7	PASS	0.344847	noK4me3	-1	-1	NaN	-1	NaN	NaN	16.4317	1.91154	0.855	0	#VALUE!	0.276582	NaN	45.1571	0.3	0	1.1	1.1	-1.7	1.25	NaN	NaN	8.05195	NaN	NaN	0.55
chr10	46244447	46245048	+	Snord14d	LDTSS	-1	97.8	#VALUE!	0.299178	noK4me3	-1	-1	NaN	-1	NaN	NaN	3.335	NaN	19.07	0	#VALUE!	0	NaN	31.6995	33.2	5	9.6	4.6	34.2	NaN	NaN	NaN	NaN	NaN	NaN	#VALUE!
chr10	46244448	46245049	+	Snord14c	LDTSS	-1	97.8	#VALUE!	0.30011	noK4me3	-1	-1	NaN	-1	NaN	NaN	3.335	NaN	19.07	0	#VALUE!	0	NaN	31.6995	33.2	5	9.6	4.6	34.2	NaN	NaN	NaN	NaN	NaN	NaN	#VALUE!
chr10	49095542	49096143	-	C130030K03Rik	LDTSS	-1	-1	#VALUE!	0.0950658	noK4me3	-1	-1	NaN	-1	NaN	NaN	NaN	NaN	NaN	0	#VALUE!	0.0458408	NaN	NaN	-1	-1	-1	0	0	NaN	NaN	NaN	NaN	NaN	NaN	#VALUE!
chr12	64965235	64965836	-	Klhl28	IDTSS	0.8	0.3	PASS	12.805	K4me3	NaN	NaN	NaN	NaN	NaN	NaN	0.92037	1.44154	0.835185	#VALUE!	#VALUE!	0.205644	NaN	0.332405	1.1	0.6	1	0.4	0.3	NaN	NaN	NaN	0	NaN	NaN	#VALUE!
chr12	64965441	64966042	+	Fam179b	HDTSS	0.9	0.3	PASS	14.5031	K4me3	NaN	NaN	NaN	NaN	NaN	NaN	0.491351	1.04111	1.06	#VALUE!	#VALUE!	0.112169	NaN	0.23865	0.7	0.3	0.9	0.6	-0.2	NaN	NaN	NaN	1.04167	NaN	NaN	#VALUE!
chr10	50895350	50895951	+	Sim1	LDTSS	0.5	0.1	PASS	8.96788	K4me3	-1	-1	NaN	-1	NaN	NaN	NaN	NaN	NaN	0	#VALUE!	0.10295	NaN	0.25	0.5	0.8	2.5	1.7	0	2.64706	NaN	NaN	1.92308	NaN	NaN	1.74706
chr10	51590159	51590760	-	Fam162b	LDTSS	1.1	0.8	PASS	0.864913	noK4me3	-1	-1	NaN	-1	NaN	NaN	2.33588	0.462778	0.154444	0	#VALUE!	0.0722186	NaN	50.0835	12.7	46.3	66.4	20.1	11.6	30.4409	NaN	NaN	NaN	NaN	NaN	-16.6591
chr10	51631157	51631758	-	Gprc6a	LDTSS	98.1	96.8	PASS	0.441776	noK4me3	-1	-1	NaN	-1	NaN	NaN	7.74	NaN	37.4875	0	#VALUE!	0.0291947	NaN	10.1068	20.9	0	2.5	2.5	-77.2	42.5	NaN	NaN	13.6364	NaN	NaN	-54.3
chr12	65075305	65075906	+	Fancm	HDTSS	0.5	0.5	PASS	4.61722	K4me3	NaN	NaN	NaN	NaN	NaN	NaN	0.759273	0.972273	0.5017	#VALUE!	#VALUE!	0.405142	NaN	0.254486	0.5	0.5	1	0.5	0	NaN	NaN	NaN	0.731707	NaN	NaN	#VALUE!
chr10	51756893	51757494	-	4933411G06Rik	LDTSS	11.4	12.4	PASS	1.64874	K4me3	-1	-1	NaN	-1	NaN	NaN	30.2167	NaN	3.37667	0	#VALUE!	0	NaN	63.2067	3.8	0.4	6.6	6.2	-7.6	NaN	NaN	NaN	NaN	NaN	NaN	#VALUE!
chr12	69227889	69228490	-	Pole2	HDTSS	0.6	0.4	PASS	4.00209	K4me3	NaN	NaN	NaN	NaN	NaN	NaN	0.240312	0.347188	0.211875	#VALUE!	#VALUE!	0.255838	NaN	0.919119	0.1	0.8	1.3	0.5	-0.5	NaN	NaN	NaN	0	NaN	NaN	#VALUE!
chr10	52194943	52195544	-	Ros1	LDTSS	88.5	90.2	PASS	0.0810856	noK4me3	-1	-1	NaN	-1	NaN	NaN	9.76167	NaN	34.7317	0	#VALUE!	0	NaN	34.7581	39	1.9	-1	-2.9	-49.5	NaN	NaN	NaN	22.2222	NaN	NaN	#VALUE!
chr12	69356875	69357476	-	Nemf	IDTSS	0.4	0.4	PASS	7.28373	K4me3	NaN	NaN	NaN	NaN	NaN	NaN	1.36258	1.31969	0.514516	#VALUE!	#VALUE!	0.198217	NaN	0.305893	1	0.4	0.6	0.2	0.6	NaN	NaN	NaN	0	NaN	NaN	#VALUE!
chr12	69371849	69372450	+	Arf6	HDTSS	0.3	0.4	PASS	13.0874	K4me3	NaN	NaN	NaN	NaN	NaN	NaN	0.379444	0.559155	1.04897	#VALUE!	#VALUE!	0.0476335	NaN	0.584437	0.2	1	0.5	-0.5	-0.1	NaN	NaN	NaN	1.92308	NaN	NaN	#VALUE!
chr10	52391307	52391908	+	Nepn	LDTSS	96.4	95.2	PASS	0.0838816	noK4me3	-1	-1	NaN	-1	NaN	NaN	10.4175	NaN	16.5433	0	#VALUE!	0	NaN	30.6999	10.9	6.8	-1	-7.8	-85.5	3.7037	NaN	NaN	NaN	NaN	NaN	-98.2963
chr12	69724661	69725262	+	Atp5s	HDTSS	0.8	0.3	PASS	11.6428	K4me3	NaN	NaN	NaN	NaN	NaN	NaN	0.351572	0.751852	NaN	#VALUE!	#VALUE!	0.0947549	NaN	0.328592	0.3	1.1	0.6	-0.5	-0.5	NaN	NaN	NaN	0	NaN	NaN	#VALUE!
chr12	70227540	70228141	+	F730035M05Rik	IDTSS	0.6	0.7	PASS	5.23328	K4me3	NaN	NaN	NaN	NaN	NaN	NaN	1.16067	0.747667	1.739	#VALUE!	#VALUE!	0.103462	NaN	1.15577	1.6	1.8	1.3	-0.5	1	NaN	NaN	NaN	0	NaN	NaN	#VALUE!
chr12	70937556	70938157	+	Actr10	HDTSS	0.5	0.6	PASS	18.3011	K4me3	NaN	NaN	NaN	NaN	NaN	NaN	1.82477	0.123878	1.17745	#VALUE!	#VALUE!	0.244826	NaN	0.324398	1.1	0.7	1.2	0.5	0.6	NaN	NaN	NaN	0.478469	NaN	NaN	#VALUE!
chr10	53279969	53280570	+	Gm19395	LDTSS	98.6	96.5	PASS	0.705538	noK4me3	-1	-1	NaN	-1	NaN	NaN	20.6367	NaN	49.7	0	#VALUE!	0	NaN	95.0617	28	-1	63.9	64.9	-70.6	NaN	NaN	NaN	NaN	NaN	NaN	#VALUE!
chr10	53337385	53337986	+	Pln	LDTSS	96.8	98.3	PASS	0.871438	noK4me3	-1	-1	NaN	-1	NaN	NaN	7.076	NaN	49.372	0	#VALUE!	0.0391824	NaN	73.3516	14.4	98	45.4	-52.6	-82.4	NaN	NaN	NaN	92.8572	NaN	NaN	#VALUE!
chr12	70974322	70974923	+	Psma3	HDTSS	0.5	0.5	PASS	8.78334	K4me3	NaN	NaN	NaN	NaN	NaN	NaN	0.285714	0.823816	0.285714	#VALUE!	#VALUE!	0.0845111	NaN	1.48596	0.4	0.1	0.4	0.3	-0.1	NaN	NaN	NaN	0.757576	NaN	NaN	#VALUE!
chr10	53518688	53519289	-	Gm20597	LDTSS	85.5	79.4	PASS	0.248849	noK4me3	-1	-1	NaN	-1	NaN	NaN	22.5188	2.7475	15.6425	0	#VALUE!	0.143157	NaN	38.199	15.8	4.6	4.4	-0.2	-69.7	15.5095	NaN	NaN	8.57142	NaN	NaN	-68.4905
chr12	71015522	71016123	-	3110056K07Rik	IDTSS	0.4	1	PASS	7.24551	K4me3	0.5	0	NaN	0.2	1.02564	NaN	1.07475	0.6665	0.895	-0.5	patHypomet	0	0.830343	0.741894	0.3	0.1	0.8	0.7	-0.1	NaN	NaN	NaN	0	0	NaN	#VALUE!
chr10	53630138	53630739	-	Mcm9	LDTSS	1.1	1.1	PASS	1.37286	K4me3	-1	-1	NaN	-1	NaN	NaN	8.21611	3.23632	NaN	0	#VALUE!	0.0962914	NaN	12.6333	0.7	0.7	-1	-1.7	-0.4	NaN	NaN	NaN	NaN	NaN	NaN	#VALUE!
chr12	71309583	71310184	+	Dact1	HDTSS	1.2	0.8	PASS	5.97517	K4me3	0.5	0	1.52092	2.6	0.742113	0.355359	0.643194	0.701351	0.520917	-0.5	patHypomet	0	0.916204	0.306415	0.8	1.5	1	-0.5	-0.4	NaN	0	NaN	1.26437	0	NaN	#VALUE!
chr12	72085012	72085613	-	L3hypdh	HDTSS	0.5	0.7	PASS	10.9223	K4me3	NaN	NaN	NaN	NaN	NaN	NaN	0.236522	0.702174	NaN	#VALUE!	#VALUE!	0.144181	NaN	1.09693	0	0.2	0.6	0.4	-0.5	NaN	NaN	NaN	0.30303	NaN	NaN	#VALUE!
chr12	72085538	72086139	+	Jkamp	HDTSS	0.7	0.5	PASS	9.71536	K4me3	NaN	NaN	NaN	NaN	NaN	NaN	0.937805	0.17	0.39	#VALUE!	#VALUE!	0.0250972	NaN	0.331342	0.3	0.1	0.7	0.6	-0.4	NaN	NaN	NaN	1.6	NaN	NaN	#VALUE!
chr10	56106616	56107217	+	Msl3l2	LDTSS	5.5	6.1	PASS	4.81667	K4me3	-1	-1	NaN	-1	NaN	NaN	0.7575	0.994167	1.52333	0	#VALUE!	0.170559	NaN	68.7691	5.1	86.3	54.1	-32.2	-0.4	39.6418	NaN	NaN	NaN	NaN	NaN	-52.7582
chr12	73112944	73113545	-	Six4	HDTSS	0.6	0.5	PASS	6.4244	K4me3	NaN	NaN	NaN	NaN	NaN	NaN	0.729516	0.7075	2.09894	#VALUE!	#VALUE!	0.0128047	NaN	0.719806	4.1	2	0.4	-1.6	3.5	NaN	NaN	NaN	0.90909	NaN	NaN	#VALUE!
chr10	56376999	56377600	+	Gja1	LDTSS	0	1.4	PASS	4.26958	K4me3	-1	-1	NaN	-1	NaN	NaN	NaN	NaN	0.843571	0	#VALUE!	0	NaN	NaN	4.7	0.4	1.4	1	4.7	NaN	NaN	NaN	NaN	NaN	NaN	#VALUE!
chr12	75595899	75596500	-	Ppp2r5e	HDTSS	1.1	0.6	PASS	7.04513	K4me3	NaN	NaN	NaN	NaN	NaN	NaN	0.874661	0.882015	1.07143	#VALUE!	#VALUE!	0.0670967	NaN	0.290196	0.6	0.9	0.9	0	-0.5	NaN	NaN	NaN	0.645161	NaN	NaN	#VALUE!
chr12	75818017	75818618	+	Syne2	HDTSS	0.2	0.5	PASS	14.1052	K4me3	0.6	0	3.67901	0	0.067385	0.313971	1.09516	0.732188	0.667778	-0.6	patHypomet	0.351874	2.68673	0.3467	1.6	0.1	0.7	0.6	1.4	NaN	NaN	NaN	0.909091	2.94118	NaN	#VALUE!
chr12	76176958	76177559	-	Esr2	IDTSS	0.6	0.3	PASS	6.56048	K4me3	0	0	3.63636	3.1	15.6667	8.70129	1.21635	0.368654	1.52173	0	patHypomet	0	NaN	0.54867	0.3	0.9	0.8	-0.1	-0.3	NaN	0	NaN	0	NaN	NaN	#VALUE!
chr12	76417298	76417899	+	Ppp1r36	HDTSS	0.4	0.8	PASS	6.005	K4me3	NaN	NaN	NaN	NaN	NaN	NaN	2.32707	0.328056	0.899024	#VALUE!	#VALUE!	0.0499384	NaN	1.16028	0.1	0.6	1.1	0.5	-0.3	NaN	NaN	NaN	0.277008	NaN	NaN	#VALUE!
chr10	57784622	57785223	+	Fabp7	LDTSS	55.5	34.6	DNAmeDiffFAIL	0.396108	noK4me3	-1	-1	NaN	-1	NaN	NaN	2.292	3.60778	0.793333	0	#VALUE!	0.30885	NaN	8.91527	10.8	2.6	4.5	1.9	-44.7	15.5556	NaN	NaN	10	NaN	NaN	-21.6444
chr12	76765272	76765873	+	Churc1	IDTSS	0.6	0.6	PASS	6.91185	K4me3	NaN	NaN	NaN	NaN	NaN	NaN	1.14419	0.619032	0.408387	#VALUE!	#VALUE!	0.154169	NaN	2.37103	0.3	0.8	0.5	-0.3	-0.3	NaN	NaN	NaN	0	NaN	NaN	#VALUE!
chr10	58232374	58232975	-	Dux	LDTSS	6	8.4	PASS	7.00505	K4me3	-1	-1	NaN	-1	NaN	NaN	32.1582	4.60125	1.58231	0	#VALUE!	0	NaN	39.6281	10.6	20.3	8.6	-11.7	4.6	18.5685	NaN	NaN	15.0634	NaN	NaN	-10.1315
chr10	58236359	58236960	-	Gm4981	LDTSS	41.2	19.5	DNAmeDiffFAIL	1.12681	K4me3	-1	-1	NaN	-1	NaN	NaN	23.2255	4.1215	1.817	0	#VALUE!	0.109096	NaN	46.5339	13.3	3.9	4.5	0.6	-27.9	15.9	NaN	NaN	21.6139	NaN	NaN	-7.50004
chr12	76837166	76837767	+	Fntb	IDTSS	0.5	0.6	PASS	5.10746	K4me3	NaN	NaN	NaN	NaN	NaN	NaN	1.23	0.879375	0.651406	#VALUE!	#VALUE!	0.127279	NaN	1.01411	0.2	0.4	0.8	0.4	-0.3	NaN	NaN	NaN	0.78125	NaN	NaN	#VALUE!
chr12	78748646	78749247	+	Mpp5	HDTSS	1.4	0.6	PASS	6.71333	K4me3	NaN	NaN	NaN	NaN	NaN	NaN	0.303333	0.181536	0.501778	#VALUE!	#VALUE!	0.0650479	NaN	0.436358	1.3	0.9	0.8	-0.1	-0.1	NaN	NaN	NaN	0	NaN	NaN	#VALUE!
chr12	78906637	78907238	-	Plek2	HDTSS	0.9	0.5	PASS	5.50823	K4me3	NaN	NaN	NaN	NaN	NaN	NaN	0.513143	0.089286	0.136	#VALUE!	#VALUE!	0.223827	NaN	1.41667	0.7	0.4	0.5	0.1	-0.2	NaN	NaN	NaN	0.694446	NaN	NaN	#VALUE!
chr12	80112712	80113313	-	Zfp36l1	HDTSS	0.7	0.4	PASS	14.2403	K4me3	0.7	0	NaN	0	NaN	0.95238	3.07556	1.17607	0.275455	-0.7	patHypomet	0.181571	1.19247	0.321121	0.3	1.1	1.2	0.1	-0.4	NaN	NaN	NaN	0	NaN	NaN	#VALUE!
chr10	58675395	58675996	-	Edar	LDTSS	0.3	0.7	PASS	2.72429	K4me3	-1	-1	NaN	-1	NaN	NaN	0.320417	1.18437	0.505417	0	#VALUE!	0.363654	NaN	6.49748	2	0.7	1.4	0.7	1.7	NaN	NaN	NaN	NaN	NaN	NaN	#VALUE!
chr10	58696444	58697045	+	BB019430	LDTSS	93	93.6	PASS	0.875166	noK4me3	-1	-1	NaN	-1	NaN	NaN	27.3125	NaN	33.705	0	#VALUE!	0.0494261	NaN	47.3935	26.2	26.1	1	-25.1	-66.8	28.1136	NaN	NaN	15.9091	NaN	NaN	-91.5864
chr12	80643914	80644515	+	Slc39a9	IDTSS	0.2	0.6	PASS	14.0548	K4me3	NaN	NaN	NaN	NaN	NaN	NaN	0.621481	0.452963	NaN	#VALUE!	#VALUE!	0.166974	NaN	0.14245	0.2	0.3	1.7	1.4	0	NaN	NaN	NaN	1.19048	NaN	NaN	#VALUE!
chr12	81332879	81333480	-	Slc8a3	HDTSS	0.5	0.9	PASS	5.49891	K4me3	NaN	NaN	NaN	NaN	NaN	NaN	NaN	0.83425	1.018	#VALUE!	#VALUE!	0	NaN	0.888065	1.2	1.3	0.6	-0.7	0.7	NaN	NaN	NaN	1.85185	NaN	NaN	#VALUE!
chr12	81532606	81533207	-	Synj2bp	IDTSS	0.8	0.5	PASS	7.78236	K4me3	0.2	2.1	8.61111	1.3	0.263158	NaN	1.77571	0.357143	0.11963	1.9	patHypomet	0.0212558	NaN	0	0.7	0.2	0.8	0.6	-0.1	NaN	0	0	0	0	NaN	#VALUE!
chr12	81631068	81631669	+	Ttc9	HDTSS	0.7	0.4	PASS	13.8284	K4me3	NaN	NaN	NaN	NaN	NaN	NaN	0.496721	0.838333	0.365952	#VALUE!	#VALUE!	0.185925	NaN	0.507162	0.9	1.2	1	-0.2	0.2	NaN	NaN	0	0.408163	NaN	NaN	#VALUE!
chr10	59441478	59442079	-	Oit3	LDTSS	98.7	96.4	PASS	0.00838816	noK4me3	-1	-1	NaN	-1	NaN	NaN	11.1118	NaN	34.675	0	#VALUE!	0.101413	NaN	15.6516	19.7	4.9	5.9	1	-79	24.6429	NaN	NaN	34.82	NaN	NaN	-76.6571
chr12	83763333	83763934	+	Papln	IDTSS	1.8	0.6	PASS	3.43542	K4me3	NaN	NaN	NaN	NaN	NaN	NaN	0.511364	1.61204	1.31579	#VALUE!	#VALUE!	0.181059	NaN	0.9375	2.1	0.6	0.8	0.2	0.3	NaN	NaN	NaN	0	NaN	NaN	#VALUE!
chr12	83921633	83922234	-	Numb	HDTSS	0.5	0.6	PASS	3.11574	K4me3	NaN	NaN	NaN	NaN	NaN	NaN	0.994891	0	0.36407	#VALUE!	#VALUE!	0.0409751	NaN	1.07078	1.3	0.5	1.1	0.6	0.8	NaN	NaN	NaN	1.53061	NaN	NaN	#VALUE!
chr12	83987560	83988161	+	Acot2	HDTSS	0.2	0.9	PASS	11.6353	K4me3	NaN	NaN	NaN	NaN	NaN	NaN	0.285714	0.368	0.457714	#VALUE!	#VALUE!	0.313204	NaN	0.930094	0.8	1.1	2.6	1.5	0.6	NaN	NaN	NaN	0	NaN	NaN	#VALUE!
chr12	84114027	84114628	+	Dnal1	HDTSS	2.2	1	PASS	3.16793	K4me3	NaN	NaN	NaN	NaN	NaN	NaN	0.664348	2.17391	NaN	#VALUE!	#VALUE!	0.162108	NaN	2.41596	0.2	0	1	1	-2	NaN	NaN	NaN	0	NaN	NaN	#VALUE!
chr12	84284995	84285596	+	Ptgr2	HDTSS	0.5	0.2	PASS	8.6687	K4me3	NaN	NaN	NaN	NaN	NaN	NaN	0.515484	0.433571	0.507187	#VALUE!	#VALUE!	0.353922	NaN	0	2.7	0.2	0.5	0.3	2.2	NaN	NaN	NaN	0.724639	NaN	NaN	#VALUE!
chr12	84875501	84876102	+	D030025P21Rik	HDTSS	0.5	0.3	PASS	6.75341	K4me3	NaN	NaN	NaN	NaN	NaN	NaN	1.246	0.945	1.1945	#VALUE!	#VALUE!	0.138547	NaN	1.6697	0.7	0.2	0.6	0.4	0.2	NaN	NaN	NaN	0	NaN	NaN	#VALUE!
chr12	84876194	84876795	-	Ltbp2	HDTSS	0.5	0.3	PASS	7.03954	K4me3	NaN	NaN	NaN	NaN	NaN	NaN	0.802738	0.633095	NaN	#VALUE!	#VALUE!	0.185669	NaN	0.892406	0.4	0.4	0.3	-0.1	-0.1	NaN	NaN	NaN	0	NaN	NaN	#VALUE!
chr10	60126475	60127076	+	Mir6906	LDTSS	55.2	25	DNAmeDiffFAIL	1.32906	K4me3	-1	-1	NaN	-1	NaN	NaN	9.25062	NaN	6.4125	0	#VALUE!	0.104999	NaN	74.0825	28.9	47.4	36.8	-10.6	-26.3	40.6838	NaN	NaN	NaN	NaN	NaN	-31.7162
chr12	84996020	84996621	+	Ylpm1	HDTSS	0.4	0.4	PASS	15.0446	K4me3	NaN	NaN	NaN	NaN	NaN	NaN	0.545254	0.553729	0.215517	#VALUE!	#VALUE!	0	NaN	0.423038	0.5	0.7	0.6	-0.1	0.1	NaN	NaN	NaN	0	NaN	NaN	#VALUE!
chr7	6696131	6696732	-	Zim1	IDTSS	0.4	0.4	PASS	0.821109	noK4me3	NaN	NaN	NaN	NaN	NaN	NaN	0.955769	0.256538	1.44039	#VALUE!	#VALUE!	0.198217	NaN	1.74308	2.8	1.7	1.3	-0.4	2.4	12.121	NaN	NaN	0	NaN	NaN	10.021
chr10	60399425	60400026	+	Gm17455	LDTSS	97	95.2	PASS	0.158443	noK4me3	-1	-1	NaN	-1	NaN	NaN	1.667	0.37	57.09	0	#VALUE!	0.190022	NaN	80.0211	6.6	94.1	43.9	-50.2	-90.4	62.4405	NaN	NaN	13.5043	NaN	NaN	-126.86
chr12	85110532	85111133	+	Dlst	HDTSS	0.3	0.4	PASS	11.9205	K4me3	NaN	NaN	NaN	NaN	NaN	NaN	0.828962	0.857547	0.386415	#VALUE!	#VALUE!	0	NaN	0.24984	1.1	0.6	0.6	0	0.8	NaN	NaN	NaN	0.657895	NaN	NaN	#VALUE!
chr12	85288290	85288891	+	Zc2hc1c	IDTSS	0.9	0.5	PASS	13.9253	K4me3	NaN	NaN	NaN	NaN	NaN	NaN	1.36556	1.26923	NaN	#VALUE!	#VALUE!	0	NaN	1.2957	2.4	0	0.2	0.2	1.5	NaN	NaN	NaN	0.980394	NaN	NaN	#VALUE!
chr10	60922722	60923323	+	Mir6408	LDTSS	92.5	97.4	PASS	0.288925	noK4me3	-1	-1	NaN	-1	NaN	NaN	12.995	NaN	37.3	0	#VALUE!	0.0512188	NaN	43.1829	22.5	6.5	4.6	-1.9	-70	NaN	NaN	NaN	NaN	NaN	NaN	#VALUE!
chr10	60937831	60938432	-	Pldi	LDTSS	96.1	97.6	PASS	0.628181	noK4me3	-1	-1	NaN	-1	NaN	NaN	25.3267	NaN	31.0833	0	#VALUE!	0.0768283	NaN	62.2097	12.9	4.6	9.2	4.6	-83.2	39.7059	NaN	NaN	47.2222	NaN	NaN	-62.4941
chr10	61031002	61031603	+	Gm20611	LDTSS	92.4	88.9	PASS	1.69161	K4me3	-1	-1	NaN	-1	NaN	NaN	11.1375	NaN	46.24	0	#VALUE!	0.198729	NaN	32.1848	16.8	3.6	-1	-4.6	-75.6	4.16667	NaN	NaN	14.7059	NaN	NaN	-88.3333
chr10	61089030	61089631	+	Pcbd1	LDTSS	1.6	1.6	PASS	10.2289	K4me3	-1	-1	NaN	-1	NaN	NaN	1.01477	0.2525	0.416591	0	#VALUE!	0.040719	NaN	1.58333	3.2	0.5	-1	-1.5	1.6	4.42176	NaN	NaN	NaN	NaN	NaN	2.32176
chr12	85824649	85825250	+	Ttll5	HDTSS	0.4	1	PASS	16.0512	K4me3	NaN	NaN	NaN	NaN	NaN	NaN	1.23176	0.308611	0.746481	#VALUE!	#VALUE!	0.16979	NaN	0.445567	0.6	0.7	1.7	1	0.2	NaN	NaN	NaN	0.625	NaN	NaN	#VALUE!
chr10	61171663	61172264	+	Tbata	LDTSS	99.4	95.4	PASS	3.63487	K4me3	-1	-1	NaN	-1	NaN	NaN	1.25	1.9225	63.4525	0	#VALUE!	0	NaN	29.9881	17.8	0	1.1	1.1	-81.6	6.66665	NaN	NaN	6.94444	NaN	NaN	-88.7334
chr12	86082260	86082861	+	Ift43	HDTSS	1.2	2.1	PASS	4.49792	K4me3	NaN	NaN	NaN	NaN	NaN	NaN	0.575312	0.524194	0.515625	#VALUE!	#VALUE!	0.196937	NaN	1.62848	0.9	0.6	1.1	0.5	-0.3	NaN	NaN	NaN	4.49736	NaN	NaN	#VALUE!
chr10	61297535	61298136	+	Prf1	LDTSS	97.9	96.1	PASS	1.3915	K4me3	-1	-1	NaN	-1	NaN	NaN	17.2056	8.23889	41.0322	0	#VALUE!	0	NaN	27.1307	25.4	0	5	5	-72.5	35.3266	NaN	NaN	43.3608	NaN	NaN	-60.7734
chr12	86241577	86242178	+	Gpatch2l	HDTSS	1.8	0.9	PASS	20.9723	K4me3	NaN	NaN	NaN	NaN	NaN	NaN	0.594419	0.682674	0.715366	#VALUE!	#VALUE!	0.209998	NaN	0.492181	0.7	0.5	1.2	0.7	-1.1	NaN	NaN	NaN	3.20076	NaN	NaN	#VALUE!
chr10	61417671	61418272	+	Nodal	LDTSS	4	2.5	PASS	1.89573	K4me3	-1	-1	NaN	-1	NaN	NaN	1.21227	NaN	4.40111	0	#VALUE!	0.145718	NaN	10.6167	3.8	0.3	0.3	0	-0.2	13.3333	NaN	NaN	NaN	NaN	NaN	10.5333
chr12	86726159	86726760	-	Angel1	HDTSS	0.4	0.5	PASS	18.495	K4me3	NaN	NaN	NaN	NaN	NaN	NaN	0.750811	0.277206	0.632162	#VALUE!	#VALUE!	0.0527555	NaN	0.378151	1.1	0.6	1.1	0.5	0.7	NaN	NaN	NaN	1.31579	NaN	NaN	#VALUE!
chr12	87266427	87267028	+	Ahsa1	IDTSS	0.1	0	PASS	14.6355	K4me3	NaN	NaN	NaN	NaN	NaN	NaN	0.101379	0.418276	0.451379	#VALUE!	#VALUE!	0.0507067	NaN	0.112743	1.8	1	0.8	-0.2	1.7	NaN	NaN	NaN	0	NaN	NaN	#VALUE!
chr12	91590186	91590787	-	Gtf2a1	HDTSS	0.3	0	PASS	4.68992	K4me3	NaN	NaN	NaN	NaN	NaN	NaN	1.14174	0.387674	0.27775	#VALUE!	#VALUE!	0.103718	NaN	0.543037	0.9	0.7	0.4	-0.3	0.6	NaN	NaN	NaN	0	NaN	NaN	#VALUE!
chr12	98627841	98628442	+	Spata7	IDTSS	0.8	0.4	PASS	17.3794	K4me3	NaN	NaN	NaN	NaN	NaN	NaN	0.595357	1.52179	0.089286	#VALUE!	#VALUE!	0.102438	NaN	0.957787	1.7	0.8	0.1	-0.7	0.9	NaN	NaN	NaN	0.350877	NaN	NaN	#VALUE!
chr12	98746667	98747268	+	Zc3h14	HDTSS	0.6	0.6	PASS	1.75126	K4me3	NaN	NaN	NaN	NaN	NaN	NaN	0.455862	0.491	1.34641	#VALUE!	#VALUE!	0	NaN	0.817263	0.4	0.6	0.9	0.3	-0.2	NaN	NaN	NaN	2.30681	NaN	NaN	#VALUE!
chr12	98901183	98901784	-	Eml5	HDTSS	0.3	0.5	PASS	4.42988	K4me3	NaN	NaN	NaN	NaN	NaN	NaN	1.14489	0.465603	1.5647	#VALUE!	#VALUE!	0	NaN	1.1806	1.9	0.2	1.1	0.9	1.6	NaN	NaN	NaN	0.555555	NaN	NaN	#VALUE!
chr12	100724727	100725328	-	Rps6ka5	HDTSS	0.3	0.4	PASS	8.81596	K4me3	0	NaN	NaN	7.7	NaN	NaN	1.49019	0.533698	1.01392	#VALUE!	#VALUE!	0	NaN	0.368628	0.4	0.4	0.7	0.3	0.1	NaN	NaN	NaN	0	NaN	NaN	#VALUE!
chr12	101718222	101718823	-	Tc2n	HDTSS	0.5	0.8	PASS	6.7124	K4me3	0.5	3	0.630478	0.3	0.324074	NaN	1.12395	0.564362	1.2962	2.5	patHypomet	0.0501945	2.98619	0.869625	0.6	0.7	0.5	-0.2	0.1	NaN	11.1111	NaN	0.680271	0	NaN	#VALUE!
chr10	61774436	61775037	+	Mir5108	LDTSS	92.3	89.9	PASS	0.205044	noK4me3	-1	-1	NaN	-1	NaN	NaN	4.60333	1.38833	33.0983	0	#VALUE!	0.220753	NaN	36.1544	4.4	0	-1	-1	-87.9	33.5714	NaN	NaN	38.8889	NaN	NaN	-56.3286
chr12	101818818	101819419	-	Fbln5	HDTSS	0.2	0.5	PASS	9.66038	K4me3	NaN	NaN	NaN	NaN	NaN	NaN	0.408286	0.410286	0.959697	#VALUE!	#VALUE!	0.221522	NaN	0.446687	0.7	0.2	1	0.8	0.5	NaN	NaN	NaN	0.4	NaN	NaN	#VALUE!
chr12	101912870	101913471	-	Trip11	IDTSS	0.5	0.6	PASS	18.8874	K4me3	0.7	0	5.19956	NaN	0.566703	0.427351	0.846047	0.742209	0.74093	-0.7	patHypomet	0.268131	2.55682	0.696771	0.9	0.3	1.1	0.8	0.4	NaN	0	NaN	0	0	NaN	#VALUE!
chr12	101957942	101958543	-	Atxn3	HDTSS	0.7	0.7	PASS	23.8271	K4me3	0.7	1	0.26455	0.7	2.77512	NaN	0.546735	0.8774	0.659375	0.3	patHypomet	0.0448165	0.929406	0.886104	0.4	0.3	0.8	0.5	-0.3	NaN	0	NaN	0	0	NaN	#VALUE!
chr12	101975673	101976274	+	Cpsf2	HDTSS	0.6	0.5	PASS	20.3078	K4me3	1.2	0	0.576924	0	NaN	NaN	0.521373	0.166144	0.573889	-1.2	patHypomet	0.130608	0.638095	0.492638	1.1	0.1	0.7	0.6	0.5	NaN	0	NaN	1.0582	0	NaN	#VALUE!
chr10	62193926	62194527	-	Mir7662	LDTSS	95.9	95.5	PASS	0.131414	noK4me3	-1	-1	NaN	-1	NaN	NaN	11.96	0.667	47.443	0	#VALUE!	0.181571	NaN	90.033	28.2	98.4	49.4	-49	-67.7	78.2481	NaN	NaN	27.8504	NaN	NaN	-115.652
chr12	102129118	102129719	+	Slc24a4	HDTSS	0.5	0.5	PASS	2.85291	K4me3	NaN	NaN	NaN	NaN	NaN	NaN	0.96439	0.681301	0.90561	#VALUE!	#VALUE!	0.0215119	NaN	0.619797	0.5	0.9	3.2	2.3	0	NaN	NaN	NaN	0	NaN	NaN	#VALUE!
chr12	102468833	102469434	+	Golga5	HDTSS	0.7	0.3	PASS	16.6542	K4me3	0.3	0.8	0.332189	1.1	0.739232	0.192156	1.47483	0.426833	0.086207	0.5	patHypomet	0.170303	1.13194	0.681283	0.4	1.3	0.4	-0.9	-0.3	NaN	0	NaN	0.924146	2.27273	NaN	#VALUE!
chr12	102878105	102878706	-	Btbd7	HDTSS	0.6	0.6	PASS	9.53641	K4me3	NaN	NaN	NaN	NaN	NaN	NaN	0.989889	1.1221	0.678621	#VALUE!	#VALUE!	0	NaN	0.491932	0.6	0.1	0.3	0.2	0	NaN	NaN	NaN	0	NaN	NaN	#VALUE!
chr10	62379607	62380208	-	Hk1	LDTSS	96.8	95.3	PASS	21.7337	K4me3	-1	-1	NaN	-1	NaN	NaN	12.158	1.904	42.404	0	#VALUE!	0.0501945	NaN	39.4709	19.4	0	-1	-1	-77.4	19.0659	NaN	NaN	NaN	NaN	NaN	-76.2341
chr10	62422156	62422757	-	Hkdc1	LDTSS	92.1	87.5	PASS	0	noK4me3	-1	-1	NaN	-1	NaN	NaN	8.6325	1.00125	15.6294	0	#VALUE!	0.145206	NaN	33.8131	14.3	1.6	0.6	-1	-77.8	5.45455	NaN	NaN	9.16787	NaN	NaN	-83.6455
chr10	62448859	62449460	+	4930507D05Rik	LDTSS	0.6	1.1	PASS	8.04891	K4me3	-1	-1	NaN	-1	NaN	NaN	0.701579	0.531579	1.26158	0	#VALUE!	0.202315	NaN	1.90638	1.8	2.3	1.9	-0.4	1.2	3.45238	NaN	NaN	NaN	NaN	NaN	0.05238
chr12	102899005	102899606	+	Cox8c	IDTSS	1.9	1.1	PASS	1.49496	K4me3	NaN	NaN	NaN	NaN	NaN	NaN	12.7289	0	1.22188	#VALUE!	#VALUE!	0.344959	NaN	48.793	0.9	0	0	0	-1	NaN	NaN	NaN	11.5238	NaN	NaN	#VALUE!
chr12	103314658	103315259	+	Fam181a	IDTSS	23.4	4.3	PASS	20.8828	K4me3	NaN	NaN	NaN	NaN	NaN	NaN	0.775909	0	2.56364	#VALUE!	#VALUE!	0	NaN	5.92261	5.7	0.3	1.3	1	-17.7	NaN	NaN	NaN	2.5	NaN	NaN	#VALUE!
chr10	62507454	62508055	-	Srgn	LDTSS	12.6	11.1	PASS	7.04699	K4me3	-1	-1	NaN	-1	NaN	NaN	2.80667	1.66333	4.4125	0	#VALUE!	0	NaN	5.73356	0	4.8	1.8	-3	-12.6	3.81818	NaN	NaN	2.62626	NaN	NaN	-12.0818
chr12	104864775	104865376	-	Clmn	IDTSS	1	1.2	PASS	8.19151	K4me3	1.4	0.7	0.961538	0.8	1.05568	NaN	0.604118	0.234375	0.483043	-0.7	patHypomet	0.0471214	0.106837	1.94472	0.5	1	0.8	-0.2	-0.5	NaN	0	0	1.48148	0	NaN	#VALUE!
chr12	105222436	105223037	-	Tcl1	IDTSS	1.9	1.2	PASS	1.46234	K4me3	NaN	NaN	NaN	NaN	NaN	NaN	27.2581	1.59528	1.31167	#VALUE!	#VALUE!	0.0207436	NaN	45.0476	0.5	0.6	0.4	-0.2	-1.4	NaN	NaN	NaN	10.0824	NaN	NaN	#VALUE!
chr10	62682207	62682808	+	Mir7215	LDTSS	95.1	98.1	PASS	0.288925	noK4me3	-1	-1	NaN	-1	NaN	NaN	19.2375	NaN	35.3387	0	#VALUE!	0.234326	NaN	42.6718	7.6	5.8	-1	-6.8	-87.5	3.63636	NaN	NaN	1.38889	NaN	NaN	-100.264
chr12	108179437	108180038	+	Ccnk	HDTSS	0.4	0.5	PASS	6.43559	K4me3	0.5	0	0.611111	0	0.178417	NaN	NaN	0.204659	0.615	-0.5	patHypomet	0.00537797	NaN	0.362295	0.9	1.9	0.2	-1.7	0.5	NaN	NaN	0	0	0	NaN	#VALUE!
chr10	62765305	62765906	-	Snord98	LDTSS	-1	98.4	#VALUE!	0.0475329	noK4me3	-1	-1	NaN	-1	NaN	NaN	NaN	NaN	NaN	0	#VALUE!	0.107304	NaN	80.7143	0	95	-1	-96	1	NaN	NaN	NaN	NaN	NaN	NaN	#VALUE!
chr12	108275116	108275717	-	Ccdc85c	HDTSS	0.8	1.3	PASS	2.28624	K4me3	0.6	0.1	NaN	3.6	0.294913	0.757941	0.439348	0.769425	0.878083	-0.5	patHypomet	0	0.882402	1.16089	0.8	0.6	0.7	0.1	0	NaN	0	0	5.64374	0	NaN	#VALUE!
chr12	108555317	108555918	-	Gm16596	IDTSS	0.4	1.3	PASS	18.5593	K4me3	NaN	NaN	NaN	NaN	NaN	NaN	1.45544	1.60304	0.526957	#VALUE!	#VALUE!	0.38363	NaN	0	1.6	0.8	1.1	0.3	1.2	NaN	NaN	NaN	3.0303	NaN	NaN	#VALUE!
chr12	108702005	108702606	-	Degs2	HDTSS	0.5	0.8	PASS	1.26568	K4me3	NaN	NaN	NaN	NaN	NaN	NaN	0.73975	0.7225	0.19225	#VALUE!	#VALUE!	0.244314	NaN	1.47545	1.3	0.7	1.5	0.8	0.8	NaN	NaN	NaN	1.84506	NaN	NaN	#VALUE!
chr12	110278929	110279530	+	Dio3	HDTSS	0.7	0.5	PASS	3.30867	K4me3	NaN	NaN	NaN	NaN	NaN	NaN	0.290698	1.16682	0.66275	#VALUE!	#VALUE!	0.0230485	NaN	2.10259	0.5	1.1	1.6	0.5	-0.2	NaN	NaN	NaN	0.505052	NaN	NaN	#VALUE!
chr12	110446878	110447479	+	Ppp2r5c	HDTSS	1.2	1	PASS	1.86311	K4me3	NaN	NaN	NaN	NaN	NaN	NaN	0.190533	1.64662	0.662717	#VALUE!	#VALUE!	0.0799014	NaN	1.16609	0.2	0.1	0.5	0.4	-1	NaN	NaN	NaN	0	NaN	NaN	#VALUE!
chr12	110849978	110850579	+	Zfp839	HDTSS	0.7	0.5	PASS	4.09436	K4me3	0.3	0.1	0.192308	0.8	1.50949	0.550537	0.783083	1.6005	0.860972	-0.2	patHypomet	0.0499383	0.218938	0.58591	0.2	1.3	0.4	-0.9	-0.5	NaN	0	NaN	2.71104	6.89655	NaN	#VALUE!
chr10	63024211	63024812	+	Pbld2	LDTSS	0.4	0.4	PASS	5.59491	K4me3	-1	-1	NaN	-1	NaN	NaN	NaN	0.173611	0.217391	0	#VALUE!	0.447397	NaN	0.412088	0.9	0.4	1.5	1.1	0.5	3.50056	NaN	NaN	NaN	NaN	NaN	2.70056
chr10	63061316	63061917	+	Pbld1	LDTSS	96.4	66.8	DNAmeDiffFAIL	0.249781	noK4me3	-1	-1	NaN	-1	NaN	NaN	12.9408	1.72368	4.575	0	#VALUE!	0.0985964	NaN	55.7102	17.1	38	15.5	-22.5	-79.3	49.5421	NaN	NaN	8.84395	NaN	NaN	-55.2579
chr12	111377417	111378018	-	Cdc42bpb	HDTSS	0.5	1	PASS	4.50631	K4me3	0.6	0	1.32062	1.4	0.367647	NaN	0.545479	1.03719	0.363929	-0.6	patHypomet	0.0834868	0.478514	0.902985	0.3	0.6	0.8	0.2	-0.2	NaN	0	NaN	0	0	NaN	#VALUE!
chr10	63203651	63204252	-	Mypn	LDTSS	91.5	93.2	PASS	0.187336	noK4me3	-1	-1	NaN	-1	NaN	NaN	19.902	2.69357	4.68286	0	#VALUE!	0	NaN	40.3504	12.9	2.1	1.3	-0.8	-78.6	25.3501	NaN	NaN	24.6567	NaN	NaN	-69.9499
chr12	111574101	111574702	-	2810029C07Rik	HDTSS	0.4	0.4	PASS	7.1579	K4me3	0.6	0.1	1.10651	3.4	0.115741	0.666667	1.08333	1.07405	1.23443	-0.5	patHypomet	0	0.417567	0.432446	0.6	0.1	0.9	0.8	0.2	NaN	0	NaN	1.94139	0	7.5	#VALUE!
chr12	111907754	111908355	-	Ppp1r13b	HDTSS	0.5	0.5	PASS	2.72243	K4me3	NaN	NaN	NaN	NaN	NaN	NaN	0.087073	0.561111	0.144928	#VALUE!	#VALUE!	0	NaN	0.391809	0.8	0.2	0.4	0.2	0.3	NaN	NaN	NaN	1.11111	NaN	NaN	#VALUE!
chr10	63382142	63382743	+	Dnajc12	LDTSS	0.4	0.3	PASS	5.43646	K4me3	-1	-1	NaN	-1	NaN	NaN	NaN	0.263	0.8425	0	#VALUE!	0.19412	NaN	NaN	3.4	1.9	2.2	0.3	3	NaN	NaN	NaN	NaN	NaN	NaN	#VALUE!
chr12	111966676	111967277	-	2010107E04Rik	HDTSS	0.8	0.8	PASS	26.5085	K4me3	0.6	0.2	0.085455	2.2	0.661654	0.686726	1.22167	0.341212	0.489219	-0.4	patHypomet	0.0499384	1.65384	0	2.6	0.4	0.7	0.3	1.8	NaN	0	NaN	0	0	NaN	#VALUE!
chr10	64089954	64090555	-	Lrrtm3	LDTSS	0.5	2.1	PASS	0.926427	noK4me3	-1	-1	NaN	-1	NaN	NaN	0.333333	0.370556	2.05588	0	#VALUE!	0	NaN	4.6153	1.5	4.4	2.5	-1.9	1	0.714286	NaN	NaN	NaN	NaN	NaN	-5.78571
chr10	66123763	66124364	-	1700023F02Rik	LDTSS	26.6	37.7	PASS	0.959979	noK4me3	-1	-1	NaN	-1	NaN	NaN	31.8525	17.7075	8.335	0	#VALUE!	0.0466091	NaN	86.0334	8.3	78.6	42	-36.6	-18.3	20.7407	NaN	NaN	NaN	NaN	NaN	-95.5593
chr10	67004774	67005375	+	Gm31763	LDTSS	26.8	24.8	PASS	7.84946	K4me3	-1	-1	NaN	-1	NaN	NaN	4.916	1.13625	4.23875	0	#VALUE!	0.434336	NaN	4.16725	4.5	0.7	3.4	2.7	-22.3	5.06227	NaN	NaN	5.24691	NaN	NaN	-20.4377
chr12	112760354	112760955	+	Pld4	IDTSS	76.6	69.9	PASS	1.70839	K4me3	NaN	NaN	NaN	NaN	NaN	NaN	4	4.76333	23.2967	#VALUE!	#VALUE!	0.102694	NaN	11.9048	8.6	0	1.8	1.8	-68	NaN	NaN	NaN	NaN	NaN	NaN	#VALUE!
chr12	113139935	113140536	+	Crip2	HDTSS	0.8	0.6	PASS	11.6335	K4me3	NaN	NaN	NaN	NaN	NaN	NaN	0.933958	0.480769	0.270976	#VALUE!	#VALUE!	0	NaN	0.423454	1.2	0.8	1.1	0.3	0.4	NaN	NaN	NaN	0	NaN	NaN	#VALUE!
chr12	113151711	113152312	+	Crip1	HDTSS	0.4	0.8	PASS	11.3921	K4me3	1	0.3	1.25	0	1.81464	3.79208	0.953594	0.58125	0.702833	-0.7	patHypomet	0.0145974	1.94173	0.9768	0.2	3.5	1	-2.5	-0.2	NaN	0	NaN	1.25	0	0	#VALUE!
chr12	113156120	113156721	+	4930427A07Rik	HDTSS	0.6	0.5	PASS	2.1073	K4me3	0.4	0.4	0.039683	1	0.943179	0.047619	0.760682	0.691136	0.93375	0	patHypomet	0	0.66421	0.235306	0.3	1	1.2	0.2	-0.3	NaN	0	NaN	0	0	0	#VALUE!
chr12	116485419	116486020	+	Ptprn2	HDTSS	0.4	0.4	PASS	5.89595	K4me3	0.1	0	5.55556	0	NaN	5.87037	1.34867	0.609388	0.759571	-0.1	patHypomet	0	1.33928	0.760535	2.1	0.8	1.3	0.5	1.7	NaN	0	0	1.28205	0	0	#VALUE!
chr12	117843560	117844161	+	Cdca7l	HDTSS	0.6	0.6	PASS	7.12901	K4me3	0.6	0.4	1.3587	0.2	0.115479	NaN	0.667674	0.243488	0.387597	-0.2	patHypomet	0.0865598	0.48048	0.628755	1.2	0.6	1	0.4	0.6	NaN	NaN	0	0	0	6.66667	#VALUE!
chr12	118529892	118530493	-	D230030E09Rik	IDTSS	0.9	0.5	PASS	1.05132	K4me3	0.6	0	NaN	NaN	0.987247	NaN	1.48821	1.15679	0	-0.6	patHypomet	0.216144	0.793269	5.08008	0.5	0.3	2.1	1.8	-0.4	NaN	NaN	0	0.571428	NaN	0	#VALUE!
chr10	68278425	68279026	-	Arid5b	LDTSS	0	0.3	PASS	4.98257	K4me3	0	33.5	NaN	17.1	2.5	NaN	NaN	NaN	2.08333	33.5	pat_gain_Wang2014_E2C	0.0409751	2.08333	NaN	9.4	0.5	1.6	1.1	9.4	27.7381	NaN	65	NaN	0	NaN	26.9381
chr10	68320841	68321442	-	4930545H06Rik	LDTSS	-1	97	#VALUE!	33.0093	K4me3	-1	-1	NaN	-1	NaN	NaN	10.7283	NaN	49.3557	0	#VALUE!	0.0348288	NaN	91.8072	25.1	86.3	38.6	-47.7	26.1	55.1667	NaN	NaN	NaN	NaN	NaN	-128.133
chr10	68541574	68542175	-	1700040L02Rik	LDTSS	0.6	0.7	PASS	5.26497	K4me3	-1	-1	NaN	-1	NaN	NaN	3.26684	0.351053	0.605789	0	#VALUE!	0.152888	NaN	0.512411	0	0.4	3.6	3.2	-0.6	1.5873	NaN	NaN	NaN	NaN	NaN	0.4873
chr10	68723445	68724046	+	Tmem26	LDTSS	0	0.8	PASS	5.9789	K4me3	0.6	0	0	-1	11.6449	13.1494	0.877368	0.292632	0.752105	-0.6	patHypomet	0.0478896	2.41951	2.71942	2.5	1.1	0.9	-0.2	2.5	6.71402	0	NaN	1.04167	0	NaN	4.81402
chr10	69208251	69208852	+	Rhobtb1	LDTSS	2.4	1.4	PASS	4.37583	K4me3	-1	-1	NaN	-1	NaN	NaN	39.2258	5.29	0.595	0	#VALUE!	0.0975721	NaN	59.5268	27	53.9	48.4	-5.5	24.6	79.7672	NaN	NaN	10.6667	NaN	NaN	24.4672
chr13	3478002	3478603	+	2810429I04Rik	HDTSS	1.2	0.9	PASS	7.04606	K4me3	NaN	NaN	NaN	NaN	NaN	NaN	0.762368	0.593158	1.79605	#VALUE!	#VALUE!	0.398739	NaN	0.258621	0.5	1.3	0.4	-0.9	-0.7	NaN	NaN	NaN	1.40169	NaN	NaN	#VALUE!
chr10	69533407	69534008	+	Ank3	LDTSS	85.1	79.9	PASS	0.750275	noK4me3	-1	-1	NaN	-1	NaN	NaN	0.653333	NaN	28.8117	0	#VALUE!	0.201546	NaN	62.7761	16.4	22.6	10.6	-12	-68.7	10.5159	NaN	NaN	13.5417	NaN	NaN	-91.9841
chr13	3610807	3611408	-	Fam208b	HDTSS	0.3	0.3	PASS	21.1084	K4me3	NaN	NaN	NaN	NaN	NaN	NaN	0.793696	1.02174	0.982778	#VALUE!	#VALUE!	0.0934744	NaN	0.448494	0.9	0.4	0.5	0.1	0.6	NaN	NaN	NaN	0	NaN	NaN	#VALUE!
chr13	3633731	3634332	+	Asb13	HDTSS	0.9	0.4	PASS	13.9793	K4me3	NaN	NaN	NaN	NaN	NaN	NaN	1.45129	0.552903	1.54452	#VALUE!	#VALUE!	0.281192	NaN	0.677042	1	0.4	0.3	-0.1	0.1	NaN	NaN	NaN	0	NaN	NaN	#VALUE!
chr13	6547856	6548457	+	Pitrm1	IDTSS	0.7	0.7	PASS	3.84924	K4me3	NaN	NaN	NaN	NaN	NaN	NaN	0.636129	0.390625	0.18375	#VALUE!	#VALUE!	0.0824625	NaN	0.699855	0	0.6	0.9	0.3	-0.7	NaN	NaN	NaN	3.00207	NaN	NaN	#VALUE!
chr13	8885305	8885906	+	Idi1	HDTSS	0.3	0.5	PASS	11.311	K4me3	NaN	NaN	NaN	NaN	NaN	NaN	0.865556	0.396667	0.35	#VALUE!	#VALUE!	0.274789	NaN	0.558667	1.3	0.4	0.2	-0.2	1	NaN	NaN	NaN	0	NaN	NaN	#VALUE!
chr10	70655662	70656263	-	D630013N20Rik	LDTSS	93.2	97	PASS	0.191996	noK4me3	-1	-1	NaN	-1	NaN	NaN	3.98	6.105	21.754	0	#VALUE!	0	NaN	34.4909	33.7	14.8	15.8	1	-59.5	29	NaN	NaN	55.5556	NaN	NaN	-82.8
chr13	8995711	8996312	-	Gtpbp4	HDTSS	0.8	0.3	PASS	13.4667	K4me3	NaN	NaN	NaN	NaN	NaN	NaN	0.917209	0	0.27725	#VALUE!	#VALUE!	0.28324	NaN	1.42861	0.3	0.7	0.5	-0.2	-0.5	NaN	NaN	NaN	0	NaN	NaN	#VALUE!
chr10	71181739	71182340	-	C730027H18Rik	LDTSS	90.9	97.4	PASS	0.278673	noK4me3	-1	-1	NaN	-1	NaN	NaN	21.8386	NaN	42.6683	0	#VALUE!	0	NaN	40.7143	26.1	3.3	2.8	-0.5	-64.8	19.5325	NaN	NaN	42.2222	NaN	NaN	-81.1675
chr13	9276224	9276825	+	Dip2c	HDTSS	0.8	0.7	PASS	1.60121	K4me3	NaN	NaN	NaN	NaN	NaN	NaN	0.549444	0.567862	0.895116	#VALUE!	#VALUE!	0.0238168	NaN	0.50681	0.3	0.9	1.4	0.5	-0.5	NaN	NaN	NaN	0.78125	NaN	NaN	#VALUE!
chr13	12340431	12341032	-	Actn2	HDTSS	0.4	0.5	PASS	2.75412	K4me3	0.8	NaN	NaN	0	1	NaN	1.01594	0.3575	0.46875	#VALUE!	#VALUE!	0.0443043	4.58153	0.499992	0.7	1.5	1.4	-0.1	0.3	NaN	0	NaN	0.334448	0	0	#VALUE!
chr13	12565582	12566183	+	Ero1lb	HDTSS	0.9	0.4	PASS	21.0254	K4me3	NaN	NaN	NaN	NaN	NaN	NaN	NaN	0.739333	0.395111	#VALUE!	#VALUE!	0.131632	NaN	0.597261	1.3	0.9	1.1	0.2	0.4	NaN	NaN	NaN	0	NaN	NaN	#VALUE!
chr13	12650094	12650695	-	Gpr137b-ps	HDTSS	0.4	0.5	PASS	2.07188	K4me3	NaN	NaN	NaN	NaN	NaN	NaN	NaN	2.15485	0.893125	#VALUE!	#VALUE!	0	NaN	0.142835	0.8	0.3	0.5	0.2	0.4	NaN	NaN	NaN	0	NaN	NaN	#VALUE!
chr10	71980389	71980990	-	1700049L16Rik	LDTSS	2.5	4.9	PASS	24.4329	K4me3	-1	-1	NaN	-1	NaN	NaN	21.2078	2.553	2.474	0	#VALUE!	0.0507066	NaN	40.9705	5.6	4.9	10.9	6	3.1	21.1991	NaN	NaN	NaN	NaN	NaN	11.3991
chr13	13393323	13393924	-	Gpr137b	HDTSS	1	0.4	PASS	2.32166	K4me3	NaN	NaN	NaN	NaN	NaN	NaN	0.864194	1.83325	1.52811	#VALUE!	#VALUE!	0	NaN	0.788755	0.5	0.9	0.4	-0.5	-0.5	NaN	NaN	NaN	0	NaN	NaN	#VALUE!
chr10	73086404	73087005	-	A330049N07Rik	LDTSS	95	87.3	PASS	0.251645	noK4me3	-1	-1	NaN	-1	NaN	NaN	24.8127	0.909	30.3309	0	#VALUE!	0.0642796	NaN	16.3893	41.8	0	4.1	4.1	-53.2	24.1466	NaN	NaN	NaN	NaN	NaN	-63.1534
chr10	73821566	73822167	+	Pcdh15	LDTSS	0.6	0.8	PASS	1.32253	K4me3	-1	-1	NaN	-1	NaN	NaN	2.26588	NaN	1.59647	0	#VALUE!	0.130608	NaN	9.76544	0.6	0.3	1.9	1.6	0	NaN	NaN	NaN	NaN	NaN	NaN	#VALUE!
chr13	13437301	13437902	+	Nid1	IDTSS	0.2	0.5	PASS	1.24145	K4me3	NaN	NaN	NaN	NaN	NaN	NaN	0.529048	0.3076	0	#VALUE!	#VALUE!	0	NaN	1.55184	0	0.5	0.6	0.1	-0.2	NaN	NaN	NaN	0	NaN	NaN	#VALUE!
chr10	75032285	75032886	-	Rsph14	LDTSS	8.7	6.3	PASS	4.98537	K4me3	-1	-1	NaN	-1	NaN	NaN	9.34692	3.68846	2.21615	0	#VALUE!	0.0737551	NaN	19.0179	0.6	30.6	18.4	-12.2	-8.1	34.6535	NaN	NaN	2	NaN	NaN	-2.24646
chr13	13590108	13590709	+	Lyst	HDTSS	0.7	1	PASS	5.35818	K4me3	NaN	NaN	NaN	NaN	NaN	NaN	0.533929	0.962596	0.922593	#VALUE!	#VALUE!	0	NaN	0.723973	0.8	0.3	1.4	1.1	0.1	NaN	NaN	NaN	0	NaN	NaN	#VALUE!
chr7	114745465	114746066	+	Insc	HDTSS	0.7	2.8	PASS	0.957183	noK4me3	7.7	0	0	NaN	NaN	NaN	0	0.516296	0.54882	-7.7	.	0.0857916	NaN	3.11954	2.9	0.6	2.5	1.9	2.2	3.43434	NaN	NaN	0	NaN	NaN	0.03434
chr13	15463422	15464023	+	Gli3	HDTSS	0.6	0.6	PASS	6.17556	K4me3	NaN	NaN	NaN	NaN	NaN	NaN	0.6131	0.900313	1.98954	#VALUE!	#VALUE!	0	NaN	0.979111	0.1	0.9	1.2	0.3	-0.5	NaN	NaN	NaN	1.70454	NaN	NaN	#VALUE!
chr8	78436351	78436952	-	Pou4f2	HDTSS	0.5	0.5	PASS	0.828565	noK4me3	NaN	NaN	NaN	NaN	NaN	NaN	0.201613	1.49348	0	#VALUE!	#VALUE!	0.0773405	NaN	1.30821	2.7	0.5	0.6	0.1	2.2	37.7553	NaN	NaN	0	NaN	NaN	36.7553
chr10	75351754	75352355	+	Gm5779	LDTSS	93.1	95.5	PASS	0.0503289	noK4me3	-1	-1	NaN	-1	NaN	NaN	17.164	0.667	46.147	0	#VALUE!	0.196168	NaN	83.8401	17	98.6	57.8	-40.8	-76.1	58.0372	NaN	NaN	17.5545	NaN	NaN	-136.063
chr13	17694464	17695065	-	Sugct	HDTSS	1.2	0.7	PASS	16.9087	K4me3	NaN	NaN	NaN	NaN	NaN	NaN	1.59861	1.51705	3.18412	#VALUE!	#VALUE!	0.0773405	NaN	0.592532	1.1	0.9	1.5	0.6	-0.1	NaN	NaN	NaN	0	NaN	NaN	#VALUE!
chr10	75449209	75449810	+	4933407G14Rik	LDTSS	-1	92.2	#VALUE!	5.63965	K4me3	-1	-1	NaN	-1	NaN	NaN	23.375	8.335	52.68	0	#VALUE!	0.0640236	NaN	91.1058	8.3	96.4	53.4	-43	9.3	NaN	NaN	NaN	NaN	NaN	NaN	#VALUE!
chr8	120227929	120228530	-	A330074K22Rik	HDTSS	0.8	1.2	PASS	0.68783	noK4me3	0.4	1.4	1.38298	0	NaN	NaN	0.828182	0.951818	1	1	.	0.0245851	NaN	2.33723	3	4.2	0.7	-3.5	2.2	1.42857	NaN	0	0	NaN	NaN	-3.97143
chr13	17804796	17805397	-	Cdk13	HDTSS	0.8	0.5	PASS	4.24907	K4me3	0.3	2.6	0.062745	1.4	0.28889	0.433145	0.85225	0.800595	0.66599	2.3	patHypomet	0	0.201273	0.333528	1.4	0.3	0.9	0.6	0.6	NaN	1.33333	0	1.43182	2.63158	0.769231	#VALUE!
chr13	17943916	17944517	-	Rala	HDTSS	1.2	0.6	PASS	3.69825	K4me3	0.8	0.3	0.285714	2.4	0.977564	NaN	2.18073	0.743	0.157131	-0.5	patHypomet	0.0527554	NaN	0.71563	1.6	0.7	0.6	-0.1	0.4	NaN	0	NaN	0.666667	0	0	#VALUE!
chr13	21717327	21717928	+	Hist1h3h	IDTSS	0.3	0.4	PASS	1.11935	K4me3	0	0	NaN	0	NaN	1.25	0.833333	0.591538	0	0	patHypomet	0.0501945	NaN	1.22133	0.6	0	0.7	0.7	0.3	NaN	NaN	0	0	0	0	#VALUE!
chr10	75589080	75589681	+	Ggt5	LDTSS	92.2	93.2	PASS	1.34024	K4me3	-1	-1	NaN	-1	NaN	NaN	5.965	1.81333	29.645	0	#VALUE!	0.193095	NaN	78.5538	23.5	93.3	58.7	-34.6	-68.7	57.0833	NaN	NaN	24.864	NaN	NaN	-129.417
chr13	21783096	21783697	-	Hist1h3i	HDTSS	0.2	0.4	PASS	2.65532	K4me3	NaN	NaN	NaN	NaN	NaN	NaN	0.313448	0.864194	0	#VALUE!	#VALUE!	0	NaN	0.166113	0	0	0	0	-0.2	NaN	NaN	NaN	0	NaN	NaN	#VALUE!
chr13	21944793	21945394	+	Zfp184	HDTSS	0.8	0.5	PASS	31.0763	K4me3	NaN	NaN	NaN	NaN	NaN	NaN	3.71234	0.649655	1.02411	#VALUE!	#VALUE!	0.208205	NaN	0	0.2	0.6	0.9	0.3	-0.6	NaN	NaN	NaN	0.404858	NaN	NaN	#VALUE!
chr13	23562064	23562665	-	Hist1h3e	HDTSS	0.3	0.4	PASS	9.32951	K4me3	NaN	NaN	NaN	NaN	NaN	NaN	0.614286	0.473404	0.727381	#VALUE!	#VALUE!	0.1744	NaN	0.758035	0.9	0.4	0.1	-0.3	0.6	NaN	NaN	NaN	0	NaN	NaN	#VALUE!
chr10	75781113	75781714	-	Gstt3	LDTSS	4.3	1.3	PASS	3.64885	K4me3	-1	-1	NaN	-1	NaN	NaN	1.81818	2.27273	0.606364	0	#VALUE!	0.206156	NaN	2.72727	0.3	3	0.3	-2.7	-4	NaN	NaN	NaN	NaN	NaN	NaN	#VALUE!
chr10	75798283	75798884	-	Gstt1	LDTSS	3.2	3.2	PASS	3.38602	K4me3	-1	-1	NaN	-1	NaN	NaN	2.53853	1.30235	NaN	0	#VALUE!	0.0901452	NaN	6.0866	4.5	1.3	0.6	-0.7	1.3	3.10651	NaN	NaN	NaN	NaN	NaN	-1.39349
chr10	75822242	75822843	-	Gstt4	LDTSS	99.2	94.9	PASS	3.87999	K4me3	-1	-1	NaN	-1	NaN	NaN	28.5371	8.91071	16.8679	0	#VALUE!	0.027146	NaN	89.3012	43.9	59.8	41	-18.8	-55.3	70.5258	NaN	NaN	43.9811	NaN	NaN	-84.1742
chr10	75834580	75835181	-	Gstt2	LDTSS	0.9	0.5	PASS	6.63597	K4me3	-1	-1	NaN	-1	NaN	NaN	0.779333	0.734667	0.190667	0	#VALUE!	0.36852	NaN	2.58054	3.3	0.5	0.3	-0.2	2.4	NaN	NaN	NaN	NaN	NaN	NaN	#VALUE!
chr3	87796650	87797251	+	Insrr	IDTSS	0.6	0.3	PASS	0.956252	noK4me3	NaN	NaN	NaN	NaN	NaN	NaN	2.14292	0.271739	0.271739	#VALUE!	#VALUE!	0.142132	NaN	0.240385	2.8	1.7	2	0.3	2.2	0.735294	NaN	NaN	0	NaN	NaN	-1.26471
chr13	23745220	23745821	-	Hist1h3c	IDTSS	0.8	0.4	PASS	2.34682	K4me3	0.4	0.4	NaN	0	0.219672	1.10421	0.790435	1.5716	0.606154	0	patHypomet	0.399763	0.263103	0.251057	0.7	0.2	NaN	#VALUE!	-0.1	NaN	NaN	4.16666	0	0	0	#VALUE!
chr13	23763367	23763968	+	Hist1h1a	IDTSS	0.3	0.4	PASS	25.8439	K4me3	0.4	0	NaN	0	0.462963	NaN	0.223125	0.479375	0.408437	-0.4	patHypomet	0.34291	NaN	0.713176	1.1	0.6	0.2	-0.4	0.8	NaN	NaN	NaN	0	0	NaN	#VALUE!
chr13	24280489	24281090	-	Lrrc16a	HDTSS	0.5	0.5	PASS	4.70017	K4me3	NaN	NaN	NaN	NaN	NaN	NaN	0.993953	0.384091	0.723488	#VALUE!	#VALUE!	0	NaN	0.8993	0.7	0.9	0.6	-0.3	0.2	NaN	NaN	NaN	0	NaN	NaN	#VALUE!
chr13	24844830	24845431	+	D130043K22Rik	HDTSS	0.8	0.8	PASS	5.9817	K4me3	NaN	NaN	NaN	NaN	NaN	NaN	0.2975	0.089286	0.238214	#VALUE!	#VALUE!	0.215119	NaN	1.02697	0.5	1.7	1.2	-0.5	-0.3	NaN	NaN	NaN	0	NaN	NaN	#VALUE!
chr10	75940371	75940972	-	Gm867	LDTSS	96.9	96.8	PASS	0.0475329	noK4me3	-1	-1	NaN	-1	NaN	NaN	14.6917	NaN	41.33	0	#VALUE!	0.0973158	NaN	95.3731	7.4	89.7	27.3	-62.4	-89.5	60.4243	NaN	NaN	7.4074	NaN	NaN	-126.076
chr13	31625515	31626116	+	Foxf2	HDTSS	1.1	0.9	PASS	3.21733	K4me3	NaN	NaN	NaN	NaN	NaN	NaN	1.20851	1.22975	0.373942	#VALUE!	#VALUE!	0.0501945	NaN	0.357085	1.4	0.8	0.8	0	0.3	NaN	NaN	NaN	0.617285	NaN	NaN	#VALUE!
chr13	31806345	31806946	+	Foxc1	IDTSS	0.4	0.6	PASS	5.85028	K4me3	NaN	NaN	NaN	NaN	NaN	NaN	0.470901	0.191292	0.647292	#VALUE!	#VALUE!	0.244314	NaN	0.267857	0.9	0.3	1	0.7	0.5	NaN	NaN	NaN	0	NaN	NaN	#VALUE!
chr10	76008625	76009226	+	Mir6409	LDTSS	4	0.6	PASS	0.571327	noK4me3	-1	-1	NaN	-1	NaN	NaN	36.0091	0.625	3.14	0	#VALUE!	0.371593	NaN	63.6899	30.8	26.9	34.5	7.6	26.8	59.5888	NaN	NaN	NaN	NaN	NaN	32.0888
chr13	32338243	32338844	-	Gmds	HDTSS	0.7	0.4	PASS	6.16437	K4me3	0.6	1.3	0.484495	0	1.68023	0.715569	0.688	0.487368	0.437268	0.7	patHypomet	0	0.680555	0.242301	0.7	1.1	0.6	-0.5	0	NaN	0	NaN	0	0	0	#VALUE!
chr10	76110717	76111318	-	Slc5a4b	LDTSS	98.2	97.5	PASS	0.225548	noK4me3	-1	-1	NaN	-1	NaN	NaN	10.99	NaN	50.62	0	#VALUE!	0.101926	NaN	48.6531	34	17.1	28.8	11.7	-64.2	64.0909	NaN	NaN	25.5556	NaN	NaN	-50.5091
chr10	76147150	76147751	+	Slc5a4a	LDTSS	96.5	95.5	PASS	0.173355	noK4me3	-1	-1	NaN	-1	NaN	NaN	24.5629	NaN	45.6457	0	#VALUE!	0.0496823	NaN	93.986	19	97.8	67.4	-30.4	-77.5	76.0073	NaN	NaN	53.3333	NaN	NaN	-117.293
chr10	76207108	76207709	-	Mir678	LDTSS	96.7	97.6	PASS	0.131414	noK4me3	-1	-1	NaN	-1	NaN	NaN	17.407	5.318	54.085	0	#VALUE!	0.00589016	NaN	95.7835	26.7	96.5	51.3	-45.2	-70	71.7533	NaN	NaN	1.66667	NaN	NaN	-122.347
chr13	32850884	32851485	-	Serpinb1a	IDTSS	34.8	25.9	PASS	4.15494	K4me3	NaN	NaN	NaN	NaN	NaN	NaN	16.7387	1.78625	0	#VALUE!	#VALUE!	0.0478896	NaN	2.79982	4.9	1.9	NaN	#VALUE!	-29.9	NaN	NaN	NaN	NaN	NaN	NaN	#VALUE!
chr10	76253535	76254136	+	S100b	LDTSS	86.9	93.8	PASS	0.219024	noK4me3	-1	-1	NaN	-1	NaN	NaN	8.146	3.5	36.066	0	#VALUE!	0.084255	NaN	33.6355	15.7	7.2	1.2	-6	-71.2	NaN	NaN	NaN	NaN	NaN	NaN	#VALUE!
chr13	34002493	34003094	-	Serpinb6a	HDTSS	0.7	0.4	PASS	9.33603	K4me3	NaN	NaN	NaN	NaN	NaN	NaN	0.277347	0.624681	0.403469	#VALUE!	#VALUE!	0.0507067	NaN	0.562749	0.6	0.6	0.5	-0.1	-0.1	NaN	NaN	NaN	0	NaN	NaN	#VALUE!
chr10	76388714	76389315	+	1700094J05Rik	LDTSS	96.9	95.9	PASS	23.3527	K4me3	-1	-1	NaN	-1	NaN	NaN	20.1925	1.33625	46.5706	0	#VALUE!	0.0194632	NaN	87.9435	26.1	96.8	54.9	-41.9	-70.8	86.2049	NaN	NaN	20.954	NaN	NaN	-106.495
chr13	34002573	34003174	+	Ripk1	HDTSS	0.5	0.4	PASS	9.56065	K4me3	NaN	NaN	NaN	NaN	NaN	NaN	0.435227	0.699048	0.449318	#VALUE!	#VALUE!	0.046097	NaN	0.352284	0.7	0.6	0.3	-0.3	0.2	NaN	NaN	NaN	0	NaN	NaN	#VALUE!
chr13	34077707	34078308	-	Tubb2a	HDTSS	1	0.6	PASS	20.4979	K4me3	0.9	2.3	0.3125	0	0.604897	1.67411	0.634857	0.178571	0	1.4	patHypomet	0.267875	NaN	0.334528	0.7	0.2	1.5	1.3	-0.3	NaN	NaN	NaN	0	0	16.6667	#VALUE!
chr13	34130053	34130654	-	Tubb2b	HDTSS	0.2	0.3	PASS	8.53077	K4me3	NaN	NaN	NaN	NaN	NaN	NaN	2.08083	0.089286	0.128167	#VALUE!	#VALUE!	0.200266	NaN	3.04304	0.3	1	1.4	0.4	0.1	NaN	NaN	NaN	0	NaN	NaN	#VALUE!
chr13	34652380	34652981	-	Pxdc1	HDTSS	0.4	0.5	PASS	10.8478	K4me3	NaN	NaN	NaN	NaN	NaN	NaN	0.917097	0.572339	0	#VALUE!	#VALUE!	0.013573	NaN	0.899578	0.5	0.3	0.7	0.4	0.1	NaN	NaN	NaN	0	NaN	NaN	#VALUE!
chr13	35906046	35906647	-	Rpp40	IDTSS	1.4	0.6	PASS	2.93493	K4me3	0.6	0.1	0.555554	1.9	0.567606	0.266667	1.78583	0.634545	0.5555	-0.5	patHypomet	0.100901	1.54008	1.40542	0	0.7	0.3	-0.4	-1.4	NaN	0	NaN	0	0	0	#VALUE!
chr13	36734176	36734777	-	Nrn1	IDTSS	0.7	0.8	PASS	1.50148	K4me3	NaN	NaN	NaN	NaN	NaN	NaN	2.80125	0	0.21	#VALUE!	#VALUE!	0.0225363	NaN	NaN	0.5	0.6	NaN	#VALUE!	-0.2	NaN	NaN	NaN	0	NaN	NaN	#VALUE!
chr10	76561971	76562572	+	Spatc1l	LDTSS	99.3	96.8	PASS	2.22473	K4me3	-1	-1	NaN	-1	NaN	NaN	19.8453	3.84933	39.345	0	#VALUE!	0	NaN	43.1512	19.5	3.2	3.5	0.3	-79.8	13.2434	NaN	NaN	14.3353	NaN	NaN	-86.7566
chr10	76575347	76575948	+	Ftcd	LDTSS	96.4	96.5	PASS	0.170559	noK4me3	-1	-1	NaN	-1	NaN	NaN	8.37	NaN	44.2767	0	#VALUE!	0.15084	NaN	55.3221	15	7.7	1	-6.7	-81.4	41.6666	NaN	NaN	21.4286	NaN	NaN	-62.5334
chr2	55436855	55437456	+	Kcnj3	IDTSS	0.4	0.6	PASS	0.955319	noK4me3	NaN	NaN	NaN	NaN	NaN	NaN	0.984545	0.505	0	#VALUE!	#VALUE!	0	NaN	2.60413	2.5	0.7	4.1	3.4	2.1	4.27196	NaN	NaN	1.5517	NaN	NaN	2.97196
chr10	76725743	76726344	-	Col6a1	LDTSS	92	90.3	PASS	0.174287	noK4me3	-1	-1	NaN	-1	NaN	NaN	5.5925	1.65571	34.3086	0	#VALUE!	0	NaN	5.88927	20.7	1.9	3.9	2	-71.3	2.77778	NaN	NaN	9.23076	NaN	NaN	-89.4222
chr13	38036636	38037237	-	Cage1	IDTSS	0.3	0.3	PASS	17.0503	K4me3	NaN	NaN	NaN	NaN	NaN	NaN	0.587778	0	0	#VALUE!	#VALUE!	0.444324	NaN	0.337743	0	0.4	0.5	0.1	-0.3	NaN	NaN	NaN	0	NaN	NaN	#VALUE!
chr10	77011694	77012295	+	Gm10787	LDTSS	98.4	93.9	PASS	0	noK4me3	-1	-1	NaN	-1	NaN	NaN	15.5478	0.966667	35.7878	0	#VALUE!	0	NaN	86.3967	27.7	98.4	52.1	-46.3	-70.7	NaN	NaN	NaN	19.6296	NaN	NaN	#VALUE!
chr13	38036688	38037289	+	Riok1	HDTSS	0.2	0.4	PASS	17.4362	K4me3	NaN	NaN	NaN	NaN	NaN	NaN	0.495937	0	0	#VALUE!	#VALUE!	0.384141	NaN	0.285782	0	0.3	0.4	0.1	-0.2	NaN	NaN	NaN	0	NaN	NaN	#VALUE!
chr13	38204638	38205239	+	Snrnp48	HDTSS	0.4	0.6	PASS	5.39546	K4me3	NaN	NaN	NaN	NaN	NaN	NaN	1.09023	0.528182	0.113636	#VALUE!	#VALUE!	0.119084	NaN	0	0.8	1	1.4	0.4	0.4	NaN	NaN	NaN	11.4286	NaN	NaN	#VALUE!
chr13	38634808	38635409	-	Bloc1s5	HDTSS	0.5	0.5	PASS	7.01064	K4me3	NaN	NaN	NaN	NaN	NaN	NaN	1.02205	0.399773	0.511829	#VALUE!	#VALUE!	0.372105	NaN	0.454545	0.9	0.5	0.5	0	0.4	NaN	NaN	NaN	0	NaN	NaN	#VALUE!
chr13	41000709	41001310	+	Pak1ip1	IDTSS	0.1	0.4	PASS	16.1668	K4me3	NaN	NaN	NaN	NaN	NaN	NaN	NaN	0.238	0.799333	#VALUE!	#VALUE!	0	NaN	0.766807	1	0.1	0.7	0.6	0.9	NaN	NaN	NaN	0	NaN	NaN	#VALUE!
chr13	43303871	43304472	-	Gfod1	HDTSS	0.8	0.9	PASS	6.63318	K4me3	NaN	NaN	NaN	NaN	NaN	NaN	0.706121	0.639333	0.356471	#VALUE!	#VALUE!	0.0276582	NaN	0.673048	1.1	0.2	0.5	0.3	0.3	NaN	NaN	NaN	0	NaN	NaN	#VALUE!
chr13	44730473	44731074	+	Jarid2	HDTSS	0.2	0.8	PASS	7.71898	K4me3	NaN	NaN	NaN	NaN	NaN	NaN	0.90359	0.849855	0.641026	#VALUE!	#VALUE!	0	NaN	1.61702	1.4	1.5	1.5	0	1.2	NaN	NaN	NaN	2.72727	NaN	NaN	#VALUE!
chr13	45964690	45965291	-	Atxn1	HDTSS	0.9	0.4	PASS	6.51015	K4me3	0.4	0	NaN	9	2.22222	NaN	0.297619	0	0.362391	-0.4	patHypomet	0	NaN	0.274725	1.2	1.4	0.9	-0.5	0.3	NaN	NaN	NaN	1.25	0	0	#VALUE!
chr10	77530047	77530648	+	Itgb2	LDTSS	77	34.1	DNAmeDiffFAIL	5.41689	K4me3	-1	-1	NaN	-1	NaN	NaN	10.3825	1.335	8.06583	0	#VALUE!	0.228436	NaN	31.6732	6.4	2	2.2	0.2	-70.6	3.86905	NaN	NaN	4.7619	NaN	NaN	-32.2309
chr13	47014549	47015150	-	Nhlrc1	IDTSS	0.4	0.4	PASS	6.01245	K4me3	0.3	0	0.058072	0	2.76445	3.55942	0.375	1.2568	0.309634	-0.3	patHypomet	0	1.35601	0.26455	1.5	0.3	0.7	0.4	1.1	NaN	0	NaN	0	0	0	#VALUE!
chr13	47122419	47123020	+	Rnf144b	HDTSS	0.7	0.4	PASS	1.85845	K4me3	0.6	0	0.566141	2.5	1.66776	2.24937	0.5975	0	1.36939	-0.6	patHypomet	0	1.07701	0.968388	0.7	0.3	0.1	-0.2	0	NaN	0	NaN	0	0	0	#VALUE!
chr13	48625371	48625972	-	Ptpdc1	HDTSS	0.6	0.5	PASS	4.80922	K4me3	NaN	NaN	NaN	NaN	NaN	NaN	0.874062	0.381797	0.617656	#VALUE!	#VALUE!	0	NaN	0.151431	0.5	1.3	0.6	-0.7	-0.1	NaN	NaN	NaN	0	NaN	NaN	#VALUE!
chr10	77640923	77641524	+	Mir1930	LDTSS	97.5	96.5	PASS	0.154715	noK4me3	-1	-1	NaN	-1	NaN	NaN	15.4863	NaN	58.4162	0	#VALUE!	0	NaN	93.8044	18.1	94.8	55.4	-39.4	-79.4	56.783	NaN	NaN	21.9192	NaN	NaN	-134.517
chr10	77686268	77686869	+	Tspear	LDTSS	96.2	95.4	PASS	0.312226	noK4me3	-1	-1	NaN	-1	NaN	NaN	0.905882	0.294118	18.3974	0	#VALUE!	0.0509627	NaN	9.24834	18.6	0	1.6	1.6	-77.6	20.8879	NaN	NaN	26.2291	NaN	NaN	-74.5121
chr10	77690456	77691057	-	Gm19402	LDTSS	99.5	93	PASS	0.366283	noK4me3	-1	-1	NaN	-1	NaN	NaN	4.942	5.52167	43.502	0	#VALUE!	0	NaN	24.6314	34.5	17.8	6.9	-10.9	-65	53.471	NaN	NaN	11.1029	NaN	NaN	-57.329
chr10	77706286	77706887	+	Gm10272	LDTSS	93.3	-1	#VALUE!	1.27034	K4me3	-1	-1	NaN	-1	NaN	NaN	40.24	NaN	27.69	0	#VALUE!	0	NaN	41.1433	32.5	8.3	-1	-9.3	-60.8	35	NaN	NaN	42.8571	NaN	NaN	27.7
chr10	77711145	77711746	+	Gm10024	LDTSS	-1	-1	#VALUE!	0.975824	noK4me3	-1	-1	NaN	-1	NaN	NaN	NaN	NaN	NaN	0	#VALUE!	0	NaN	NaN	-1	-1	-1	0	0	NaN	NaN	NaN	NaN	NaN	NaN	#VALUE!
chr10	77715506	77716107	+	Gm10142	LDTSS	98.7	94.8	PASS	0.403564	noK4me3	-1	-1	NaN	-1	NaN	NaN	17.16	5.88	81.82	0	#VALUE!	0.000512188	NaN	47.1326	8.3	0	-1	-1	-90.4	NaN	NaN	NaN	NaN	NaN	NaN	#VALUE!
chr10	77720285	77720886	+	Krtap12-1	LDTSS	-1	-1	#VALUE!	1.24611	K4me3	-1	-1	NaN	-1	NaN	NaN	NaN	NaN	NaN	0	#VALUE!	0.110889	NaN	NaN	-1	-1	-1	0	0	NaN	NaN	NaN	NaN	NaN	NaN	#VALUE!
chr10	77726185	77726786	+	Gm10100	LDTSS	75.1	70.6	PASS	0.215296	noK4me3	-1	-1	NaN	-1	NaN	NaN	5.12667	1.39	37.24	0	#VALUE!	0	NaN	9.04761	10.3	0.8	-1	-1.8	-64.8	NaN	NaN	NaN	23.6508	NaN	NaN	#VALUE!
chr13	49681829	49682430	+	Iars	IDTSS	0.4	0.5	PASS	8.11975	K4me3	NaN	NaN	NaN	NaN	NaN	NaN	0.3076	0.295769	0	#VALUE!	#VALUE!	0.216912	NaN	0	0.2	0.9	0.4	-0.5	-0.2	NaN	NaN	NaN	0	NaN	NaN	#VALUE!
chr10	77798832	77799433	-	Gm19668	LDTSS	89.4	97	PASS	0.118366	noK4me3	-1	-1	NaN	-1	NaN	NaN	8.75	NaN	47.62	0	#VALUE!	0	NaN	23.1243	36.2	19.6	15.5	-4.1	-53.2	55.9524	NaN	NaN	29.972	NaN	NaN	-60.6476
chr10	77814381	77814982	+	Gm2696	LDTSS	95.2	95.3	PASS	0.438049	noK4me3	-1	-1	NaN	-1	NaN	NaN	4.706	4	42.975	0	#VALUE!	0.0507067	NaN	44.7883	17.9	25.2	21.6	-3.6	-77.3	NaN	NaN	NaN	59.0476	NaN	NaN	#VALUE!
chr13	51170724	51171325	+	Nxnl2	HDTSS	0.2	0.5	PASS	5.67133	K4me3	NaN	NaN	NaN	NaN	NaN	NaN	0.924231	0.986429	0	#VALUE!	#VALUE!	0.14623	NaN	0.819839	0.8	1	1	0	0.6	NaN	NaN	NaN	1.25	NaN	NaN	#VALUE!
chr10	77835646	77836247	+	Krtap10-10	LDTSS	96.3	95.7	PASS	0.332731	noK4me3	-1	-1	NaN	-1	NaN	NaN	9.6225	NaN	61.1037	0	#VALUE!	0.0233046	NaN	36.9809	28.6	12.4	9.3	-3.1	-67.7	41.8452	NaN	NaN	31.9444	NaN	NaN	-66.2548
chr13	51644931	51645532	+	Cks2	HDTSS	1	0.6	PASS	19.6758	K4me3	NaN	NaN	NaN	NaN	NaN	NaN	1.39717	1.25056	0.755833	#VALUE!	#VALUE!	0.278887	NaN	0.835937	0.6	0.4	0.7	0.3	-0.4	NaN	NaN	NaN	0.588235	NaN	NaN	#VALUE!
chr10	77861674	77862275	+	Gm3285	LDTSS	96.7	-1	#VALUE!	0.167763	noK4me3	-1	-1	NaN	-1	NaN	NaN	3.72429	NaN	40.2629	0	#VALUE!	0.101669	NaN	21.7402	29.4	1.9	0.5	-1.4	-67.3	15.7407	NaN	NaN	31.0649	NaN	NaN	14.8407
chr10	77893119	77893720	+	1700009J07Rik	LDTSS	98.7	95.8	PASS	23.3443	K4me3	-1	-1	NaN	-1	NaN	NaN	19.2029	NaN	48.6136	0	#VALUE!	0.0519871	NaN	31.1637	23.6	6.2	2.6	-3.6	-75.1	22.0456	NaN	NaN	13.3337	NaN	NaN	-79.9544
chr13	51793446	51794047	-	Sema4d	HDTSS	1.1	1.3	PASS	2.22659	K4me3	NaN	NaN	NaN	NaN	NaN	NaN	0.167391	2.33583	0.552976	#VALUE!	#VALUE!	0.0104999	NaN	1.93507	0.8	0.4	0.6	0.2	-0.3	NaN	NaN	NaN	2.22222	NaN	NaN	#VALUE!
chr13	54565081	54565682	-	4833439L19Rik	HDTSS	0.4	0.5	PASS	6.74036	K4me3	NaN	NaN	NaN	NaN	NaN	NaN	1.79922	1.01059	0.460968	#VALUE!	#VALUE!	0.101669	NaN	0.849805	0.8	0.4	1.3	0.9	0.4	NaN	NaN	NaN	0	NaN	NaN	#VALUE!
chr13	54621483	54622084	+	Faf2	HDTSS	0.3	0.6	PASS	9.59234	K4me3	NaN	NaN	NaN	NaN	NaN	NaN	0.662073	0.203171	0.729756	#VALUE!	#VALUE!	0.134706	NaN	0.723099	1.2	1	0.6	-0.4	0.9	NaN	NaN	NaN	0	NaN	NaN	#VALUE!
chr13	55105008	55105609	+	Zfp346	HDTSS	0.2	0.4	PASS	9.06295	K4me3	0.5	0.4	2.06013	0	0.681818	0.452489	NaN	0.849762	0.47225	-0.1	patHypomet	0.29374	0.56449	0.127877	0.9	0.3	0.2	-0.1	0.7	NaN	0	NaN	0	NaN	NaN	#VALUE!
chr10	78041986	78042587	+	Dnmt3l	LDTSS	79.1	83	PASS	0.215296	noK4me3	-1	-1	NaN	-1	NaN	NaN	13.39	5.926	15.026	0	#VALUE!	0.139059	NaN	43.0759	12.7	0.6	1.9	1.3	-66.4	16.6667	NaN	NaN	17.8572	NaN	NaN	-66.9333
chr13	55444771	55445372	+	Grk6	HDTSS	0.6	0.4	PASS	4.21925	K4me3	NaN	NaN	NaN	NaN	NaN	NaN	1.0749	0.277788	1.16461	#VALUE!	#VALUE!	0.100133	NaN	0.060606	0.7	0.9	1.4	0.5	0.1	NaN	NaN	NaN	0.606061	NaN	NaN	#VALUE!
chr13	55463966	55464567	+	Prr7	HDTSS	0.8	0.5	PASS	17.9237	K4me3	NaN	NaN	NaN	NaN	NaN	NaN	NaN	0.924681	0.406585	#VALUE!	#VALUE!	0.10295	NaN	1.49034	0.5	0.7	1.6	0.9	-0.3	NaN	NaN	NaN	1.22685	NaN	NaN	#VALUE!
chr13	55487775	55488376	-	Dbn1	HDTSS	2	1.2	PASS	1.76524	K4me3	NaN	NaN	NaN	NaN	NaN	NaN	NaN	1.04897	0.543778	#VALUE!	#VALUE!	0	NaN	0.973273	4.1	1.9	1.7	-0.2	2.1	NaN	NaN	NaN	1.51786	NaN	NaN	#VALUE!
chr13	55599810	55600411	+	B4galt7	HDTSS	0.9	0.6	PASS	7.64628	K4me3	NaN	NaN	NaN	0	NaN	NaN	1.07455	1.09424	1.0197	#VALUE!	#VALUE!	0.170303	NaN	1.95671	1.5	0.8	0.5	-0.3	0.6	NaN	NaN	NaN	0	NaN	NaN	#VALUE!
chr13	55622704	55623305	+	Caml	HDTSS	0.8	0.4	PASS	12.6559	K4me3	NaN	NaN	NaN	NaN	NaN	NaN	1.14146	0.638902	0.804146	#VALUE!	#VALUE!	0.247387	NaN	0.893158	0.3	1.2	0.7	-0.5	-0.5	NaN	NaN	NaN	0	NaN	NaN	#VALUE!
chr10	78351399	78352000	-	Agpat3	LDTSS	1.2	0.7	PASS	4.20434	K4me3	-1	-1	NaN	-1	NaN	NaN	0.657895	0.378636	0.444667	0	#VALUE!	0	NaN	1.15291	2.5	2.5	1.6	-0.9	1.3	2.08556	NaN	NaN	NaN	NaN	NaN	-1.11444
[truncated: 20,780 more rows]

## Sheet: 63 paternal CGI that show PDA
chr	start	end	strand	name	CGI promoter filter	BB spermatozoa DNAme Kubo2015 x5 mean	DD spermatozoa DNAme Wang2014 x5 mean	Sperm DNAme filter	BB sperm H3K4me3 Erkek2013 rep1-2 F1540 q10 RPKM	Sperm H3K4me3 filter	DD spermatozoa DNAme DBA 2J Wang2014 x5	BD 2C DNAme DBA 2J Wang2014 x5	BD 4C DNAme DBA 2J Wang2014 x5	BD ICM DNAme DBA 2J Wang2014 x5	BD E6.5 DNAme DBA 2J Wang2014 x5	BD E7.5 DNAme DBA 2J Wang2014 x5	BB E10.5 PGC M DNAme Kobayashi2013 x5	BB E13.5 PGC M DNAme Kobayashi2013 x5	BB E16.5 PGC M DNAme Kobayashi2013 x5	2C pat - sperm	PDA (sperm vs 2C)	BP E2C H3K4me3 Zhang2016 rep1-2 PWK PhJ F1540 q10 paternal read counts	BD 2C DNAme C57BL6J Wang2014 x5	BB MII oocyte withPB Wang2014 x5	B6NJ androgenetic blast DNAme x5	BB GVO DNAme Shirane2013 x5	B6NJ parthenogenetic blast DNAme BrindAmour2018 x5
[truncated: 63 more rows]

[truncated: 20 more sheets: 4315 paternal CGI pat hypomet, 19 PDA <5% DNAme ICM, 11 PDA hypermet MII oo & parth., 1 parthenone vs oocyte Gain, 28 androgenone vs sperm Gain, 10PDA not covered in normal ICM, PDA Dnmt3aKO WGBS unmet total, 365 show 18 DNAme gain agnostic, 86 >10% DNAme androgenone, RNAseq data, 2C pat DEG, 4C pat DEG, ICM pat DEG, 2C mat DEG, 4C mat DEG, ICM mat DEG, 2C total DEG, 4C total DEG, ICM total DEG, ChIPseq data]
