# Supplementary material for: Maternal DNMT3A-dependent de novo methylation of the paternal genome inhibits gene expression in the early embryo
Source: Nat Commun. 2020 Oct 27;11:5417. doi: 10.1038/s41467-020-19279-7 (PMC7591512; doi:10.1038/s41467-020-19279-7)
Supplement: Supplementary file 5 — Supplementary Data 2 [file 41467_2020_19279_MOESM5_ESM.xlsx]

## Sheet: Data generated in this study
Datasets generated in this study have been deposited in GEO under the accession number GSE141877
Stage	Strain	Dnmt3a	Data type		Read length	Comments	Sequenced reads (pairs)	Uniquely aligned reads (duplicates removed)			Average coverage	Bisulphite conversion rate	Associated figure(s)
			WGBS	RNA-seq				both alleles ("total")	maternal allele	paternal allele
early-mid 2C	C57BL/6N x DBA2J	WT			108 SE	rep 1	310677626	117666461	5626340	5372458	3.65387	0.995105	4,5,S4,S5
early-mid 2C	C57BL/6N x DBA2J	WT			108 SE	rep 2	135334173	46706956	2043836	2319218	1.43264	0.995016
early-mid 2C	C57BL/6N x DBA2J	KO			108 SE	rep 1	305628174	107576628	5670958	4388492	3.34811	0.99535
early-mid 2C	C57BL/6N x DBA2J	KO			108 SE	rep 2	126869065	40038068	2013567	1709623	1.23583	0.995421
early-mid 2C	C57BL/6N x DBA2J	WT			108 PE	rep 1	95469627	16926371	1517005	612053			5,S6,S7
early-mid 2C	C57BL/6N x DBA2J	WT			108 PE	rep 2	108069613	29438043	2543469	1187907
early-mid 2C	C57BL/6N x DBA2J	KO			108 PE	rep 1	103727387	31332322	2914718	1000640
early-mid 2C	C57BL/6N x DBA2J	KO			108 PE	rep 2	108981430	43469909	3892053	1904420
4C	C57BL/6N x DBA2J	WT			108 PE	rep 1	10618215	4758508	330722	233587
4C	C57BL/6N x DBA2J	WT			108 PE	rep 2	40825340	10950636	660848	663489
4C	C57BL/6N x DBA2J	KO			108 PE	rep 1	53248652	7763587	545917	398543
4C	C57BL/6N x DBA2J	KO			108 PE	rep 2	33401187	6555518	457366	330781
ICM	C57BL/6N x DBA2J	WT			108 PE	rep 1	43229550	10874814	620086	717927
ICM	C57BL/6N x DBA2J	WT			108 PE	rep 2	39091478	10817733	615626	716760
ICM	C57BL/6N x DBA2J	KO			108 PE	rep 1	50179669	10430613	507817	784877
ICM	C57BL/6N x DBA2J	KO			108 PE	rep 2	89343385	16472728	987790	971072
Androgenetic blastocyst	C57BL/6N	WT			101 SE	rep 1	133484009	75853595			2.35211	0.993374	2,S2
Androgenetic blastocyst	C57BL/6N	WT			101 SE	rep 2	110941095	61556423			1.92419	0.993845

## Sheet: Published datasets analyzed
Developmental Stage	Strain	Data type			Accession(s)	Reference
		WGBS	ChIP-seq	RNA-seq
Spermatozoa	DBA/2J				GSM1386020	Wang et al. 2014
MII oocyte	C57BL/6J				GSM1386019	Wang et al. 2014
2C	C57BL/6JxDBA/2J				GSM1386021	Wang et al. 2014
4C	C57BL/6JxDBA/2J				GSM1386022	Wang et al. 2014
ICM	C57BL/6JxDBA/2J				GSM1386023	Wang et al. 2014
E6.5 epiblast	C57BL/6JxDBA/2J				GSM1386024	Wang et al. 2014				1	Wang L, Zhang J, Duan J, Gao X, Zhu W, Lu X, Yang L, Zhang J, Li G, Ci W, et al. 2014. Programming and inheritance of parental DNA methylomes in mammals. Cell 15: 979–991.
E7.5 epiblast	C57BL/6JxDBA/2J				GSM1386025	Wang et al. 2014				2	Kobayashi H, Sakurai T, Miura F, Imai M, Mochiduki K, Yanagisawa E, Sakashita A, Wakai T, Suzuki Y, Ito T, et al. 2013. High-resolution DNA methylome analysis of primordial germ cells identifies gender-specific reprogramming in mice. Genome Research 23: 616–627.
E10.5 PGC male	C57BL/6N				DRS001891	Kobayashi et al. 2013				3	Shirane K, Toh H, Kobayashi H, Miura F, Chiba H, Ito T, Kono T, Sasaki H. 2013. Mouse Oocyte Methylomes at Base Resolution Reveal Genome-Wide Accumulation of Non-CpG Methylation and Role of DNA Methyltransferases ed. M.S. Bartolomei. PLoS Genet 9: e1003439.
E10.5 PGC female	C57BL/6N				DRS001892	Kobayashi et al. 2013				4	Brind'Amour J, Kobayashi H, Richard Albert J, Shirane K, Sakashita A, Kamio A, Bogutz A, Koike T, Karimi MM, Lefebvre L, et al. 2018. LTR retrotransposons transcribed in oocytes drive species-specific and heritable changes in DNA methylation. Nature Communications 9: 520.
E13.5 PGC male	C57BL/6N				DRS001893	Kobayashi et al. 2013				5	Erkek S, Hisano M, Liang C-Y, Gill M, Murr R, Dieker J, Schübeler D, Vlag JVD, Stadler MB, Peters AHFM. 2013. Molecular determinants of nucleosome retention at CpG-rich sequences in mouse spermatozoa. Nat Struct Mol Biol 20: 868–875.
E13.5 PGC female	C57BL/6N				DRS001894	Kobayashi et al. 2013				6	Siklenka K, Erkek S, Godmann M, Lambrot R, McGraw S, Lafleur C, Cohen T, Xia J, Suderman M, Hallett M, et al. 2015. Disruption of histone methylation in developing sperm impairs offspring health transgenerationally. Science 350: aab2006–aab2006.
E16.5 PGC male	C57BL/6N				DRS001895	Kobayashi et al. 2013				7	Zhang B, Zheng H, Huang B, Li W, Xiang Y, Peng X, Ming J, Wu X, Zhang Y, Xu Q, et al. 2016. Allelic reprogramming of the histone modification H3K4me3 in early mammalian development. Nature 537: 553–.
E16.5 PGC female	C57BL/6N				DRS001896	Kobayashi et al. 2013				8	Kubo N, Toh H, Shirane K, Shirakawa T, Kobayashi H, Sato T, Sone H, Sato Y, Tomizawa S-I, Tsurusaki Y, et al. 2015. DNA methylation and gene expression dynamics during spermatogonial stem cell differentiation in the early postnatal mouse testis. BMC Genomics 16.
GV oocyte	C57BL/6N				DRS001541	Shirane et al. 2013				9	Zheng H, Huang B, Zhang B, Xiang Y, Du Z, Xu Q, Li Y, Wang Q, Ma J, Peng X, et al. 2016. Resetting Epigenetic Memory by Reprogramming of Histone Modifications in Mammals. Molecular Cell 63: 1066–1079.
GV oocyte Dnmt3a matKO	C57BL/6N				DRS001543	Shirane et al. 2013				10	Gaysinskaya V, Miller BF, De Luca C, van der Heijden GW, Hansen KD, Bortvin A. 2018. Transient reduction of DNA methylation at the onset of meiosis in male mice. Epigenetics Chromatin 11: 15.
Parthenogenetic blastocyst	C57BL/6N				DRA006679	Brind'Amour et al. 2018				11	Wang C, Liu X, Gao Y, Yang L, Li C, Liu W, Chen C, Kou X, Zhao Y, Chen J, et al. 2018. Reprogramming of H3K9me3-dependent heterochromatin during mammalian embryo development. Nat Cell Biol 153: 737.
Spermatozoa	C57BL/6		H3K4me3		GSM1046832-3	Erkek et al. 2013				12	Xu Q, Xiang Y, Wang Q, Wang L, Brind'Amour J, Bogutz AB, Zhang Y, Zhang B, Yu G, Xia W, et al. 2019. SETD2 regulates the maternal epigenome, genomic imprinting and embryonic development. Nat Genet 1–18.
Spermatozoa	C57BL/6		H3K27me3		GSM1046834-5	Erkek et al. 2013				13	Wu J, Huang B, Chen H, Yin Q, Liu Y, Xiang Y, Zhang B, Liu B, Wang Q, Xia W, et al. 2016. The landscape of accessible chromatin in mammalian preimplantation embryos. Nature 534: 652–.
Spermatozoa	C57BL/6		Mnase control		GSM1046827-8	Erkek et al. 2013
Spermatozoa	C57BL/6		H3K4me2		GSM1337514-5	Siklenka et al. 2015
Spermatozoa	C57BL/6		MNase control		GSM1845266-7	Siklenka et al. 2015
MII oocyte	C57BL/6N		H3K4me3		GSM1845262-3	Zhang et al. 2016
PN3 zygote	DBA/2N		H3K4me3		GSM2101161	Zhang et al. 2016
PN5 zygote	C57BL/6N x PWK		H3K4me3		GSM1845264-5	Zhang et al. 2016
E2C	C57BL/6N x PWK		H3K4me3		GSM1845266-7	Zhang et al. 2016
L2C	C57BL/6N x PWK		H3K4me3		GSM1845268-9	Zhang et al. 2016
4C	C57BL/6N x PWK		H3K4me3		GSM1845270-1	Zhang et al. 2016
8C	C57BL/6N x PWK		H3K4me3		GSM1845272-3	Zhang et al. 2016
ICM	C57BL/6N x PWK		H3K4me3		GSM1845274-5	Zhang et al. 2016
ICM	C57BL/6N x PWK				GSM1845307-8	Zhang et al. 2016
Spermatozoa	C57BL/6				DRA002477	Kubo et al. 2015
MII oocyte	C57BL/6N		H3K27me3		GSM2041070-1	Zheng et al. 2016
PN5 zygote	C57BL/6N x PWK		H3K27me3		GSM2041072-3	Zheng et al. 2016
E2C	C57BL/6N x PWK		H3K27me3		GSM2041074	Zheng et al. 2016
L2C	C57BL/6N x PWK		H3K27me3		GSM2041075-6	Zheng et al. 2016
ICM	C57BL/6N x PWK		H3K27me3		GSM2041078-9	Zheng et al. 2016
Spermatogonia	C57BL/6				PRJNA326117	Gaysinskaya et al. 2018
Preleptotene stage	C57BL/6				PRJNA326117	Gaysinskaya et al. 2018
Leptotene stage	C57BL/6				PRJNA326117	Gaysinskaya et al. 2018
Zygotene stage	C57BL/6				PRJNA326117	Gaysinskaya et al. 2018
Pachytene stage	C57BL/6				PRJNA326117	Gaysinskaya et al. 2018
Diplotene stage	C57BL/6				PRJNA326117	Gaysinskaya et al. 2018
Spermatozoa	C57BL/6				PRJNA326117	Gaysinskaya et al. 2018
Spermatozoa	C57BL/6 x DBA2		H3K9me3		GSM2588560-1	Wang et al. 2018
MII oocyte	C57BL/6 x DBA2		H3K9me3		GSM2588563-4	Wang et al. 2018
1C zygote	C57BL/6 x DBA2		H3K9me3		GSM2588656-7	Wang et al. 2018
E2C	C57BL/6 x DBA2		H3K9me3		GSM2588659-60	Wang et al. 2018
L2C	C57BL/6 x DBA2		H3K9me3		GSM2588662-4	Wang et al. 2018
ICM	C57BL/6 x DBA2		H3K9me3		GSM2588666-7	Wang et al. 2018
MII oocyte	C57BL/6		H3K36me3		GSM3084624-5	Xu et al. 2019
1C zygote	C57BL/6N x PWK		H3K36me3		GSM3084627-8	Xu et al. 2019
L2C	C57BL/6N x PWK		H3K36me3		GSM3084629-30	Xu et al. 2019
ICM	C57BL/6N x PWK		H3K36me3		GSM3084633-4	Xu et al. 2019
MII oocyte	C57BL/6				GSM1933935-6	Wu et al. 2016
1C zygote	C57BL/6 x DBA2				GSM1625860-1	Wu et al. 2016
E2C	C57BL/6 x DBA2				GSM1933937-8	Wu et al. 2016
L2C	C57BL/6 x DBA2				GSM1625862-3	Wu et al. 2016
4C	C57BL/6 x DBA2				GSM1625864-5	Wu et al. 2016
8C	C57BL/6 x DBA2				GSM1625866-7	Wu et al. 2016
ICM	C57BL/6 x DBA2				GSM1625868-9, GSM1625872	Wu et al. 2016
References
1	Wang L, Zhang J, Duan J, Gao X, Zhu W, Lu X, Yang L, Zhang J, Li G, Ci W, et al. 2014. Programming and inheritance of parental DNA methylomes in mammals. Cell 15: 979–991.
2	Kobayashi H, Sakurai T, Miura F, Imai M, Mochiduki K, Yanagisawa E, Sakashita A, Wakai T, Suzuki Y, Ito T, et al. 2013. High-resolution DNA methylome analysis of primordial germ cells identifies gender-specific reprogramming in mice. Genome Research 23: 616–627.
3	Shirane K, Toh H, Kobayashi H, Miura F, Chiba H, Ito T, Kono T, Sasaki H. 2013. Mouse Oocyte Methylomes at Base Resolution Reveal Genome-Wide Accumulation of Non-CpG Methylation and Role of DNA Methyltransferases ed. M.S. Bartolomei. PLoS Genet 9: e1003439.
4	Brind'Amour J, Kobayashi H, Richard Albert J, Shirane K, Sakashita A, Kamio A, Bogutz A, Koike T, Karimi MM, Lefebvre L, et al. 2018. LTR retrotransposons transcribed in oocytes drive species-specific and heritable changes in DNA methylation. Nature Communications 9: 520.
5	Erkek S, Hisano M, Liang C-Y, Gill M, Murr R, Dieker J, Schübeler D, Vlag JVD, Stadler MB, Peters AHFM. 2013. Molecular determinants of nucleosome retention at CpG-rich sequences in mouse spermatozoa. Nat Struct Mol Biol 20: 868–875.
6	Siklenka K, Erkek S, Godmann M, Lambrot R, McGraw S, Lafleur C, Cohen T, Xia J, Suderman M, Hallett M, et al. 2015. Disruption of histone methylation in developing sperm impairs offspring health transgenerationally. Science 350: aab2006–aab2006.
7	Zhang B, Zheng H, Huang B, Li W, Xiang Y, Peng X, Ming J, Wu X, Zhang Y, Xu Q, et al. 2016. Allelic reprogramming of the histone modification H3K4me3 in early mammalian development. Nature 537: 553–.
8	Kubo N, Toh H, Shirane K, Shirakawa T, Kobayashi H, Sato T, Sone H, Sato Y, Tomizawa S-I, Tsurusaki Y, et al. 2015. DNA methylation and gene expression dynamics during spermatogonial stem cell differentiation in the early postnatal mouse testis. BMC Genomics 16.
9	Zheng H, Huang B, Zhang B, Xiang Y, Du Z, Xu Q, Li Y, Wang Q, Ma J, Peng X, et al. 2016. Resetting Epigenetic Memory by Reprogramming of Histone Modifications in Mammals. Molecular Cell 63: 1066–1079.
10	Gaysinskaya V, Miller BF, De Luca C, van der Heijden GW, Hansen KD, Bortvin A. 2018. Transient reduction of DNA methylation at the onset of meiosis in male mice. Epigenetics Chromatin 11: 15.
11	Wang C, Liu X, Gao Y, Yang L, Li C, Liu W, Chen C, Kou X, Zhao Y, Chen J, et al. 2018. Reprogramming of H3K9me3-dependent heterochromatin during mammalian embryo development. Nat Cell Biol 153: 737.
12	Xu Q, Xiang Y, Wang Q, Wang L, Brind'Amour J, Bogutz AB, Zhang Y, Zhang B, Yu G, Xia W, et al. 2019. SETD2 regulates the maternal epigenome, genomic imprinting and embryonic development. Nat Genet 1–18.
13	Wu J, Huang B, Chen H, Yin Q, Liu Y, Xiang Y, Zhang B, Liu B, Wang Q, Xia W, et al. 2016. The landscape of accessible chromatin in mammalian preimplantation embryos. Nature 534: 652–.
