# Supplementary material for: Maternal DNMT3A-dependent de novo methylation of the paternal genome inhibits gene expression in the early embryo
Source: Nat Commun. 2020 Oct 27;11:5417. doi: 10.1038/s41467-020-19279-7 (PMC7591512; doi:10.1038/s41467-020-19279-7)
Supplement: Supplementary file 7 — Supplementary Data 4 [file 41467_2020_19279_MOESM7_ESM.txt]

#chr	start	end	start	B6NJ_androgenetic_blast_DNAme_Kobayashi_mean	BD_ICM_BISseq_DBA_2J_culled_mean
chr1	0	20000	.	NaN	NaN
chr1	20000	40000	.	NaN	NaN
chr1	40000	60000	.	NaN	NaN
chr1	60000	80000	.	NaN	NaN
chr1	80000	100000	.	NaN	NaN
chr1	100000	120000	.	NaN	NaN
chr1	120000	140000	.	NaN	NaN
chr1	140000	160000	.	NaN	NaN
chr1	160000	180000	.	NaN	NaN
chr1	180000	200000	.	NaN	NaN
chr1	200000	220000	.	NaN	NaN
chr1	220000	240000	.	NaN	NaN
chr1	240000	260000	.	NaN	NaN
chr1	260000	280000	.	NaN	NaN
chr1	280000	300000	.	NaN	NaN
chr1	300000	320000	.	NaN	NaN
chr1	320000	340000	.	NaN	NaN
chr1	340000	360000	.	NaN	NaN
chr1	360000	380000	.	NaN	NaN
chr1	380000	400000	.	NaN	NaN
chr1	400000	420000	.	NaN	NaN
chr1	420000	440000	.	NaN	NaN
chr1	440000	460000	.	NaN	NaN
chr1	460000	480000	.	NaN	NaN
chr1	480000	500000	.	NaN	NaN
chr1	500000	520000	.	NaN	NaN
chr1	520000	540000	.	NaN	NaN
chr1	540000	560000	.	NaN	NaN
chr1	560000	580000	.	NaN	NaN
chr1	580000	600000	.	NaN	NaN
chr1	600000	620000	.	NaN	NaN
chr1	620000	640000	.	NaN	NaN
chr1	640000	660000	.	NaN	NaN
chr1	660000	680000	.	NaN	NaN
chr1	680000	700000	.	NaN	NaN
chr1	700000	720000	.	NaN	NaN
chr1	720000	740000	.	NaN	NaN
chr1	740000	760000	.	NaN	NaN
chr1	760000	780000	.	NaN	NaN
chr1	780000	800000	.	NaN	NaN
chr1	800000	820000	.	NaN	NaN
chr1	820000	840000	.	NaN	NaN
chr1	840000	860000	.	NaN	NaN
chr1	860000	880000	.	NaN	NaN
chr1	880000	900000	.	NaN	NaN
chr1	900000	920000	.	NaN	NaN
chr1	920000	940000	.	NaN	NaN
chr1	940000	960000	.	NaN	NaN
chr1	960000	980000	.	NaN	NaN
chr1	980000	1000000	.	NaN	NaN
chr1	1000000	1020000	.	NaN	NaN
chr1	1020000	1040000	.	NaN	NaN
chr1	1040000	1060000	.	NaN	NaN
chr1	1060000	1080000	.	NaN	NaN
chr1	1080000	1100000	.	NaN	NaN
chr1	1100000	1120000	.	NaN	NaN
chr1	1120000	1140000	.	NaN	NaN
chr1	1140000	1160000	.	NaN	NaN
chr1	1160000	1180000	.	NaN	NaN
chr1	1180000	1200000	.	NaN	NaN
chr1	1200000	1220000	.	NaN	NaN
chr1	1220000	1240000	.	NaN	NaN
chr1	1240000	1260000	.	NaN	NaN
chr1	1260000	1280000	.	NaN	NaN
chr1	1280000	1300000	.	NaN	NaN
chr1	1300000	1320000	.	NaN	NaN
chr1	1320000	1340000	.	NaN	NaN
chr1	1340000	1360000	.	NaN	NaN
chr1	1360000	1380000	.	NaN	NaN
chr1	1380000	1400000	.	NaN	NaN
chr1	1400000	1420000	.	NaN	NaN
chr1	1420000	1440000	.	NaN	NaN
chr1	1440000	1460000	.	NaN	NaN
chr1	1460000	1480000	.	NaN	NaN
chr1	1480000	1500000	.	NaN	NaN
chr1	1500000	1520000	.	NaN	NaN
chr1	1520000	1540000	.	NaN	NaN
chr1	1540000	1560000	.	NaN	NaN
chr1	1560000	1580000	.	NaN	NaN
chr1	1580000	1600000	.	NaN	NaN
chr1	1600000	1620000	.	NaN	NaN
chr1	1620000	1640000	.	NaN	NaN
chr1	1640000	1660000	.	NaN	NaN
chr1	1660000	1680000	.	NaN	NaN
chr1	1680000	1700000	.	NaN	NaN
chr1	1700000	1720000	.	NaN	NaN
chr1	1720000	1740000	.	NaN	NaN
chr1	1740000	1760000	.	NaN	NaN
chr1	1760000	1780000	.	NaN	NaN
chr1	1780000	1800000	.	NaN	NaN
chr1	1800000	1820000	.	NaN	NaN
chr1	1820000	1840000	.	NaN	NaN
chr1	1840000	1860000	.	NaN	NaN
chr1	1860000	1880000	.	NaN	NaN
chr1	1880000	1900000	.	NaN	NaN
chr1	1900000	1920000	.	NaN	NaN
chr1	1920000	1940000	.	NaN	NaN
chr1	1940000	1960000	.	NaN	NaN
chr1	1960000	1980000	.	NaN	NaN
chr1	1980000	2000000	.	NaN	NaN
chr1	2000000	2020000	.	NaN	NaN
chr1	2020000	2040000	.	NaN	NaN
chr1	2040000	2060000	.	NaN	NaN
chr1	2060000	2080000	.	NaN	NaN
chr1	2080000	2100000	.	NaN	NaN
chr1	2100000	2120000	.	NaN	NaN
chr1	2120000	2140000	.	NaN	NaN
chr1	2140000	2160000	.	NaN	NaN
chr1	2160000	2180000	.	NaN	NaN
chr1	2180000	2200000	.	NaN	NaN
chr1	2200000	2220000	.	NaN	NaN
chr1	2220000	2240000	.	NaN	NaN
chr1	2240000	2260000	.	NaN	NaN
chr1	2260000	2280000	.	NaN	NaN
chr1	2280000	2300000	.	NaN	NaN
chr1	2300000	2320000	.	NaN	NaN
chr1	2320000	2340000	.	NaN	NaN
chr1	2340000	2360000	.	NaN	NaN
chr1	2360000	2380000	.	NaN	NaN
chr1	2380000	2400000	.	NaN	NaN
chr1	2400000	2420000	.	NaN	NaN
chr1	2420000	2440000	.	NaN	NaN
chr1	2440000	2460000	.	NaN	NaN
chr1	2460000	2480000	.	NaN	NaN
chr1	2480000	2500000	.	NaN	NaN
chr1	2500000	2520000	.	NaN	NaN
chr1	2520000	2540000	.	NaN	NaN
chr1	2540000	2560000	.	NaN	NaN
chr1	2560000	2580000	.	NaN	NaN
chr1	2580000	2600000	.	NaN	NaN
chr1	2600000	2620000	.	NaN	NaN
chr1	2620000	2640000	.	NaN	NaN
chr1	2640000	2660000	.	NaN	NaN
chr1	2660000	2680000	.	NaN	NaN
chr1	2680000	2700000	.	NaN	NaN
chr1	2700000	2720000	.	NaN	NaN
chr1	2720000	2740000	.	NaN	NaN
chr1	2740000	2760000	.	NaN	NaN
chr1	2760000	2780000	.	NaN	NaN
chr1	2780000	2800000	.	NaN	NaN
chr1	2800000	2820000	.	NaN	NaN
chr1	2820000	2840000	.	NaN	NaN
chr1	2840000	2860000	.	NaN	NaN
chr1	2860000	2880000	.	NaN	NaN
chr1	2880000	2900000	.	NaN	NaN
chr1	2900000	2920000	.	NaN	NaN
chr1	2920000	2940000	.	NaN	NaN
chr1	2940000	2960000	.	NaN	NaN
chr1	2960000	2980000	.	NaN	NaN
chr1	2980000	3000000	.	NaN	NaN
chr1	3000000	3020000	.	25.309231	18.632004
chr1	3020000	3040000	.	26.683333	29.086027
chr1	3040000	3060000	.	26.557292	47.011019
chr1	3060000	3080000	.	25.288406	29.976724
chr1	3080000	3100000	.	18.157971	24.774482
chr1	3100000	3120000	.	28.973118	36.5256
chr1	3120000	3140000	.	22.361224	32.088137
chr1	3140000	3160000	.	37.557639	43.201509
chr1	3160000	3180000	.	24.589062	33.70701
chr1	3180000	3200000	.	19.539683	26.219528
chr1	3200000	3220000	.	24.867213	29.922904
chr1	3220000	3240000	.	23.333962	32.586345
chr1	3240000	3260000	.	28.245455	43.063888
chr1	3260000	3280000	.	33.467045	49.73426
chr1	3280000	3300000	.	29.765217	27.275691
chr1	3300000	3320000	.	33.379487	35.322479
chr1	3320000	3340000	.	24.355	37.512783
chr1	3340000	3360000	.	36.437037	52.847647
chr1	3360000	3380000	.	22.891045	33.52183
chr1	3380000	3400000	.	28.383544	34.682294
chr1	3400000	3420000	.	20.949153	25.997207
chr1	3420000	3440000	.	32.008571	37.869574
chr1	3440000	3460000	.	18.066667	28.296386
chr1	3460000	3480000	.	32.243478	42.548548
chr1	3480000	3500000	.	35.454386	29.970307
chr1	3500000	3520000	.	23.738596	41.01559
chr1	3520000	3540000	.	12.1328	15.177561
chr1	3540000	3560000	.	27.940196	30.467449
chr1	3560000	3580000	.	25.213235	28.480561
chr1	3580000	3600000	.	27.770732	31.997366
chr1	3600000	3620000	.	24.144444	40.852303
chr1	3620000	3640000	.	21.913514	37.120422
chr1	3640000	3660000	.	21.97971	34.896273
chr1	3660000	3680000	.	4.089767	13.163755
chr1	3680000	3700000	.	20.922222	30.783864
chr1	3700000	3720000	.	25.214035	32.772705
chr1	3720000	3740000	.	31.255844	47.566546
chr1	3740000	3760000	.	16.006944	29.537658
chr1	3760000	3780000	.	30.688136	58.552762
chr1	3780000	3800000	.	21.216667	42.504145
chr1	3800000	3820000	.	29.923684	46.812286
chr1	3820000	3840000	.	25.954545	31.627297
chr1	3840000	3860000	.	32.808989	38.358035
chr1	3860000	3880000	.	21.988462	48.072574
chr1	3880000	3900000	.	25.225926	31.600517
chr1	3900000	3920000	.	29.963492	37.737007
chr1	3920000	3940000	.	18.091667	21.021055
chr1	3940000	3960000	.	21.051613	23.654546
chr1	3960000	3980000	.	30.001075	49.89363
chr1	3980000	4000000	.	28.364029	39.018952
chr1	4000000	4020000	.	23.228788	28.009852
chr1	4020000	4040000	.	22.627869	36.61493
chr1	4040000	4060000	.	19.335938	34.240894
chr1	4060000	4080000	.	24.944444	38.796451
chr1	4080000	4100000	.	29.828302	28.96968
chr1	4100000	4120000	.	26.846774	31.614239
chr1	4120000	4140000	.	25.24	30.327661
chr1	4140000	4160000	.	18.62	22.986942
chr1	4160000	4180000	.	28.00274	46.029922
chr1	4180000	4200000	.	34.11039	40.058905
chr1	4200000	4220000	.	26.20411	39.26842
chr1	4220000	4240000	.	27.234146	36.788495
chr1	4240000	4260000	.	31.514118	51.865235
chr1	4260000	4280000	.	29.572	42.6282
chr1	4280000	4300000	.	24.55	38.968042
chr1	4300000	4320000	.	28.406667	42.82034
chr1	4320000	4340000	.	22.173684	37.153818
chr1	4340000	4360000	.	15.461017	27.083391
chr1	4360000	4380000	.	29.88	36.543543
chr1	4380000	4400000	.	16.503846	31.268156
chr1	4400000	4420000	.	19.636735	28.004441
chr1	4420000	4440000	.	16.587719	20.571726
chr1	4440000	4460000	.	21.510435	23.437347
chr1	4460000	4480000	.	13.087826	10.346815
chr1	4480000	4500000	.	3.71632	3.973365
chr1	4500000	4520000	.	19.72	24.803509
chr1	4520000	4540000	.	13.425342	9.588051
chr1	4540000	4560000	.	24.027273	17.703446
chr1	4560000	4580000	.	12.848182	11.967306
chr1	4580000	4600000	.	12.6	11.525089
chr1	4600000	4620000	.	12.623841	13.924736
chr1	4620000	4640000	.	24.66506	31.525971
chr1	4640000	4660000	.	15.410784	17.378571
chr1	4660000	4680000	.	20.473404	32.344123
chr1	4680000	4700000	.	8.642222	8.722835
chr1	4700000	4720000	.	15.952273	40.009871
chr1	4720000	4740000	.	21.818349	30.685135
chr1	4740000	4760000	.	18.12766	16.393138
chr1	4760000	4780000	.	13.590541	9.358324
chr1	4780000	4800000	.	10.997093	17.336859
chr1	4800000	4820000	.	6.692308	6.337873
chr1	4820000	4840000	.	11.519178	22.697546
chr1	4840000	4860000	.	3.286561	2.685768
chr1	4860000	4880000	.	12.246739	19.239525
chr1	4880000	4900000	.	22.114545	36.631017
chr1	4900000	4920000	.	19.458871	19.694972
chr1	4920000	4940000	.	32.397931	22.237233
chr1	4940000	4960000	.	24.410588	NaN
chr1	4960000	4980000	.	11.068919	NaN
chr1	4980000	5000000	.	35.216556	24.637998
chr1	5000000	5020000	.	8.51105	12.980742
chr1	5020000	5040000	.	4.926667	16.399159
chr1	5040000	5060000	.	29.568548	39.298054
chr1	5060000	5080000	.	37.233684	22.629291
chr1	5080000	5100000	.	11.506667	17.284685
chr1	5100000	5120000	.	18.235455	23.552226
chr1	5120000	5140000	.	22.923377	28.992619
chr1	5140000	5160000	.	22.257534	29.377975
chr1	5160000	5180000	.	33.773451	60.72057
chr1	5180000	5200000	.	20.940698	19.194865
chr1	5200000	5220000	.	19.119737	15.770076
chr1	5220000	5240000	.	12.51	21.747972
chr1	5240000	5260000	.	20.302817	29.234283
chr1	5260000	5280000	.	22.432258	31.045535
chr1	5280000	5300000	.	20.21573	29.450923
chr1	5300000	5320000	.	24.762121	35.600615
chr1	5320000	5340000	.	28.494253	36.624797
chr1	5340000	5360000	.	36.690654	74.58995
chr1	5360000	5380000	.	34.36	61.571413
chr1	5380000	5400000	.	30.246	60
chr1	5400000	5420000	.	20.875439	NaN
chr1	5420000	5440000	.	46.26875	70.896131
chr1	5440000	5460000	.	26.728302	NaN
chr1	5460000	5480000	.	25.744872	40.47618
chr1	5480000	5500000	.	23.1775	NaN
chr1	5500000	5520000	.	21.568333	NaN
chr1	5520000	5540000	.	24.419231	30.577717
chr1	5540000	5560000	.	32.627692	38.070684
chr1	5560000	5580000	.	35.6	52.034984
chr1	5580000	5600000	.	21.592593	20.77969
chr1	5600000	5620000	.	18.001786	36.686633
chr1	5620000	5640000	.	27.332727	48.449569
chr1	5640000	5660000	.	30.056923	41.048922
chr1	5660000	5680000	.	22.492453	42.832313
chr1	5680000	5700000	.	26.062121	33.617527
chr1	5700000	5720000	.	28.4025	35.133907
chr1	5720000	5740000	.	24.583607	39.96765
chr1	5740000	5760000	.	41.525253	60.295793
chr1	5760000	5780000	.	25.057692	38.210439
chr1	5780000	5800000	.	24.365672	31.41722
chr1	5800000	5820000	.	36.664407	42.409274
chr1	5820000	5840000	.	40.621111	38.959091
chr1	5840000	5860000	.	24.7175	33.796505
chr1	5860000	5880000	.	27.029032	42.704791
chr1	5880000	5900000	.	24.414583	38.831228
chr1	5900000	5920000	.	10.901117	24.2735
chr1	5920000	5940000	.	28.558333	NaN
chr1	5940000	5960000	.	27.118841	45.206243
chr1	5960000	5980000	.	19.883871	39.066908
chr1	5980000	6000000	.	22.248889	27.036754
chr1	6000000	6020000	.	19.426563	25.342838
chr1	6020000	6040000	.	28.082	31.385554
chr1	6040000	6060000	.	23.681159	32.912399
chr1	6060000	6080000	.	26.293976	32.081516
chr1	6080000	6100000	.	14.058333	15.060623
chr1	6100000	6120000	.	19.672222	28.489798
chr1	6120000	6140000	.	18.224675	30.38126
chr1	6140000	6160000	.	23.303409	13.061103
chr1	6160000	6180000	.	42.407937	53.607427
chr1	6180000	6200000	.	12.249462	11.08711
chr1	6200000	6220000	.	4.28326	7.842387
chr1	6220000	6240000	.	22.024779	33.390734
chr1	6240000	6260000	.	28.531959	35.365223
chr1	6260000	6280000	.	24.006316	36.468379
chr1	6280000	6300000	.	16.090909	22.792377
chr1	6300000	6320000	.	23.261039	37.894069
chr1	6320000	6340000	.	33.330882	42.004439
chr1	6340000	6360000	.	15.662205	13.523168
chr1	6360000	6380000	.	22.355056	34.241658
chr1	6380000	6400000	.	13.245926	40.946746
chr1	6400000	6420000	.	20.263043	22.559965
chr1	6420000	6440000	.	45.131973	8.329259
chr1	6440000	6460000	.	16.70473	20.399328
chr1	6460000	6480000	.	28.538462	46.126594
chr1	6480000	6500000	.	24.813253	36.630557
chr1	6500000	6520000	.	29.672527	45.934102
chr1	6520000	6540000	.	29.171429	44.986794
chr1	6540000	6560000	.	23.116	33.2642
chr1	6560000	6580000	.	26.42987	45.013636
chr1	6580000	6600000	.	30.724528	43.233266
chr1	6600000	6620000	.	20.71791	40.918422
chr1	6620000	6640000	.	25.875926	34.200902
chr1	6640000	6660000	.	29.066304	36.874506
chr1	6660000	6680000	.	25.84697	28.45424
chr1	6680000	6700000	.	38.890123	40.428061
chr1	6700000	6720000	.	31.007143	41.100073
chr1	6720000	6740000	.	25.723457	24.4978
chr1	6740000	6760000	.	26.46875	31.152368
chr1	6760000	6780000	.	20.777333	23.875869
chr1	6780000	6800000	.	23.280282	43.153427
chr1	6800000	6820000	.	29.35	37.510239
chr1	6820000	6840000	.	28.1875	39.461745
chr1	6840000	6860000	.	29.853425	43.64313
chr1	6860000	6880000	.	16.636709	31.383078
chr1	6880000	6900000	.	22.491935	23.561264
chr1	6900000	6920000	.	28.528283	24.756017
chr1	6920000	6940000	.	32.92027	39.279453
chr1	6940000	6960000	.	23.359574	40.749017
chr1	6960000	6980000	.	24.791463	40.671743
chr1	6980000	7000000	.	18.852222	23.487716
chr1	7000000	7020000	.	20.062745	10.639875
chr1	7020000	7040000	.	18.605882	24.248384
chr1	7040000	7060000	.	26.764444	30.653146
chr1	7060000	7080000	.	34.987879	42.858838
chr1	7080000	7100000	.	8.857143	10.414464
chr1	7100000	7120000	.	17.619192	NaN
chr1	7120000	7140000	.	19.953175	20.807547
chr1	7140000	7160000	.	24.215315	22.87499
chr1	7160000	7180000	.	22.25619	NaN
chr1	7180000	7200000	.	21.016923	22.157713
chr1	7200000	7220000	.	26.072321	NaN
chr1	7220000	7240000	.	31.42233	NaN
chr1	7240000	7260000	.	29.768966	NaN
chr1	7260000	7280000	.	21.032	NaN
chr1	7280000	7300000	.	23.106803	NaN
chr1	7300000	7320000	.	20.411881	NaN
chr1	7320000	7340000	.	23.801667	NaN
chr1	7340000	7360000	.	44.679474	84.559192
chr1	7360000	7380000	.	27.698374	NaN
chr1	7380000	7400000	.	11.14186	2.071008
chr1	7400000	7420000	.	24.385882	NaN
chr1	7420000	7440000	.	25.584615	NaN
chr1	7440000	7460000	.	27.758182	NaN
chr1	7460000	7480000	.	23.995349	NaN
chr1	7480000	7500000	.	35.040244	NaN
chr1	7500000	7520000	.	22.122857	24.4898
chr1	7520000	7540000	.	20.666129	NaN
chr1	7540000	7560000	.	20.572131	NaN
chr1	7560000	7580000	.	30.084884	24.05862
chr1	7580000	7600000	.	26.735385	54.268438
chr1	7600000	7620000	.	45.841284	54.19327
chr1	7620000	7640000	.	23.628378	45.609273
chr1	7640000	7660000	.	17.040506	22.028446
chr1	7660000	7680000	.	17.868333	14.749283
chr1	7680000	7700000	.	24.370513	26.628551
chr1	7700000	7720000	.	40.114167	55.160587
chr1	7720000	7740000	.	26.508929	21.319386
chr1	7740000	7760000	.	24.68785	45.553767
chr1	7760000	7780000	.	17.033824	22.593257
chr1	7780000	7800000	.	27.613793	49.974794
chr1	7800000	7820000	.	28.538144	44.725411
chr1	7820000	7840000	.	28.554839	39.213468
chr1	7840000	7860000	.	27.696364	42.353516
chr1	7860000	7880000	.	35.65618	62.295582
chr1	7880000	7900000	.	34.9	43.577294
chr1	7900000	7920000	.	19.005714	25.854032
chr1	7920000	7940000	.	20.814444	30.33459
chr1	7940000	7960000	.	35.64186	56.175117
chr1	7960000	7980000	.	15.173016	33.07804
chr1	7980000	8000000	.	25.878723	35.676822
chr1	8000000	8020000	.	33.3375	52.327858
chr1	8020000	8040000	.	35.335616	33.687595
chr1	8040000	8060000	.	38.883158	67.191146
chr1	8060000	8080000	.	42.196721	70.008614
chr1	8080000	8100000	.	20.979412	46.453048
chr1	8100000	8120000	.	24.175309	33.455173
chr1	8120000	8140000	.	32.122436	50.553813
chr1	8140000	8160000	.	21.61875	35.429698
chr1	8160000	8180000	.	37.237805	36.839642
chr1	8180000	8200000	.	34.566667	25.824657
chr1	8200000	8220000	.	22.751613	34.811663
chr1	8220000	8240000	.	27.780702	44.723082
chr1	8240000	8260000	.	36.006329	33.041019
chr1	8260000	8280000	.	25.12	34.598887
chr1	8280000	8300000	.	22.526087	38.213998
chr1	8300000	8320000	.	24.188571	44.699216
chr1	8320000	8340000	.	22.547059	36.322491
chr1	8340000	8360000	.	33.633962	53.213444
chr1	8360000	8380000	.	28.186154	33.455291
chr1	8380000	8400000	.	17.896154	46.393743
chr1	8400000	8420000	.	28.747297	60.447359
chr1	8420000	8440000	.	21.683019	43.004159
chr1	8440000	8460000	.	19.168966	37.329575
chr1	8460000	8480000	.	15.714667	34.745354
chr1	8480000	8500000	.	25.146032	45.780739
chr1	8500000	8520000	.	24.590667	43.389367
chr1	8520000	8540000	.	29.577333	37.757991
chr1	8540000	8560000	.	27.152727	31.849965
chr1	8560000	8580000	.	30.048077	47.264423
chr1	8580000	8600000	.	22.396296	33.486482
chr1	8600000	8620000	.	24.075862	28.083617
chr1	8620000	8640000	.	24.194444	31.864054
chr1	8640000	8660000	.	26.338571	24.386274
chr1	8660000	8680000	.	32.929577	33.857492
chr1	8680000	8700000	.	34.89863	43.593071
chr1	8700000	8720000	.	23.188406	35.344751
chr1	8720000	8740000	.	23.755294	53.941151
chr1	8740000	8760000	.	26.831818	26.7284
chr1	8760000	8780000	.	30.611429	55.345847
chr1	8780000	8800000	.	43.750806	65.537492
chr1	8800000	8820000	.	24.922	32.236668
chr1	8820000	8840000	.	24.24	32.973236
chr1	8840000	8860000	.	16.954167	19.457107
chr1	8860000	8880000	.	31.186667	33.500933
chr1	8880000	8900000	.	25.044048	43.611348
chr1	8900000	8920000	.	31.001961	34.73504
chr1	8920000	8940000	.	9.202247	12.751608
chr1	8940000	8960000	.	25.275325	28.585074
chr1	8960000	8980000	.	20.259155	43.885719
chr1	8980000	9000000	.	24.755072	34.621486
chr1	9000000	9020000	.	26.338182	38.113135
chr1	9020000	9040000	.	24.160345	45.260586
chr1	9040000	9060000	.	30.072	43.977731
chr1	9060000	9080000	.	30.181633	42.816456
chr1	9080000	9100000	.	27.229032	33.776904
chr1	9100000	9120000	.	25.087805	23.148247
chr1	9120000	9140000	.	34.633898	33.998646
chr1	9140000	9160000	.	28.085417	51.392418
chr1	9160000	9180000	.	33.040351	61.538777
chr1	9180000	9200000	.	22.45	23.792434
chr1	9200000	9220000	.	26.708955	40.27337
chr1	9220000	9240000	.	19.133871	45.344175
chr1	9240000	9260000	.	29.476389	33.545914
chr1	9260000	9280000	.	28.941818	54.029314
chr1	9280000	9300000	.	14.49125	15.330908
chr1	9300000	9320000	.	22.314286	28.89132
chr1	9320000	9340000	.	24.577778	23.974302
chr1	9340000	9360000	.	19.581818	23.904754
chr1	9360000	9380000	.	17.564103	22.406884
chr1	9380000	9400000	.	20.114085	25.800521
chr1	9400000	9420000	.	26.380263	48.714286
chr1	9420000	9440000	.	26.252326	35.464363
chr1	9440000	9460000	.	16.275641	31.673059
chr1	9460000	9480000	.	13.163235	11.42856
chr1	9480000	9500000	.	27.296203	37.244995
chr1	9500000	9520000	.	30.491358	25.042347
chr1	9520000	9540000	.	22.243662	26.972968
chr1	9540000	9560000	.	9.919861	4.055681
chr1	9560000	9580000	.	19.704032	10.962308
chr1	9580000	9600000	.	20.794059	NaN
chr1	9600000	9620000	.	16.689441	34.059478
chr1	9620000	9640000	.	15.691111	13.783858
chr1	9640000	9660000	.	13.027273	28.065221
chr1	9660000	9680000	.	25.9275	34.21875
chr1	9680000	9700000	.	14.405747	2.5641
chr1	9700000	9720000	.	6.853555	21.491596
chr1	9720000	9740000	.	23.56	43.139091
chr1	9740000	9760000	.	7.837056	3.362973
chr1	9760000	9780000	.	15.408537	9.630928
chr1	9780000	9800000	.	5.347407	11.454248
chr1	9800000	9820000	.	13.9925	13.253319
chr1	9820000	9840000	.	11.383846	11.149068
chr1	9840000	9860000	.	8.394118	9.646494
chr1	9860000	9880000	.	16.25098	10.352648
chr1	9880000	9900000	.	17.082418	12.475242
chr1	9900000	9920000	.	14.893617	15.144072
chr1	9920000	9940000	.	18.383621	18.287057
chr1	9940000	9960000	.	6.893363	3.775431
chr1	9960000	9980000	.	8.938947	13.099837
chr1	9980000	10000000	.	18.183439	13.646594
chr1	10000000	10020000	.	10.80791	11.398041
chr1	10020000	10040000	.	12.48677	11.38001
chr1	10040000	10060000	.	17.409091	34.78355
chr1	10060000	10080000	.	22.82807	NaN
chr1	10080000	10100000	.	20.901613	27.740433
chr1	10100000	10120000	.	22.024812	10
chr1	10120000	10140000	.	23.012925	NaN
chr1	10140000	10160000	.	29.6875	2.777783
chr1	10160000	10180000	.	20.630693	NaN
chr1	10180000	10200000	.	30.847619	NaN
chr1	10200000	10220000	.	25.405102	NaN
chr1	10220000	10240000	.	7.701533	NaN
chr1	10240000	10260000	.	18.046602	NaN
chr1	10260000	10280000	.	20.3875	NaN
chr1	10280000	10300000	.	12.715625	NaN
chr1	10300000	10320000	.	28.134375	NaN
chr1	10320000	10340000	.	28.20431	NaN
chr1	10340000	10360000	.	27.650943	NaN
chr1	10360000	10380000	.	29.811579	20.536638
chr1	10380000	10400000	.	32.868269	NaN
chr1	10400000	10420000	.	22.946988	NaN
chr1	10420000	10440000	.	23.904	NaN
chr1	10440000	10460000	.	24.967797	NaN
chr1	10460000	10480000	.	40.580189	55.553802
chr1	10480000	10500000	.	23.951546	NaN
chr1	10500000	10520000	.	33.301176	NaN
chr1	10520000	10540000	.	29.409722	NaN
chr1	10540000	10560000	.	29.304225	NaN
chr1	10560000	10580000	.	25.712281	NaN
chr1	10580000	10600000	.	21.630864	NaN
chr1	10600000	10620000	.	23.071053	NaN
chr1	10620000	10640000	.	26.833784	NaN
chr1	10640000	10660000	.	22.81125	NaN
chr1	10660000	10680000	.	25.082	NaN
chr1	10680000	10700000	.	16.18374	NaN
chr1	10700000	10720000	.	22.711881	NaN
chr1	10720000	10740000	.	36.175949	NaN
chr1	10740000	10760000	.	25.747917	NaN
chr1	10760000	10780000	.	21.001124	NaN
chr1	10780000	10800000	.	25.685965	30.7143
chr1	10800000	10820000	.	10.197	7.017544
chr1	10820000	10840000	.	22.3	NaN
chr1	10840000	10860000	.	26.550909	NaN
chr1	10860000	10880000	.	26.92963	NaN
chr1	10880000	10900000	.	24.223636	44.191901
chr1	10900000	10920000	.	22.580882	NaN
chr1	10920000	10940000	.	35.726923	46.22224
chr1	10940000	10960000	.	23.657143	NaN
chr1	10960000	10980000	.	27.555224	17.078566
chr1	10980000	11000000	.	14.809677	14.583025
chr1	11000000	11020000	.	19.89375	12.371599
chr1	11020000	11040000	.	32.984404	26.745923
chr1	11040000	11060000	.	23.358621	26.991587
chr1	11060000	11080000	.	25.12875	32.710209
chr1	11080000	11100000	.	25.071212	36.886146
chr1	11100000	11120000	.	25.683582	34.024956
chr1	11120000	11140000	.	24.1	42.488637
chr1	11140000	11160000	.	24.534737	44.074129
chr1	11160000	11180000	.	29.804918	NaN
chr1	11180000	11200000	.	26.338961	NaN
chr1	11200000	11220000	.	24.644595	32.471825
chr1	11220000	11240000	.	26.285294	49.81149
chr1	11240000	11260000	.	25.311111	41.935864
chr1	11260000	11280000	.	22.816	38.689555
chr1	11280000	11300000	.	20.671875	30.328247
chr1	11300000	11320000	.	29.59661	36.449302
chr1	11320000	11340000	.	12.766225	9.898924
chr1	11340000	11360000	.	17.279221	33.733781
chr1	11360000	11380000	.	34.480172	40.115716
chr1	11380000	11400000	.	23.983636	32.748472
chr1	11400000	11420000	.	15.4	21.676486
chr1	11420000	11440000	.	23.908333	36.294435
chr1	11440000	11460000	.	24.24557	45.040728
chr1	11460000	11480000	.	18.284483	25.715657
chr1	11480000	11500000	.	31.892593	48.772922
chr1	11500000	11520000	.	27.525	27.027252
chr1	11520000	11540000	.	23.493043	22.039026
chr1	11540000	11560000	.	24.152239	34.752257
chr1	11560000	11580000	.	25.055696	NaN
chr1	11580000	11600000	.	24.198936	NaN
chr1	11600000	11620000	.	24.442254	NaN
chr1	11620000	11640000	.	30.509804	NaN
chr1	11640000	11660000	.	29.084946	NaN
chr1	11660000	11680000	.	34.313115	43.33335
chr1	11680000	11700000	.	32.155769	38.214275
chr1	11700000	11720000	.	28.939535	NaN
chr1	11720000	11740000	.	34.918919	NaN
chr1	11740000	11760000	.	27.123684	36.766207
chr1	11760000	11780000	.	21.467213	43.811014
chr1	11780000	11800000	.	26.013846	41.114123
chr1	11800000	11820000	.	30.264516	40.943577
chr1	11820000	11840000	.	36.428814	42.810929
chr1	11840000	11860000	.	28.21954	40.462546
chr1	11860000	11880000	.	29.908333	45.958294
chr1	11880000	11900000	.	32.886	38.545984
chr1	11900000	11920000	.	27.609836	41.156618
chr1	11920000	11940000	.	25.228947	44.83687
chr1	11940000	11960000	.	29.633696	53.884454
chr1	11960000	11980000	.	25.098936	40.659582
chr1	11980000	12000000	.	28.939326	NaN
chr1	12000000	12020000	.	23.777273	NaN
chr1	12020000	12040000	.	30.761039	56.22064
chr1	12040000	12060000	.	26.192473	NaN
chr1	12060000	12080000	.	30.061333	NaN
chr1	12080000	12100000	.	27.708163	NaN
chr1	12100000	12120000	.	27.419231	20
chr1	12120000	12140000	.	22.626923	44.330865
chr1	12140000	12160000	.	26.291228	44.517998
chr1	12160000	12180000	.	27.658621	35.106412
chr1	12180000	12200000	.	28.456716	NaN
chr1	12200000	12220000	.	24.620408	NaN
chr1	12220000	12240000	.	25.02029	NaN
chr1	12240000	12260000	.	27.947619	NaN
chr1	12260000	12280000	.	30.46625	NaN
chr1	12280000	12300000	.	24.155844	NaN
chr1	12300000	12320000	.	27.856364	NaN
chr1	12320000	12340000	.	28.659649	NaN
chr1	12340000	12360000	.	24.852	NaN
chr1	12360000	12380000	.	30.871429	45.153922
chr1	12380000	12400000	.	22.874648	35.474987
chr1	12400000	12420000	.	28.793617	NaN
chr1	12420000	12440000	.	27.838554	NaN
chr1	12440000	12460000	.	28.369474	NaN
chr1	12460000	12480000	.	28.249412	NaN
chr1	12480000	12500000	.	22.943182	NaN
chr1	12500000	12520000	.	20.23	NaN
chr1	12520000	12540000	.	28.939437	NaN
chr1	12540000	12560000	.	14.965591	NaN
chr1	12560000	12580000	.	20.966337	NaN
chr1	12580000	12600000	.	31.698387	36
chr1	12600000	12620000	.	22.392742	25.550236
chr1	12620000	12640000	.	16.689691	NaN
chr1	12640000	12660000	.	15.469892	NaN
chr1	12660000	12680000	.	24.460227	NaN
chr1	12680000	12700000	.	12.911333	18.681315
chr1	12700000	12720000	.	16.042197	19.555085
chr1	12720000	12740000	.	21.499237	25.645218
chr1	12740000	12760000	.	20.024219	9.377486
chr1	12760000	12780000	.	26.265584	62.727777
chr1	12780000	12800000	.	19.407609	NaN
chr1	12800000	12820000	.	12.725359	NaN
chr1	12820000	12840000	.	13.592035	NaN
chr1	12840000	12860000	.	12.083607	9.8356
chr1	12860000	12880000	.	9.631016	NaN
chr1	12880000	12900000	.	23.149438	NaN
chr1	12900000	12920000	.	25.323148	NaN
chr1	12920000	12940000	.	25.992466	37.963938
chr1	12940000	12960000	.	23.577165	19.331224
chr1	12960000	12980000	.	19.340288	11.642487
chr1	12980000	13000000	.	5.248406	4.485067
chr1	13000000	13020000	.	12.350955	9.594671
chr1	13020000	13040000	.	15.569291	11.895823
chr1	13040000	13060000	.	13.032653	13.804336
chr1	13060000	13080000	.	11.125654	6.875961
chr1	13080000	13100000	.	11.889617	6.624664
chr1	13100000	13120000	.	11.138914	6.889102
chr1	13120000	13140000	.	8.720205	3.989064
chr1	13140000	13160000	.	15.52892	7.65564
chr1	13160000	13180000	.	20.349558	12.90426
chr1	13180000	13200000	.	19.940249	6.620598
chr1	13200000	13220000	.	18.759119	4.625651
chr1	13220000	13240000	.	13.227174	7.075244
chr1	13240000	13260000	.	9.988442	6.41236
chr1	13260000	13280000	.	21.303774	15.600455
chr1	13280000	13300000	.	18	23.00246
chr1	13300000	13320000	.	22.092411	20.548099
chr1	13320000	13340000	.	18.60274	15.27697
chr1	13340000	13360000	.	14.932597	11.619996
chr1	13360000	13380000	.	6.446684	3.911721
chr1	13380000	13400000	.	14.890141	8.536884
chr1	13400000	13420000	.	20.464706	13.377229
chr1	13420000	13440000	.	23.853933	26.777366
chr1	13440000	13460000	.	27.280741	38.647422
chr1	13460000	13480000	.	26.863281	34.832336
chr1	13480000	13500000	.	11.154128	16.051129
chr1	13500000	13520000	.	31.951852	21.810366
chr1	13520000	13540000	.	13.841279	5.777201
chr1	13540000	13560000	.	44.539252	33.993092
chr1	13560000	13580000	.	25.720599	11.34456
chr1	13580000	13600000	.	9.520848	4.179504
chr1	13600000	13620000	.	18.453704	7.444898
chr1	13620000	13640000	.	17.263158	10.211729
chr1	13640000	13660000	.	13.964211	6.658846
chr1	13660000	13680000	.	11.562032	11.029704
chr1	13680000	13700000	.	18.428283	8.333333
chr1	13700000	13720000	.	26.826496	38.903763
chr1	13720000	13740000	.	30.089041	30.525533
chr1	13740000	13760000	.	24.977941	28.675975
chr1	13760000	13780000	.	25.503906	24.035099
chr1	13780000	13800000	.	16.564968	16.924231
chr1	13800000	13820000	.	38.973333	30.205276
chr1	13820000	13840000	.	26.69396	21.175497
chr1	13840000	13860000	.	17.587135	34.615461
chr1	13860000	13880000	.	22.588608	26.112622
chr1	13880000	13900000	.	24.50241	29.540155
chr1	13900000	13920000	.	16.894681	21.567179
chr1	13920000	13940000	.	24.988889	21.53902
chr1	13940000	13960000	.	27.132584	22.727363
chr1	13960000	13980000	.	37.501626	42.577775
chr1	13980000	14000000	.	26.608929	36.651181
chr1	14000000	14020000	.	23.727358	25.819184
chr1	14020000	14040000	.	27.444	41.088379
chr1	14040000	14060000	.	30.536066	45.017633
chr1	14060000	14080000	.	22.712857	19.047614
chr1	14080000	14100000	.	31.728235	38.8353
chr1	14100000	14120000	.	32.091262	28.148144
chr1	14120000	14140000	.	19.12268	NaN
chr1	14140000	14160000	.	17.977778	12.72728
chr1	14160000	14180000	.	19.94065	12.549033
chr1	14180000	14200000	.	19.927642	NaN
chr1	14200000	14220000	.	22.954464	NaN
chr1	14220000	14240000	.	17.998095	17.3434
chr1	14240000	14260000	.	23.156667	31.169788
chr1	14260000	14280000	.	22.960714	37.052931
chr1	14280000	14300000	.	14.180952	13.715581
chr1	14300000	14320000	.	12.42139	15.888793
chr1	14320000	14340000	.	23.034247	39.272613
chr1	14340000	14360000	.	22.819355	30.405288
chr1	14360000	14380000	.	29.902564	25.910607
chr1	14380000	14400000	.	31.283333	48.688127
chr1	14400000	14420000	.	25.83956	36.428611
chr1	14420000	14440000	.	22.082759	38.49899
chr1	14440000	14460000	.	25.061628	37.091326
chr1	14460000	14480000	.	17.112903	25.617586
chr1	14480000	14500000	.	15.722936	19.366434
chr1	14500000	14520000	.	7.498343	7.150126
chr1	14520000	14540000	.	24.248571	NaN
chr1	14540000	14560000	.	23.096591	47.879814
chr1	14560000	14580000	.	23.132979	24.031264
chr1	14580000	14600000	.	20.578889	22.977529
chr1	14600000	14620000	.	24.823377	24.879777
chr1	14620000	14640000	.	23.484071	33.7899
chr1	14640000	14660000	.	21.335443	31.197521
chr1	14660000	14680000	.	22.856566	34.774675
chr1	14680000	14700000	.	26.031683	73.55417
chr1	14700000	14720000	.	22.655462	NaN
chr1	14720000	14740000	.	18.232075	15.19127
chr1	14740000	14760000	.	7.973991	13.668815
chr1	14760000	14780000	.	22.929808	29.372349
chr1	14780000	14800000	.	21.006173	40.71468
chr1	14800000	14820000	.	20.992771	24.924976
chr1	14820000	14840000	.	25.901176	40.850123
chr1	14840000	14860000	.	26.500926	33.543412
chr1	14860000	14880000	.	23.561538	35.023111
chr1	14880000	14900000	.	29.048	41.725288
chr1	14900000	14920000	.	17.047826	54.366362
chr1	14920000	14940000	.	25.105714	NaN
chr1	14940000	14960000	.	29.598571	61.73628
chr1	14960000	14980000	.	36.489583	52
chr1	14980000	15000000	.	32.790588	NaN
chr1	15000000	15020000	.	24.413043	NaN
chr1	15020000	15040000	.	25.406522	42.38094
chr1	15040000	15060000	.	19.721795	NaN
chr1	15060000	15080000	.	25.524528	NaN
chr1	15080000	15100000	.	35.523288	69.778466
chr1	15100000	15120000	.	23.449333	38.389736
chr1	15120000	15140000	.	15.745333	26.362308
chr1	15140000	15160000	.	19.666316	29.192629
chr1	15160000	15180000	.	35.388235	44.211746
chr1	15180000	15200000	.	20.863158	39.085513
chr1	15200000	15220000	.	20.112987	34.242731
chr1	15220000	15240000	.	24.216279	29.65407
chr1	15240000	15260000	.	27.598718	36.975148
chr1	15260000	15280000	.	23.749412	19.134741
chr1	15280000	15300000	.	13.435079	14.76969
chr1	15300000	15320000	.	17.008772	33.684028
chr1	15320000	15340000	.	25.89469	27.878995
chr1	15340000	15360000	.	30.623377	64.470527
chr1	15360000	15380000	.	21.248	49.481208
chr1	15380000	15400000	.	21.473846	39.546255
chr1	15400000	15420000	.	27.033333	27.375368
chr1	15420000	15440000	.	23.726596	39.804465
chr1	15440000	15460000	.	16.135616	30.979312
chr1	15460000	15480000	.	28.147692	39.178609
chr1	15480000	15500000	.	35.232836	33.368316
chr1	15500000	15520000	.	27.171212	47.773334
chr1	15520000	15540000	.	29.844211	38.829367
chr1	15540000	15560000	.	16.768224	24.507767
chr1	15560000	15580000	.	23.058824	25.885542
chr1	15580000	15600000	.	28.650476	34.793815
chr1	15600000	15620000	.	23.960526	28.662662
chr1	15620000	15640000	.	22.227273	25.087738
chr1	15640000	15660000	.	10.008276	7.208386
chr1	15660000	15680000	.	23.729091	40.125258
chr1	15680000	15700000	.	23.873684	31.388312
chr1	15700000	15720000	.	18.746226	31.882217
chr1	15720000	15740000	.	28.331746	24.180325
chr1	15740000	15760000	.	33.110606	33.418948
chr1	15760000	15780000	.	30.247475	26.664132
chr1	15780000	15800000	.	16.259813	28.556982
chr1	15800000	15820000	.	10.529064	13.917877
chr1	15820000	15840000	.	12.104808	20.080472
chr1	15840000	15860000	.	17.8288	13.383147
chr1	15860000	15880000	.	16.910843	12.490338
chr1	15880000	15900000	.	19.293363	16.730681
chr1	15900000	15920000	.	21.494521	37.526696
chr1	15920000	15940000	.	19.55942	17.402707
chr1	15940000	15960000	.	31.027119	31.572146
chr1	15960000	15980000	.	28.560163	39.234269
chr1	15980000	16000000	.	18.188235	19.080994
chr1	16000000	16020000	.	20.752874	14.468427
chr1	16020000	16040000	.	22.705607	23.401829
chr1	16040000	16060000	.	24.73913	15.678886
chr1	16060000	16080000	.	12.305	11.633935
chr1	16080000	16100000	.	6.741579	10.54135
chr1	16100000	16120000	.	5.901657	11.862909
chr1	16120000	16140000	.	13.823404	11.082815
chr1	16140000	16160000	.	18.999194	16.036221
chr1	16160000	16180000	.	15.922794	13.700093
chr1	16180000	16200000	.	17.941129	11.309517
chr1	16200000	16220000	.	18.902649	31.282062
chr1	16220000	16240000	.	17.941497	11.125534
chr1	16240000	16260000	.	27.710078	18.422799
chr1	16260000	16280000	.	19.839888	17.93912
chr1	16280000	16300000	.	19.813208	28.660185
chr1	16300000	16320000	.	18.085149	36.211999
chr1	16320000	16340000	.	25.7	29.145665
chr1	16340000	16360000	.	28.367021	27.514244
chr1	16360000	16380000	.	26.5424	NaN
chr1	16380000	16400000	.	21.626804	NaN
chr1	16400000	16420000	.	17.828	NaN
chr1	16420000	16440000	.	29.838095	79.76335
chr1	16440000	16460000	.	28.329167	NaN
chr1	16460000	16480000	.	22.072222	NaN
chr1	16480000	16500000	.	28.065909	47.51641
chr1	16500000	16520000	.	17.925417	8.830551
chr1	16520000	16540000	.	14.607955	7.383354
chr1	16540000	16560000	.	19.685	15.969162
chr1	16560000	16580000	.	27.828455	35.547755
chr1	16580000	16600000	.	27.189815	31.379333
chr1	16600000	16620000	.	11.369068	1.428071
chr1	16620000	16640000	.	19.179808	10.964731
chr1	16640000	16660000	.	7.058621	6.319557
chr1	16660000	16680000	.	7.26178	7.256932
chr1	16680000	16700000	.	11.555556	16.955941
chr1	16700000	16720000	.	29.870526	15.186696
chr1	16720000	16740000	.	28.115842	25.569192
chr1	16740000	16760000	.	29.255882	19.80283
chr1	16760000	16780000	.	25.990099	29.390328
chr1	16780000	16800000	.	19.117476	39.27665
chr1	16800000	16820000	.	20.169565	33.883571
chr1	16820000	16840000	.	25.456757	NaN
chr1	16840000	16860000	.	26.252778	NaN
chr1	16860000	16880000	.	20.501587	NaN
chr1	16880000	16900000	.	34.973913	NaN
chr1	16900000	16920000	.	25.752542	NaN
chr1	16920000	16940000	.	23.898701	NaN
chr1	16940000	16960000	.	20.718182	NaN
chr1	16960000	16980000	.	22.395313	NaN
chr1	16980000	17000000	.	21.885714	32.222217
chr1	17000000	17020000	.	25.694175	NaN
chr1	17020000	17040000	.	17.828261	NaN
chr1	17040000	17060000	.	15.942553	NaN
chr1	17060000	17080000	.	21.625556	30.67632
chr1	17080000	17100000	.	15.964479	NaN
chr1	17100000	17120000	.	22.15	NaN
chr1	17120000	17140000	.	19.268212	NaN
chr1	17140000	17160000	.	17.308824	NaN
chr1	17160000	17180000	.	25.878261	NaN
chr1	17180000	17200000	.	26.830556	NaN
chr1	17200000	17220000	.	22.935417	NaN
chr1	17220000	17240000	.	26.027	NaN
chr1	17240000	17260000	.	28.827536	24.175162
chr1	17260000	17280000	.	25.587234	46.015717
chr1	17280000	17300000	.	17.371698	34.612508
chr1	17300000	17320000	.	25.932787	30.123711
chr1	17320000	17340000	.	25.179167	42.256617
chr1	17340000	17360000	.	27.916364	NaN
chr1	17360000	17380000	.	22.674286	28.75
chr1	17380000	17400000	.	32.31	46.011935
chr1	17400000	17420000	.	26.906329	29.189933
chr1	17420000	17440000	.	24.14359	NaN
chr1	17440000	17460000	.	24.582609	NaN
chr1	17460000	17480000	.	26.85	NaN
chr1	17480000	17500000	.	27.471591	NaN
chr1	17500000	17520000	.	25.277778	NaN
chr1	17520000	17540000	.	38.506667	NaN
chr1	17540000	17560000	.	33.466197	NaN
chr1	17560000	17580000	.	25.301613	NaN
chr1	17580000	17600000	.	22.773469	NaN
chr1	17600000	17620000	.	25.96	NaN
chr1	17620000	17640000	.	23.655172	NaN
chr1	17640000	17660000	.	16.551724	NaN
chr1	17660000	17680000	.	24.577011	NaN
chr1	17680000	17700000	.	33.253968	NaN
chr1	17700000	17720000	.	36.336	NaN
chr1	17720000	17740000	.	14.694318	NaN
chr1	17740000	17760000	.	20.445588	NaN
chr1	17760000	17780000	.	27.010769	NaN
chr1	17780000	17800000	.	24.060274	NaN
chr1	17800000	17820000	.	29.597436	NaN
chr1	17820000	17840000	.	21.420833	NaN
chr1	17840000	17860000	.	25.763462	NaN
chr1	17860000	17880000	.	23.679661	NaN
chr1	17880000	17900000	.	26.426316	NaN
chr1	17900000	17920000	.	30.010938	NaN
chr1	17920000	17940000	.	30.126389	NaN
chr1	17940000	17960000	.	37.8	NaN
chr1	17960000	17980000	.	29.644643	NaN
chr1	17980000	18000000	.	23.769014	NaN
chr1	18000000	18020000	.	16.954412	NaN
chr1	18020000	18040000	.	20.414474	NaN
chr1	18040000	18060000	.	12.289041	NaN
chr1	18060000	18080000	.	32.657143	NaN
chr1	18080000	18100000	.	38.861053	55.48728
chr1	18100000	18120000	.	23.304225	25.296558
chr1	18120000	18140000	.	24.975806	40.876954
chr1	18140000	18160000	.	24.602985	41.243986
chr1	18160000	18180000	.	29.987805	21.224486
chr1	18180000	18200000	.	36.924242	NaN
chr1	18200000	18220000	.	19.7	13.611117
chr1	18220000	18240000	.	20.57069	NaN
chr1	18240000	18260000	.	34.936047	90
chr1	18260000	18280000	.	27.418182	NaN
chr1	18280000	18300000	.	19.663014	NaN
chr1	18300000	18320000	.	22.926389	NaN
chr1	18320000	18340000	.	18.627273	NaN
chr1	18340000	18360000	.	28.879032	NaN
chr1	18360000	18380000	.	24.790476	NaN
chr1	18380000	18400000	.	27.41875	68.84848
chr1	18400000	18420000	.	21.797674	NaN
chr1	18420000	18440000	.	29.875	NaN
chr1	18440000	18460000	.	29.166667	NaN
chr1	18460000	18480000	.	30.362295	7.407417
chr1	18480000	18500000	.	28.32	59.298811
chr1	18500000	18520000	.	30.548611	49.151671
chr1	18520000	18540000	.	22.389474	23.41425
chr1	18540000	18560000	.	27.706122	34.936008
chr1	18560000	18580000	.	26.876364	35.152319
chr1	18580000	18600000	.	25.827397	30.131699
chr1	18600000	18620000	.	24.962264	34.404271
chr1	18620000	18640000	.	21.2625	40.806105
chr1	18640000	18660000	.	26.003158	40.185445
chr1	18660000	18680000	.	23.860656	38.554121
chr1	18680000	18700000	.	27.940741	36.091994
chr1	18700000	18720000	.	25.454286	39.530652
chr1	18720000	18740000	.	31.028846	34.697211
chr1	18740000	18760000	.	24.830769	38.807833
chr1	18760000	18780000	.	33.5125	40.443239
chr1	18780000	18800000	.	30.908197	31.526846
chr1	18800000	18820000	.	29.031667	47.388725
chr1	18820000	18840000	.	28.936986	49.052171
chr1	18840000	18860000	.	28.972059	41.262482
chr1	18860000	18880000	.	26.460784	42.198936
chr1	18880000	18900000	.	21.407353	34.2298
chr1	18900000	18920000	.	26.84	37.823852
chr1	18920000	18940000	.	27.987931	35.80375
chr1	18940000	18960000	.	25.932258	38.208876
chr1	18960000	18980000	.	19.023009	21.294974
chr1	18980000	19000000	.	27.581481	NaN
chr1	19000000	19020000	.	22.232394	NaN
chr1	19020000	19040000	.	18.144444	12.123025
chr1	19040000	19060000	.	32.829577	41.50182
chr1	19060000	19080000	.	31.785526	35.89286
chr1	19080000	19100000	.	19.879808	41.33334
chr1	19100000	19120000	.	12.309292	11.666667
chr1	19120000	19140000	.	25.85	11.466107
chr1	19140000	19160000	.	26.094175	44.809868
chr1	19160000	19180000	.	22.019178	52.604175
chr1	19180000	19200000	.	29.552222	NaN
chr1	19200000	19220000	.	6.18125	NaN
chr1	19220000	19240000	.	6.520276	NaN
chr1	19240000	19260000	.	21.872566	NaN
chr1	19260000	19280000	.	17.608182	NaN
chr1	19280000	19300000	.	25.877027	NaN
chr1	19300000	19320000	.	25.678824	NaN
chr1	19320000	19340000	.	17.111818	NaN
chr1	19340000	19360000	.	22.853571	NaN
chr1	19360000	19380000	.	30.965517	NaN
chr1	19380000	19400000	.	32.072857	NaN
chr1	19400000	19420000	.	25.888636	NaN
chr1	19420000	19440000	.	25.834615	NaN
chr1	19440000	19460000	.	27.076768	NaN
chr1	19460000	19480000	.	19.982258	NaN
chr1	19480000	19500000	.	31.319048	NaN
chr1	19500000	19520000	.	27.89878	NaN
chr1	19520000	19540000	.	25.3	NaN
chr1	19540000	19560000	.	26.849091	NaN
chr1	19560000	19580000	.	28.264368	NaN
chr1	19580000	19600000	.	26.139785	NaN
chr1	19600000	19620000	.	27.924324	NaN
chr1	19620000	19640000	.	25.25	NaN
chr1	19640000	19660000	.	29.155294	NaN
chr1	19660000	19680000	.	26.293056	NaN
chr1	19680000	19700000	.	25.257353	NaN
chr1	19700000	19720000	.	32.235526	NaN
chr1	19720000	19740000	.	31.309091	13.85058
chr1	19740000	19760000	.	29.098529	NaN
chr1	19760000	19780000	.	18.372917	NaN
chr1	19780000	19800000	.	24.676344	NaN
chr1	19800000	19820000	.	24.046296	NaN
chr1	19820000	19840000	.	30.472826	NaN
chr1	19840000	19860000	.	31.125926	NaN
chr1	19860000	19880000	.	25.128049	NaN
chr1	19880000	19900000	.	21.479592	NaN
chr1	19900000	19920000	.	22.695	NaN
chr1	19920000	19940000	.	23.971429	NaN
chr1	19940000	19960000	.	23.305128	NaN
chr1	19960000	19980000	.	18.360177	NaN
chr1	19980000	20000000	.	28.25082	NaN
chr1	20000000	20020000	.	28.107843	NaN
chr1	20020000	20040000	.	28.907778	NaN
chr1	20040000	20060000	.	35.895833	NaN
chr1	20060000	20080000	.	30.744118	NaN
chr1	20080000	20100000	.	30.208219	NaN
chr1	20100000	20120000	.	32.241667	NaN
chr1	20120000	20140000	.	27.054412	NaN
chr1	20140000	20160000	.	25.383824	NaN
chr1	20160000	20180000	.	24.612857	NaN
chr1	20180000	20200000	.	28.196	NaN
chr1	20200000	20220000	.	26.04507	NaN
chr1	20220000	20240000	.	23.009333	NaN
chr1	20240000	20260000	.	23.058824	NaN
chr1	20260000	20280000	.	25.385507	NaN
chr1	20280000	20300000	.	25.123188	NaN
chr1	20300000	20320000	.	19.662195	NaN
chr1	20320000	20340000	.	34.664407	NaN
chr1	20340000	20360000	.	25.81068	NaN
chr1	20360000	20380000	.	25.487302	NaN
chr1	20380000	20400000	.	24.812308	NaN
chr1	20400000	20420000	.	26.192308	NaN
chr1	20420000	20440000	.	26.488406	NaN
chr1	20440000	20460000	.	20.457	NaN
chr1	20460000	20480000	.	23.392908	NaN
chr1	20480000	20500000	.	37.125556	NaN
chr1	20500000	20520000	.	23.2928	30.783302
chr1	20520000	20540000	.	28.534286	44.955427
chr1	20540000	20560000	.	26.576821	42.141191
chr1	20560000	20580000	.	19.876923	22.894472
chr1	20580000	20600000	.	18.536607	31.426211
chr1	20600000	20620000	.	18.54878	21.839586
chr1	20620000	20640000	.	24.541414	35.170857
chr1	20640000	20660000	.	35.255319	32.152639
chr1	20660000	20680000	.	21.517757	35.846562
chr1	20680000	20700000	.	21.683654	43.81324
chr1	20700000	20720000	.	30.435897	NaN
chr1	20720000	20740000	.	20.587302	29.414755
chr1	20740000	20760000	.	20.150394	19.157238
chr1	20760000	20780000	.	23.93526	24.1688
chr1	20780000	20800000	.	13.280095	8.619727
chr1	20800000	20820000	.	20.729893	10.910232
chr1	20820000	20840000	.	14.72027	NaN
chr1	20840000	20860000	.	25.712871	8.333333
chr1	20860000	20880000	.	15.684375	13.187325
chr1	20880000	20900000	.	10.141991	12.084257
chr1	20900000	20920000	.	15.365285	4.343393
chr1	20920000	20940000	.	16.830488	16.063842
chr1	20940000	20960000	.	13.482759	19.627839
chr1	20960000	20980000	.	20.897931	25.813292
chr1	20980000	21000000	.	22.550785	12.595776
chr1	21000000	21020000	.	20.844248	8.217993
chr1	21020000	21040000	.	28.047191	15.050918
chr1	21040000	21060000	.	18.491983	11.402913
chr1	21060000	21080000	.	19.936364	17.07451
chr1	21080000	21100000	.	19.755191	14.802536
chr1	21100000	21120000	.	27.322628	15.890381
chr1	21120000	21140000	.	27.030631	23.884277
chr1	21140000	21160000	.	23.535971	13.446967
chr1	21160000	21180000	.	13.69557	6.818182
chr1	21180000	21200000	.	20.825	17.93938
chr1	21200000	21220000	.	15.784564	NaN
chr1	21220000	21240000	.	19.143262	NaN
chr1	21240000	21260000	.	14.031746	NaN
chr1	21260000	21280000	.	15.145	10.772443
chr1	21280000	21300000	.	25.358261	24.11089
chr1	21300000	21320000	.	13.653333	16.505977
chr1	21320000	21340000	.	10.879675	15.639768
chr1	21340000	21360000	.	13.716304	11.140337
chr1	21360000	21380000	.	27.903614	25.949086
chr1	21380000	21400000	.	11.417355	7.818946
chr1	21400000	21420000	.	19.509497	26.153357
chr1	21420000	21440000	.	19.78	21.492744
chr1	21440000	21460000	.	19.291597	NaN
chr1	21460000	21480000	.	18.978322	NaN
chr1	21480000	21500000	.	29.585542	NaN
chr1	21500000	21520000	.	13.39058	NaN
chr1	21520000	21540000	.	26.673451	NaN
chr1	21540000	21560000	.	25.058904	38.26762
chr1	21560000	21580000	.	27.078333	37.261922
chr1	21580000	21600000	.	38.49	44.766986
chr1	21600000	21620000	.	25.083146	39.61175
chr1	21620000	21640000	.	27.768493	46.552985
chr1	21640000	21660000	.	29.1625	41.991018
chr1	21660000	21680000	.	27	43.560072
chr1	21680000	21700000	.	25.935	42.609837
chr1	21700000	21720000	.	25.368493	38.652511
chr1	21720000	21740000	.	28.195918	28.633825
chr1	21740000	21760000	.	24.154688	43.387443
chr1	21760000	21780000	.	31.534066	29.23076
chr1	21780000	21800000	.	30.25625	NaN
chr1	21800000	21820000	.	25.947126	NaN
chr1	21820000	21840000	.	28.17093	NaN
chr1	21840000	21860000	.	26.415584	NaN
chr1	21860000	21880000	.	27.774359	NaN
chr1	21880000	21900000	.	25.869072	NaN
chr1	21900000	21920000	.	31.310465	79.047633
chr1	21920000	21940000	.	28.773239	56.090369
chr1	21940000	21960000	.	28.190123	38.203305
chr1	21960000	21980000	.	7.844358	8.303396
chr1	21980000	22000000	.	31.889333	41.189322
chr1	22000000	22020000	.	41.030882	54.077381
chr1	22020000	22040000	.	25.682609	50.95238
chr1	22040000	22060000	.	26.052055	51.419744
chr1	22060000	22080000	.	30.901064	44.38096
chr1	22080000	22100000	.	45.911579	46.2963
chr1	22100000	22120000	.	23.394737	33.108552
chr1	22120000	22140000	.	25.378652	35.497882
chr1	22140000	22160000	.	34.95283	NaN
chr1	22160000	22180000	.	32.25625	47.516308
chr1	22180000	22200000	.	29.842593	42.9932
chr1	22200000	22220000	.	31.580392	NaN
chr1	22220000	22240000	.	32.356338	NaN
chr1	22240000	22260000	.	28.805814	NaN
chr1	22260000	22280000	.	18.812782	37.017389
chr1	22280000	22300000	.	30.466949	49.271977
chr1	22300000	22320000	.	31.251007	43.859459
chr1	22320000	22340000	.	29.031579	NaN
chr1	22340000	22360000	.	31.546296	NaN
chr1	22360000	22380000	.	29.75935	35.572518
chr1	22380000	22400000	.	33.023944	43.17869
chr1	22400000	22420000	.	28.387879	41.508046
chr1	22420000	22440000	.	35.029091	NaN
chr1	22440000	22460000	.	NaN	NaN
chr1	22460000	22480000	.	30.455	NaN
chr1	22480000	22500000	.	29.272816	NaN
chr1	22500000	22520000	.	22.543704	NaN
chr1	22520000	22540000	.	9.647577	NaN
chr1	22540000	22560000	.	26.812069	NaN
chr1	22560000	22580000	.	27.75	NaN
chr1	22580000	22600000	.	33.110843	NaN
chr1	22600000	22620000	.	29.379675	NaN
chr1	22620000	22640000	.	23.951087	33.776053
chr1	22640000	22660000	.	30.338739	39.492362
chr1	22660000	22680000	.	27.547222	32.785474
chr1	22680000	22700000	.	32.886538	47.257415
chr1	22700000	22720000	.	32.653333	40.94964
chr1	22720000	22740000	.	28.323469	40.712423
chr1	22740000	22760000	.	26.056075	40.002906
chr1	22760000	22780000	.	31.10177	48.668852
chr1	22780000	22800000	.	30.15	48.78927
chr1	22800000	22820000	.	14.246497	16.638146
chr1	22820000	22840000	.	26.466154	31.088016
chr1	22840000	22860000	.	29.12	38.852983
chr1	22860000	22880000	.	30.128788	NaN
chr1	22880000	22900000	.	31.220455	NaN
chr1	22900000	22920000	.	29.394366	NaN
chr1	22920000	22940000	.	29.626582	NaN
chr1	22940000	22960000	.	23.353165	NaN
chr1	22960000	22980000	.	27.077	NaN
chr1	22980000	23000000	.	29.931858	NaN
chr1	23000000	23020000	.	33.53	NaN
chr1	23020000	23040000	.	22.863208	NaN
chr1	23040000	23060000	.	24.173832	NaN
chr1	23060000	23080000	.	20.380374	NaN
chr1	23080000	23100000	.	33.83	NaN
chr1	23100000	23120000	.	18.449711	NaN
chr1	23120000	23140000	.	25.834118	35.23228
chr1	23140000	23160000	.	22.576389	25.381983
chr1	23160000	23180000	.	23.164912	47.755401
chr1	23180000	23200000	.	19.927523	31.738122
chr1	23200000	23220000	.	22.334259	28.698211
chr1	23220000	23240000	.	23.96988	26.80463
chr1	23240000	23260000	.	6.93786	16.140435
chr1	23260000	23280000	.	23.297368	33.157989
chr1	23280000	23300000	.	26.72623	39.365345
chr1	23300000	23320000	.	26.708333	30.547417
chr1	23320000	23340000	.	13.566667	15.997609
chr1	23340000	23360000	.	23.150538	25.557512
chr1	23360000	23380000	.	21.708197	25.616369
chr1	23380000	23400000	.	10.080077	4.258341
chr1	23400000	23420000	.	22.734091	45.302343
chr1	23420000	23440000	.	26.047945	NaN
chr1	23440000	23460000	.	27.926966	51.97115
chr1	23460000	23480000	.	30.963208	37.361464
chr1	23480000	23500000	.	24.458491	35.398267
chr1	23500000	23520000	.	24.320988	31.647114
chr1	23520000	23540000	.	16.116346	29.104378
chr1	23540000	23560000	.	17.868966	21.78519
chr1	23560000	23580000	.	17.879592	14.821027
chr1	23580000	23600000	.	19.4568	31.572036
chr1	23600000	23620000	.	27.914167	NaN
chr1	23620000	23640000	.	28.918293	NaN
chr1	23640000	23660000	.	21.363462	NaN
chr1	23660000	23680000	.	19.202381	44.574176
chr1	23680000	23700000	.	24.566929	34.218506
chr1	23700000	23720000	.	22.604605	29.971877
chr1	23720000	23740000	.	26.99916	41.38222
chr1	23740000	23760000	.	24.2128	26.891635
chr1	23760000	23780000	.	10.256832	13.351909
chr1	23780000	23800000	.	24.727143	24.814224
chr1	23800000	23820000	.	25.346602	33.648654
chr1	23820000	23840000	.	10.830055	4.749609
chr1	23840000	23860000	.	19.149296	15.129516
chr1	23860000	23880000	.	18.914679	30.559608
chr1	23880000	23900000	.	20.032203	6.111113
chr1	23900000	23920000	.	16.669014	17.148503
chr1	23920000	23940000	.	7.930364	7.026984
chr1	23940000	23960000	.	10.34	4.183885
chr1	23960000	23980000	.	15.155	23.665815
chr1	23980000	24000000	.	19.642105	23.197352
chr1	24000000	24020000	.	17.719748	9.474565
chr1	24020000	24040000	.	24.676068	35.889532
chr1	24040000	24060000	.	27.693162	39.761223
chr1	24060000	24080000	.	30.517822	42.377644
chr1	24080000	24100000	.	11.36	8.534801
chr1	24100000	24120000	.	13.571628	17.431421
chr1	24120000	24140000	.	21.277703	37.884808
chr1	24140000	24160000	.	26.422449	44.040304
chr1	24160000	24180000	.	19.621019	39.613088
chr1	24180000	24200000	.	25.384277	NaN
chr1	24200000	24220000	.	21.373333	NaN
chr1	24220000	24240000	.	17.006944	NaN
chr1	24240000	24260000	.	19.570323	NaN
chr1	24260000	24280000	.	17.104706	NaN
chr1	24280000	24300000	.	16.366467	NaN
chr1	24300000	24320000	.	17.927957	NaN
chr1	24320000	24340000	.	17.695588	12.6
chr1	24340000	24360000	.	19.157143	32.4127
chr1	24360000	24380000	.	23.930244	28.390236
chr1	24380000	24400000	.	27	35.8407
chr1	24400000	24420000	.	33.466337	51.841269
chr1	24420000	24440000	.	38.390179	61.052346
chr1	24440000	24460000	.	25.137	25.290638
chr1	24460000	24480000	.	29.011215	37.015348
chr1	24480000	24500000	.	33.340625	41.180879
chr1	24500000	24520000	.	28.641322	41.438243
chr1	24520000	24540000	.	23.4375	41.498113
chr1	24540000	24560000	.	15.009589	6.79229
chr1	24560000	24580000	.	25.217355	39.500767
chr1	24580000	24600000	.	9.197318	NaN
chr1	24600000	24620000	.	10.194771	NaN
chr1	24620000	24640000	.	16.338261	NaN
chr1	24640000	24660000	.	17.325	NaN
chr1	24660000	24680000	.	13.994798	62.78572
chr1	24680000	24700000	.	16.016364	28.709164
chr1	24700000	24720000	.	22.218905	NaN
chr1	24720000	24740000	.	23.88	8.285712
chr1	24740000	24760000	.	26.226708	NaN
chr1	24760000	24780000	.	16.701563	NaN
chr1	24780000	24800000	.	16.425714	26.95238
chr1	24800000	24820000	.	43.576259	23.386244
chr1	24820000	24840000	.	28.811905	36.478552
chr1	24840000	24860000	.	30.030986	33.309842
chr1	24860000	24880000	.	25.470588	38.320739
chr1	24880000	24900000	.	21.368966	35.210183
chr1	24900000	24920000	.	31.270423	35.595985
chr1	24920000	24940000	.	23.030275	29.893724
chr1	24940000	24960000	.	23.682979	NaN
chr1	24960000	24980000	.	23.14321	25.922139
chr1	24980000	25000000	.	23.177465	NaN
chr1	25000000	25020000	.	20.603846	NaN
chr1	25020000	25040000	.	26.930469	44.1256
chr1	25040000	25060000	.	21.35188	NaN
chr1	25060000	25080000	.	21.948936	14.792426
chr1	25080000	25100000	.	29.544853	NaN
chr1	25100000	25120000	.	28.015603	31.535888
chr1	25120000	25140000	.	25.847368	NaN
chr1	25140000	25160000	.	28.496907	40.209509
chr1	25160000	25180000	.	18.5728	14.875941
chr1	25180000	25200000	.	24.610909	30.679089
chr1	25200000	25220000	.	37.340816	46.623403
chr1	25220000	25240000	.	21.402899	31.507851
chr1	25240000	25260000	.	29.504412	NaN
chr1	25260000	25280000	.	29.484466	NaN
chr1	25280000	25300000	.	28.866667	NaN
chr1	25300000	25320000	.	31.150538	NaN
chr1	25320000	25340000	.	28.719178	NaN
chr1	25340000	25360000	.	32.581522	49.492735
chr1	25360000	25380000	.	30.765	52.327244
chr1	25380000	25400000	.	30.36625	35.694064
chr1	25400000	25420000	.	32.318072	42.117913
chr1	25420000	25440000	.	28.89	44.92936
chr1	25440000	25460000	.	32.757143	46.866789
chr1	25460000	25480000	.	23.701075	32.814556
chr1	25480000	25500000	.	27.559016	49.093258
chr1	25500000	25520000	.	17.205556	24.808084
chr1	25520000	25540000	.	26.567568	35.055353
chr1	25540000	25560000	.	32.689024	NaN
chr1	25560000	25580000	.	31.05493	NaN
chr1	25580000	25600000	.	28.509836	20.66666
chr1	25600000	25620000	.	27.45618	NaN
chr1	25620000	25640000	.	27.075949	NaN
chr1	25640000	25660000	.	29.693827	17.658733
chr1	25660000	25680000	.	31.821429	NaN
chr1	25680000	25700000	.	29.052874	NaN
chr1	25700000	25720000	.	29.705556	NaN
chr1	25720000	25740000	.	28.23908	NaN
chr1	25740000	25760000	.	29.584058	NaN
chr1	25760000	25780000	.	33.648	NaN
chr1	25780000	25800000	.	31.203704	44.877227
chr1	25800000	25820000	.	31.326263	55.79365
chr1	25820000	25840000	.	9.989671	15.9008
chr1	25840000	25860000	.	28.879661	45.63274
chr1	25860000	25880000	.	26.206122	40.459489
chr1	25880000	25900000	.	26.555556	46.580837
chr1	25900000	25920000	.	44.373529	47.664547
chr1	25920000	25940000	.	40.626263	50.595505
chr1	25940000	25960000	.	23.615385	40.342044
chr1	25960000	25980000	.	30.413559	43.457363
chr1	25980000	26000000	.	26.192453	38.241435
chr1	26000000	26020000	.	25.661538	34.467365
chr1	26020000	26040000	.	33.893333	41.981457
chr1	26040000	26060000	.	26.350943	30.247303
chr1	26060000	26080000	.	20.895833	42.736882
chr1	26080000	26100000	.	23.858491	34.356216
chr1	26100000	26120000	.	23.477273	32.291132
chr1	26120000	26140000	.	24.5025	NaN
chr1	26140000	26160000	.	27.057895	NaN
chr1	26160000	26180000	.	23.072368	15.75125
chr1	26180000	26200000	.	28.52963	NaN
chr1	26200000	26220000	.	26.307317	0
chr1	26220000	26240000	.	29.067606	NaN
chr1	26240000	26260000	.	32.783824	46.622258
chr1	26260000	26280000	.	27.981633	26.162956
chr1	26280000	26300000	.	30.983051	44.677823
chr1	26300000	26320000	.	30.559574	41.909612
chr1	26320000	26340000	.	18.280247	24.458539
chr1	26340000	26360000	.	30.601613	50.713989
chr1	26360000	26380000	.	25.206329	30.937513
chr1	26380000	26400000	.	24.256863	50.07014
chr1	26400000	26420000	.	35.071233	43.240282
chr1	26420000	26440000	.	22.939683	27.395182
chr1	26440000	26460000	.	20.241304	45.638275
chr1	26460000	26480000	.	23.725397	48.002814
chr1	26480000	26500000	.	17.450704	41.508464
chr1	26500000	26520000	.	28.19322	33.639786
chr1	26520000	26540000	.	21.231915	51.15386
chr1	26540000	26560000	.	22.053521	NaN
chr1	26560000	26580000	.	23.225581	8.158503
chr1	26580000	26600000	.	29.982716	44.968064
chr1	26600000	26620000	.	28.593151	34.788577
chr1	26620000	26640000	.	23.376119	40.353013
chr1	26640000	26660000	.	32.386275	NaN
chr1	26660000	26680000	.	31.798182	36.8109
chr1	26680000	26700000	.	27.934694	30.15872
chr1	26700000	26720000	.	28.971429	42.291383
chr1	26720000	26740000	.	22.75814	38.919658
chr1	26740000	26760000	.	21.2875	28.811722
chr1	26760000	26780000	.	29.078571	13.036472
chr1	26780000	26800000	.	22.234615	22.771682
chr1	26800000	26820000	.	26.363636	NaN
chr1	26820000	26840000	.	21.402041	41.599561
chr1	26840000	26860000	.	22.505	26.45662
chr1	26860000	26880000	.	21.336207	42.857143
chr1	26880000	26900000	.	33.971698	53.108467
chr1	26900000	26920000	.	26.061017	13.189033
chr1	26920000	26940000	.	29.431915	43.84616
chr1	26940000	26960000	.	22.646552	6.060609
chr1	26960000	26980000	.	17.583333	NaN
chr1	26980000	27000000	.	16.290541	22.59375
chr1	27000000	27020000	.	22.959091	35.373825
chr1	27020000	27040000	.	17.884746	25.541955
chr1	27040000	27060000	.	15.578571	39.52942
chr1	27060000	27080000	.	24.585915	24.570573
chr1	27080000	27100000	.	17.869355	25.534502
chr1	27100000	27120000	.	12.842	18.6702
chr1	27120000	27140000	.	30.248276	34.058878
chr1	27140000	27160000	.	16.096296	NaN
chr1	27160000	27180000	.	26.362264	34.326257
chr1	27180000	27200000	.	45.515385	60.400081
chr1	27200000	27220000	.	20.001754	30.77875
chr1	27220000	27240000	.	21.24	24.445083
chr1	27240000	27260000	.	19.552083	41.327423
chr1	27260000	27280000	.	29.846552	36.839309
chr1	27280000	27300000	.	25.610811	33.788733
chr1	27300000	27320000	.	19.007353	35.279108
chr1	27320000	27340000	.	17.736364	37.569
chr1	27340000	27360000	.	14.917143	51.449933
chr1	27360000	27380000	.	27.218519	43.236101
chr1	27380000	27400000	.	18.084	39.157572
chr1	27400000	27420000	.	14.757143	NaN
chr1	27420000	27440000	.	21.217391	29.040365
chr1	27440000	27460000	.	27.807042	49.17778
chr1	27460000	27480000	.	25	53.510828
chr1	27480000	27500000	.	20.206494	39.563065
chr1	27500000	27520000	.	19.997297	21.822297
chr1	27520000	27540000	.	14.925	19.365421
chr1	27540000	27560000	.	15.587234	32.450594
chr1	27560000	27580000	.	14.695556	20.697101
chr1	27580000	27600000	.	17.251163	37.038058
chr1	27600000	27620000	.	17.308163	18.859325
chr1	27620000	27640000	.	22.117647	20.452679
chr1	27640000	27660000	.	14.99	26.601317
chr1	27660000	27680000	.	19.539583	27.850141
chr1	27680000	27700000	.	14.711538	34.652372
chr1	27700000	27720000	.	21.514286	34.199588
chr1	27720000	27740000	.	39.758503	56.140131
chr1	27740000	27760000	.	24.851429	35.450385
chr1	27760000	27780000	.	15.877778	23.79583
chr1	27780000	27800000	.	23.270732	37.440473
chr1	27800000	27820000	.	22.406897	34.76191
chr1	27820000	27840000	.	22.077273	14.985796
chr1	27840000	27860000	.	18.77234	29.724847
chr1	27860000	27880000	.	20.34375	55.509121
chr1	27880000	27900000	.	26.284444	35.600381
chr1	27900000	27920000	.	23.560417	44.715224
chr1	27920000	27940000	.	21.591667	36.223582
chr1	27940000	27960000	.	22.346	18.744129
chr1	27960000	27980000	.	23.601667	28.670629
chr1	27980000	28000000	.	29.924615	20.5662
chr1	28000000	28020000	.	21.3125	NaN
chr1	28020000	28040000	.	29.830357	25.648634
chr1	28040000	28060000	.	28.877778	NaN
chr1	28060000	28080000	.	24.15	NaN
chr1	28080000	28100000	.	29.915556	NaN
chr1	28100000	28120000	.	23.405195	59.1444
chr1	28120000	28140000	.	17.713208	NaN
chr1	28140000	28160000	.	24.27193	NaN
chr1	28160000	28180000	.	40.524272	40.476186
chr1	28180000	28200000	.	23.314286	NaN
chr1	28200000	28220000	.	21.795238	NaN
chr1	28220000	28240000	.	25.378788	NaN
chr1	28240000	28260000	.	28.754795	NaN
chr1	28260000	28280000	.	17.237705	NaN
chr1	28280000	28300000	.	21.344118	NaN
chr1	28300000	28320000	.	24.621429	NaN
chr1	28320000	28340000	.	20.282192	0
chr1	28340000	28360000	.	26.641176	15.95695
chr1	28360000	28380000	.	24.881579	NaN
chr1	28380000	28400000	.	26.415909	NaN
chr1	28400000	28420000	.	23.573077	NaN
chr1	28420000	28440000	.	23.219643	NaN
chr1	28440000	28460000	.	37.291667	NaN
chr1	28460000	28480000	.	24.862264	NaN
chr1	28480000	28500000	.	25.010938	NaN
chr1	28500000	28520000	.	22.555357	NaN
chr1	28520000	28540000	.	21.99	NaN
chr1	28540000	28560000	.	24.261702	NaN
chr1	28560000	28580000	.	18.287692	NaN
chr1	28580000	28600000	.	26.871429	NaN
chr1	28600000	28620000	.	23.946512	NaN
chr1	28620000	28640000	.	21.888525	NaN
chr1	28640000	28660000	.	27.248148	NaN
chr1	28660000	28680000	.	26.441509	27.980359
chr1	28680000	28700000	.	24.711538	69.551283
chr1	28700000	28720000	.	19.296667	28.805977
chr1	28720000	28740000	.	27.210526	35.242478
chr1	28740000	28760000	.	27.01	33.962365
chr1	28760000	28780000	.	20.891667	27.070386
chr1	28780000	28800000	.	25.392	34.846381
chr1	28800000	28820000	.	12.810753	19.087718
chr1	28820000	28840000	.	19.675	23.513263
chr1	28840000	28860000	.	28.766667	41.634533
chr1	28860000	28880000	.	29.089583	34.339753
chr1	28880000	28900000	.	27.613514	32.655044
chr1	28900000	28920000	.	34.75119	56.438056
chr1	28920000	28940000	.	24.252	37.810843
chr1	28940000	28960000	.	25.895122	40.178813
chr1	28960000	28980000	.	27.271795	32.348287
chr1	28980000	29000000	.	22.27561	29.713286
chr1	29000000	29020000	.	21.40566	31.5339
chr1	29020000	29040000	.	24.990566	NaN
chr1	29040000	29060000	.	20.713115	35.876908
chr1	29060000	29080000	.	30.758209	31.627341
chr1	29080000	29100000	.	30.975	26.165435
chr1	29100000	29120000	.	22.565	30.795051
chr1	29120000	29140000	.	20.588889	46.80539
chr1	29140000	29160000	.	23.986667	40.51565
chr1	29160000	29180000	.	20.164815	26.894148
chr1	29180000	29200000	.	22.719444	26.7118
chr1	29200000	29220000	.	27.222222	32.09352
chr1	29220000	29240000	.	22.470909	33.345228
chr1	29240000	29260000	.	24.725806	35.790709
chr1	29260000	29280000	.	20.975	33.810931
chr1	29280000	29300000	.	19.15	29.950794
chr1	29300000	29320000	.	19.514286	40.673293
chr1	29320000	29340000	.	20.656897	37.654859
chr1	29340000	29360000	.	25.669231	43.317146
chr1	29360000	29380000	.	41.358904	17.517477
chr1	29380000	29400000	.	26.944898	30.734851
chr1	29400000	29420000	.	24.692405	44.57908
chr1	29420000	29440000	.	20.483607	25.532915
chr1	29440000	29460000	.	19.044828	22.284504
chr1	29460000	29480000	.	23.562712	36.234427
chr1	29480000	29500000	.	15.491379	18.83692
chr1	29500000	29520000	.	25.505085	32.752458
chr1	29520000	29540000	.	25.862222	28.986083
chr1	29540000	29560000	.	19.415873	25.880393
chr1	29560000	29580000	.	18.170667	14.635345
chr1	29580000	29600000	.	34.944	36.596632
chr1	29600000	29620000	.	38.826966	49.084345
chr1	29620000	29640000	.	21.832857	13.818458
chr1	29640000	29660000	.	41.571154	60.603413
chr1	29660000	29680000	.	17.604878	29.28061
chr1	29680000	29700000	.	20.369136	25.167269
chr1	29700000	29720000	.	32.710204	30.408652
chr1	29720000	29740000	.	17.885075	20.796111
chr1	29740000	29760000	.	24.6875	60.00379
chr1	29760000	29780000	.	19.376596	NaN
chr1	29780000	29800000	.	18.974576	33.234614
chr1	29800000	29820000	.	21.284375	28.731188
chr1	29820000	29840000	.	15.319608	27.937561
chr1	29840000	29860000	.	27.922388	25.485615
chr1	29860000	29880000	.	21.593182	28.845555
chr1	29880000	29900000	.	24.674419	19.737052
chr1	29900000	29920000	.	26.67931	39.783297
chr1	29920000	29940000	.	18.333333	37.701943
chr1	29940000	29960000	.	36.758824	58.0367
chr1	29960000	29980000	.	20.967692	NaN
chr1	29980000	30000000	.	20.357317	24.13627
chr1	30000000	30020000	.	25.827778	30.100745
chr1	30020000	30040000	.	18.710811	39.344281
chr1	30040000	30060000	.	35.826027	26.929897
chr1	30060000	30080000	.	23.603846	39.541228
chr1	30080000	30100000	.	41.518085	55.21245
chr1	30100000	30120000	.	25.641509	35.375257
chr1	30120000	30140000	.	28.492593	46.148052
chr1	30140000	30160000	.	27.915385	NaN
chr1	30160000	30180000	.	25.946667	NaN
chr1	30180000	30200000	.	23.095556	NaN
chr1	30200000	30220000	.	28.276667	NaN
chr1	30220000	30240000	.	26.47	NaN
chr1	30240000	30260000	.	30.14058	NaN
chr1	30260000	30280000	.	23.636111	NaN
chr1	30280000	30300000	.	27.782353	NaN
chr1	30300000	30320000	.	34.001389	63.809533
chr1	30320000	30340000	.	35.111111	71.997957
chr1	30340000	30360000	.	26.493846	NaN
chr1	30360000	30380000	.	38.646667	66.379173
chr1	30380000	30400000	.	25.493443	NaN
chr1	30400000	30420000	.	22.40875	NaN
chr1	30420000	30440000	.	25.463793	NaN
chr1	30440000	30460000	.	27.316667	NaN
chr1	30460000	30480000	.	28.366667	NaN
chr1	30480000	30500000	.	22.216129	NaN
chr1	30500000	30520000	.	18.861458	NaN
chr1	30520000	30540000	.	31.971579	65.8378
chr1	30540000	30560000	.	28.747525	NaN
chr1	30560000	30580000	.	30.552555	NaN
chr1	30580000	30600000	.	22.01938	NaN
chr1	30600000	30620000	.	19.592308	NaN
chr1	30620000	30640000	.	21.49375	NaN
chr1	30640000	30660000	.	27.025641	NaN
chr1	30660000	30680000	.	35.532143	NaN
chr1	30680000	30700000	.	25.111382	NaN
chr1	30700000	30720000	.	27.369608	40.362329
chr1	30720000	30740000	.	29.604444	28.477341
chr1	30740000	30760000	.	27.946018	42.405542
chr1	30760000	30780000	.	17.005747	18.47275
chr1	30780000	30800000	.	18.630345	28.861062
chr1	30800000	30820000	.	11.291346	8.91563
chr1	30820000	30840000	.	23.252857	24.966525
chr1	30840000	30860000	.	26.14	27.474591
chr1	30860000	30880000	.	5.478244	5.034027
chr1	30880000	30900000	.	17.85566	22.133666
chr1	30900000	30920000	.	20.532727	19.984712
chr1	30920000	30940000	.	13.671186	13.826862
chr1	30940000	30960000	.	6.796296	4.382472
chr1	30960000	30980000	.	24.227826	39.99998
chr1	30980000	31000000	.	15.37027	NaN
chr1	31000000	31020000	.	26.0825	46.384441
chr1	31020000	31040000	.	12.6	NaN
chr1	31040000	31060000	.	24.519388	27.212005
chr1	31060000	31080000	.	23.7	31.746954
chr1	31080000	31100000	.	17.690323	NaN
chr1	31100000	31120000	.	28.133333	48.7245
chr1	31120000	31140000	.	38.751923	NaN
chr1	31140000	31160000	.	24.732222	NaN
chr1	31160000	31180000	.	22.366667	NaN
chr1	31180000	31200000	.	26.356667	26.230157
chr1	31200000	31220000	.	18.916535	39.356358
chr1	31220000	31240000	.	21.232773	15.088389
chr1	31240000	31260000	.	27.317568	NaN
chr1	31260000	31280000	.	22.83964	49.71429
chr1	31280000	31300000	.	23.414103	21.83333
chr1	31300000	31320000	.	31.046392	NaN
chr1	31320000	31340000	.	23.468132	NaN
chr1	31340000	31360000	.	32.098387	88.947613
chr1	31360000	31380000	.	27.526923	NaN
chr1	31380000	31400000	.	23.695062	NaN
chr1	31400000	31420000	.	30.47	43.583989
chr1	31420000	31440000	.	22.953968	NaN
chr1	31440000	31460000	.	28.964286	NaN
chr1	31460000	31480000	.	39.485714	NaN
chr1	31480000	31500000	.	27.864935	NaN
chr1	31500000	31520000	.	19.143662	46.481138
chr1	31520000	31540000	.	17.368254	NaN
chr1	31540000	31560000	.	28.562667	NaN
chr1	31560000	31580000	.	18.82029	NaN
chr1	31580000	31600000	.	29.772093	NaN
chr1	31600000	31620000	.	19.872603	NaN
chr1	31620000	31640000	.	19.597872	18.88112
chr1	31640000	31660000	.	24.260377	NaN
chr1	31660000	31680000	.	21.933333	NaN
chr1	31680000	31700000	.	30.5	NaN
chr1	31700000	31720000	.	27.815094	NaN
chr1	31720000	31740000	.	36.508904	NaN
chr1	31740000	31760000	.	25.786154	NaN
chr1	31760000	31780000	.	24.271698	NaN
chr1	31780000	31800000	.	21.047917	NaN
chr1	31800000	31820000	.	20.536905	NaN
chr1	31820000	31840000	.	20.791549	NaN
chr1	31840000	31860000	.	25.22	NaN
chr1	31860000	31880000	.	26.069697	NaN
chr1	31880000	31900000	.	27.998182	23.333333
chr1	31900000	31920000	.	22.388889	NaN
chr1	31920000	31940000	.	17.471901	NaN
chr1	31940000	31960000	.	24.293333	NaN
chr1	31960000	31980000	.	24.429825	68.25
chr1	31980000	32000000	.	28.410417	NaN
chr1	32000000	32020000	.	27.373333	NaN
chr1	32020000	32040000	.	18.505	NaN
chr1	32040000	32060000	.	34.595556	NaN
chr1	32060000	32080000	.	27.995455	NaN
chr1	32080000	32100000	.	26.674545	46.18123
chr1	32100000	32120000	.	29.411538	NaN
chr1	32120000	32140000	.	23.819672	65
chr1	32140000	32160000	.	26.442222	NaN
chr1	32160000	32180000	.	14.453333	NaN
chr1	32180000	32200000	.	28.886441	NaN
chr1	32200000	32220000	.	27.079775	6.666667
chr1	32220000	32240000	.	19.983099	NaN
chr1	32240000	32260000	.	28.019672	NaN
chr1	32260000	32280000	.	31.162667	58.163257
chr1	32280000	32300000	.	32.344681	42.58696
chr1	32300000	32320000	.	28.120896	NaN
chr1	32320000	32340000	.	30.198361	NaN
chr1	32340000	32360000	.	28.822642	53.825091
chr1	32360000	32380000	.	31.377273	33.7481
chr1	32380000	32400000	.	25.717857	20.548596
chr1	32400000	32420000	.	27.806944	82.849333
chr1	32420000	32440000	.	29.185938	56.236977
chr1	32440000	32460000	.	30.009091	12.83334
chr1	32460000	32480000	.	31.862366	90
chr1	32480000	32500000	.	26.852	42.185509
chr1	32500000	32520000	.	28.731429	37.224541
chr1	32520000	32540000	.	23.849057	67.010567
chr1	32540000	32560000	.	22.48125	28.877009
chr1	32560000	32580000	.	30.641176	46.03174
chr1	32580000	32600000	.	32.343011	38.252765
chr1	32600000	32620000	.	28.95	49.90476
chr1	32620000	32640000	.	22.708861	40.326476
chr1	32640000	32660000	.	30.416129	50.500421
chr1	32660000	32680000	.	25.743137	41.62328
chr1	32680000	32700000	.	21.937931	33.946264
chr1	32700000	32720000	.	24.450943	29.857027
chr1	32720000	32740000	.	29.876712	37.161682
chr1	32740000	32760000	.	30.312048	NaN
chr1	32760000	32780000	.	29.792135	NaN
chr1	32780000	32800000	.	29.197143	NaN
chr1	32800000	32820000	.	29.212987	NaN
chr1	32820000	32840000	.	20.843878	NaN
chr1	32840000	32860000	.	33.461842	40.28638
chr1	32860000	32880000	.	23.257955	32.87542
chr1	32880000	32900000	.	28.825301	26.211693
chr1	32900000	32920000	.	33.384416	64.772727
chr1	32920000	32940000	.	28.684615	59.166664
chr1	32940000	32960000	.	29.47973	20.321204
chr1	32960000	32980000	.	22.216049	42.864969
chr1	32980000	33000000	.	20.706452	36.112996
chr1	33000000	33020000	.	24.732075	27.498673
chr1	33020000	33040000	.	21.07459	39.236408
chr1	33040000	33060000	.	33.841667	49.274611
chr1	33060000	33080000	.	23.088679	34.326901
chr1	33080000	33100000	.	26.28125	25.989675
chr1	33100000	33120000	.	15.45935	12.623894
chr1	33120000	33140000	.	21.880645	35.783046
chr1	33140000	33160000	.	30.061765	35.82127
chr1	33160000	33180000	.	28.385567	35.773197
chr1	33180000	33200000	.	26.85	47.35933
chr1	33200000	33220000	.	21.741176	35.528854
chr1	33220000	33240000	.	34.542105	38.956578
chr1	33240000	33260000	.	28.704348	25.8038
chr1	33260000	33280000	.	25.318367	36.524086
chr1	33280000	33300000	.	24.036667	34.193805
chr1	33300000	33320000	.	39.58	39.873819
chr1	33320000	33340000	.	26.486813	48.752509
chr1	33340000	33360000	.	20.180645	40.035256
chr1	33360000	33380000	.	20.437634	31.842245
chr1	33380000	33400000	.	26.917925	31.859815
chr1	33400000	33420000	.	31.880682	22.754813
chr1	33420000	33440000	.	35.018182	NaN
chr1	33440000	33460000	.	27.158696	NaN
chr1	33460000	33480000	.	25.933714	26.417069
chr1	33480000	33500000	.	21.545665	NaN
chr1	33500000	33520000	.	23.138587	NaN
chr1	33520000	33540000	.	16.901429	5.294117
chr1	33540000	33560000	.	18.510791	NaN
chr1	33560000	33580000	.	17.697143	NaN
chr1	33580000	33600000	.	20.964706	NaN
chr1	33600000	33620000	.	27.784713	48.4762
chr1	33620000	33640000	.	13.90362	39.805191
chr1	33640000	33660000	.	17.012796	3.874816
chr1	33660000	33680000	.	14.227758	NaN
chr1	33680000	33700000	.	19.728497	NaN
chr1	33700000	33720000	.	14.514124	NaN
chr1	33720000	33740000	.	18.773353	15.923346
chr1	33740000	33760000	.	17.67025	NaN
chr1	33760000	33780000	.	21.872	5.55555
chr1	33780000	33800000	.	14.66087	NaN
chr1	33800000	33820000	.	10.506522	NaN
chr1	33820000	33840000	.	15.247423	NaN
chr1	33840000	33860000	.	13.538095	NaN
chr1	33860000	33880000	.	17.281215	NaN
chr1	33880000	33900000	.	10.342654	0
chr1	33900000	33920000	.	5.607713	2.671745
chr1	33920000	33940000	.	18.152402	10.685313
chr1	33940000	33960000	.	17.529878	18.824937
chr1	33960000	33980000	.	15.458582	7.433122
chr1	33980000	34000000	.	15.175862	NaN
chr1	34000000	34020000	.	15.578859	5.218852
chr1	34020000	34040000	.	15.9944	12.5
chr1	34040000	34060000	.	17.443119	NaN
chr1	34060000	34080000	.	11.7975	8.124483
chr1	34080000	34100000	.	21.399315	22.918574
chr1	34100000	34120000	.	16.727049	12.99019
chr1	34120000	34140000	.	14.767364	12.836271
chr1	34140000	34160000	.	22.97069	21.285152
chr1	34160000	34180000	.	17.986544	17.631977
chr1	34180000	34200000	.	20.587709	10.967475
chr1	34200000	34220000	.	24.753247	26.000752
chr1	34220000	34240000	.	19.000289	6.666667
chr1	34240000	34260000	.	20.643836	31.66668
chr1	34260000	34280000	.	22.445232	NaN
chr1	34280000	34300000	.	21.831818	NaN
chr1	34300000	34320000	.	30.170588	24.458927
chr1	34320000	34340000	.	24.181006	NaN
chr1	34340000	34360000	.	36.681429	NaN
chr1	34360000	34380000	.	24.628571	11.1356
chr1	34380000	34400000	.	15.884524	NaN
chr1	34400000	34420000	.	29.358553	52.500353
chr1	34420000	34440000	.	5.248375	NaN
chr1	34440000	34460000	.	13.832155	NaN
chr1	34460000	34480000	.	10.393774	NaN
chr1	34480000	34500000	.	16.680749	8.466248
chr1	34500000	34520000	.	27.371341	21.121694
chr1	34520000	34540000	.	21.719653	25.47076
chr1	34540000	34560000	.	23.746043	17.074181
chr1	34560000	34580000	.	11.997248	7.337053
chr1	34580000	34600000	.	16.819487	12.418258
chr1	34600000	34620000	.	31.964138	18.178835
chr1	34620000	34640000	.	20.494416	22.705003
chr1	34640000	34660000	.	25.464634	31.053925
chr1	34660000	34680000	.	14.983197	20.554758
chr1	34680000	34700000	.	21.555634	15.93164
chr1	34700000	34720000	.	22.508531	17.469151
chr1	34720000	34740000	.	19.451852	27.903664
chr1	34740000	34760000	.	14.299667	11.831097
chr1	34760000	34780000	.	20.603145	18.77394
chr1	34780000	34800000	.	18.18673	18.560867
chr1	34800000	34820000	.	18.209394	5.44169
chr1	34820000	34840000	.	15.130657	4.875307
chr1	34840000	34860000	.	6.008571	3.888041
chr1	34860000	34880000	.	20.821993	8.420007
chr1	34880000	34900000	.	18.389041	12.329673
chr1	34900000	34920000	.	29.769231	20.649327
chr1	34920000	34940000	.	12.359242	3.983474
chr1	34940000	34960000	.	27.322124	34.839256
chr1	34960000	34980000	.	21.118072	31.299038
chr1	34980000	35000000	.	21.878947	12
chr1	35000000	35020000	.	25.135652	NaN
chr1	35020000	35040000	.	21.445556	NaN
chr1	35040000	35060000	.	23.099074	63.978201
chr1	35060000	35080000	.	20.129825	40.709614
chr1	35080000	35100000	.	19.048315	NaN
chr1	35100000	35120000	.	26.481429	NaN
chr1	35120000	35140000	.	21.16422	72.424264
chr1	35140000	35160000	.	19.159701	22.669857
chr1	35160000	35180000	.	32.15618	32.834055
chr1	35180000	35200000	.	26.833019	27.111576
chr1	35200000	35220000	.	23.092697	14.580433
chr1	35220000	35240000	.	16.680531	NaN
chr1	35240000	35260000	.	23.347887	28.581266
chr1	35260000	35280000	.	31.744375	NaN
chr1	35280000	35300000	.	28.037805	NaN
chr1	35300000	35320000	.	27.268142	19.6681
chr1	35320000	35340000	.	28.353125	27.9174
chr1	35340000	35360000	.	19.64918	NaN
chr1	35360000	35380000	.	24.417593	60.020002
chr1	35380000	35400000	.	15.261644	NaN
chr1	35400000	35420000	.	33.024138	72.649577
chr1	35420000	35440000	.	19.675	NaN
chr1	35440000	35460000	.	12.431933	NaN
chr1	35460000	35480000	.	28.893043	NaN
chr1	35480000	35500000	.	29.215	NaN
chr1	35500000	35520000	.	30.15102	NaN
chr1	35520000	35540000	.	18.508108	25.282178
chr1	35540000	35560000	.	22.355319	26.127277
chr1	35560000	35580000	.	26.45678	27.907983
chr1	35580000	35600000	.	20.783962	25.923155
chr1	35600000	35620000	.	30.87757	31.347832
chr1	35620000	35640000	.	21.22197	NaN
chr1	35640000	35660000	.	19.511017	11.33334
chr1	35660000	35680000	.	25.135294	NaN
chr1	35680000	35700000	.	22.710995	22.223301
chr1	35700000	35720000	.	16.712088	NaN
chr1	35720000	35740000	.	25.163115	9.082168
chr1	35740000	35760000	.	16.528824	NaN
chr1	35760000	35780000	.	13.739506	NaN
chr1	35780000	35800000	.	28.783333	NaN
chr1	35800000	35820000	.	21.715789	NaN
chr1	35820000	35840000	.	22.702538	NaN
chr1	35840000	35860000	.	14.561765	NaN
chr1	35860000	35880000	.	18.054737	NaN
chr1	35880000	35900000	.	20.078974	NaN
chr1	35900000	35920000	.	21.473256	NaN
chr1	35920000	35940000	.	17.273248	NaN
chr1	35940000	35960000	.	17.42335	5.864194
chr1	35960000	35980000	.	25.469677	13.005828
chr1	35980000	36000000	.	28.898985	14.343837
chr1	36000000	36020000	.	19.130932	13.284101
chr1	36020000	36040000	.	20.092105	8.769506
chr1	36040000	36060000	.	21.341667	15.690432
chr1	36060000	36080000	.	6.299196	3.647061
chr1	36080000	36100000	.	20.978059	11.473959
chr1	36100000	36120000	.	15.953878	15
chr1	36120000	36140000	.	25.369406	NaN
chr1	36140000	36160000	.	24.276113	10.87942
chr1	36160000	36180000	.	16.211111	6.592413
chr1	36180000	36200000	.	23.368362	37.016219
chr1	36200000	36220000	.	21.750259	9.446539
chr1	36220000	36240000	.	24.54213	20.16855
chr1	36240000	36260000	.	7.602527	1.489515
chr1	36260000	36280000	.	10.9	3.555013
chr1	36280000	36300000	.	18.462871	47.951878
chr1	36300000	36320000	.	14.164201	0
chr1	36320000	36340000	.	16.482353	10.104203
chr1	36340000	36360000	.	18.897849	7.206511
chr1	36360000	36380000	.	10.505298	3.226868
chr1	36380000	36400000	.	23.514365	8.118144
chr1	36400000	36420000	.	17.902703	6.46441
chr1	36420000	36440000	.	24.710169	NaN
chr1	36440000	36460000	.	13.249038	9.56522
chr1	36460000	36480000	.	7.787977	8.351918
chr1	36480000	36500000	.	20.556048	9.223202
chr1	36500000	36520000	.	17.598879	6.53051
chr1	36520000	36540000	.	23.857391	0
chr1	36540000	36560000	.	14.371887	2.142904
chr1	36560000	36580000	.	21.069737	8.583831
chr1	36580000	36600000	.	21.089706	8.919446
chr1	36600000	36620000	.	26.759585	7.062545
chr1	36620000	36640000	.	23.343885	41.032838
chr1	36640000	36660000	.	18.069128	2.430214
chr1	36660000	36680000	.	13.787879	1.710526
chr1	36680000	36700000	.	8.881994	4.161315
chr1	36700000	36720000	.	22.211985	21.564232
chr1	36720000	36740000	.	28.877273	50.957236
chr1	36740000	36760000	.	16.30724	10.803298
chr1	36760000	36780000	.	18.839319	6.162155
chr1	36780000	36800000	.	21.278415	NaN
chr1	36800000	36820000	.	19.47381	NaN
chr1	36820000	36840000	.	20.17665	15.135975
chr1	36840000	36860000	.	15.19382	32
chr1	36860000	36880000	.	17.512977	4.659088
chr1	36880000	36900000	.	15.53617	11.42856
chr1	36900000	36920000	.	11.748295	NaN
chr1	36920000	36940000	.	5.359063	3.7037
chr1	36940000	36960000	.	13.498611	15.6713
chr1	36960000	36980000	.	23.645238	9.895594
chr1	36980000	37000000	.	14.283333	5.089142
chr1	37000000	37020000	.	14.455866	9.691374
chr1	37020000	37040000	.	13.607143	7.087231
chr1	37040000	37060000	.	21.175	9.041826
chr1	37060000	37080000	.	15.973799	NaN
chr1	37080000	37100000	.	18.596569	6.942772
chr1	37100000	37120000	.	20.38178	10.371883
chr1	37120000	37140000	.	19.430804	5.641799
chr1	37140000	37160000	.	26.61381	21.79481
chr1	37160000	37180000	.	25.503141	11.72427
chr1	37180000	37200000	.	15.621586	10.148742
chr1	37200000	37220000	.	34.795755	28.88833
chr1	37220000	37240000	.	22.095028	21.30978
chr1	37240000	37260000	.	23.452821	17.520576
chr1	37260000	37280000	.	18.712105	8.016023
chr1	37280000	37300000	.	17.390909	4.041699
chr1	37300000	37320000	.	12.036481	11.548955
chr1	37320000	37340000	.	16.029299	17.308088
chr1	37340000	37360000	.	15.368132	12.972412
chr1	37360000	37380000	.	19.204785	5.763909
chr1	37380000	37400000	.	19.724201	8.920292
chr1	37400000	37420000	.	15.793363	11.144141
chr1	37420000	37440000	.	12.000823	8.766896
chr1	37440000	37460000	.	22.286891	22.857143
chr1	37460000	37480000	.	20.890233	NaN
chr1	37480000	37500000	.	17.506329	7.573682
chr1	37500000	37520000	.	20.7115	11.637536
chr1	37520000	37540000	.	14.446701	6.908904
chr1	37540000	37560000	.	13.51759	14.295595
chr1	37560000	37580000	.	15.215287	15.188919
chr1	37580000	37600000	.	17.35528	NaN
chr1	37600000	37620000	.	11.136078	NaN
chr1	37620000	37640000	.	23.615709	5.166755
chr1	37640000	37660000	.	20.9	12.805089
chr1	37660000	37680000	.	23.277574	20.057049
chr1	37680000	37700000	.	16.910744	10.780488
chr1	37700000	37720000	.	9.895273	5.490898
chr1	37720000	37740000	.	12.090588	2.447091
chr1	37740000	37760000	.	24.744203	39.282343
chr1	37760000	37780000	.	28.202151	71.578431
chr1	37780000	37800000	.	29.906593	NaN
chr1	37800000	37820000	.	21.85679	26.630094
chr1	37820000	37840000	.	29.179439	47.2582
chr1	37840000	37860000	.	24.042	24.166663
chr1	37860000	37880000	.	5.89902	10.212481
chr1	37880000	37900000	.	13.578873	13.1703
chr1	37900000	37920000	.	17.39071	12.141756
chr1	37920000	37940000	.	9.322989	8.969576
chr1	37940000	37960000	.	12.965909	10.329842
chr1	37960000	37980000	.	19.560645	33.05631
chr1	37980000	38000000	.	8.616923	8.613613
chr1	38000000	38020000	.	14.501527	17.211458
chr1	38020000	38040000	.	19.119429	20.335775
chr1	38040000	38060000	.	18.797576	12.421257
chr1	38060000	38080000	.	22.947059	26.828742
chr1	38080000	38100000	.	19.645763	32.795341
chr1	38100000	38120000	.	25.955469	25.813591
chr1	38120000	38140000	.	2.98494	5.200454
chr1	38140000	38160000	.	21.566452	NaN
chr1	38160000	38180000	.	18.400851	12.293958
chr1	38180000	38200000	.	19.455682	31.547222
chr1	38200000	38220000	.	15.432907	NaN
chr1	38220000	38240000	.	19.494975	18.118413
chr1	38240000	38260000	.	21.151737	13.406656
chr1	38260000	38280000	.	24.071429	23.164285
chr1	38280000	38300000	.	26.152036	15.753705
chr1	38300000	38320000	.	16.150698	14.129341
chr1	38320000	38340000	.	19.298238	29.569684
chr1	38340000	38360000	.	18.078636	0
chr1	38360000	38380000	.	14.933918	19.665023
chr1	38380000	38400000	.	12.648416	6.195014
chr1	38400000	38420000	.	20.462105	12.750236
chr1	38420000	38440000	.	17.072816	12.661924
chr1	38440000	38460000	.	17.248588	22.440576
chr1	38460000	38480000	.	17.622283	11.612711
chr1	38480000	38500000	.	22.931351	17.67616
chr1	38500000	38520000	.	17.795339	15.897262
chr1	38520000	38540000	.	32.462389	30.57
chr1	38540000	38560000	.	19.264807	7.867061
chr1	38560000	38580000	.	27.108889	17.589529
chr1	38580000	38600000	.	26.240359	23.504524
chr1	38600000	38620000	.	29.635484	63.6264
chr1	38620000	38640000	.	10.814485	0
chr1	38640000	38660000	.	22.097209	NaN
chr1	38660000	38680000	.	17.864968	17.33334
chr1	38680000	38700000	.	27.097207	23.496723
chr1	38700000	38720000	.	27.16	NaN
chr1	38720000	38740000	.	20.136567	1.538462
chr1	38740000	38760000	.	21.913613	25.624036
chr1	38760000	38780000	.	12.413488	8.936621
chr1	38780000	38800000	.	16.670854	6.744102
chr1	38800000	38820000	.	29.000625	NaN
chr1	38820000	38840000	.	11.319331	3.11828
chr1	38840000	38860000	.	18.940237	21.961806
chr1	38860000	38880000	.	24.010345	14.570481
chr1	38880000	38900000	.	12.595618	14.086505
chr1	38900000	38920000	.	19.03743	14.380309
chr1	38920000	38940000	.	19.17803	19.522368
chr1	38940000	38960000	.	18.714474	18.377836
chr1	38960000	38980000	.	20.599363	26.171482
chr1	38980000	39000000	.	21.803571	22.197337
chr1	39000000	39020000	.	22.12398	14.109334
chr1	39020000	39040000	.	19.700515	15.451388
chr1	39040000	39060000	.	19.285714	11.506122
chr1	39060000	39080000	.	22.549682	NaN
chr1	39080000	39100000	.	28.665574	58.074175
chr1	39100000	39120000	.	18.262048	5.555556
chr1	39120000	39140000	.	21.332934	16.190471
chr1	39140000	39160000	.	22.300714	19.743805
chr1	39160000	39180000	.	12.971569	1.400313
chr1	39180000	39200000	.	10.307521	0.238095
chr1	39200000	39220000	.	18.811588	NaN
chr1	39220000	39240000	.	24.44	17.978634
chr1	39240000	39260000	.	23.246667	21.596037
chr1	39260000	39280000	.	21.292857	24.726714
chr1	39280000	39300000	.	26.128634	0
chr1	39300000	39320000	.	20.723828	NaN
chr1	39320000	39340000	.	23.155745	NaN
chr1	39340000	39360000	.	19.068095	NaN
chr1	39360000	39380000	.	6.840952	NaN
chr1	39380000	39400000	.	22.362185	4.861113
chr1	39400000	39420000	.	25.364479	NaN
chr1	39420000	39440000	.	22.842308	11.74602
chr1	39440000	39460000	.	17.883158	2.0202
chr1	39460000	39480000	.	9.654688	5.47552
chr1	39480000	39500000	.	16.919883	52.777778
chr1	39500000	39520000	.	20.480676	12.6525
chr1	39520000	39540000	.	9.985976	2.616847
chr1	39540000	39560000	.	22.158242	49.273913
chr1	39560000	39580000	.	7.232	0
chr1	39580000	39600000	.	21.125	NaN
chr1	39600000	39620000	.	15.58894	NaN
chr1	39620000	39640000	.	18.488272	0.625
chr1	39640000	39660000	.	10.989057	NaN
chr1	39660000	39680000	.	23.296585	NaN
chr1	39680000	39700000	.	16.965683	NaN
chr1	39700000	39720000	.	27.892937	NaN
chr1	39720000	39740000	.	18.833617	19.409343
chr1	39740000	39760000	.	25.865482	NaN
chr1	39760000	39780000	.	18.957511	NaN
chr1	39780000	39800000	.	28.132919	NaN
chr1	39800000	39820000	.	25.430964	NaN
chr1	39820000	39840000	.	9.681407	NaN
chr1	39840000	39860000	.	11.796209	NaN
chr1	39860000	39880000	.	25.578199	NaN
chr1	39880000	39900000	.	14.97641	NaN
chr1	39900000	39920000	.	8.025824	NaN
chr1	39920000	39940000	.	13.67004	20.680717
chr1	39940000	39960000	.	16.418905	NaN
chr1	39960000	39980000	.	18.159375	NaN
[truncated: 121,203 more rows]
