# Supplementary material for: Maternal DNMT3A-dependent de novo methylation of the paternal genome inhibits gene expression in the early embryo
Source: Nat Commun. 2020 Oct 27;11:5417. doi: 10.1038/s41467-020-19279-7 (PMC7591512; doi:10.1038/s41467-020-19279-7)
Supplement: Supplementary file 8 — Supplementary Data 5 [file 41467_2020_19279_MOESM8_ESM.txt]

chr	start	end	start	BB_GVO_3aKO_DNAme_Shirane2013_x5_mean	BB_GVO_Shirane2013_x5_mean	BD_E2C_Dnmt3aKO_DNAme_C57BL6J_RichardAlbert2019_rep1-2_x1_mean	BD_E2C_Dnmt3aKO_DNAme_DBA_2J_RichardAlbert2019_rep1-2_x1_mean	BD_E2C_Dnmt3aKO_DNAme_RichardAlbert2019_rep1-2_x5_mean	BD_E2C_Dnmt3aWT_DNAme_C57BL6J_RichardAlbert2019_rep1-2_x1_mean	BD_E2C_Dnmt3aWT_DNAme_DBA_2J_RichardAlbert2019_rep1-2_x1_mean	BD_E2C_Dnmt3aWT_DNAme_RichardAlbert2019_rep1-2_x5_mean
chr1	3000000	3020000	.	3.65184	9.326641	10.858585	52.840909	28.844254	24.095237	53.793103	34.386948
chr1	3020000	3040000	.	23.314301	32.93512	20.294118	62.785714	17.327327	39.78788	47.287302	38.358012
chr1	3040000	3060000	.	17.301268	19.042273	18.055557	NaN	27.66534	32.48227	77.173913	24.515981
chr1	3060000	3080000	.	10.682169	13.998755	4.02299	63.559025	26.727957	32.478994	49.693877	37.656587
chr1	3080000	3100000	.	5.859429	16.628026	4.534884	53.357143	20.234838	25.934069	37.784776	27.275754
chr1	3100000	3120000	.	4.936953	8.043392	6.303857	56.489362	22.334441	15.217011	66.536389	34.814275
chr1	3120000	3140000	.	2.043562	10.172651	1.666667	20.014883	23.818415	18.139727	35.714289	25.739057
chr1	3200000	3220000	.	5.760074	32.267443	13.131311	80.952386	28.856897	59.090909	59.145027	45.667591
chr1	3220000	3240000	.	5.610269	29.054875	7.653061	56.470588	25.04805	45.055557	56.55797	59.614622
chr1	3240000	3260000	.	6.314043	22.276551	0.0	59.64286	25.508023	55.352565	61.103477	43.142985
chr1	3260000	3280000	.	28.7601	49.279232	29.166667	67.424245	38.27731	61.333332	74.851193	51.821477
chr1	3280000	3300000	.	9.634221	25.724222	21.875	64.696973	37.47719	42.8	51.543215	46.916985
chr1	3300000	3320000	.	14.838214	37.158093	7.142857	36.049385	22.696833	60.666668	45.523806	60.674768
chr1	3340000	3360000	.	17.011163	41.646536	21.212118	85.714271	40.5313	70.0	75.0	44.137263
chr1	3440000	3460000	.	6.570166	82.577717	4.347826	29.743588	16.050524	92.20238	40.282185	65.28628
chr1	3460000	3480000	.	12.807567	89.660321	2.0	69.847541	30.792165	85.660526	57.86508	71.8084
chr1	3480000	3500000	.	14.496136	78.060842	24.266664	48.039218	31.124419	67.5	63.533837	48.28924
chr1	3500000	3520000	.	12.953579	95.245722	9.777777	57.883377	27.959461	71.616164	52.580529	56.147979
chr1	3520000	3540000	.	7.575791	92.224587	3.012819	38.962962	15.594911	77.905985	24.327956	52.925875
chr1	3540000	3560000	.	7.921599	74.188432	4.0	47.596006	27.723507	71.388888	45.714289	55.883284
chr1	3560000	3580000	.	7.246538	79.95808	3.846154	49.666665	20.652221	67.333336	59.436276	54.909867
chr1	3580000	3600000	.	9.879676	93.625205	4.849204	52.998509	27.554824	80.254331	38.501291	66.936823
chr1	3600000	3620000	.	10.839556	61.647923	1.923077	74.732145	20.051124	51.041667	48.680554	48.931296
chr1	3620000	3640000	.	16.454306	55.753928	10.181403	61.728393	28.391459	52.320505	48.284315	44.534828
chr1	3640000	3660000	.	4.425022	25.124659	2.272725	67.575755	25.918694	26.041669	43.923612	35.057672
chr1	3660000	3680000	.	1.328851	9.340455	0.657895	28.783069	4.227047	13.484849	29.699677	10.736167
chr1	3700000	3720000	.	5.749935	13.353112	5.555556	47.727273	18.880989	10.643941	31.296296	25.592768
chr1	3720000	3740000	.	9.545829	14.786442	8.101853	72.333332	24.480269	11.666668	54.507578	27.965643
chr1	3740000	3760000	.	3.585885	11.210728	4.166667	48.596489	20.029995	10.0	37.7193	22.113671
chr1	3760000	3780000	.	8.05057	13.198025	4.347826	57.575755	20.090473	4.166667	50.666668	42.643174
chr1	3780000	3800000	.	11.337814	14.415321	15.384615	28.888889	22.251283	1.85185	43.75	23.559146
chr1	3800000	3820000	.	21.685976	35.381046	24.126984	64.082247	21.04773	42.661906	58.571429	39.360109
chr1	3820000	3840000	.	7.388761	15.292502	9.022555	56.206897	16.297857	9.959183	51.4977	29.317563
chr1	3840000	3860000	.	18.681773	42.304849	15.520835	38.687945	13.623137	56.318407	62.209406	49.122788
chr1	3860000	3880000	.	7.418063	78.321995	8.869047	67.210886	39.37463	67.246718	53.124996	64.264119
chr1	3880000	3900000	.	14.998062	85.078153	14.201388	45.91667	27.542741	72.488892	60.530304	67.489546
chr1	3900000	3920000	.	6.554852	96.616186	5.952381	71.746027	13.95197	76.176471	47.058818	63.439897
chr1	3920000	3940000	.	5.446341	94.407158	0.0	39.84375	26.106617	60.3125	27.5	60.288745
chr1	3940000	3960000	.	7.420379	92.800054	1.515155	55.555558	22.224808	68.753506	39.038462	54.833257
chr1	3960000	3980000	.	17.687847	93.152255	15.240642	76.031748	29.489281	80.263158	52.5641	73.832997
chr1	3980000	4000000	.	25.325925	58.703779	16.666667	63.452381	35.192367	75.396826	52.00739	48.919447
chr1	4000000	4020000	.	3.865622	34.885259	0.0	42.321429	14.48135	60.357143	35.268813	40.074344
chr1	4020000	4040000	.	2.293232	7.215219	0.0	34.7619	26.05451	5.0	36.25	22.447185
chr1	4060000	4080000	.	9.873389	10.585315	2.898548	NaN	23.808615	3.076923	60.9375	26.893652
chr1	4100000	4120000	.	4.157628	20.97325	9.0	69.259262	30.500091	18.271217	54.371978	28.922987
chr1	4120000	4140000	.	17.340538	44.073482	8.333333	56.493508	27.08106	35.952379	56.76496	42.291442
chr1	4140000	4160000	.	7.682022	62.571999	4.659091	47.416667	14.3605	47.340421	36.40283	37.83788
chr1	4160000	4180000	.	15.295669	85.9149	17.296207	63.389456	27.219003	79.733105	70.112235	71.200665
chr1	4180000	4200000	.	8.075263	70.394991	4.513888	65.842485	24.724804	57.373736	61.161385	58.447933
chr1	4200000	4220000	.	12.952615	93.563688	4.166667	73.188404	30.932491	90.034965	62.857143	79.394534
chr1	4220000	4240000	.	11.761389	57.931359	0.0	60.681818	33.069392	77.037033	60.052911	56.109916
chr1	4240000	4260000	.	17.465623	73.129991	5.952381	76.666667	28.792813	73.333332	96.464648	78.69632
chr1	4260000	4280000	.	9.120646	54.064343	0.0	NaN	35.524792	37.5	NaN	61.309136
chr1	4280000	4300000	.	5.612814	84.895064	1.785713	56.875	27.509661	70.0	77.272727	69.022768
chr1	4300000	4320000	.	5.602868	55.751007	0.0	83.333333	41.280445	43.055558	85.416662	50.535251
chr1	4320000	4340000	.	11.769805	71.469748	9.928019	67.160895	31.186267	54.985569	50.711906	44.412703
chr1	4340000	4360000	.	6.753493	64.91148	5.263158	58.75	11.212973	76.315789	49.7619	32.347756
chr1	4360000	4380000	.	9.894174	92.563928	1.470588	65.416667	23.836255	70.904763	49.411765	65.136565
chr1	4380000	4400000	.	12.385064	61.045341	3.968255	35.215055	19.642439	61.976744	56.657858	50.848242
chr1	4400000	4420000	.	10.092686	94.842286	18.040295	61.265433	33.285216	79.988662	50.864196	62.841171
chr1	4420000	4440000	.	11.422079	97.419639	16.14035	62.968747	20.057283	91.73913	36.540881	63.083645
chr1	4440000	4460000	.	17.160095	95.097273	4.935064	56.821943	20.293645	90.687077	62.738095	66.04829
chr1	4460000	4480000	.	5.255256	24.893094	9.375	53.936484	15.768487	14.56349	34.095981	20.843442
chr1	4480000	4500000	.	0.795435	0.641122	1.587302	11.309524	2.993751	3.205127	13.621794	3.692022
chr1	4500000	4520000	.	1.912467	1.769398	0.0	76.388889	25.09229	0.0	34.563487	18.914789
chr1	4520000	4540000	.	1.691168	2.667072	0.0	11.904762	10.129704	1.666667	28.188409	11.304442
chr1	4540000	4560000	.	14.863385	29.67379	11.782947	43.679136	25.216584	15.25	40.25926	29.830123
chr1	4560000	4580000	.	8.11168	9.742296	10.98485	57.88889	17.507967	7.407407	26.206897	21.453798
chr1	4580000	4600000	.	2.812261	4.928881	6.153846	24.942528	20.752788	7.037036	33.017676	21.709409
chr1	4600000	4620000	.	4.009514	5.980042	1.944444	43.594944	12.683191	5.632797	33.778914	20.94503
chr1	4620000	4640000	.	6.418912	8.784497	0.0	NaN	25.227005	10.0	NaN	36.311955
chr1	4640000	4660000	.	2.470298	3.528605	7.738096	46.339287	18.085331	0.694444	33.555553	21.192644
chr1	4660000	4680000	.	3.031674	11.078578	0.0	66.933336	30.989483	6.190477	53.717946	28.005085
chr1	4680000	4700000	.	1.445224	9.180862	5.622633	21.780822	11.617802	6.487654	17.164538	11.832061
chr1	4700000	4720000	.	3.747005	16.491888	0.0	49.479169	27.92843	6.0	41.018517	28.71753
chr1	4720000	4740000	.	4.756538	18.9706	0.0	50.79365	25.636219	9.482759	60.654761	27.767172
chr1	4740000	4760000	.	11.105541	89.059609	1.538462	40.160666	19.81026	75.657596	25.238095	60.376542
chr1	4760000	4780000	.	9.223076	85.074414	10.634921	22.674419	16.920264	79.259825	21.809149	47.52705
chr1	4780000	4800000	.	15.081246	57.322914	5.805555	26.002459	12.884681	42.001916	38.852343	36.899729
chr1	4800000	4820000	.	5.254183	24.58605	0.0	25.340135	14.934688	10.697719	22.551019	18.646721
chr1	4820000	4840000	.	10.120748	90.970421	0.0	35.160878	17.369265	57.151066	48.963442	39.167877
chr1	4840000	4860000	.	3.530452	28.943097	0.456621	5.902779	7.205393	4.102565	7.275132	12.953114
chr1	4860000	4880000	.	10.006585	87.930375	0.0	30.174827	24.896765	58.333332	23.333332	53.851204
chr1	4880000	4900000	.	9.189736	87.307885	5.0	NaN	21.166327	76.571429	58.249164	60.381157
chr1	4900000	4920000	.	7.606595	41.110919	0.0	48.333333	19.511566	76.25	31.666665	39.73952
chr1	4920000	4940000	.	21.679186	58.325915	21.428571	25.0	36.807286	39.285714	40.909091	62.283567
chr1	4980000	5000000	.	23.840316	48.272155	12.366668	46.037146	30.980399	27.222222	33.36257	43.975632
chr1	5000000	5020000	.	1.2904	1.699914	3.286386	23.182655	5.845422	2.666667	26.82967	6.020666
chr1	5020000	5040000	.	0.897483	3.483307	6.666667	NaN	4.942377	25.0	11.134453	5.933803
chr1	5040000	5060000	.	4.558787	6.76621	1.234567	73.293653	29.169284	7.192982	48.464908	32.027671
chr1	5060000	5080000	.	6.485621	9.670555	0.0	63.269231	28.585349	9.857724	60.057476	28.997849
chr1	5080000	5100000	.	5.363898	46.742884	0.0	31.25	17.740081	29.8	29.012344	35.865516
chr1	5100000	5120000	.	8.127544	55.520999	15.686274	35.869565	26.484249	43.333334	51.449274	45.064487
chr1	5120000	5140000	.	8.599089	86.829508	8.333333	56.410262	23.895428	57.352941	63.994713	54.24454
chr1	5180000	5200000	.	7.588045	10.611368	14.285714	NaN	25.554018	35.714286	NaN	30.419461
chr1	5200000	5220000	.	3.030753	5.577077	5.555556	50.129873	28.329247	17.1875	62.121209	30.181737
chr1	5220000	5240000	.	4.804423	3.790739	0.0	26.086957	14.685777	3.819446	26.449278	14.789544
chr1	5240000	5260000	.	5.797509	13.372001	9.23913	56.746038	25.823824	17.592594	29.365081	23.563215
chr1	5260000	5280000	.	10.152327	9.81292	3.928167	52.76455	20.398598	12.392289	40.940172	21.796634
chr1	5280000	5300000	.	7.436899	21.846221	22.222222	57.058824	23.541075	37.037033	40.714285	31.452318
chr1	5300000	5320000	.	9.894631	17.482423	8.333333	45.129873	20.725697	7.8125	38.888889	32.833529
chr1	5320000	5340000	.	12.664325	20.681953	4.395604	67.575753	37.027677	55.757576	67.41379	51.476821
chr1	5520000	5540000	.	7.658983	73.469018	0.0	69.259256	22.877692	64.0	29.16667	60.060417
chr1	5540000	5560000	.	12.923965	70.832036	33.333333	NaN	32.322111	58.333333	54.7619	52.84195
chr1	5560000	5580000	.	24.795374	59.489131	60.740739	65.873014	44.760193	93.333333	95.5	58.803144
chr1	5640000	5660000	.	8.78488	66.80298	3.448276	63.125	27.038928	74.283155	42.421875	57.841867
chr1	5680000	5700000	.	8.660398	19.598899	0.0	74.44444	21.102572	21.296296	34.103641	37.034501
chr1	5700000	5720000	.	1.126385	17.263274	10.714286	NaN	17.337486	18.796295	62.5	36.303412
chr1	5720000	5740000	.	4.028238	9.576835	0.0	70.0	25.107386	6.666667	36.805556	35.048265
chr1	5760000	5780000	.	3.647841	13.594672	0.0	73.809529	15.564312	47.777783	56.969691	27.044133
chr1	5780000	5800000	.	3.987348	10.365705	3.030303	38.956768	9.227628	14.549551	45.755011	27.788147
chr1	5800000	5820000	.	26.913145	38.41943	0.0	57.878791	33.951717	67.857143	58.55655	31.038662
chr1	5820000	5840000	.	15.804298	23.289805	8.746246	46.045753	22.020954	26.602183	45.277776	31.789507
chr1	5840000	5860000	.	11.692152	32.285774	7.445056	58.055556	19.971654	54.464288	39.328163	44.689147
chr1	5860000	5880000	.	10.981258	24.231939	7.896826	66.145837	21.008747	52.519381	61.125877	50.29744
chr1	5880000	5900000	.	4.567998	24.961837	13.647961	65.914288	29.613369	36.436783	49.841268	39.662167
chr1	5960000	5980000	.	3.454092	9.4916	12.727273	50.303027	36.583193	22.121209	37.2549	33.081312
chr1	5980000	6000000	.	10.086545	15.226199	20.370372	51.444447	26.206124	4.761905	37.5	24.800909
chr1	6000000	6020000	.	11.442048	33.659846	3.333332	32.628385	18.762465	24.731181	32.864358	26.570989
chr1	6020000	6040000	.	19.57453	85.105563	23.472221	55.668933	31.049779	82.638889	37.808644	63.929047
chr1	6040000	6060000	.	10.691511	79.19963	15.5	62.794118	22.08857	76.790128	54.479167	62.344019
chr1	6060000	6080000	.	3.295425	6.14659	7.029915	45.151509	14.392245	9.307358	39.34127	20.497663
chr1	6080000	6100000	.	1.979889	2.792444	0.3003	21.863943	15.63797	0.930233	39.766664	14.304851
chr1	6100000	6120000	.	2.301506	10.257198	4.545455	57.142863	10.888489	9.768008	52.884923	21.589779
chr1	6120000	6140000	.	5.958497	8.26776	11.456566	47.020674	14.159868	5.815604	53.878204	17.208064
chr1	6140000	6160000	.	17.843641	23.226951	14.0625	54.487181	19.613826	25.5	44.428106	22.394646
chr1	6160000	6180000	.	31.270945	43.170072	14.166665	70.833335	41.628504	42.608696	65.208333	69.574145
chr1	6200000	6220000	.	3.812636	28.793318	1.709401	14.848485	9.382622	9.122807	8.448204	11.357145
chr1	6220000	6240000	.	10.806952	92.150429	6.285714	54.455337	23.51664	71.709769	55.605327	59.676106
chr1	6240000	6260000	.	9.948729	93.497294	8.536583	68.292683	35.005184	63.730157	48.388889	71.011379
chr1	6260000	6280000	.	8.072526	69.22664	7.142857	66.018517	29.437855	53.070174	58.888887	62.469781
chr1	6280000	6300000	.	5.061137	12.153696	3.472221	45.238093	25.520158	3.030305	22.916665	26.40744
chr1	6300000	6320000	.	4.488085	8.455269	10.714286	45.5	24.763492	6.25	54.44444	34.663002
chr1	6320000	6340000	.	10.159897	18.332585	0.0	34.61538	41.173116	28.439144	43.766236	33.860366
chr1	6340000	6360000	.	1.446432	4.74621	7.619048	23.529412	19.670395	2.623906	17.464283	14.112926
chr1	6360000	6380000	.	3.817178	5.855	4.347826	71.929821	20.998003	1.975307	54.111113	21.401454
chr1	6400000	6420000	.	4.233854	10.246104	9.52381	28.571429	17.002379	2.083331	26.388888	21.097313
chr1	6440000	6460000	.	12.064218	90.381872	8.035714	18.269231	19.139597	91.481482	26.594202	55.651264
chr1	6460000	6480000	.	12.209281	68.6018	6.25	55.0	29.956502	80.234319	52.552081	62.774031
chr1	6480000	6500000	.	11.521962	95.034494	7.291669	39.0625	28.943957	86.750005	68.525638	58.548274
chr1	6500000	6520000	.	23.130259	95.476813	27.622265	61.283528	36.140385	82.624113	60.019842	68.211909
chr1	6520000	6540000	.	15.887375	96.862729	31.388892	63.333333	39.017315	79.102565	52.357145	64.653756
chr1	6560000	6580000	.	23.000528	94.556726	4.285714	39.583333	22.012755	80.128208	63.333333	72.269967
chr1	6580000	6600000	.	13.418244	93.537006	8.571429	70.22222	42.218482	76.777773	51.61905	67.300417
chr1	6600000	6620000	.	9.101168	95.919265	26.315789	64.509806	25.639452	85.763888	58.333337	62.346598
chr1	6620000	6640000	.	15.475157	96.663865	7.692308	22.222222	30.796365	85.0	26.190471	74.815788
chr1	6640000	6660000	.	12.415517	93.285039	27.450982	64.035089	26.621471	88.043478	44.147868	70.490352
chr1	6660000	6680000	.	10.755592	85.872359	3.90625	62.839507	22.773753	84.705885	48.839283	62.683055
chr1	6680000	6700000	.	28.096171	81.556396	0.0	NaN	39.179053	96.2963	NaN	76.728026
chr1	6700000	6720000	.	9.975982	90.121896	11.238096	68.181818	30.035674	85.897438	57.824075	68.099043
chr1	6740000	6760000	.	7.747153	68.503425	0.0	48.055558	23.347905	31.862747	53.72619	52.616431
chr1	6760000	6780000	.	7.171292	86.415436	11.538462	38.673471	22.931066	72.222227	25.0	53.961527
chr1	6780000	6800000	.	8.299865	82.586013	0.0	36.904757	37.267456	60.40476	34.83333	69.30762
chr1	6800000	6820000	.	10.478912	96.003761	30.128208	66.620367	36.818926	80.526316	68.888887	68.067008
chr1	6820000	6840000	.	8.951789	72.322909	4.788959	62.925171	22.814774	68.478261	69.306422	59.952805
chr1	6840000	6860000	.	7.865246	91.61129	0.0	78.571429	35.758514	77.472531	63.19445	70.226878
chr1	6860000	6880000	.	12.168968	90.949615	0.0	40.909091	20.341496	72.2549	48.313494	59.992134
chr1	6880000	6900000	.	10.786459	84.229605	18.518522	37.5	25.1303	80.158733	NaN	59.456546
chr1	6900000	6920000	.	11.558565	97.201905	5.0	38.888883	28.146869	68.181818	42.948715	75.858653
chr1	6920000	6940000	.	15.547698	96.023365	0.0	65.384615	39.624466	81.666664	68.465906	72.643357
chr1	6940000	6960000	.	9.987243	70.20232	6.481478	53.769839	24.474175	55.555557	47.619048	55.863015
chr1	6960000	6980000	.	11.179427	95.769908	0.0	65.98485	25.934702	67.505119	52.466664	67.734524
chr1	6980000	7000000	.	9.381511	54.533586	0.0	29.458453	22.270394	27.840137	52.18391	39.863351
chr1	7020000	7040000	.	12.47529	82.178374	2.083331	23.076923	22.001437	94.117647	22.222222	44.791367
chr1	7040000	7060000	.	19.634614	95.416177	3.571429	61.165848	31.050934	67.904763	67.772107	69.218642
chr1	7080000	7100000	.	6.399736	23.630202	2.380952	18.888889	7.594658	9.369917	13.468468	13.428256
chr1	7380000	7400000	.	8.83291	43.837302	0.757576	0.0	12.324344	6.66667	NaN	30.640891
chr1	7500000	7520000	.	15.270839	88.205851	0.0	0.0	16.383867	42.291663	NaN	64.541849
chr1	7560000	7580000	.	20.857691	96.081011	13.839281	61.784511	33.298948	68.75	51.041669	59.126206
chr1	7580000	7600000	.	21.13966	66.918503	0.0	66.666667	31.434213	79.573937	78.09524	68.294872
chr1	7600000	7620000	.	43.256552	63.193014	40.909091	87.074833	57.78351	73.076923	90.0	64.976075
chr1	7640000	7660000	.	4.841226	6.356651	11.363636	53.333333	17.508881	1.666665	55.681822	19.776205
chr1	7660000	7680000	.	10.145171	45.398528	20.512823	25.0	22.210433	15.151509	37.5	30.611113
chr1	7680000	7700000	.	7.411643	14.239023	14.285714	37.777783	24.73363	1.136364	36.80555	25.243439
chr1	7700000	7720000	.	39.11989	43.974264	35.869565	70.980394	53.49747	57.011493	89.506174	72.368121
chr1	7720000	7740000	.	4.741736	19.800693	0.0	66.071429	25.514301	26.25	35.294118	43.148906
chr1	7760000	7780000	.	1.688712	4.888777	0.0	20.0	22.991126	2.5641	44.318182	21.910497
chr1	7780000	7800000	.	11.750403	31.87709	3.636364	60.0	28.78367	32.196973	76.960782	46.95925
chr1	7800000	7820000	.	20.304861	44.356257	35.881694	52.5	38.957782	37.33333	55.902779	55.329078
chr1	7820000	7840000	.	15.252528	21.308241	23.076923	71.929826	30.277244	22.974538	51.785714	45.516286
chr1	7840000	7860000	.	8.802064	31.469409	10.714286	68.125	30.53509	89.333333	90.909091	59.460788
chr1	7860000	7880000	.	26.558741	47.285335	14.285714	82.051285	40.537632	68.840583	84.375	56.020051
chr1	7880000	7900000	.	12.148766	29.433741	14.285714	NaN	26.49122	2.5	50.0	30.742944
chr1	7900000	7920000	.	9.445389	18.407001	0.0	65.833337	22.998808	19.0625	NaN	33.94175
chr1	7940000	7960000	.	40.216593	49.047916	38.888889	NaN	42.771383	61.111108	38.461538	53.018721
chr1	8020000	8040000	.	29.71245	40.592909	0.0	44.444444	30.096376	42.3611	69.487177	59.276203
chr1	8040000	8060000	.	31.930794	51.505447	32.994984	54.545455	48.207452	73.53875	81.728396	80.235723
chr1	8060000	8080000	.	32.098272	47.963353	38.592593	54.333332	44.630593	73.395992	78.725488	67.506848
chr1	8080000	8100000	.	6.855585	9.531858	12.0	76.470588	23.647391	5.333332	72.678571	34.11172
chr1	8100000	8120000	.	6.307481	15.207022	0.0	26.785714	20.642762	25.238093	58.107145	35.4533
chr1	8120000	8140000	.	34.099404	44.112476	24.194679	36.842105	35.226521	34.37107	53.153151	50.864671
chr1	8140000	8160000	.	23.751651	31.02853	5.4085	26.091948	17.430905	46.212124	45.673077	44.114523
chr1	8160000	8180000	.	29.760899	62.051376	22.508742	NaN	32.468726	65.15873	61.09524	61.815691
chr1	8180000	8200000	.	24.778497	28.786183	14.259259	35.634919	20.840235	45.728087	47.037986	48.958716
chr1	8200000	8220000	.	16.31222	21.018785	4.830917	45.833333	14.484121	39.340658	38.888889	32.393489
chr1	8220000	8240000	.	7.594711	17.449741	3.333333	58.229169	11.111108	32.083329	56.458338	31.346154
chr1	8240000	8260000	.	15.72916	25.91031	9.4494	66.09375	11.044967	37.777779	68.3642	51.328987
chr1	8260000	8280000	.	6.165047	62.651851	16.145834	64.429015	26.589617	63.554996	51.898147	56.353852
chr1	8280000	8300000	.	6.80774	37.50811	9.150329	58.5034	17.944235	69.285714	56.894409	49.549995
chr1	8300000	8320000	.	11.676095	38.327746	13.466668	68.518519	29.002824	54.466668	66.198158	47.488073
chr1	8320000	8340000	.	8.688279	13.738799	0.0	61.111111	26.115041	24.935064	32.575773	46.547717
chr1	8340000	8360000	.	7.287974	12.292856	0.0	35.0	31.075845	27.77777	NaN	33.483634
chr1	8360000	8380000	.	9.051001	20.800262	6.25	36.25	22.698653	43.75	50.641023	41.199633
chr1	8400000	8420000	.	5.192061	11.311216	0.0	73.33334	33.696352	25.0	20.0	34.873626
chr1	8420000	8440000	.	3.508392	27.416546	9.615385	NaN	18.769564	50.0	49.358969	44.051725
chr1	8440000	8460000	.	3.745691	11.943255	6.25	75.128208	22.067161	22.108843	41.466668	22.637157
chr1	8480000	8500000	.	6.208492	19.129205	2.85714	50.769231	24.420524	17.166665	56.666667	29.779545
chr1	8500000	8520000	.	13.372286	26.928658	19.583334	50.465839	20.627903	65.047368	53.740603	48.885638
chr1	8520000	8540000	.	9.464936	27.283634	10.9375	55.006104	26.172638	28.824039	56.888893	41.214856
chr1	8540000	8560000	.	6.516955	30.545407	8.333333	63.736257	30.141221	43.66666	65.625	45.988242
chr1	8560000	8580000	.	10.554665	13.69281	1.5873	74.814817	28.993571	22.5	59.159665	36.435431
chr1	8580000	8600000	.	9.85363	19.280649	0.0	64.285714	24.017688	17.647059	50.530305	33.373367
chr1	8600000	8620000	.	3.279184	22.82905	0.0	47.685189	25.67445	28.571429	34.259256	45.447539
chr1	8620000	8640000	.	3.377684	6.313789	2.777775	52.272727	32.443783	0.0	47.5	14.903275
chr1	8640000	8660000	.	18.210277	39.017864	14.285714	100.0	33.304264	51.666667	38.194442	52.20058
chr1	8660000	8680000	.	21.14322	42.80137	0.0	73.33334	24.064257	14.285714	26.428571	34.271514
chr1	8680000	8700000	.	7.391453	41.39993	2.857143	NaN	27.342347	42.857143	70.0	45.321435
chr1	8700000	8720000	.	15.07703	43.683475	16.666667	82.773112	40.172993	46.875	37.7381	44.341298
chr1	8720000	8740000	.	13.770368	56.128806	20.079367	93.75	37.006718	69.230769	57.0	61.796235
chr1	8740000	8760000	.	7.556376	51.805624	0.0	NaN	31.081963	64.285714	56.66666	51.502086
chr1	8780000	8800000	.	40.140053	68.74707	44.791667	68.085109	32.383135	60.782312	68.72711	57.566424
chr1	8800000	8820000	.	6.745531	33.242678	2.790178	56.764706	16.745965	29.146341	47.556024	33.506927
chr1	8820000	8840000	.	13.521664	55.320077	0.0	43.75	18.066827	62.5	43.75	59.534106
chr1	8840000	8860000	.	2.396482	26.280918	0.0	38.88889	19.657155	31.875	50.0	26.17587
chr1	8880000	8900000	.	16.004261	64.928959	20.0	NaN	22.04864	50.0	NaN	52.08447
chr1	8920000	8940000	.	6.413821	47.780673	4.545455	28.9899	9.096456	46.595238	24.855074	33.168642
chr1	8940000	8960000	.	11.383473	42.739277	3.508771	42.441743	24.860325	41.738683	65.272729	46.965291
chr1	8960000	8980000	.	8.719683	86.67189	2.884615	60.54365	15.721909	74.339283	51.444443	62.094543
chr1	8980000	9000000	.	11.321417	97.462441	7.421878	44.940475	20.734797	75.989328	48.602152	67.689213
chr1	9000000	9020000	.	12.189446	83.372277	1.666665	57.648812	18.704528	50.595239	42.111107	55.550807
chr1	9020000	9040000	.	7.446016	88.552541	7.905139	71.465517	32.397397	75.231809	72.57293	71.92264
chr1	9040000	9060000	.	6.680904	83.797878	0.0	65.876188	6.636907	66.5625	54.38889	62.6584
chr1	9060000	9080000	.	6.115952	54.88006	0.0	47.5	28.64306	50.980388	40.0	57.952741
chr1	9080000	9100000	.	9.893782	65.474842	6.521739	67.625	22.392543	66.607143	52.947087	60.830965
chr1	9100000	9120000	.	7.818269	61.87262	16.666667	55.0	31.758975	23.809529	NaN	53.692773
chr1	9120000	9140000	.	9.966113	61.903967	10.185183	41.66667	27.33465	77.976193	73.33333	62.260706
chr1	9140000	9160000	.	7.883315	81.582054	0.0	67.830092	27.511717	69.444442	66.40476	72.560097
chr1	9160000	9180000	.	6.89635	63.40172	0.0	57.307685	36.55793	32.14285	47.727273	53.782787
chr1	9200000	9220000	.	6.069982	92.318011	0.0	34.722217	28.991614	88.888883	79.28571	63.605087
chr1	9220000	9240000	.	14.043745	84.137151	0.0	42.857143	28.80339	66.66667	59.166663	60.061067
chr1	9280000	9300000	.	1.342727	2.493437	0.0	21.428567	13.316732	2.22222	43.229163	19.406992
chr1	9320000	9340000	.	3.287789	12.325526	7.0303	40.0	27.464672	5.0	43.229169	32.45875
chr1	9340000	9360000	.	6.360862	18.842545	2.04969	66.080244	17.32528	27.916664	40.820104	27.180368
chr1	9360000	9380000	.	6.568599	23.290778	0.0	NaN	22.997333	9.090909	52.777789	36.490383
chr1	9400000	9420000	.	13.706512	66.76315	12.121209	56.66667	32.730506	74.444447	75.0	63.31783
chr1	9480000	9500000	.	14.393394	17.477192	4.7619	54.166667	26.45445	13.33334	56.111108	39.211008
chr1	9500000	9520000	.	16.195361	22.848685	3.33333	NaN	27.844105	0.0	19.047614	43.864825
chr1	9520000	9540000	.	11.506106	49.819881	19.693877	76.5745	28.588849	49.262674	39.892473	41.052098
chr1	9540000	9560000	.	4.488541	43.008729	2.439024	14.705882	11.543153	24.810608	6.972788	32.910971
chr1	9600000	9620000	.	2.784235	3.913408	0.0	43.69047	16.831344	18.181818	39.743585	18.935176
chr1	9620000	9640000	.	2.995781	3.956436	4.613095	40.724639	14.628257	1.626983	30.362635	14.800277
chr1	9640000	9660000	.	1.945003	4.540135	0.0	19.047617	13.23194	11.111111	56.818182	18.826642
chr1	9680000	9700000	.	6.572614	74.9912	12.5	NaN	15.747521	0.0	NaN	38.187661
chr1	9700000	9720000	.	1.624187	5.973754	6.122449	34.004327	6.645661	1.797384	38.255812	14.554126
chr1	9740000	9760000	.	1.96959	22.884872	0.0	36.946782	7.158442	20.129868	22.916667	16.05598
chr1	9760000	9780000	.	1.943627	12.611585	6.451616	57.051281	20.674977	9.259261	31.313136	22.379854
chr1	9780000	9800000	.	1.645071	2.011831	6.716418	24.892293	6.301603	2.272727	27.842712	5.926437
chr1	9800000	9820000	.	1.447193	3.193383	3.846154	41.176471	16.902337	3.125	18.861788	14.993339
chr1	9820000	9840000	.	2.932674	4.448335	7.619047	40.789474	21.11324	1.960782	37.179485	15.812569
chr1	9840000	9860000	.	1.966317	3.414545	0.0	16.666667	11.089632	2.083338	16.666667	14.15526
chr1	9860000	9880000	.	2.53023	8.779417	12.0	36.153846	25.997263	2.777778	34.686145	20.490253
chr1	9880000	9900000	.	3.218927	6.403209	3.205128	41.167435	19.746657	5.381944	36.696556	19.03186
chr1	9900000	9920000	.	2.848491	4.602479	2.232142	33.166667	12.023243	5.289854	40.864197	19.398881
chr1	9920000	9940000	.	5.626551	51.131066	0.0	52.117116	26.903612	48.000003	44.044717	40.318214
chr1	9940000	9960000	.	1.297921	7.103303	0.54945	13.333333	9.680681	3.991596	9.252872	13.215769
chr1	9960000	9980000	.	6.066884	45.072907	0.0	22.032192	10.681599	27.408728	32.863757	31.460842
chr1	9980000	10000000	.	10.415806	18.686548	13.685716	48.636364	23.271544	21.73913	50.160254	20.227075
chr1	10000000	10020000	.	2.764292	10.030777	0.0	21.111113	10.872873	0.0	21.428571	15.39023
chr1	10960000	10980000	.	11.71196	60.356905	0.0	13.888889	14.231276	50.833338	38.888889	66.783654
chr1	10980000	11000000	.	12.043159	13.125399	2.777778	28.860033	9.798413	10.344828	21.428571	19.45753
chr1	11000000	11020000	.	2.239489	10.514342	0.0	68.484845	17.477321	19.696973	44.16666	28.68131
chr1	11020000	11040000	.	19.249816	25.034209	17.829669	53.645831	27.071473	34.706958	57.916665	30.577654
chr1	11040000	11060000	.	6.64839	22.70745	9.4276	71.428571	40.406467	11.666667	68.75	39.435014
chr1	11060000	11080000	.	6.392415	40.462008	27.827383	80.0	29.025177	55.0	69.230769	54.250084
chr1	11080000	11100000	.	10.771621	38.222219	2.352941	45.46875	29.437847	50.86111	44.956142	48.799251
chr1	11100000	11120000	.	4.056391	37.049133	7.8125	65.384615	24.947215	49.074078	44.155845	60.613178
chr1	11120000	11140000	.	4.172318	33.471967	3.871466	50.185186	19.716947	34.361702	58.21528	43.439895
chr1	11200000	11220000	.	4.815608	38.391603	0.0	59.110106	27.689295	23.039218	45.129864	49.523759
chr1	11220000	11240000	.	17.7652	52.779746	21.538462	80.729169	28.744778	52.678569	56.349207	49.467522
chr1	11240000	11260000	.	5.605945	38.106081	3.050397	69.59259	17.179487	39.083333	48.648649	45.471985
chr1	11260000	11280000	.	14.853133	76.288396	12.611112	65.909093	35.436675	74.613884	63.391849	69.703228
chr1	11280000	11300000	.	11.209694	88.573128	13.260867	52.963663	22.011338	76.161616	48.154762	63.659217
chr1	11300000	11320000	.	19.730287	47.260789	2.027027	69.484129	20.887441	45.999165	64.230769	49.722569
chr1	11320000	11340000	.	11.182074	59.214152	10.256032	20.279665	11.773183	39.699076	19.902756	29.890584
chr1	11340000	11360000	.	6.984755	67.857173	13.725482	75.0	23.205504	66.428571	65.714286	55.735655
chr1	11360000	11380000	.	37.570221	71.584105	19.982178	57.951277	34.051487	64.83871	57.758702	50.509085
chr1	11380000	11400000	.	7.152946	50.373311	10.101009	55.092594	19.655552	47.960069	55.15873	44.314065
chr1	11400000	11420000	.	0.74723	2.645653	3.631685	40.853659	16.237612	4.516214	41.023812	19.887478
chr1	11420000	11440000	.	8.588604	73.441613	5.054946	58.518519	28.227298	65.977546	57.200856	51.525291
chr1	11480000	11500000	.	31.863208	65.212361	15.897431	68.333335	52.072375	78.333335	77.536239	65.953768
chr1	11500000	11520000	.	6.624417	56.788132	2.083333	44.736842	32.161379	41.666667	60.342856	46.780976
chr1	11520000	11540000	.	17.414866	38.115692	10.833335	69.696973	34.692252	51.797618	45.670196	50.251184
chr1	11760000	11780000	.	9.498731	9.338553	7.142854	55.238088	21.057348	6.766916	48.230825	33.935088
chr1	11780000	11800000	.	5.439739	12.23454	7.638892	45.370373	33.649617	39.629628	39.230769	46.951348
chr1	11800000	11820000	.	11.440119	25.887916	1.041669	77.948715	24.536928	58.020834	69.34524	55.929015
chr1	11820000	11840000	.	8.239045	21.011078	16.078429	55.303036	39.541227	27.114847	69.888887	51.852309
chr1	11840000	11860000	.	10.813954	40.742307	13.0	74.789918	40.692708	71.594204	62.037033	56.127584
chr1	11860000	11880000	.	18.726699	69.084733	8.666668	71.031742	28.696516	74.871796	69.642857	73.104175
chr1	11880000	11900000	.	34.082288	58.784804	3.333333	NaN	50.496981	62.5	68.333329	62.114511
chr1	11900000	11920000	.	4.921572	25.059412	11.111111	77.71428	19.750537	48.181818	75.555556	52.029285
chr1	11920000	11940000	.	3.506712	8.270974	6.818182	66.666669	27.918826	16.049381	53.921571	29.191548
chr1	11940000	11960000	.	27.136603	43.622477	22.450976	77.19048	34.688726	44.068626	68.611113	41.087205
chr1	11960000	11980000	.	12.74519	17.589088	2.083337	28.571429	20.409847	17.692308	52.0	28.707224
chr1	12120000	12140000	.	4.255021	73.840889	0.0	22.44047	19.185873	57.142864	47.023808	48.770887
chr1	12140000	12160000	.	10.22629	81.743436	11.0	80.827068	30.648495	70.492427	66.966668	59.034362
chr1	12160000	12180000	.	13.564416	95.568928	14.943021	53.540407	25.899661	86.666667	46.031749	68.781464
chr1	12380000	12400000	.	6.019711	13.18708	0.0	64.285714	37.158221	8.333333	33.333327	22.674108
chr1	12680000	12700000	.	1.896293	14.114485	11.111111	NaN	9.926612	0.0	20.0	21.941429
chr1	12700000	12720000	.	5.092149	45.575146	7.455195	41.454246	18.393745	35.89372	35.900048	35.418687
chr1	12720000	12740000	.	11.403558	79.488678	12.085539	59.459459	19.646958	72.427535	50.40064	57.80617
chr1	12740000	12760000	.	10.500883	88.145934	7.407411	NaN	27.038106	81.346154	38.888883	70.335775
chr1	12920000	12940000	.	4.893927	35.42528	0.0	40.625	22.817006	0.0	80.416663	33.655882
chr1	12940000	12960000	.	2.455192	13.624181	7.142857	85.555553	34.927664	0.0	67.631579	39.145619
chr1	12960000	12980000	.	3.824678	6.798002	3.448276	40.884357	19.244688	2.586207	35.424106	19.805324
chr1	12980000	13000000	.	3.081441	6.031618	2.437108	13.294574	8.111688	8.490566	9.379084	9.64451
chr1	13000000	13020000	.	10.296576	81.612531	3.0	39.047617	11.67738	56.308508	29.84375	43.776686
chr1	13020000	13040000	.	8.615267	72.641283	2.777778	46.666663	21.495197	44.130435	27.352938	45.428693
chr1	13040000	13060000	.	3.198914	6.034116	5.985915	35.078615	16.24196	2.111111	25.890805	16.517326
chr1	13060000	13080000	.	4.81928	18.677686	4.733476	23.599033	15.628675	25.100606	26.940836	17.576148
chr1	13080000	13100000	.	6.518656	57.417182	1.034804	29.805555	11.793435	29.289604	35.03876	31.831025
chr1	13100000	13120000	.	3.158502	26.226763	0.333334	28.145125	8.444413	17.02381	28.550061	25.313317
chr1	13120000	13140000	.	1.358244	7.958751	2.106919	15.186404	6.454872	1.318182	18.834951	12.109429
chr1	13140000	13160000	.	10.143858	96.330045	3.785227	19.791667	16.03238	86.783853	36.844294	61.549923
chr1	13160000	13180000	.	10.115069	98.010188	4.545455	40.0	22.820499	86.842105	35.589827	59.680217
chr1	13180000	13200000	.	9.69239	85.300273	2.564103	48.496764	21.267022	91.203704	48.192048	60.670032
chr1	13200000	13220000	.	5.8253	65.737716	7.623855	40.131579	16.279166	60.629803	43.684205	43.314013
chr1	13220000	13240000	.	9.74686	95.468886	0.377358	39.124545	13.606078	86.407205	36.865672	56.995492
chr1	13240000	13260000	.	7.083126	86.479095	1.075269	36.589743	17.06977	68.431855	33.480518	51.593147
chr1	13260000	13280000	.	8.629355	97.30363	0.0	73.712123	24.479892	85.15625	44.81859	70.852914
chr1	13280000	13300000	.	6.453609	95.36326	2.777778	59.616756	26.096206	89.953541	64.406908	70.791317
chr1	13300000	13320000	.	9.656894	87.471733	1.111111	73.137255	22.467219	82.723881	66.201466	63.51277
chr1	13320000	13340000	.	6.304427	93.688374	0.0	44.444447	20.366592	83.333339	64.912284	58.756981
chr1	13340000	13360000	.	11.099475	96.783113	1.449275	57.251243	21.154638	85.341365	35.697517	58.482636
chr1	13360000	13380000	.	3.201942	31.853929	1.465721	24.555555	10.469497	42.011494	18.43254	22.235814
chr1	13380000	13400000	.	1.57596	3.008851	0.066845	34.557538	16.361476	2.69953	29.033816	15.414824
chr1	13400000	13420000	.	3.494126	41.339596	0.0	20.512823	16.978971	32.291667	17.948719	45.451473
chr1	13420000	13440000	.	10.227315	53.978225	12.5	61.923077	17.876091	47.534723	56.101411	41.383667
chr1	13440000	13460000	.	12.891272	57.949976	12.0	70.833333	25.073154	43.817203	67.267574	48.729367
chr1	13460000	13480000	.	19.318239	25.320522	24.796749	54.250253	29.086065	23.484848	55.520833	35.426634
chr1	13480000	13500000	.	4.414374	3.118267	2.272727	22.916667	11.783228	1.0	40.656567	14.318208
chr1	13500000	13520000	.	15.449638	28.333027	10.144926	65.714286	26.528767	49.810607	67.5	40.486747
chr1	13520000	13540000	.	3.368306	3.387383	1.970443	14.489796	14.468804	3.658537	14.322034	13.283952
chr1	13540000	13560000	.	32.719071	41.834359	8.333333	80.0	41.262895	38.533336	87.0	49.25814
chr1	13560000	13580000	.	7.527962	82.796907	0.0	63.28363	29.312292	64.444443	26.860119	59.886069
chr1	13580000	13600000	.	3.972145	32.089385	6.788249	24.791667	10.763305	6.038646	22.866666	26.569098
chr1	13600000	13620000	.	23.132249	35.995881	46.578738	25.850338	30.988975	46.407562	12.268519	25.556369
chr1	13620000	13640000	.	8.649521	74.959555	9.876544	18.95161	19.750154	42.929294	18.771045	49.348082
chr1	13640000	13660000	.	6.263528	41.19524	2.29885	37.401249	19.216039	20.767196	37.504407	25.140271
chr1	13660000	13680000	.	2.003321	3.252401	1.739619	23.103448	15.999256	0.0	20.396341	10.812099
chr1	13720000	13740000	.	10.249902	65.298807	0.0	75.0	19.018787	68.148144	NaN	70.114511
chr1	13740000	13760000	.	9.845751	95.875748	7.843138	54.166671	25.354342	87.82051	50.453927	65.578418
chr1	13760000	13780000	.	21.399087	93.483626	13.142079	50.444019	16.28263	82.725694	37.331155	65.485441
chr1	13780000	13800000	.	7.599561	50.625865	5.020081	37.184686	13.137007	36.755189	37.697222	37.312864
chr1	13800000	13820000	.	32.5823	88.176071	3.522457	56.155084	25.172495	81.859809	54.07005	70.083492
chr1	13820000	13840000	.	14.406775	82.924314	11.322752	48.027211	26.453221	80.675678	53.869043	64.657424
chr1	13840000	13860000	.	5.548176	69.957268	0.757575	36.290316	14.433536	35.485348	39.776333	55.604564
chr1	13860000	13880000	.	9.623561	82.452486	0.0	60.47619	23.159412	87.535018	54.827586	60.04043
chr1	13880000	13900000	.	11.556759	79.146475	10.833336	67.630209	26.822209	73.611113	50.177046	48.932081
chr1	13900000	13920000	.	5.335402	62.645276	0.0	62.044537	21.417156	72.878791	42.036124	53.813535
chr1	13920000	13940000	.	7.06962	93.031408	19.047614	NaN	27.425931	71.428571	66.666663	60.32815
chr1	13940000	13960000	.	26.733987	93.455315	32.5	92.85715	33.784665	97.142857	80.0	67.637273
chr1	13980000	14000000	.	16.454318	95.989625	1.28205	61.515153	23.051943	72.807016	72.242882	75.655539
chr1	14000000	14020000	.	10.460597	85.893134	3.968255	60.685943	20.952925	67.816444	45.96399	63.985274
chr1	14020000	14040000	.	17.459571	73.051372	10.196079	57.107844	29.551625	79.346403	48.829367	62.55811
chr1	14040000	14060000	.	6.508275	91.261133	0.0	77.5	32.851093	83.7963	43.33334	63.650736
chr1	14220000	14240000	.	6.926048	91.084194	2.105263	64.393936	28.179261	74.242427	48.824788	50.922077
chr1	14240000	14260000	.	9.123716	95.388778	6.521739	55.263158	26.698358	80.172414	59.090909	63.558306
chr1	14260000	14280000	.	10.739621	93.205129	16.666667	85.0	19.874783	80.0	NaN	53.379387
chr1	14280000	14300000	.	8.344916	97.482814	3.358843	33.333333	17.860785	76.195543	27.777777	54.129436
chr1	14300000	14320000	.	3.259818	28.516136	1.785714	20.454545	19.504222	15.232974	28.218126	23.593065
chr1	14320000	14340000	.	12.105173	64.896601	30.0	60.555558	26.978849	65.443128	66.206353	63.312415
chr1	14340000	14360000	.	6.454161	44.654209	5.165289	69.564629	21.595999	48.596491	42.672955	42.877149
chr1	14360000	14380000	.	10.943409	72.32206	6.666668	50.837438	22.319785	75.838555	54.092266	62.778476
chr1	14380000	14400000	.	7.631253	71.936602	20.192308	61.21795	26.44328	69.645061	70.208331	74.299597
chr1	14400000	14420000	.	2.291215	19.495504	4.0	73.095241	24.680331	10.101009	48.337218	28.4278
chr1	14420000	14440000	.	7.558597	44.537405	3.26087	40.238094	25.936677	43.133332	36.819729	38.345915
chr1	14440000	14460000	.	9.759934	18.735218	35.416662	NaN	26.991115	40.384615	20.0	38.9207
chr1	14460000	14480000	.	2.086732	5.967419	0.0	38.404931	16.453932	7.843135	50.55555	19.026201
chr1	14480000	14500000	.	3.487751	3.572878	12.5	25.0	14.733337	5.00001	25.0	15.363413
chr1	14500000	14520000	.	1.087105	1.854385	7.142857	4.166662	10.306543	2.777778	NaN	8.507165
chr1	14520000	14540000	.	7.567184	8.609016	0.0	NaN	19.800794	8.333333	75.0	24.178227
chr1	14560000	14580000	.	1.468286	3.213223	0.0	15.0	28.091668	0.0	71.153846	32.509658
chr1	14580000	14600000	.	1.680988	6.279378	6.153846	34.766311	21.590644	0.0	40.476195	21.058556
chr1	14600000	14620000	.	5.327812	11.75426	10.0	49.007933	19.315605	16.666667	28.3201	26.333553
chr1	14620000	14640000	.	3.309359	7.194278	0.0	48.333333	25.90983	0.4329	55.777777	24.101304
chr1	14640000	14660000	.	8.50377	29.58853	0.653594	35.897438	21.321203	43.659417	44.393941	43.244438
chr1	14660000	14680000	.	11.813026	89.869023	0.925926	70.138894	23.626111	80.208333	53.571427	58.678608
chr1	14720000	14740000	.	5.284226	24.054207	2.272727	29.761909	19.606864	4.166663	25.980388	27.745597
chr1	14740000	14760000	.	0.953202	2.496358	1.886792	27.367423	10.021018	4.153005	22.487563	8.566204
chr1	14760000	14780000	.	3.687567	2.852365	3.263403	61.394561	20.902533	1.931818	50.483871	22.876661
chr1	14780000	14800000	.	2.419782	3.405457	6.66667	37.142857	23.015789	4.545455	52.777783	32.316416
chr1	14800000	14820000	.	6.033243	20.4766	5.882353	43.421053	25.870803	5.882353	44.117647	31.393145
chr1	14820000	14840000	.	11.28985	49.246565	8.75	68.137253	28.1896	29.55556	56.424466	42.125005
chr1	14840000	14860000	.	6.130525	14.791493	6.190475	58.690479	25.740662	33.759397	47.506496	38.643969
chr1	14860000	14880000	.	9.900765	57.975973	4.301908	42.559525	26.365076	56.32381	63.696582	46.466319
chr1	14880000	14900000	.	10.964456	97.40659	24.928016	55.077429	22.12213	84.991163	57.924528	63.203121
chr1	14900000	14920000	.	8.806482	69.350957	7.5	59.090909	26.392849	80.0	39.285714	44.306237
chr1	15100000	15120000	.	0.972075	2.865758	0.0	77.777778	26.863893	0.0	77.777778	23.064625
chr1	15120000	15140000	.	1.061999	2.347103	0.0	61.111108	21.069379	0.0	54.33333	21.497783
chr1	15140000	15160000	.	2.636216	5.430672	11.740559	33.695652	24.680288	1.523809	22.777777	14.97746
chr1	15160000	15180000	.	17.460175	26.651839	33.333333	66.666667	35.685871	33.333333	83.333333	43.942351
chr1	15180000	15200000	.	4.348457	31.960821	0.0	NaN	23.982128	27.272727	87.5	26.825977
chr1	15200000	15220000	.	1.834486	31.764735	1.0	70.83333	27.842828	23.0	49.603179	36.651374
chr1	15240000	15260000	.	2.106814	1.906721	0.0	64.583333	20.259963	0.0	61.111111	28.201843
chr1	15260000	15280000	.	7.018638	9.037899	27.037039	40.909091	25.447149	6.481481	32.716048	19.189746
chr1	15280000	15300000	.	4.173536	37.372907	0.0	18.854167	12.255947	15.238095	35.47052	30.904455
chr1	15300000	15320000	.	10.379642	93.381651	3.269231	42.982453	19.042433	81.956522	45.892857	60.303404
chr1	15320000	15340000	.	10.008587	91.426593	0.54945	54.629633	27.31675	82.870369	59.333332	61.01029
chr1	15380000	15400000	.	9.895952	94.295237	2.34375	50.757582	23.699726	68.888887	51.666667	62.904585
chr1	15400000	15420000	.	5.129381	81.034099	0.0	54.330362	29.339252	47.333335	55.714286	58.554349
chr1	15420000	15440000	.	8.126991	95.570125	6.172841	45.659722	33.091371	92.042127	61.03968	70.357627
chr1	15440000	15460000	.	5.204	94.246595	4.188947	60.86111	24.093105	70.630256	52.936509	53.658937
chr1	15460000	15480000	.	8.157302	61.161777	5.119047	56.735536	21.779987	58.75	54.517373	46.1655
chr1	15480000	15500000	.	12.459911	57.470671	11.764706	42.22222	27.409267	74.66667	56.666667	54.273889
chr1	15500000	15520000	.	5.784579	39.033371	0.0	46.428571	25.147707	18.75	52.777775	30.809199
chr1	15520000	15540000	.	13.162548	51.096796	14.1653	64.504503	22.812706	59.23115	69.11039	50.522525
chr1	15540000	15560000	.	3.662228	26.191277	3.623189	36.408306	16.36413	8.242424	31.49524	24.640792
chr1	15560000	15580000	.	6.379482	41.122634	1.851852	60.526316	21.046442	22.559521	33.908048	40.122209
chr1	15580000	15600000	.	3.62966	30.025728	0.0	43.571431	30.486432	4.888887	49.824017	37.830925
chr1	15600000	15620000	.	5.270267	19.36405	20.0	60.416662	25.804906	21.929826	50.955027	35.01067
chr1	15620000	15640000	.	5.794255	44.330725	0.0	37.128204	18.969279	17.126438	37.777778	38.623069
chr1	15640000	15660000	.	1.873443	6.049364	0.314466	25.821184	8.760279	1.929825	12.998306	9.269835
chr1	15660000	15680000	.	10.442721	67.923214	0.0	60.185181	25.874267	46.825395	37.896825	58.401599
chr1	15680000	15700000	.	7.996436	84.537424	5.555556	76.217954	26.585471	71.909722	66.157406	57.049954
chr1	15700000	15720000	.	5.860569	12.685089	6.547618	58.492062	15.530301	9.306555	55.134406	22.082951
chr1	15720000	15740000	.	4.221974	5.577027	0.0	70.370378	30.393849	0.0	75.0	35.125489
chr1	15740000	15760000	.	11.442059	17.692219	15.584409	75.0	29.463355	10.0	62.477952	27.775661
chr1	15760000	15780000	.	11.941833	13.345873	17.2549	66.161618	43.25934	10.0	63.333333	30.745867
chr1	15780000	15800000	.	4.72536	3.612387	0.510204	46.652659	23.048598	0.0	45.451126	15.255838
chr1	15800000	15820000	.	12.083991	43.285817	9.959935	28.032581	16.677452	25.436945	21.324785	22.392274
chr1	15820000	15840000	.	17.743449	96.056672	16.923437	57.44318	22.594478	74.791208	38.194769	63.51586
chr1	15840000	15860000	.	12.033536	93.891417	2.22222	35.714286	33.23317	93.846154	25.980394	57.974781
chr1	15860000	15880000	.	14.713198	35.102739	14.965986	56.018517	24.08573	42.647059	59.064326	39.607665
chr1	15880000	15900000	.	8.661514	94.162381	2.472525	55.873018	16.669428	98.363636	54.196429	69.602016
chr1	15900000	15920000	.	12.017481	63.522145	2.857143	66.388889	31.101042	59.541061	56.980518	53.682292
chr1	15940000	15960000	.	3.205413	10.845736	13.75	NaN	34.603532	11.688309	43.44444	27.716024
chr1	15960000	15980000	.	5.413366	10.736408	9.375	63.578429	32.680477	15.816326	61.944445	40.864175
chr1	15980000	16000000	.	2.962991	8.65654	4.347826	45.614032	18.319904	17.037037	42.318839	25.822345
chr1	16000000	16020000	.	4.25113	17.9484	7.727273	75.952379	21.852607	16.4	17.708338	27.9376
chr1	16020000	16040000	.	10.338278	16.258319	6.746031	49.180512	14.838941	30.187073	61.903324	36.15606
chr1	16040000	16060000	.	4.787298	5.442364	1.413503	52.669756	19.696263	10.422335	48.754271	21.249117
chr1	16060000	16080000	.	4.147841	20.691122	0.0	26.096489	18.714523	1.086957	39.473684	27.481294
chr1	16080000	16100000	.	5.449783	65.260102	0.0	56.25	7.54076	10.0	33.333314	40.549448
chr1	16100000	16120000	.	4.016299	36.476671	0.0	23.550724	8.155291	39.705882	22.5	22.699362
chr1	16120000	16140000	.	10.385257	95.294017	3.846154	41.666665	16.885548	85.714286	44.565217	58.894002
chr1	16140000	16160000	.	10.524052	77.132201	4.848485	35.112044	20.994797	86.196582	28.760682	58.948614
chr1	16160000	16180000	.	5.72574	43.125637	7.692308	15.384615	15.222662	52.7451	18.33334	37.651014
chr1	16220000	16240000	.	7.551891	91.975196	0.0	14.0	21.089471	80.833337	37.5	64.094279
chr1	16240000	16260000	.	8.952556	85.604621	1.136364	36.923077	27.289836	81.30952	38.566668	60.065508
chr1	16260000	16280000	.	7.18681	65.907168	3.306878	49.291386	21.66653	77.044025	38.243559	56.745846
chr1	16280000	16300000	.	7.483097	63.343062	7.085712	63.825755	21.045669	75.0	45.008822	50.493016
chr1	16300000	16320000	.	15.021949	79.955988	3.703704	66.944443	28.610692	91.666671	52.723808	56.735397
chr1	16320000	16340000	.	11.855135	83.444935	8.333333	62.5	31.868407	71.33333	50.0	64.680335
chr1	16340000	16360000	.	11.192849	91.936312	0.0	NaN	33.863188	63.888883	NaN	68.751313
chr1	16420000	16440000	.	17.528586	93.596702	0.0	63.541662	39.268248	100.0	NaN	74.178532
chr1	16480000	16500000	.	9.370438	96.453667	0.0	NaN	32.53848	95.2381	62.66666	77.758008
chr1	16500000	16520000	.	3.984771	45.093227	0.0	4.545455	17.907622	8.333333	24.603171	53.016526
chr1	16540000	16560000	.	8.1591	67.29094	9.090909	39.898986	21.028226	47.348486	34.615388	49.528269
chr1	16560000	16580000	.	10.490713	92.232932	0.0	79.464292	26.799646	67.401962	59.658518	69.680765
chr1	16580000	16600000	.	9.204682	92.56858	1.333335	66.269843	31.172033	80.555556	79.824558	70.40749
chr1	16600000	16620000	.	6.500926	35.24732	0.0	6.666667	12.832839	24.242427	NaN	24.495469
chr1	16620000	16640000	.	2.788283	5.81577	0.0	34.523814	18.559572	3.125	26.54762	20.480139
chr1	16640000	16660000	.	4.532224	40.372646	0.0	18.971428	13.249244	16.222224	44.682538	25.965025
chr1	16660000	16680000	.	6.99444	45.999056	5.037879	30.508365	17.069886	26.705426	25.649902	33.668011
chr1	16680000	16700000	.	8.105872	52.316313	1.356588	40.077479	12.647545	56.051587	43.477091	38.851985
chr1	16700000	16720000	.	17.318764	49.775708	17.215743	34.178187	18.31803	63.486394	44.091707	47.218122
chr1	16720000	16740000	.	16.405086	50.76399	21.428571	63.465608	33.338425	43.888887	52.41379	51.676693
chr1	16740000	16760000	.	17.996688	36.172508	18.75	NaN	19.927292	69.285714	43.6	33.660233
chr1	16760000	16780000	.	12.400133	20.979955	3.571429	51.491232	28.374928	24.603171	45.079363	33.818403
chr1	16780000	16800000	.	4.758118	18.077737	12.5	35.714286	20.548286	11.90476	69.0	28.229203
chr1	17260000	17280000	.	5.652407	18.692706	5.90476	81.481483	21.087808	15.37267	57.727273	27.327064
chr1	17280000	17300000	.	1.228299	7.512781	0.0	49.030304	3.040402	12.444443	55.555553	27.752711
chr1	17300000	17320000	.	3.529855	30.877018	0.0	61.65675	20.679183	14.137931	56.9663	33.022739
chr1	17320000	17340000	.	4.580806	22.001213	0.0	54.370373	30.357647	19.230769	71.732807	29.160077
chr1	17380000	17400000	.	5.228059	9.225765	7.407406	51.492067	34.466312	7.933332	48.395063	27.716495
chr1	17400000	17420000	.	10.325299	21.009382	4.545455	54.166667	15.97943	16.987181	30.274731	33.048433
chr1	18040000	18060000	.	5.948517	7.193813	5.555558	23.809521	8.965342	29.166667	22.77778	20.147488
chr1	18080000	18100000	.	21.186101	21.912112	11.363636	34.260912	28.066669	34.777462	85.978833	50.179736
chr1	18100000	18120000	.	8.15508	12.997349	2.22222	45.614037	26.667474	30.476193	30.357143	39.850765
chr1	18120000	18140000	.	2.512389	6.439197	3.225806	47.619048	20.434182	16.369046	41.410254	30.465805
chr1	18140000	18160000	.	7.618078	13.288077	10.0	56.25	26.442758	16.923077	53.7996	31.133819
chr1	18500000	18520000	.	18.805381	22.133538	0.0	NaN	28.177218	21.875	59.16666	38.583481
chr1	18520000	18540000	.	8.663518	16.745551	0.0	53.571425	37.919692	22.222217	57.070709	21.268254
chr1	18540000	18560000	.	3.158141	10.970381	0.909091	43.333333	22.129383	5.882353	36.111108	24.709642
chr1	18560000	18580000	.	2.918417	4.879595	1.5873	50.94276	17.09157	2.941176	58.123253	24.3274
chr1	18580000	18600000	.	5.643133	21.935186	2.098767	29.166665	23.837444	30.860216	38.764366	35.169894
chr1	18600000	18620000	.	8.178601	80.814061	0.0	73.214286	21.838622	87.5	57.77778	61.051022
chr1	18620000	18640000	.	11.660402	94.002109	5.769231	77.111113	19.4807	71.071429	35.217391	51.666557
chr1	18640000	18660000	.	5.653512	39.753005	2.647783	38.279568	7.895948	27.546296	64.732374	56.926286
chr1	18660000	18680000	.	8.237187	65.270617	6.774194	48.626373	16.335197	69.444445	52.777779	45.486687
chr1	18680000	18700000	.	10.770795	71.113728	4.351853	33.118277	25.730635	53.194446	49.767442	63.748297
chr1	18700000	18720000	.	9.783789	57.328004	0.0	53.921571	29.705882	55.0	58.072913	41.127735
chr1	18720000	18740000	.	2.864939	6.790576	3.846154	59.210526	26.704964	11.538462	55.952381	27.53885
chr1	18760000	18780000	.	8.712517	12.627399	8.562271	45.123456	16.192237	8.910258	56.833333	20.932498
chr1	18780000	18800000	.	8.550214	86.830749	7.634406	51.704545	28.660307	59.0	53.502885	58.718275
chr1	18800000	18820000	.	13.773416	91.381975	7.142857	69.607841	37.617842	88.888889	71.296294	75.349722
chr1	18820000	18840000	.	10.258801	90.997745	0.0	80.0	40.400361	73.333336	38.717946	64.799803
chr1	18840000	18860000	.	9.627452	59.514659	6.25	37.037033	27.031378	45.555553	42.857143	50.202868
chr1	18860000	18880000	.	6.941271	53.46716	11.904762	66.2963	25.633875	45.380954	54.824563	43.980886
chr1	18880000	18900000	.	6.687918	32.428787	4.691876	69.285717	21.126777	27.9321	45.333332	36.940042
chr1	18900000	18920000	.	2.122705	16.520485	0.0	35.0	14.299934	3.571429	43.529412	28.010843
chr1	18920000	18940000	.	8.274895	38.726379	0.0	28.571429	23.890205	8.333325	51.428571	32.581934
chr1	19120000	19140000	.	3.552108	21.128111	5.555556	24.615385	21.053045	18.137253	43.33333	30.373305
chr1	19140000	19160000	.	2.501829	29.688225	1.785714	45.957557	21.241512	28.267477	53.993764	28.334003
chr1	20500000	20520000	.	4.381756	14.750704	0.63492	58.797053	18.722701	23.50575	34.648542	27.472263
chr1	20520000	20540000	.	8.457869	33.898169	5.392156	39.062496	24.290209	49.040403	52.779837	43.970143
chr1	20540000	20560000	.	2.499519	15.17037	1.72117	66.505795	23.364093	19.072251	56.959562	35.031458
chr1	20600000	20620000	.	1.402105	2.461643	0.0	50.641031	18.211882	2.631579	47.04154	17.953318
chr1	20620000	20640000	.	1.546455	5.924488	0.0	52.619043	34.605882	1.25	47.5	32.337084
chr1	20640000	20660000	.	5.589136	7.201132	7.894737	100.0	33.03473	2.173913	35.583335	30.813063
chr1	20660000	20680000	.	2.219183	2.462981	0.0	83.333332	28.432587	10.344828	63.098729	28.810624
chr1	20760000	20780000	.	7.003345	26.209172	10.211864	46.85501	22.57049	18.197708	42.301588	35.950666
chr1	20780000	20800000	.	6.466547	69.489145	1.612903	31.894233	16.976074	33.506291	35.242424	42.954119
chr1	20800000	20820000	.	10.091134	92.282289	5.971953	50.575615	22.724806	89.721871	36.757802	71.109048
chr1	20860000	20880000	.	6.240411	53.680603	6.640625	50.4386	16.680563	48.464913	39.403564	39.605897
chr1	20880000	20900000	.	2.1204	2.498413	0.804438	27.310294	9.580118	1.833333	29.494708	12.383096
chr1	20900000	20920000	.	1.994983	2.728287	0.666667	28.375002	18.214064	2.083333	19.203431	18.824054
chr1	20920000	20940000	.	2.409773	5.274406	3.352309	40.040554	15.977586	4.040404	46.612905	22.574624
chr1	20940000	20960000	.	2.029724	7.260701	1.818182	55.608975	14.936667	1.597223	46.765534	19.872021
chr1	20960000	20980000	.	8.606129	80.142504	6.084657	39.9	28.023671	84.444447	55.282311	65.937479
chr1	20980000	21000000	.	9.426342	79.804556	6.088153	49.815704	28.609171	78.297102	30.730518	65.469099
chr1	21000000	21020000	.	17.513216	97.054109	21.08832	46.324043	25.443368	97.058271	45.887517	66.519735
chr1	21020000	21040000	.	9.991102	69.467601	2.131784	62.649472	29.330025	61.058824	47.916663	60.619944
chr1	21040000	21060000	.	6.152586	44.037117	5.82945	50.140846	24.07651	55.004376	44.250937	53.459507
chr1	21060000	21080000	.	4.411995	28.916066	0.0	51.127818	18.476671	62.5	48.559324	47.543316
chr1	21080000	21100000	.	2.768698	8.384495	5.30303	33.832353	15.33632	9.49599	47.111024	21.956888
chr1	21100000	21120000	.	14.354953	48.78138	0.894187	26.424242	13.255657	34.424021	28.642474	29.261123
chr1	21120000	21140000	.	10.629851	15.69364	6.25	30.0	17.704465	11.764706	36.875	20.273086
chr1	21260000	21280000	.	2.561035	9.193949	1.785714	51.984128	12.287624	10.507243	46.20181	15.048098
chr1	21280000	21300000	.	6.70504	70.575586	1.266396	64.733562	16.669617	54.258834	46.481077	47.303184
chr1	21300000	21320000	.	7.766593	66.061087	3.504901	26.604762	8.62768	47.870747	27.576266	37.843905
chr1	21320000	21340000	.	10.747796	35.895883	3.703704	53.881991	17.04998	59.722222	38.223935	31.094846
chr1	21340000	21360000	.	10.524623	48.207967	0.0	34.259261	26.666667	25.757573	36.190476	40.756062
chr1	21360000	21380000	.	30.712973	75.650147	42.473119	27.5	33.133702	59.333332	39.782609	57.04393
chr1	21380000	21400000	.	3.135282	6.875652	0.471698	37.336861	12.650955	1.020408	16.445884	11.021665
chr1	21400000	21420000	.	3.108308	3.222931	3.855721	56.466836	14.213362	3.409091	43.73585	16.325356
chr1	21420000	21440000	.	3.299494	19.047059	3.90625	52.386364	19.691455	15.304487	43.372346	28.488144
chr1	21540000	21560000	.	2.261269	14.196927	0.0	74.322307	35.931598	14.44444	64.017856	30.77773
chr1	21560000	21580000	.	2.698708	11.052913	6.25	62.121214	30.112695	12.770564	38.647961	23.106104
chr1	21580000	21600000	.	29.616605	35.004499	30.0	75.0	37.709096	27.692308	59.090909	43.546824
chr1	21600000	21620000	.	4.019292	14.789172	0.952381	53.703711	27.104137	8.854167	83.233084	34.692386
chr1	21640000	21660000	.	3.389918	14.049589	4.050177	57.30159	25.259602	5.714286	54.72973	29.982185
chr1	21660000	21680000	.	6.697105	38.046061	6.504066	63.068781	22.805384	52.091181	63.918691	52.091651
chr1	21680000	21700000	.	4.412012	33.085037	0.8	49.326529	17.059692	31.827484	60.105314	38.427765
chr1	21700000	21720000	.	6.621905	66.777167	0.0	65.299146	19.820412	51.535979	64.267039	55.458387
chr1	21720000	21740000	.	6.774871	53.081338	10.0	76.014111	26.53694	51.719578	69.158733	57.27335
chr1	21740000	21760000	.	5.704004	50.137668	0.0	NaN	33.329174	62.083333	72.916667	54.629732
chr1	21840000	21860000	.	8.331488	90.821962	0.0	NaN	25.480047	100.0	NaN	59.806808
chr1	21920000	21940000	.	8.925435	95.490813	0.0	71.428571	27.495429	75.0	NaN	66.054405
chr1	21940000	21960000	.	13.290052	95.736291	2.142857	68.730157	26.756857	74.374151	34.081197	57.057712
chr1	21960000	21980000	.	3.386546	25.211523	1.0582	17.346938	8.727749	27.402211	18.870968	17.555753
chr1	21980000	22000000	.	13.872163	34.058563	6.730769	63.194442	28.92733	45.400004	59.711112	38.871443
chr1	22000000	22020000	.	23.799551	67.602415	5.0	100.0	35.493828	45.306129	80.0	60.644777
chr1	22080000	22100000	.	14.473575	40.026181	0.0	100.0	41.496138	70.0	NaN	44.910623
chr1	22100000	22120000	.	7.904569	84.595712	0.0	51.25	23.017764	67.14286	61.363636	57.732307
chr1	22280000	22300000	.	7.319675	54.28623	5.494505	74.666667	21.320476	23.150105	54.063492	48.63446
chr1	22300000	22320000	.	6.916762	64.882801	0.0	36.363636	29.821618	73.015871	57.888887	60.77759
chr1	22360000	22380000	.	11.448264	62.01348	0.0	48.148144	31.510252	54.232805	64.423077	68.415931
chr1	22380000	22400000	.	9.428005	52.816462	3.333333	64.62585	31.967747	42.424241	55.442171	60.28211
chr1	22400000	22420000	.	7.241097	57.819418	12.5	69.16667	31.972587	68.0	80.888887	71.410497
chr1	22620000	22640000	.	7.804057	61.358138	6.666667	71.354162	26.870137	6.547614	46.527783	51.475949
chr1	22640000	22660000	.	3.683244	36.420717	0.0	76.28205	31.208328	45.4321	53.456793	51.786453
chr1	22660000	22680000	.	8.92135	45.646557	0.0	90.476193	26.298904	42.857143	66.666667	44.228341
chr1	22680000	22700000	.	4.3171	24.098451	1.960785	64.898991	33.401095	23.456103	53.342488	33.095536
chr1	22700000	22720000	.	5.668704	54.908355	2.941176	75.793653	27.8194	23.928571	56.000003	50.6151
chr1	22720000	22740000	.	3.974513	34.826965	2.777777	65.873019	35.340493	3.225806	45.555557	31.895863
chr1	22740000	22760000	.	3.619872	18.152444	0.0	46.0	22.976227	19.166667	67.575764	39.433464
chr1	22760000	22780000	.	6.019007	31.842046	5.263158	83.333333	27.723032	62.129628	60.820106	48.873663
chr1	22780000	22800000	.	3.374473	23.336628	3.80117	59.584687	26.615992	34.078844	55.502646	46.693533
chr1	22800000	22820000	.	1.051747	1.915542	0.468384	26.388004	12.124155	1.388888	38.646922	14.344867
chr1	22820000	22840000	.	4.095932	44.787797	5.555556	53.921571	23.626992	23.611112	25.308639	32.508176
chr1	23140000	23160000	.	6.48575	54.494774	0.0	55.0	23.98112	21.794869	50.83333	36.197103
chr1	23160000	23180000	.	4.588197	9.241214	1.190476	68.055556	21.550937	1.594204	53.854876	22.411414
chr1	23180000	23200000	.	4.978474	45.194686	4.857143	55.072461	23.25413	17.857143	33.140619	40.094042
chr1	23200000	23220000	.	7.884033	87.737943	3.030303	55.000004	23.195025	66.0	44.36937	61.176613
chr1	23220000	23240000	.	5.37023	71.157954	0.0	44.0	19.082516	58.3	40.929229	42.617226
chr1	23240000	23260000	.	1.374876	2.280728	1.041667	20.098041	8.91273	1.0	19.266918	5.690222
chr1	23260000	23280000	.	9.71095	86.884564	0.0	66.620881	33.628005	68.000004	48.8	61.243479
chr1	23280000	23300000	.	8.661466	78.809075	3.0303	NaN	28.169134	87.878791	62.217811	61.244486
chr1	23300000	23320000	.	27.204627	59.321526	6.547618	66.450891	24.580365	61.199296	54.817926	60.568828
chr1	23320000	23340000	.	1.559441	2.587688	0.0	25.68783	10.325545	3.082192	23.530595	13.076529
chr1	23360000	23380000	.	6.710976	77.96997	7.844442	45.466471	23.080042	66.666667	43.257575	60.981206
chr1	23380000	23400000	.	2.013447	15.054563	2.352941	28.888887	10.077679	31.607144	26.666665	17.622446
chr1	23460000	23480000	.	8.308252	49.193299	1.666665	26.190471	31.600136	62.681161	45.740739	56.557956
chr1	23480000	23500000	.	8.646996	70.184432	7.246378	66.77778	26.331923	60.11905	38.541663	60.209702
chr1	23500000	23520000	.	6.765925	44.236797	6.25	46.8254	28.181914	42.424242	47.380957	40.094674
chr1	23520000	23540000	.	5.75815	43.282424	0.0	43.333329	16.326296	57.142857	61.730769	35.0368
chr1	23540000	23560000	.	2.724791	13.548439	5.882353	NaN	19.880823	30.402931	32.5	26.56929
chr1	23560000	23580000	.	3.548633	16.923915	0.0	54.166667	20.674682	5.714286	28.766236	25.123822
chr1	23580000	23600000	.	6.33692	50.349866	0.0	66.66666	21.180257	47.142857	48.571429	41.345576
chr1	23660000	23680000	.	5.250599	8.964646	11.111111	30.0	14.447444	32.352941	63.09524	18.257687
chr1	23680000	23700000	.	5.769049	8.089103	7.189541	67.617703	26.150657	14.818841	64.084933	21.457982
chr1	23700000	23720000	.	2.064289	2.311679	1.333333	62.900062	21.993339	1.348315	39.644443	11.757932
chr1	23720000	23740000	.	16.503302	21.239486	14.642857	50.674602	21.699868	14.333334	71.363636	32.186977
chr1	23740000	23760000	.	2.544001	7.942614	0.0	64.215685	22.556162	11.240312	42.007575	26.010687
chr1	23760000	23780000	.	4.322199	37.772547	6.327463	35.319942	9.147857	49.09004	30.163884	27.362872
chr1	23780000	23800000	.	16.409039	83.459525	8.677537	50.969805	14.101138	83.647186	55.001545	60.1733
chr1	23800000	23820000	.	11.515826	97.688429	2.870369	71.71717	25.216727	83.005587	50.898691	69.129896
chr1	23820000	23840000	.	11.212431	92.797695	1.086957	20.560515	13.764748	82.840908	14.047619	48.865373
chr1	23900000	23920000	.	6.779921	77.700595	0.0	54.098361	28.657971	49.576717	47.972222	54.188059
chr1	23920000	23940000	.	4.260389	7.420275	10.169492	23.7	11.698892	6.944444	26.174243	11.393311
chr1	23960000	23980000	.	3.163331	18.890738	0.0	NaN	17.167119	12.5	72.916663	22.217296
chr1	23980000	24000000	.	5.633187	54.71741	0.0	55.538304	22.131554	54.126993	57.142857	52.215004
chr1	24000000	24020000	.	5.409772	58.018544	0.4	46.156806	16.29988	38.417893	27.825149	42.632719
chr1	24020000	24040000	.	10.753454	96.361135	0.0	NaN	26.414002	66.666667	85.185189	76.278874
chr1	24040000	24060000	.	8.891762	97.312668	0.961538	59.393936	33.399733	68.75	50.0	74.126834
chr1	24060000	24080000	.	19.631598	95.491979	4.545455	71.354169	29.5026	88.009258	NaN	77.599436
chr1	24080000	24100000	.	4.53548	42.051174	0.0	28.846154	16.94814	47.275642	37.777778	30.901502
chr1	24100000	24120000	.	1.930964	2.096421	0.0	19.927535	13.029906	2.631579	26.126983	15.684412
chr1	24140000	24160000	.	2.838805	4.763654	0.0	NaN	28.245402	13.333333	59.090909	38.116146
chr1	24260000	24280000	.	6.858868	52.492049	0.0	NaN	17.452051	14.285714	NaN	42.981169
chr1	24360000	24380000	.	1.913801	10.256849	7.692308	40.412698	17.418491	3.703703	36.95652	24.040662
chr1	24380000	24400000	.	6.934806	95.971389	0.0	63.33333	38.922706	92.307692	68.137253	74.508024
chr1	24400000	24420000	.	25.989182	89.029427	31.428571	46.666664	38.766284	73.632479	67.604168	60.474428
chr1	24420000	24440000	.	17.632181	40.820436	20.960784	57.857143	25.850991	26.666667	74.59936	52.841956
chr1	24440000	24460000	.	3.611145	19.229532	6.451613	58.095237	24.537432	47.849465	51.376266	41.24194
chr1	24460000	24480000	.	2.613087	14.861744	1.515152	62.121214	20.205447	15.370369	53.999997	34.307784
chr1	24480000	24500000	.	5.78962	33.908782	0.802469	60.460526	16.618406	44.689443	56.532091	43.712644
chr1	24500000	24520000	.	2.799059	4.657559	4.285714	64.54266	24.304665	4.086409	58.358134	26.399863
chr1	24680000	24700000	.	7.41651	79.504398	0.0	NaN	25.020195	8.333333	NaN	62.888841
chr1	24800000	24820000	.	35.476976	58.213526	62.5	NaN	38.052156	90.0	32.142871	60.927403
chr1	24820000	24840000	.	7.902684	60.681415	0.0	NaN	25.66825	75.0	NaN	49.263847
chr1	24840000	24860000	.	6.997898	14.151031	0.0	50.208331	29.050799	13.725488	43.27381	20.756172
chr1	24860000	24880000	.	2.949444	9.574726	3.333333	60.043858	23.561039	10.592334	59.10053	27.631463
chr1	24880000	24900000	.	4.160697	14.958234	10.0	47.376544	22.469835	17.5	33.392856	21.989716
chr1	25000000	25020000	.	12.90063	15.895764	10.0	NaN	30.568714	33.333329	32.5	31.374162
chr1	25140000	25160000	.	9.03906	86.234584	0.0	57.5	26.463209	62.0	66.66666	68.0026
chr1	25160000	25180000	.	6.05075	62.597317	0.0	27.619046	19.056802	39.444447	25.65217	45.831029
chr1	25180000	25200000	.	6.257539	41.501518	4.651163	41.817296	20.725141	40.448583	43.847004	38.216017
chr1	25200000	25220000	.	12.686802	89.597483	0.0	NaN	29.93166	80.0	58.888889	71.87113
chr1	25220000	25240000	.	5.691831	76.419529	0.0	46.915582	18.289903	68.470611	35.386904	52.156075
chr1	25340000	25360000	.	5.878122	61.508388	0.0	65.83333	28.124611	41.049497	68.803423	49.881805
chr1	25360000	25380000	.	8.286809	94.166158	9.791669	41.096489	27.530573	83.578429	50.8658	68.131379
chr1	25400000	25420000	.	8.615273	71.315277	1.041667	22.222217	22.043131	94.44445	31.66667	61.086124
chr1	25420000	25440000	.	8.969703	94.827588	1.5873	46.961448	22.820651	83.214286	57.440475	66.008085
chr1	25440000	25460000	.	8.139901	96.071552	4.855275	79.206349	19.211267	80.512987	62.295321	68.256131
chr1	25480000	25500000	.	7.662077	87.390582	0.0	49.509794	36.432506	48.095238	44.23913	54.562288
chr1	25500000	25520000	.	4.061704	9.497835	0.0	21.296296	21.048598	9.259259	52.068966	21.869169
chr1	25520000	25540000	.	2.965142	4.851934	0.0	51.111113	22.155733	3.273808	48.611111	23.1379
chr1	25780000	25800000	.	1.755975	7.243386	1.851852	68.333333	21.012605	1.602565	60.789474	31.715462
chr1	25820000	25840000	.	1.015989	3.17838	1.315789	21.307411	11.863195	2.631579	19.145144	14.434913
chr1	25840000	25860000	.	8.912015	68.822733	0.0	37.662336	19.787123	75.757582	57.870372	56.855748
chr1	25860000	25880000	.	7.886551	74.668707	12.5	70.0	27.4076	77.0	29.166663	60.986511
chr1	25880000	25900000	.	7.147071	12.547393	16.25	78.33333	31.771889	7.348485	55.1501	31.478986
chr1	25920000	25940000	.	15.90774	42.151819	13.617375	67.260534	27.612134	55.99296	71.880233	60.659195
chr1	25940000	25960000	.	2.026591	15.686951	6.491226	62.5	20.806181	23.082011	48.630955	26.090428
chr1	25960000	25980000	.	8.052098	17.935287	3.061224	39.689755	19.583822	29.720416	65.888505	36.696941
chr1	25980000	26000000	.	3.405734	9.661479	3.289474	41.531532	28.317134	18.027062	56.32479	34.016892
chr1	26000000	26020000	.	4.579813	4.954742	4.347826	31.631946	15.004466	3.571429	48.660714	29.422439
chr1	26020000	26040000	.	6.422278	11.734137	15.686276	65.909091	27.018089	13.464913	62.065188	39.412504
chr1	26040000	26060000	.	2.988215	2.717018	2.579364	48.636364	22.647543	5.666667	27.298848	15.849075
chr1	26060000	26080000	.	7.1146	13.651212	0.0	44.666667	23.169748	14.0625	61.136364	32.592481
chr1	26080000	26100000	.	2.427187	13.43444	2.222222	31.111111	21.207437	14.285714	19.444444	37.123013
chr1	26100000	26120000	.	3.881297	23.211596	0.0	51.785714	18.939152	35.0	48.5	26.675308
chr1	26240000	26260000	.	8.103926	68.975433	0.0	61.340583	20.97322	46.025642	52.424241	50.161746
chr1	26260000	26280000	.	12.580428	90.056202	0.0	37.631579	12.689731	54.705882	36.304348	55.457021
chr1	26280000	26300000	.	12.242201	96.080885	21.66667	58.269231	17.072171	75.83333	44.33333	67.80503
chr1	26300000	26320000	.	10.818408	81.149676	2.777778	NaN	25.99185	84.722222	44.444444	53.701738
chr1	26320000	26340000	.	10.680691	93.794781	0.0	34.523806	22.27656	75.78125	40.705127	52.638834
chr1	26340000	26360000	.	31.286207	70.062641	0.0	66.66665	34.0837	92.85715	NaN	59.362843
chr1	26360000	26380000	.	5.652315	24.579632	0.0	62.5	29.355158	10.0	25.0	52.313575
chr1	26380000	26400000	.	5.384269	19.766633	0.0	NaN	19.696281	27.551014	NaN	43.113024
chr1	26400000	26420000	.	25.927711	41.257738	28.571429	NaN	36.764703	43.055558	NaN	59.411291
chr1	26420000	26440000	.	14.998457	24.667074	28.055558	15.384615	21.483976	52.564092	39.743592	38.983458
chr1	26440000	26460000	.	8.490252	24.049551	14.285714	72.727273	22.184876	25.925933	4.0	39.919826
chr1	26460000	26480000	.	30.288609	46.114936	0.0	NaN	32.655541	37.179492	65.370372	39.255371
chr1	26480000	26500000	.	14.102103	71.252772	0.0	18.75	27.812232	69.444442	NaN	61.291772
chr1	26500000	26520000	.	15.018405	52.974814	28.571429	48.888887	24.624215	72.807021	80.555553	56.526196
chr1	26520000	26540000	.	3.482348	12.196117	0.0	NaN	21.987686	8.333333	NaN	24.391502
chr1	26980000	27000000	.	7.846319	52.592691	10.612243	20.0	17.3548	59.16667	31.818175	39.5937
chr1	27060000	27080000	.	8.773541	10.23899	4.949495	26.153846	13.599314	15.277777	44.649121	21.045705
chr1	27080000	27100000	.	13.692592	31.483171	24.642857	34.761904	21.031743	44.404761	44.214286	37.417047
chr1	27100000	27120000	.	5.095949	12.490483	0.0	30.0	17.316962	8.7585	29.166667	16.525973
chr1	27120000	27140000	.	15.680841	29.129612	7.142857	NaN	24.210532	4.166667	30.0	20.224505
chr1	27160000	27180000	.	14.170456	52.856346	0.0	NaN	24.183671	65.625	12.291663	41.883282
chr1	27200000	27220000	.	13.147573	62.03335	21.825392	36.538462	28.648628	57.692308	50.520831	50.995406
chr1	27220000	27240000	.	10.636689	56.094257	11.111111	41.818182	14.207297	49.761907	62.962967	53.016009
chr1	27260000	27280000	.	19.819162	16.597039	17.692308	76.242239	22.964104	9.090909	45.114945	13.514107
chr1	27280000	27300000	.	9.010684	14.627944	8.580244	30.666668	17.580763	15.180181	45.905691	32.236145
chr1	27300000	27320000	.	17.938857	21.62172	9.815546	42.523811	14.465203	20.048041	62.190477	29.599241
chr1	27320000	27340000	.	5.338539	20.076832	0.0	58.245616	16.118149	46.581196	40.192304	38.144074
chr1	27340000	27360000	.	2.493958	16.416777	0.0	NaN	9.16667	21.875	NaN	26.876462
chr1	27360000	27380000	.	19.327104	27.100267	15.178571	52.223283	31.46693	39.206352	46.136364	33.788643
chr1	27380000	27400000	.	10.324155	12.835831	14.88095	17.777778	22.077894	13.636364	27.272727	31.895362
chr1	27420000	27440000	.	6.898365	12.283499	14.117647	50.000005	22.227526	5.555552	35.838292	18.69142
chr1	27440000	27460000	.	9.185388	14.346171	1.970617	11.75	19.413149	13.863636	57.089947	17.483142
chr1	27460000	27480000	.	3.297791	9.826513	0.0	75.5102	26.355183	10.0	59.25	29.288594
chr1	27480000	27500000	.	5.582166	11.86874	2.25	60.307018	19.835572	30.162602	60.107145	28.301008
chr1	27500000	27520000	.	11.152178	52.211452	8.809524	35.625	16.371789	45.526316	47.857145	41.781612
chr1	27520000	27540000	.	7.425833	52.417868	0.0	47.619047	22.153348	52.777778	8.5	33.004973
chr1	27540000	27560000	.	6.894825	25.164019	0.0	29.166662	10.779518	32.585029	36.538462	41.892753
chr1	27580000	27600000	.	5.673283	9.115735	0.0	NaN	15.921717	3.571429	36.904757	17.172763
chr1	27600000	27620000	.	3.717783	9.87348	14.285714	20.0	8.270971	21.527775	NaN	9.177614
chr1	27620000	27640000	.	4.860317	8.759756	0.505051	27.976193	21.779846	7.070709	31.862747	19.060371
chr1	27680000	27700000	.	6.181846	17.783011	0.0	NaN	17.517066	18.888887	46.969695	23.411576
chr1	27720000	27740000	.	37.634625	50.134255	31.78571	60.606059	39.12195	52.688171	77.192982	48.714008
chr1	27740000	27760000	.	15.260891	28.517809	7.692308	40.625	24.05964	54.210526	47.22222	31.876556
chr1	27760000	27780000	.	9.557217	10.203667	3.174605	24.23115	16.531582	8.333337	30.092594	25.345167
chr1	27780000	27800000	.	7.909868	13.088877	0.0	18.75	17.040147	16.666667	NaN	29.792957
chr1	27800000	27820000	.	7.058623	14.715832	6.66667	50.0	19.181321	16.071425	77.777775	36.5188
chr1	27840000	27860000	.	3.951713	7.280306	9.523814	25.71428	18.656945	38.888883	80.0	32.361108
chr1	27860000	27880000	.	6.18108	16.160399	7.692308	46.875	20.623884	23.194442	45.0974	33.533539
chr1	27880000	27900000	.	3.456504	10.227669	6.25	40.196076	24.842406	16.231883	56.25	31.901318
chr1	27900000	27920000	.	5.012473	9.992347	14.285714	33.33334	21.31325	20.0	NaN	25.29241
chr1	27920000	27940000	.	5.627714	47.290582	12.5	52.380943	20.104945	70.0	48.333325	42.112295
chr1	27940000	27960000	.	11.470259	65.052945	1.466668	41.38889	19.016698	22.321429	39.807692	38.694777
chr1	27980000	28000000	.	2.160934	6.700982	0.0	NaN	31.591603	16.666667	NaN	23.507295
chr1	28680000	28700000	.	3.62938	27.942829	0.0	NaN	21.309901	25.0	NaN	43.992799
chr1	28700000	28720000	.	4.510722	31.685635	1.234567	41.159422	17.763942	35.363983	33.333333	39.960033
chr1	28720000	28740000	.	5.016093	45.136462	8.333333	61.111111	17.726923	40.740744	61.363636	48.710054
chr1	28740000	28760000	.	7.484432	35.888038	2.222223	47.980297	19.710855	37.546771	55.942461	42.503641
chr1	28760000	28780000	.	4.141233	15.108841	8.333331	41.111113	21.448139	17.647059	35.277783	28.100146
chr1	28780000	28800000	.	2.226027	11.102743	2.631579	40.877195	14.635028	16.538462	41.888887	22.607953
chr1	28800000	28820000	.	2.332871	5.235338	3.5	60.507248	14.142388	2.439024	33.333334	9.776756
chr1	28820000	28840000	.	2.170371	5.055462	7.142857	41.396105	17.850068	20.075759	49.718917	15.606557
chr1	28840000	28860000	.	3.790359	5.710701	4.83871	44.807692	10.79464	7.647419	52.857143	27.478837
chr1	28860000	28880000	.	1.714679	8.53448	0.0	54.055062	22.74551	5.679011	48.641638	21.8038
chr1	28880000	28900000	.	21.461833	27.398563	5.79693	43.974358	20.847684	24.523808	42.249586	31.665624
chr1	28900000	28920000	.	13.878777	40.555953	41.954889	94.444447	31.3976	48.580248	62.999996	46.907104
chr1	28920000	28940000	.	5.960883	37.356044	0.0	NaN	15.948107	37.5	48.5	41.996035
chr1	28940000	28960000	.	5.158191	45.496568	2.884615	NaN	24.081751	31.315789	60.292654	44.698111
chr1	28960000	28980000	.	6.169808	66.879666	8.076923	70.940173	31.689175	61.363641	39.654377	59.986146
chr1	28980000	29000000	.	3.91255	25.957206	0.0	55.072465	15.310842	19.642857	56.645503	21.971416
chr1	29000000	29020000	.	3.393952	14.826151	1.666665	49.722213	24.178445	18.864462	45.714293	31.232858
chr1	29040000	29060000	.	4.717564	8.306983	0.0	NaN	24.926632	3.8961	21.42857	24.125517
chr1	29060000	29080000	.	5.231353	7.182884	9.583332	37.525252	17.576908	12.7193	53.373017	26.874959
chr1	29080000	29100000	.	3.286817	13.507633	0.0	12.5	30.883971	10.0	11.764706	22.721369
chr1	29100000	29120000	.	5.702735	24.04982	6.13095	43.88889	14.01539	22.087542	52.886907	29.047621
chr1	29120000	29140000	.	3.968254	9.883399	4.545455	49.375	17.275986	7.06349	56.862096	23.558924
chr1	29140000	29160000	.	3.668926	6.83141	0.0	37.962967	20.716374	13.461538	48.263888	32.492989
chr1	29160000	29180000	.	4.821223	7.530865	17.777773	54.0	18.902591	18.627453	37.595235	18.20841
chr1	29180000	29200000	.	2.813238	6.019168	24.0	80.0	20.6304	13.333325	70.1923	30.842587
chr1	29200000	29220000	.	2.36125	6.495567	0.0	41.666667	18.371452	1.85185	35.031631	19.11904
chr1	29240000	29260000	.	4.436339	9.933033	0.0	59.565217	20.413685	1.470588	43.320157	23.800508
chr1	29260000	29280000	.	6.399094	17.426637	10.959382	36.435189	15.810675	36.836736	41.816241	29.588663
chr1	29280000	29300000	.	2.352155	9.224563	5.882353	42.307692	13.127574	2.631579	75.384615	27.020252
chr1	29300000	29320000	.	3.147322	18.720462	4.545455	54.298247	13.509694	39.974489	28.39286	23.626369
chr1	29320000	29340000	.	6.021017	13.82879	1.785714	29.166667	13.019881	18.181818	52.708331	24.907843
chr1	29340000	29360000	.	4.0078	9.238376	16.666667	26.666667	18.758615	4.0	33.333333	28.904325
chr1	29380000	29400000	.	3.677405	10.772931	2.5	87.5	28.967157	18.181818	71.0	28.253703
chr1	29400000	29420000	.	11.338849	14.199179	23.456789	42.982458	10.876478	31.916665	58.396966	24.007667
chr1	29420000	29440000	.	5.42259	25.724855	2.22222	37.4359	12.494652	32.010578	34.444447	27.80915
chr1	29440000	29460000	.	4.462543	33.95982	0.0	NaN	22.442312	17.5	38.541669	39.455803
chr1	29460000	29480000	.	8.076558	68.445744	11.8254	28.888887	27.351932	72.435892	50.739646	51.084837
chr1	29480000	29500000	.	9.20245	71.916992	21.428571	NaN	17.328737	57.692308	27.777775	45.728754
chr1	29500000	29520000	.	5.046583	4.651596	0.0	65.0	22.29522	6.0	55.0	23.21027
chr1	29520000	29540000	.	5.772064	25.248951	1.51515	55.7971	24.826833	17.90476	52.248672	38.283574
chr1	29540000	29560000	.	3.933915	13.610932	0.0	67.85714	20.057335	16.666668	31.410262	21.507843
chr1	29560000	29580000	.	3.914666	15.438991	0.0	27.941176	18.168116	19.545459	38.75	27.131451
chr1	29580000	29600000	.	16.529385	40.874647	0.0	22.5	24.02381	31.5	NaN	59.071973
chr1	29600000	29620000	.	29.107322	88.146862	0.0	30.555558	33.116581	92.592589	55.128208	76.891133
chr1	29620000	29640000	.	13.084364	93.2771	1.111111	24.537039	18.513985	76.041662	48.030305	49.576186
chr1	29640000	29660000	.	32.441171	70.291047	30.0	67.696079	27.604482	75.287355	78.426809	62.453258
chr1	29660000	29680000	.	3.608411	23.423597	4.166667	26.466668	10.883472	37.352941	59.942856	46.545138
chr1	29680000	29700000	.	11.503288	14.149148	6.704545	38.095238	16.711073	12.18107	47.380954	15.570989
chr1	29700000	29720000	.	9.329209	28.046982	0.0	NaN	17.489346	8.333333	22.916663	31.881216
chr1	29720000	29740000	.	7.549026	11.709195	0.0	NaN	16.419888	16.0606	NaN	25.862337
chr1	29800000	29820000	.	4.242749	14.708142	12.5	57.407411	18.741098	13.888883	41.071425	33.412487
chr1	29820000	29840000	.	6.094565	10.912555	22.222222	52.976193	17.545947	9.090909	43.9394	24.015175
chr1	29840000	29860000	.	3.952636	26.564941	0.0	35.784312	16.109193	17.120181	45.294118	31.079951
chr1	29860000	29880000	.	2.645629	9.830808	0.0	28.571429	10.942856	4.166667	44.444444	26.675479
chr1	29880000	29900000	.	6.740024	19.145271	3.021977	45.0	15.125224	6.944444	16.666665	9.751552
chr1	29900000	29920000	.	16.539097	21.05218	24.05772	36.212123	21.295469	50.27027	55.952382	28.610275
chr1	29920000	29940000	.	7.857511	15.641883	7.142857	48.4127	21.833408	16.666667	55.9375	30.036242
chr1	30000000	30020000	.	2.860428	21.93469	0.0	49.679485	20.757444	31.111108	NaN	36.880444
chr1	30020000	30040000	.	2.101086	9.860489	25.0	67.857143	31.279918	11.111111	69.44445	25.4798
chr1	30060000	30080000	.	2.566653	16.049322	0.0	NaN	31.731113	18.75	NaN	33.636852
chr1	30080000	30100000	.	26.963854	49.232075	26.666667	55.0	40.053601	48.809521	83.137259	62.86409
chr1	30100000	30120000	.	5.562541	15.619572	25.0	27.5	26.176445	38.66783	25.641023	35.684419
chr1	30120000	30140000	.	3.763734	8.988126	0.0	NaN	26.454814	28.33333	48.33333	32.193566
chr1	30700000	30720000	.	10.563451	37.453456	0.0	33.653846	28.688783	24.88889	57.017547	43.932956
chr1	30720000	30740000	.	17.278307	86.724814	37.5	28.571429	36.714544	100.0	NaN	58.309232
chr1	30780000	30800000	.	0.966214	1.932424	9.774437	32.767858	13.702622	0.833333	43.75	16.537037
chr1	30800000	30820000	.	11.308777	88.593518	2.545455	22.266666	13.450178	72.0754	27.751321	57.354471
chr1	30820000	30840000	.	14.337908	96.197744	4.032258	61.935484	29.595509	76.809523	48.75	68.812709
chr1	30840000	30860000	.	11.461278	96.644608	0.833333	59.953703	38.313417	98.666667	49.950738	64.526519
chr1	30860000	30880000	.	5.793548	27.411246	2.307205	11.619718	10.330925	17.504697	13.215686	19.209541
chr1	30880000	30900000	.	8.61104	92.317947	5.208332	39.999997	19.932795	75.059848	23.758702	59.783763
chr1	30900000	30920000	.	4.312441	7.452394	3.735631	38.452381	18.399669	13.888887	50.476189	25.663886
chr1	30920000	30940000	.	3.36782	5.875552	0.0	36.921764	18.911488	21.752644	22.493737	17.39418
chr1	30940000	30960000	.	2.955659	23.424043	7.692308	17.0	9.964808	15.416667	4.301074	14.819897
chr1	31040000	31060000	.	8.19249	93.565889	13.225105	59.420287	25.203862	82.065217	64.869145	63.855174
chr1	31060000	31080000	.	14.125126	93.447077	2.916667	47.236842	13.793089	68.253971	40.273758	48.517623
chr1	31200000	31220000	.	8.842001	88.996482	0.0	NaN	14.627713	78.571429	NaN	63.120743
chr1	31400000	31420000	.	12.173698	17.250014	0.0	30.0	18.900229	14.285725	23.6111	31.966112
chr1	32200000	32220000	.	9.36294	46.528775	0.0	NaN	22.527927	30.0	NaN	51.916684
chr1	32260000	32280000	.	4.62288	4.709393	0.0	75.0	25.708867	3.571429	85.714286	23.447825
chr1	32340000	32360000	.	6.114275	48.263607	9.090909	50.55555	32.276716	27.777767	16.666675	49.626921
chr1	32360000	32380000	.	11.799112	76.240651	12.5	79.166667	28.34779	53.472217	62.222225	64.299412
chr1	32380000	32400000	.	9.91276	88.898642	0.0	60.714286	32.04138	87.5	54.166675	66.583144
chr1	32480000	32500000	.	10.443309	85.696915	0.0	45.833325	39.721043	37.037033	36.99999	67.14929
chr1	32500000	32520000	.	9.422841	86.01203	0.0	NaN	28.171706	48.33333	69.44445	60.00145
chr1	32540000	32560000	.	3.385146	43.704158	0.0	NaN	15.092591	16.66665	33.33334	36.32375
chr1	32580000	32600000	.	16.327531	49.918294	33.333333	22.727273	33.095012	30.0	34.375	53.219228
chr1	32620000	32640000	.	6.168998	32.298621	0.0	62.037033	22.884281	12.5	70.697286	37.593392
chr1	32640000	32660000	.	9.943324	58.637446	6.904763	63.030303	30.111838	51.488096	45.988097	46.319166
chr1	32660000	32680000	.	9.59423	34.902115	9.090909	63.333333	39.628422	44.444444	64.0	53.662563
chr1	32680000	32700000	.	2.542342	8.747806	0.0	NaN	24.467339	8.333333	NaN	27.384389
chr1	32700000	32720000	.	5.276803	37.705296	0.0	NaN	19.052375	7.4074	60.277778	48.604814
chr1	32720000	32740000	.	5.108002	20.814373	0.0	55.922619	29.044578	10.964911	69.5	48.839703
chr1	32860000	32880000	.	6.143162	35.266674	6.42361	52.954143	19.821361	48.403878	59.092042	45.505127
chr1	32880000	32900000	.	12.277798	23.951371	0.0	43.333333	33.285974	34.722222	17.530867	27.032979
chr1	32960000	32980000	.	9.071579	86.295497	7.272727	74.074078	26.632992	75.757573	45.0	59.318079
chr1	32980000	33000000	.	12.545341	97.673019	33.33333	43.75	29.530491	57.142857	13.392863	57.215697
chr1	33000000	33020000	.	16.35325	68.543723	30.9091	62.5	33.937211	63.333333	83.333333	72.548221
chr1	33020000	33040000	.	10.454121	88.950783	8.823529	32.5	16.437686	69.230769	56.34921	61.588088
chr1	33040000	33060000	.	11.773572	88.048085	0.0	44.943011	22.752167	65.606064	68.717954	62.704174
chr1	33060000	33080000	.	7.055856	52.204723	5.217391	57.266315	24.137335	48.63269	44.731187	45.044639
chr1	33080000	33100000	.	3.750366	18.416087	1.521739	46.390305	14.096597	12.512987	42.632033	31.689138
chr1	33100000	33120000	.	4.703785	22.955144	3.571428	22.654762	14.078664	16.293859	27.64706	20.708204
chr1	33120000	33140000	.	5.762656	51.554659	1.415094	50.261322	16.078121	36.96839	54.080086	37.158975
chr1	33140000	33160000	.	10.030309	93.008233	9.103641	64.254382	18.101754	75.660379	65.589571	58.021608
chr1	33160000	33180000	.	19.495456	93.235625	26.449274	38.866664	14.70302	75.714286	60.135135	64.666097
chr1	33180000	33200000	.	8.656134	94.283617	7.840909	56.666667	29.251134	75.030954	50.37013	62.655829
chr1	33200000	33220000	.	2.570987	27.755548	2.898551	58.818863	20.808939	11.711711	39.110984	24.088283
chr1	33220000	33240000	.	5.745754	11.021092	5.454543	58.290597	15.419233	8.372093	52.820513	19.116883
chr1	33240000	33260000	.	3.069495	4.03035	0.0	46.815475	9.230737	4.641026	53.813426	16.048983
chr1	33260000	33280000	.	2.398977	14.467609	2.916667	38.666665	23.049762	17.473119	43.986486	28.67103
chr1	33280000	33300000	.	3.419539	18.775815	5.679565	38.902439	23.460153	15.20833	42.647158	27.271543
chr1	33300000	33320000	.	15.797572	37.021054	11.666665	63.439152	30.810215	48.273807	71.241504	54.683727
chr1	33320000	33340000	.	6.216272	30.101392	10.25641	68.631685	25.118675	43.060398	71.078432	38.706313
chr1	33340000	33360000	.	4.437983	39.468024	5.0	36.25	17.757633	15.625	29.870127	30.737798
chr1	33360000	33380000	.	5.010418	37.534228	1.267281	70.555556	16.714855	14.898991	44.049483	31.566976
chr1	33380000	33400000	.	3.76564	6.442557	9.077381	50.0	25.706031	5.666667	48.171428	26.704111
chr1	33460000	33480000	.	16.763343	94.105179	27.777783	NaN	39.739693	95.833333	NaN	66.688271
chr1	33900000	33920000	.	3.686655	48.169053	0.0	6.666667	7.085954	42.126438	8.571428	27.329396
chr1	33920000	33940000	.	8.684111	89.167521	15.384615	NaN	18.711107	90.0	34.761907	59.991151
chr1	33940000	33960000	.	8.279156	96.837163	12.529239	54.051283	14.270595	89.152236	51.552794	61.924372
chr1	33960000	33980000	.	11.332217	89.505722	8.949274	41.40625	19.10974	89.019757	51.971326	56.183171
chr1	34060000	34080000	.	6.967514	72.593563	0.0	52.0	17.474246	57.97619	60.66666	44.629499
chr1	34080000	34100000	.	9.372286	92.704701	7.774326	54.857143	13.496478	86.92412	56.507939	67.00787
chr1	34100000	34120000	.	9.620182	93.073644	1.25	64.916667	21.896289	86.112638	43.788675	64.928264
chr1	34120000	34140000	.	9.87224	97.451257	4.085684	55.647217	25.267644	87.587651	32.507668	64.891987
chr1	34140000	34160000	.	12.351353	96.838746	0.444444	67.020832	25.629981	94.761904	59.337014	75.336927
chr1	34160000	34180000	.	8.394276	95.746513	3.842926	49.899316	21.016085	90.769841	46.182403	71.169982
chr1	34180000	34200000	.	10.92949	96.088015	8.278867	61.86195	25.474546	95.285286	40.320867	69.455818
chr1	34200000	34220000	.	10.326247	96.079249	1.282051	80.034725	32.762521	91.71875	73.157144	71.697268
chr1	34480000	34500000	.	2.447679	2.270686	0.0	21.825395	12.2827	2.857143	17.619049	13.065415
chr1	34500000	34520000	.	4.845849	5.270206	3.174602	28.841266	23.33471	1.515151	50.74074	28.057022
chr1	34520000	34540000	.	4.690019	65.428112	0.0	58.699188	27.971637	80.151516	66.130982	64.650649
chr1	34540000	34560000	.	4.689964	39.085043	5.002431	38.035714	27.77897	56.091953	43.168498	45.910795
chr1	34560000	34580000	.	3.731896	3.742167	1.627296	19.698275	9.532671	5.230099	21.108757	12.709154
chr1	34580000	34600000	.	2.295574	3.56748	8.673468	49.111113	20.280712	12.482991	43.062397	23.878453
chr1	34600000	34620000	.	14.960423	63.108986	7.857143	31.317828	28.607822	87.276424	42.253086	69.642289
chr1	34620000	34640000	.	10.092451	49.421368	16.138211	50.740741	17.682433	48.787595	34.492479	39.035896
chr1	34640000	34660000	.	6.165763	36.382592	11.536643	45.9009	23.67488	48.024892	64.713115	56.335647
chr1	34660000	34680000	.	1.484218	2.007744	2.891156	47.78038	8.962492	3.233333	56.959122	10.125651
chr1	34680000	34700000	.	2.858748	4.171864	4.0	36.363636	17.964145	2.619047	40.656565	17.940219
chr1	34720000	34740000	.	2.558627	8.077565	10.0	69.523811	21.61965	1.754384	43.773146	25.219055
chr1	34740000	34760000	.	3.811037	27.064817	0.555556	40.144928	13.074939	29.081633	30.583334	33.861003
chr1	34760000	34780000	.	5.576135	35.739737	2.173913	68.497477	27.086753	41.868823	57.85714	43.787717
chr1	34780000	34800000	.	2.846667	31.101467	7.751937	59.893619	24.664475	12.713674	54.285716	30.052792
chr1	34800000	34820000	.	12.147206	81.724966	13.559322	33.687943	19.055072	58.035714	23.924731	55.78846
chr1	34820000	34840000	.	8.706582	82.146411	14.0	43.650793	19.75275	76.285714	42.077172	51.260092
chr1	34840000	34860000	.	2.038875	14.719257	0.476191	21.333333	10.986158	16.481483	12.5	14.632138
chr1	34860000	34880000	.	10.807765	93.529304	2.222222	34.814822	25.272881	92.345678	39.390165	63.005747
chr1	34880000	34900000	.	5.888075	29.596479	1.458333	52.083334	20.946119	25.529639	31.91716	37.590236
chr1	34900000	34920000	.	17.767771	33.133799	1.85185	53.912037	27.749005	15.816326	40.481153	33.104482
chr1	34920000	34940000	.	8.118631	9.442015	6.971428	6.410254	15.585206	30.042736	12.708334	19.358231
chr1	34940000	34960000	.	12.085395	81.784469	10.337303	62.341271	27.071007	82.526884	55.488892	71.154301
chr1	35040000	35060000	.	21.801846	53.831202	0.0	87.5	41.048903	90.909091	81.481478	64.335975
chr1	35140000	35160000	.	3.865747	13.056208	3.333333	52.820515	19.024286	19.90476	48.35601	34.168962
chr1	35160000	35180000	.	12.950737	81.692569	5.882353	78.947374	29.629822	81.481481	76.02778	74.242096
chr1	35180000	35200000	.	11.590431	20.540425	7.246374	57.986108	31.83996	18.171296	68.864469	39.487188
chr1	35520000	35540000	.	3.506083	3.785418	16.666667	NaN	21.684971	12.5	9.523817	22.717083
chr1	35540000	35560000	.	3.749458	19.23337	4.83871	61.25	29.587428	18.008655	40.705131	34.834346
chr1	35560000	35580000	.	4.525422	15.309434	8.583961	45.136781	21.409769	21.662764	63.089949	34.518921
chr1	35580000	35600000	.	4.047421	8.890609	4.933236	32.586207	20.826557	6.517857	44.198138	20.897177
chr1	35600000	35620000	.	8.546937	36.162589	0.0	76.458333	25.967295	8.75	83.333327	48.465007
chr1	35720000	35740000	.	2.553154	5.260314	7.142857	75.0	27.297109	12.5	18.253957	30.419977
chr1	35940000	35960000	.	3.138294	19.19449	0.0	NaN	26.261463	1.785714	NaN	26.078473
chr1	35960000	35980000	.	2.361302	2.39856	0.0	55.0	19.726615	2.380957	NaN	28.693137
chr1	35980000	36000000	.	5.077348	3.397899	9.126975	75.757573	35.335953	4.230769	74.347444	31.525874
chr1	36000000	36020000	.	3.531487	1.960375	4.845238	51.69781	26.06064	15.646259	58.6474	27.333172
chr1	36020000	36040000	.	2.401902	3.776048	0.0	20.476191	15.486419	0.595238	29.958333	16.549744
chr1	36040000	36060000	.	10.860145	13.45101	10.0	55.648143	18.762022	16.029412	41.945771	30.173802
chr1	36060000	36080000	.	2.542201	25.292118	0.0	6.779661	9.207772	7.878787	8.928573	21.743835
chr1	36080000	36100000	.	9.237324	95.671321	4.761905	56.976744	25.035227	89.545455	62.62255	66.497327
chr1	36140000	36160000	.	11.181841	97.229626	2.729593	54.918033	27.222665	93.244047	35.808824	69.027935
chr1	36160000	36180000	.	10.010856	96.75327	2.380952	26.515152	14.919761	93.085106	30.386242	57.990334
chr1	36180000	36200000	.	10.91921	92.046071	1.666667	77.5	27.454644	85.752687	74.195624	73.685974
chr1	36200000	36220000	.	8.118066	89.698503	0.0	NaN	21.942869	57.8125	21.428571	62.542712
chr1	36220000	36240000	.	8.0035	89.202163	0.0	39.550267	24.462704	78.939395	49.836602	67.061825
chr1	36240000	36260000	.	1.033515	2.205393	0.5	19.04762	10.775657	1.481482	11.41414	8.338598
chr1	36260000	36280000	.	3.817949	15.11864	8.9	45.424106	14.268414	21.041666	45.187073	19.432595
chr1	36320000	36340000	.	11.939495	97.033982	4.128205	42.297297	21.640614	85.311988	33.981209	58.344074
chr1	36340000	36360000	.	8.529365	93.801606	1.25	7.738093	21.738525	99.305554	45.238093	65.197708
chr1	36360000	36380000	.	6.012467	55.05383	4.666666	5.851064	12.543914	33.661972	23.373983	34.591559
chr1	36400000	36420000	.	8.86209	59.725059	0.0	20.370367	17.065479	79.004327	54.0	51.20761
chr1	36480000	36500000	.	12.774873	97.618376	0.0	NaN	22.26521	85.0	11.1111	65.407226
chr1	36540000	36560000	.	7.667583	76.421192	1.538462	13.461538	10.99377	91.166667	5.882353	50.986814
chr1	36560000	36580000	.	10.761531	96.061496	8.614458	37.897322	19.652649	87.46988	24.662698	64.184084
chr1	36580000	36600000	.	7.446161	54.822629	9.649124	73.684211	18.815621	30.180178	47.976186	43.799808
chr1	36600000	36620000	.	15.148158	97.40645	1.923077	33.641974	18.946847	78.421717	32.833332	63.567103
chr1	36620000	36640000	.	10.003567	97.497356	5.555558	65.986386	28.641171	73.333333	51.190478	67.844284
chr1	36640000	36660000	.	4.696812	59.056698	20.0	41.666667	17.190041	45.0	12.85714	36.617112
chr1	36680000	36700000	.	2.901069	16.774209	1.773049	15.531913	8.692574	5.882353	9.343435	11.952188
chr1	36700000	36720000	.	10.048337	82.260563	8.333333	49.615385	24.185224	83.571429	45.289857	65.064851
chr1	36720000	36740000	.	11.05868	89.523835	2.272727	77.450976	43.028059	83.2	73.515625	82.876725
chr1	36740000	36760000	.	11.687098	90.064724	6.489582	34.20732	20.113819	96.551724	22.80303	64.764527
chr1	36960000	36980000	.	3.664281	5.905438	10.0	66.666673	26.978064	13.095236	40.729169	28.503478
chr1	37000000	37020000	.	2.37358	4.947597	3.571429	66.809526	28.898006	0.900903	30.121525	24.81985
chr1	37020000	37040000	.	1.304174	2.430096	7.894737	7.843141	16.311923	7.823129	13.0	15.003812
chr1	37100000	37120000	.	3.46053	10.663246	7.282281	40.224358	21.787938	10.724637	36.630435	26.263748
chr1	37120000	37140000	.	2.327725	8.297478	13.043478	50.925928	18.657342	0.367647	39.124154	19.618451
chr1	37140000	37160000	.	2.750028	5.718182	3.225806	40.046081	20.6577	6.48148	38.080806	29.63195
chr1	37160000	37180000	.	4.195772	9.492745	9.821429	62.5	32.710263	29.081631	45.728291	40.387448
chr1	37180000	37200000	.	6.903474	17.729639	5.119932	41.279178	16.753751	16.937984	20.380242	21.692949
chr1	37200000	37220000	.	13.627362	22.293468	13.995727	58.822749	32.584186	18.255731	49.328742	31.139001
chr1	37220000	37240000	.	2.680085	3.388332	4.721549	61.362683	26.697091	5.242614	60.030305	22.492784
chr1	37260000	37280000	.	11.2349	16.083506	3.125	39.62963	15.255022	4.054054	34.105535	13.470601
chr1	37280000	37300000	.	9.803091	32.941675	3.623187	30.5974	14.000736	21.484016	32.582669	20.722525
chr1	37300000	37320000	.	6.400236	58.298321	6.150793	45.964911	11.919729	72.261903	36.256409	34.91029
chr1	37320000	37340000	.	9.199366	86.744291	11.738545	53.023256	19.477044	83.554424	42.017313	60.135582
chr1	37340000	37360000	.	7.959916	94.254196	6.666667	21.768704	15.097698	89.944232	19.878046	58.265298
chr1	37360000	37380000	.	9.202628	95.52538	10.135135	48.455552	23.897489	80.376345	31.363636	57.08667
chr1	37380000	37400000	.	10.156696	97.197903	8.88095	37.310607	22.426067	92.773387	52.219336	60.828746
chr1	37400000	37420000	.	10.291593	83.638416	4.815668	45.101011	15.726658	77.692744	35.23264	58.513645
chr1	37420000	37440000	.	6.416177	52.147755	0.0	18.0	13.159109	32.333333	5.876069	36.310173
chr1	37500000	37520000	.	8.198279	87.354909	1.923077	30.0	17.824046	89.814811	37.5	58.167078
chr1	37520000	37540000	.	8.911965	83.313079	4.545455	46.929826	16.318058	79.195403	42.35238	56.346506
chr1	37540000	37560000	.	5.857807	52.687611	0.0	37.393159	18.8155	58.375	31.279766	55.260242
chr1	37560000	37580000	.	7.196993	86.708728	7.570208	37.421679	20.335425	89.34829	40.889355	56.066503
chr1	37620000	37640000	.	2.443066	3.788156	0.0	33.333328	18.227468	3.846154	34.444441	15.026613
chr1	37640000	37660000	.	3.26817	3.822441	0.0	41.336994	22.644548	1.333333	33.746558	23.125794
chr1	37660000	37680000	.	3.19032	3.502623	6.944445	61.666665	23.420292	3.294574	46.317828	28.598499
chr1	37700000	37720000	.	1.616878	3.298811	3.658537	10.617285	14.212972	1.0	5.847953	12.508624
chr1	37800000	37820000	.	12.151497	96.85506	25.0	NaN	33.587719	84.166663	NaN	72.213177
chr1	37920000	37940000	.	1.647935	7.766946	3.797468	21.776316	9.993047	3.792516	36.899165	15.225341
chr1	37940000	37960000	.	6.38232	67.859783	0.0	34.195403	13.638072	68.804271	31.518494	52.620894
chr1	37960000	37980000	.	2.981022	9.188581	1.810345	48.234127	18.709424	20.223881	57.492559	32.685153
chr1	37980000	38000000	.	2.829085	30.488392	5.747508	31.815694	11.249958	34.385964	26.076097	20.673722
chr1	38000000	38020000	.	10.939402	95.741554	0.0	55.49206	23.528347	80.526316	38.888893	52.578789
chr1	38020000	38040000	.	12.768276	96.963274	6.666667	36.372547	23.246226	80.701753	43.788822	63.003353
chr1	38040000	38060000	.	15.146317	96.342299	9.027779	38.235294	24.555516	83.641978	53.333333	60.493685
chr1	38060000	38080000	.	10.423438	97.289728	0.909091	62.179485	33.671226	77.380948	55.964911	71.520293
chr1	38080000	38100000	.	12.294179	96.052884	10.7438	36.111117	26.430379	96.2963	32.777773	67.632222
chr1	38100000	38120000	.	9.759611	95.923677	5.0	81.818182	29.896232	78.703706	51.111107	63.090434
chr1	38120000	38140000	.	2.114969	9.666062	3.26087	19.5	6.136217	19.097223	22.435897	10.880437
chr1	38220000	38240000	.	9.936538	46.889712	10.612245	59.099097	23.486295	45.149913	47.34762	43.433738
chr1	38240000	38260000	.	9.086621	93.78745	3.398692	43.866459	25.148584	85.11419	31.146885	66.650009
chr1	38260000	38280000	.	9.678567	91.720802	8.536585	46.055557	20.221698	88.439441	42.646735	65.515271
chr1	38280000	38300000	.	7.858142	88.485281	6.329366	56.033633	24.676519	90.223717	39.90355	67.100214
chr1	38300000	38320000	.	7.523489	64.445286	5.528763	43.67117	18.667968	68.178068	38.338455	51.220055
chr1	38320000	38340000	.	7.264412	88.596349	3.287037	61.584698	29.959226	84.956597	52.504551	69.233225
chr1	38360000	38380000	.	10.326029	83.389307	0.0	83.333337	19.757005	91.25	NaN	57.401676
chr1	38380000	38400000	.	7.269389	68.358836	2.991454	36.0	16.792433	42.009379	41.275252	43.966355
chr1	38400000	38420000	.	7.7734	79.372538	5.957468	38.30808	19.084373	77.244397	52.269738	57.959217
chr1	38420000	38440000	.	8.316887	83.28723	5.0	40.626986	22.180244	78.0176	31.138167	59.539877
chr1	38440000	38460000	.	4.704768	42.318661	6.875	43.080356	22.622913	36.416356	47.817462	38.51148
chr1	38460000	38480000	.	7.397561	87.423224	0.0	44.111113	21.498417	88.583335	20.275684	56.949493
chr1	38480000	38500000	.	8.219386	95.826203	8.696982	40.753245	21.030607	90.910974	44.72874	61.314224
chr1	38500000	38520000	.	6.708087	80.13705	2.083333	41.26984	21.69231	76.158458	47.656396	56.366807
chr1	38520000	38540000	.	7.567315	93.935778	5.882353	79.666667	30.193493	100.0	58.888887	80.274625
chr1	38540000	38560000	.	6.951662	73.408022	1.242235	27.184173	26.207056	95.0	81.94445	64.866391
chr1	38560000	38580000	.	8.029825	84.928425	2.083333	52.418302	22.195978	83.333333	39.962747	67.735348
chr1	38580000	38600000	.	6.76763	71.523714	3.055554	52.825631	28.317096	67.565559	60.219453	67.662238
chr1	38620000	38640000	.	2.145312	19.522101	16.666675	NaN	10.864241	95.0	40.0	30.206598
chr1	38740000	38760000	.	11.615156	17.826512	14.185184	51.466668	27.878205	20.173613	40.25641	24.681197
chr1	38760000	38780000	.	4.998596	40.804931	0.0	28.863248	15.964271	27.446185	26.356372	29.38981
chr1	38780000	38800000	.	5.153619	40.392199	3.488372	47.642087	19.646217	44.521277	24.390241	33.036997
chr1	38820000	38840000	.	1.666359	9.367454	2.272727	NaN	13.69725	14.285714	NaN	25.515097
chr1	38860000	38880000	.	5.256821	20.883968	2.439024	52.777781	28.827315	11.904763	40.277776	28.417657
chr1	38880000	38900000	.	1.931064	2.027305	5.694021	44.646464	14.779027	2.008929	40.253291	13.327789
chr1	38900000	38920000	.	2.417801	2.371902	4.761904	37.619046	18.187149	0.142045	42.222223	12.607536
chr1	38920000	38940000	.	2.465039	3.3625	0.0	60.082419	19.164255	6.862744	45.087721	16.702191
chr1	38940000	38960000	.	3.713279	5.075645	5.263156	54.346591	19.129215	7.902066	45.643274	20.111793
chr1	38960000	38980000	.	3.455609	4.097686	5.247253	48.400719	17.744647	4.90956	43.368727	19.937004
chr1	38980000	39000000	.	6.710808	59.721352	1.176471	54.166665	19.645139	49.533958	54.891153	55.211608
chr1	39000000	39020000	.	1.746773	2.538942	7.692304	26.818182	18.740414	9.230769	41.846849	24.791643
chr1	39080000	39100000	.	13.267799	20.537958	40.909091	85.714286	24.869787	22.222222	41.111111	33.786936
chr1	39100000	39120000	.	2.736101	3.363045	0.0	NaN	27.229488	12.857143	43.75	21.669782
chr1	39140000	39160000	.	3.204476	4.632913	0.0	68.75	22.112482	15.714275	62.077918	28.622323
chr1	39220000	39240000	.	1.952255	2.352297	0.0	36.875	23.279908	8.75	29.924245	26.404818
chr1	39240000	39260000	.	3.925982	2.773928	2.962964	51.052632	27.674336	2.011493	46.358888	27.071501
chr1	39260000	39280000	.	2.377176	3.247555	11.111111	NaN	24.067818	11.111111	NaN	26.464693
chr1	39460000	39480000	.	3.004061	33.121708	0.0	NaN	15.091302	51.25	NaN	25.782022
chr1	39540000	39560000	.	11.720169	94.013717	0.0	NaN	22.789458	89.285714	56.0	67.318168
chr1	40860000	40880000	.	2.854675	18.806424	0.0	25.942026	18.565395	3.846154	61.243385	30.075924
chr1	40880000	40900000	.	2.226663	24.19108	3.742053	39.58188	18.924248	15.891472	46.861704	25.606937
chr1	40900000	40920000	.	9.49162	71.160649	7.758621	34.782609	28.081401	62.755105	56.653439	60.388418
chr1	40920000	40940000	.	5.374337	20.979643	0.0	58.888887	28.650657	9.72973	48.531745	33.398046
chr1	41560000	41580000	.	4.958059	47.49182	6.547619	47.352941	30.709202	32.500005	62.222224	43.586846
chr1	41580000	41600000	.	4.027106	11.420866	2.666666	57.393479	11.275875	14.215685	38.029552	24.57255
chr1	41600000	41620000	.	2.813694	3.569934	1.923077	64.677419	25.825356	1.923077	41.515152	21.176324
chr1	41620000	41640000	.	2.294449	15.47301	12.5	83.333333	32.7984	12.5	68.92857	37.453104
chr1	41700000	41720000	.	3.506737	5.154255	14.583331	57.236842	31.538598	14.166665	NaN	33.862898
chr1	41720000	41740000	.	2.57189	3.150872	2.22222	69.230769	26.261782	13.333333	72.222222	33.673769
chr1	42020000	42040000	.	2.306326	11.406675	5.07936	53.174605	25.667836	24.912279	62.678067	34.801216
chr1	42040000	42060000	.	2.801747	8.401096	2.173913	49.583332	24.099021	8.0034	66.086957	26.380366
chr1	42080000	42100000	.	3.343558	10.479198	3.846154	70.454545	25.616482	9.829054	37.285714	23.546543
chr1	42100000	42120000	.	3.399703	40.960326	0.0	70.0	23.391018	37.416665	43.421053	41.712511
chr1	42120000	42140000	.	4.120015	49.248071	9.090909	NaN	27.93857	80.0	65.0	54.8028
chr1	42140000	42160000	.	8.743133	66.473307	2.981365	45.609319	16.749991	60.648147	20.019159	48.319122
chr1	42160000	42180000	.	10.102199	60.386039	3.835404	52.688171	25.52137	42.350557	41.925927	41.723537
chr1	42180000	42200000	.	3.621258	6.954701	2.142857	43.790177	20.908583	4.414003	46.764515	19.021826
chr1	42200000	42220000	.	4.481575	7.065206	0.0	62.962967	27.578241	2.614376	62.777778	32.737812
chr1	43220000	43240000	.	3.396312	20.032138	2.352941	41.309201	25.938438	23.076923	42.843135	31.630505
chr1	43240000	43260000	.	8.574254	61.279094	13.461538	47.916669	29.487524	69.992563	42.602628	64.385577
chr1	43260000	43280000	.	9.125692	59.050075	5.372221	41.660453	20.008358	61.246218	39.380951	55.517084
chr1	43280000	43300000	.	2.617202	7.715465	2.666666	32.903909	23.444485	1.339286	25.970226	17.800951
chr1	43300000	43320000	.	2.075463	2.729575	0.0	33.873876	17.832589	2.325581	39.282104	13.515557
chr1	43320000	43340000	.	11.081943	50.884495	12.13768	47.908497	22.005371	57.727743	47.204671	49.493854
chr1	43340000	43360000	.	2.312837	2.051352	3.892668	68.146464	24.697514	1.904761	52.106979	24.564084
chr1	43360000	43380000	.	2.418441	2.526921	5.772003	48.555553	24.826535	1.25	49.10569	22.870381
chr1	43380000	43400000	.	2.910803	3.870841	2.884615	49.358974	20.95819	2.941176	52.394531	13.98977
chr1	43440000	43460000	.	3.202638	21.284562	1.293103	20.807292	10.24579	23.160171	13.853117	19.044733
chr1	43460000	43480000	.	5.081621	50.652418	0.0	43.208431	17.5188	44.225588	34.257081	33.414537
chr1	43480000	43500000	.	8.382667	94.767948	3.125	38.88889	17.933402	82.11111	32.671963	60.441506
chr1	43500000	43520000	.	8.084618	59.018436	7.14285	60.294118	23.374689	58.333333	22.5	42.262615
chr1	43560000	43580000	.	8.807823	96.138715	0.0	48.58974	25.668236	95.714286	33.690483	66.094225
chr1	43620000	43640000	.	4.237851	10.333753	15.625	61.111117	18.352827	21.0	39.583325	27.71371
chr1	43640000	43660000	.	4.193421	6.221932	3.891154	47.11111	17.728151	14.041668	66.182797	24.239454
chr1	43680000	43700000	.	17.847751	23.226074	21.212118	83.333333	32.502428	36.00001	80.303027	44.879633
chr1	43700000	43720000	.	7.855457	9.7957	0.0	28.571429	22.124957	21.296294	68.75	30.22046
chr1	43720000	43740000	.	1.061791	6.028683	0.833333	59.523807	19.8416	0.833333	45.740741	29.946028
chr1	43740000	43760000	.	8.645606	70.909195	0.0	NaN	21.887927	71.726193	35.669192	52.309593
chr1	43760000	43780000	.	15.228298	96.30632	13.222789	41.656744	26.546444	78.061225	38.525642	69.960638
chr1	43780000	43800000	.	11.210538	96.45557	19.393936	38.852818	17.171991	87.5	55.238095	67.734705
chr1	43800000	43820000	.	12.141568	95.983376	6.410254	54.497356	24.188816	58.33334	42.307692	52.096265
chr1	43820000	43840000	.	2.185336	19.021766	2.678571	13.225806	7.403323	10.526316	29.512431	14.338442
chr1	43840000	43860000	.	3.691224	8.767161	30.00001	31.944442	32.199722	1.923077	66.666664	28.067075
chr1	44040000	44060000	.	3.414155	6.166253	0.0	60.0	27.584206	20.370367	NaN	21.360177
chr1	44060000	44080000	.	2.070748	2.546988	10.0	63.0303	26.999509	8.392856	70.83333	19.779673
chr1	44080000	44100000	.	9.610223	69.164451	0.0	27.205882	18.657533	46.485509	29.88095	38.691685
chr1	44100000	44120000	.	4.015362	28.356842	0.0	27.916667	8.598462	29.875	19.179486	30.180243
chr1	44120000	44140000	.	6.482464	76.977376	9.164056	55.000003	34.027657	51.923917	45.867538	58.819816
chr1	44140000	44160000	.	4.370692	48.461566	5.30303	11.442752	8.712507	34.484649	19.90969	33.949134
chr1	44160000	44180000	.	7.564909	93.443918	5.434783	46.20686	21.710977	83.228412	31.574071	57.231031
chr1	44180000	44200000	.	2.892467	21.454929	0.0	43.660606	16.560589	13.923077	17.68831	24.957675
chr1	44200000	44220000	.	3.120533	4.816946	3.52564	26.64024	11.623451	5.864196	32.370371	14.419812
chr1	44220000	44240000	.	2.918556	4.200739	4.166666	62.247476	19.593932	2.407407	54.932309	26.179395
chr1	44260000	44280000	.	11.893115	20.204101	7.692308	49.696964	18.073393	18.57142	62.5	46.590587
chr1	44280000	44300000	.	47.862001	70.004791	55.555556	NaN	53.784041	80.0	NaN	75.905641
chr1	44300000	44320000	.	17.092703	31.729915	4.166667	76.66666	35.232626	27.777778	16.666667	42.189383
chr1	44340000	44360000	.	4.013169	12.66709	0.0	20.0	24.272578	9.375	83.333331	34.373837
chr1	44380000	44400000	.	20.276002	33.601965	30.0	NaN	42.815446	71.428571	NaN	64.608739
chr1	44420000	44440000	.	28.002717	79.419037	24.537036	NaN	25.758121	92.368421	54.458877	72.720185
chr1	44440000	44460000	.	5.636032	76.514427	0.0	54.545455	26.210322	58.0808	60.0	53.363332
chr1	44460000	44480000	.	7.827599	32.257264	0.0	NaN	17.061089	5.357143	NaN	31.234383
chr1	44480000	44500000	.	22.149798	37.514731	5.555556	68.814813	43.666662	52.857143	83.333333	61.538175
chr1	44500000	44520000	.	3.966182	16.778341	9.615388	71.55797	32.31201	31.481481	34.409725	44.552022
chr1	44520000	44540000	.	3.833495	7.071241	10.769231	60.714286	26.864648	15.0	54.761907	29.458328
chr1	44560000	44580000	.	2.059653	8.768082	11.111111	63.714287	29.221083	12.605041	61.671329	25.893786
chr1	44620000	44640000	.	3.692765	3.197856	5.211324	55.967742	22.436429	4.196428	44.407815	22.125647
chr1	44640000	44660000	.	2.363675	2.236612	1.198653	40.789474	14.310438	2.12766	38.33819	20.756093
chr1	44660000	44680000	.	1.833468	17.13544	13.333333	19.791662	20.345764	29.166663	41.212118	35.615356
chr1	44680000	44700000	.	10.545242	92.097159	1.724138	57.878786	26.26973	77.962959	57.988274	63.018588
chr1	44700000	44720000	.	7.646178	93.496395	17.849461	71.153846	17.570256	77.991072	52.589286	55.479197
chr1	44720000	44740000	.	9.131948	77.243407	0.0	NaN	23.282831	72.222222	74.074078	58.229815
chr1	44740000	44760000	.	6.954477	77.577084	5.882353	70.0	21.696707	84.895831	55.41667	58.649803
chr1	44760000	44780000	.	9.7758	86.862	14.895831	68.75	22.89199	71.527778	38.186808	67.4448
chr1	44780000	44800000	.	7.109076	80.41851	14.285714	64.074078	23.231955	25.0	37.49999	55.560007
chr1	45080000	45100000	.	14.246642	27.20038	0.0	58.66666	34.070908	29.629622	73.33334	59.554043
chr1	45100000	45120000	.	6.397204	8.708881	14.351856	78.571429	18.873988	10.0	34.803924	26.00262
chr1	45120000	45140000	.	2.399285	17.013031	8.616781	31.325048	18.355206	37.447616	32.962963	32.574194
chr1	45140000	45160000	.	2.901855	20.586502	0.0	NaN	20.092969	49.66667	58.333338	49.841276
chr1	45180000	45200000	.	8.765655	26.346826	11.944444	39.930554	24.476481	35.185183	47.269843	43.799793
chr1	45200000	45220000	.	4.11273	22.036463	3.395061	29.901959	19.462762	41.176465	55.140691	33.173571
chr1	45220000	45240000	.	6.923279	13.962048	6.243385	52.100841	7.862375	31.349205	36.935817	31.196143
chr1	45240000	45260000	.	5.985149	15.381556	8.997112	28.333333	18.174602	34.198413	37.089947	31.361417
chr1	45260000	45280000	.	6.677688	11.292728	19.090909	60.971428	25.214081	16.5	45.192308	25.992062
chr1	45280000	45300000	.	1.563913	4.761186	1.666667	31.547621	18.473319	11.538462	55.668933	27.868778
chr1	45300000	45320000	.	1.807956	4.157054	0.0	60.714286	24.182631	16.28572	NaN	25.553924
chr1	45340000	45360000	.	2.395759	5.981854	25.0	NaN	31.70846	10.644259	67.647065	32.709602
chr1	45360000	45380000	.	4.36161	21.621656	6.432747	46.6	34.774158	23.141027	65.833335	36.845176
chr1	45380000	45400000	.	2.563706	8.792929	0.0	38.888889	27.728027	5.333332	74.714287	35.851616
chr1	45400000	45420000	.	4.434762	20.67854	0.0	72.727273	22.762344	13.636364	77.380957	31.748433
chr1	45420000	45440000	.	2.073107	11.732026	2.419355	50.43011	23.517787	4.72973	42.676767	32.534677
chr1	45440000	45460000	.	4.107568	46.934065	9.523811	73.015878	20.231827	35.606059	47.654319	36.496027
chr1	45460000	45480000	.	5.363801	33.02196	10.120248	51.055896	19.591092	25.0	27.126438	29.855518
chr1	45480000	45500000	.	4.37064	5.447876	19.166667	67.443061	25.225404	2.586207	54.523809	23.061843
chr1	45500000	45520000	.	1.766289	4.797736	5.0	24.891776	17.487469	8.012819	31.594204	26.13054
chr1	45520000	45540000	.	1.794168	4.994937	2.721088	36.078432	18.141486	5.555556	54.981482	22.082266
chr1	45540000	45560000	.	13.533012	22.026941	6.481483	54.166667	22.004382	10.897435	50.151515	25.780563
chr1	45560000	45580000	.	3.818109	10.481269	14.423077	50.654764	21.282026	6.285712	36.321838	21.088839
chr1	45580000	45600000	.	5.480234	12.299874	7.407406	62.200958	32.284298	5.0	32.058824	28.25391
chr1	45600000	45620000	.	20.403089	42.735342	3.409091	66.847826	33.462962	26.69753	23.965421	34.449853
chr1	45620000	45640000	.	5.663836	14.956606	9.35185	NaN	26.972044	37.643679	59.558824	33.861393
chr1	45640000	45660000	.	4.938784	15.677785	15.0	50.0	19.185494	15.970692	65.416663	32.739487
chr1	45660000	45680000	.	4.746689	30.603671	11.666668	62.333336	12.65138	34.034816	52.138185	45.520925
chr1	45680000	45700000	.	10.234282	40.700977	6.25	75.367067	37.22884	65.083335	53.743841	72.100367
chr1	45720000	45740000	.	17.474034	29.786774	14.285714	48.051943	27.209281	50.0	72.804244	42.17391
chr1	45740000	45760000	.	19.323501	74.712507	15.619047	64.122808	32.658324	73.850933	41.985813	65.887204
chr1	45760000	45780000	.	4.846681	77.393977	7.72152	21.461188	10.885944	73.088714	15.232426	55.222245
chr1	45780000	45800000	.	4.290486	14.974119	8.333333	43.57143	14.143967	10.0	34.801138	19.244258
chr1	45800000	45820000	.	12.181765	95.911201	0.0	NaN	19.36929	92.708338	69.305558	51.428477
chr1	45820000	45840000	.	5.491829	49.971202	3.75	15.714286	21.487834	5.0	29.791663	37.147471
chr1	45900000	45920000	.	3.000478	5.173666	0.0	43.275862	22.085622	2.380953	33.263649	23.217839
chr1	45920000	45940000	.	1.104784	6.130281	2.272727	17.222223	10.839021	2.807972	19.696973	16.93883
chr1	45940000	45960000	.	13.68172	60.65287	0.0	54.047621	30.117725	39.355741	47.058829	53.037037
chr1	46020000	46040000	.	2.646489	3.773157	3.75	NaN	20.919841	3.921571	35.882353	23.514361
chr1	46040000	46060000	.	2.91111	5.58594	2.272727	52.06349	22.141181	10.972221	60.317462	22.941773
chr1	46060000	46080000	.	4.700265	4.345374	0.980394	25.0	28.994967	7.692308	11.0	19.879816
chr1	46200000	46220000	.	4.566298	26.898159	10.0	52.0	20.203539	8.36735	NaN	43.811187
chr1	46240000	46260000	.	13.513629	96.409161	13.636364	54.0	32.894465	64.444447	54.166667	71.135779
chr1	46260000	46280000	.	9.405656	87.363774	28.181818	29.629622	28.639854	78.472225	68.095236	67.296995
chr1	46280000	46300000	.	24.944666	93.270162	23.076923	44.743585	27.345458	90.47619	77.666665	78.452385
chr1	46300000	46320000	.	19.362263	93.324494	25.0	49.800462	32.987009	81.568629	78.126265	75.875135
chr1	46340000	46360000	.	12.627975	88.215639	0.0	NaN	24.375037	85.714286	10.0	57.651022
chr1	46360000	46380000	.	8.402515	73.626371	0.0	NaN	24.319803	71.428571	38.571429	54.744241
chr1	46380000	46400000	.	13.960057	21.257115	3.75	56.944442	26.996276	10.0	59.090909	43.144929
chr1	46400000	46420000	.	3.374897	8.821339	3.030302	59.082688	18.916144	4.074074	42.191357	15.048684
chr1	46420000	46440000	.	4.000784	25.639932	3.333333	18.867925	10.864466	14.322916	25.718391	19.881361
chr1	46440000	46460000	.	7.187199	67.182454	0.0	59.090909	28.579929	70.653906	48.634913	48.174599
chr1	46460000	46480000	.	16.602384	88.5774	7.926829	40.629797	19.668284	93.434345	44.302326	62.337518
chr1	46480000	46500000	.	4.658417	78.230058	4.487177	37.2549	24.437449	83.333335	29.5	57.650265
chr1	46500000	46520000	.	16.01651	75.230069	19.077381	40.064481	29.233107	64.31319	51.695012	57.602406
chr1	46520000	46540000	.	11.066193	78.936654	0.0	48.508768	21.070703	72.18615	40.277777	67.230025
chr1	46540000	46560000	.	15.3433	86.682961	11.666665	39.215688	26.606047	77.272727	62.5	57.806256
chr1	46560000	46580000	.	7.989951	59.282816	1.923077	61.66667	27.157986	63.928571	65.686276	54.321346
chr1	46580000	46600000	.	11.472433	54.731695	0.0	32.209	21.682248	59.58333	30.194809	51.867204
chr1	46600000	46620000	.	8.683615	73.280855	13.33333	41.666662	25.257106	79.696973	46.794877	57.713632
chr1	46660000	46680000	.	12.531806	93.276351	0.0	NaN	25.989025	62.5	38.888889	64.9852
chr1	46760000	46780000	.	10.978709	93.945989	0.0	NaN	33.310593	76.923077	45.833333	64.18114
chr1	46780000	46800000	.	10.14732	97.483388	8.333333	NaN	38.483204	88.333333	64.814811	78.767629
chr1	46800000	46820000	.	9.756129	92.072792	27.38095	76.57143	33.771437	88.125	70.370371	69.390986
chr1	46820000	46840000	.	9.153916	82.986096	0.0	72.156089	31.398128	77.539687	55.634924	66.548395
chr1	46840000	46860000	.	3.799043	27.015482	3.777778	14.709721	10.748461	21.018693	12.475868	18.183811
chr1	46860000	46880000	.	10.542669	93.736185	4.320989	74.345237	26.538874	84.040406	52.217341	67.285945
chr1	46880000	46900000	.	7.843015	65.187338	0.0	57.843135	12.486228	65.789474	32.916665	39.320584
chr1	46900000	46920000	.	2.751431	7.494551	2.173913	14.52381	14.005809	9.333336	13.043478	12.564326
chr1	47040000	47060000	.	2.338859	19.19328	0.0	54.861117	31.720156	18.181818	50.617289	44.348714
chr1	47060000	47080000	.	22.863554	45.207577	31.995963	82.142857	45.855165	44.305555	80.149517	50.355216
chr1	47080000	47100000	.	5.170869	15.662678	6.896552	47.172618	17.462118	7.837303	47.19246	24.674248
chr1	47100000	47120000	.	6.777561	13.296673	5.555556	49.298939	30.199553	0.909091	32.092351	30.325092
chr1	47120000	47140000	.	3.850722	18.460004	17.708331	66.581636	34.319279	7.058824	62.847217	27.488724
chr1	47140000	47160000	.	14.894666	24.962045	16.666667	44.927535	21.300638	57.246378	44.871792	39.066357
chr1	47180000	47200000	.	18.754711	23.371394	12.5	82.671967	34.513229	17.728759	65.591397	36.796333
chr1	47200000	47220000	.	4.558937	22.519051	11.260503	45.351476	27.632927	23.83277	49.961597	34.321383
chr1	47240000	47260000	.	11.810941	29.14592	17.948715	65.909091	21.321673	50.0	70.0	48.822756
chr1	47260000	47280000	.	2.107926	12.50826	18.75	NaN	32.115749	4.166667	50.925922	32.582387
chr1	47620000	47640000	.	9.195	12.241737	6.736112	53.333335	15.162544	7.400793	51.614913	10.014
chr1	47820000	47840000	.	3.336128	12.568095	3.333333	53.482908	28.427077	16.926636	52.496158	26.653616
chr1	47860000	47880000	.	15.178352	33.712515	18.181821	67.222221	30.970556	51.64966	46.271932	50.081185
chr1	47880000	47900000	.	3.812788	11.058558	4.202898	60.042733	25.09523	28.104573	56.089947	40.053336
chr1	47900000	47920000	.	3.514925	5.736363	1.136364	41.466867	20.501233	6.81818	61.451798	20.285055
chr1	48100000	48120000	.	8.909635	48.814859	1.388887	52.549018	33.442807	73.611108	48.611111	50.406553
chr1	48120000	48140000	.	5.65039	50.465099	6.828704	51.507933	27.931612	53.695648	55.136054	58.416859
chr1	48160000	48180000	.	3.258635	6.907203	8.771926	59.375	24.690748	8.333333	64.44445	24.149837
chr1	48240000	48260000	.	5.384812	7.082755	5.882353	72.61905	24.651949	6.315789	39.555553	26.099264
chr1	48260000	48280000	.	2.323809	6.990334	35.714286	NaN	15.260314	25.0	NaN	24.674862
chr1	48400000	48420000	.	6.760407	10.212353	1.868131	61.403511	30.524611	7.589286	57.61111	14.453049
chr1	48420000	48440000	.	6.301713	18.077466	7.142857	NaN	26.522107	8.547008	34.166668	31.217822
chr1	48440000	48460000	.	2.827696	21.977639	21.363636	66.0	26.369046	50.0	NaN	45.551947
chr1	48460000	48480000	.	6.812774	30.112717	4.931971	44.000004	33.876109	24.637683	33.870968	42.371005
chr1	48480000	48500000	.	7.554439	18.656478	0.0	55.294118	25.335654	9.705882	57.843135	38.451996
chr1	48500000	48520000	.	3.81218	18.98733	0.0	54.39815	28.205646	7.692308	41.919191	29.178587
chr1	48520000	48540000	.	3.474422	10.425422	3.508774	53.809521	30.20327	5.263153	59.855074	33.576337
chr1	48560000	48580000	.	12.32602	92.3561	2.857143	52.083337	23.186854	44.791663	62.121209	49.320607
chr1	48640000	48660000	.	5.47433	10.307303	4.166667	42.121214	19.833827	15.625	14.074074	21.73751
chr1	48660000	48680000	.	26.431393	42.145853	22.348483	48.245616	19.770111	54.16667	31.805553	46.422752
chr1	48800000	48820000	.	15.641797	27.929972	10.0	47.727273	27.489718	4.545455	54.861108	51.761664
chr1	48820000	48840000	.	5.346793	16.991151	9.090909	36.111111	17.416213	29.411765	45.454545	29.776008
chr1	48840000	48860000	.	3.433272	17.259845	11.111111	58.333337	14.186288	18.75	26.388892	28.033834
chr1	48860000	48880000	.	3.524675	27.898445	3.333333	41.666662	28.312626	69.64286	62.121209	45.021478
chr1	48900000	48920000	.	4.506083	10.355763	8.472221	19.95238	15.449738	18.0034	25.245097	21.963895
chr1	48920000	48940000	.	6.551803	18.211515	12.5	53.939391	32.321843	11.944439	64.007939	24.757305
chr1	49100000	49120000	.	4.193002	21.357229	14.285714	100.0	18.4248	33.333329	NaN	30.331744
chr1	49120000	49140000	.	4.579037	50.13258	22.222222	NaN	27.51035	80.8642	32.14285	61.569615
chr1	50040000	50060000	.	3.602428	5.189751	0.434783	34.313724	17.982216	13.157895	47.592594	27.229436
chr1	50140000	50160000	.	17.688442	28.223012	20.833333	60.555556	21.219835	49.65873	58.333336	44.440036
chr1	50160000	50180000	.	16.747055	29.699743	7.809527	48.106059	32.012534	17.708331	56.07936	34.778554
chr1	50180000	50200000	.	6.182365	22.172853	2.0	72.5	21.036429	55.47619	45.588235	50.457436
chr1	50200000	50220000	.	6.437605	7.071408	36.140353	73.333336	26.098644	22.954545	62.5	29.6879
chr1	50220000	50240000	.	7.025169	22.319157	22.549024	48.333328	23.520665	47.559525	40.476189	40.502696
chr1	50240000	50260000	.	5.192778	17.090973	0.0	41.25	18.529602	50.0	46.2963	24.213463
chr1	51060000	51080000	.	2.31717	27.055892	10.666667	63.865547	35.795759	6.666667	76.388888	37.66657
chr1	51220000	51240000	.	2.850635	8.247116	8.333336	70.833333	19.697316	11.111111	72.727273	26.331958
chr1	51240000	51260000	.	3.029446	9.03198	4.166667	64.01515	30.521302	26.25	64.832537	28.917189
chr1	51260000	51280000	.	2.880315	4.516529	9.090909	62.916667	21.85946	8.899521	36.468256	16.806215
chr1	51740000	51760000	.	10.2832	90.936182	10.311625	42.534721	20.574182	86.361737	36.91358	54.496856
chr1	51760000	51780000	.	11.259995	97.4111	4.770145	45.504762	20.337749	92.175139	43.860488	64.330669
chr1	51980000	52000000	.	10.483315	84.718964	9.523814	28.571429	21.681195	55.33334	38.181818	62.29331
chr1	53440000	53460000	.	18.495018	95.370121	3.571425	66.66668	36.300778	77.14286	96.0	72.795238
chr1	54080000	54100000	.	2.474378	15.331022	7.8125	72.160493	34.855672	1.923077	76.02778	39.211871
chr1	54100000	54120000	.	5.615198	21.495325	5.714286	77.187156	36.665579	5.036631	61.314485	31.705769
chr1	54120000	54140000	.	2.307172	3.719814	1.002505	67.387852	25.528036	1.758763	41.562733	22.383853
chr1	54160000	54180000	.	1.782197	2.460299	0.453514	52.740863	16.295274	1.357886	30.41317	16.529375
chr1	54180000	54200000	.	1.211949	3.195964	14.492752	14.77381	7.912431	2.956989	13.161885	5.792146
chr1	54200000	54220000	.	4.633796	48.823151	0.275482	41.964285	17.213922	29.546784	21.5	31.154938
chr1	54220000	54240000	.	5.22321	41.123881	2.195122	35.049018	14.769103	22.166668	44.841267	32.041952
chr1	54240000	54260000	.	3.883776	35.616869	3.571429	51.0582	11.542963	27.79762	26.884057	29.488536
chr1	54260000	54280000	.	11.855398	86.423686	18.181818	NaN	29.415859	71.578947	34.696973	58.832326
chr1	54340000	54360000	.	9.404756	97.258322	10.0	54.166667	27.165081	90.332514	62.604169	71.83517
chr1	54360000	54380000	.	13.171282	95.744039	12.738096	14.732137	28.572186	98.162392	54.761905	70.669803
chr1	54440000	54460000	.	7.489795	80.149738	5.952379	41.957667	21.819534	57.291663	27.192984	36.361179
chr1	58100000	58120000	.	3.999121	4.286428	4.814814	56.923077	18.247801	6.396395	41.964286	21.345354
chr1	58120000	58140000	.	2.425739	2.847244	10.0	9.851187	19.316393	5.555556	22.051281	19.549385
chr1	58140000	58160000	.	2.343115	2.784015	3.164428	64.05229	26.067074	3.790922	45.970981	26.685026
chr1	58180000	58200000	.	3.311404	5.875341	3.728814	49.968946	17.851572	5.251141	45.555553	20.486011
chr1	58200000	58220000	.	2.709975	3.107263	6.52357	34.704862	16.39384	2.98478	35.152382	15.07177
chr1	58240000	58260000	.	4.26966	35.388102	4.761907	29.557829	14.059235	51.4011	37.500003	36.053067
chr1	58260000	58280000	.	2.95158	19.295098	0.877192	36.867559	20.174518	24.526752	34.791668	31.88995
chr1	58280000	58300000	.	1.669465	3.671507	2.696078	49.894181	19.333127	4.188181	50.388394	18.711163
chr1	58320000	58340000	.	25.427694	30.82972	23.75	27.843523	23.45685	30.541665	33.758505	26.187366
chr1	58340000	58360000	.	3.012066	7.702936	5.108696	39.031009	15.247143	6.220238	38.45811	20.585928
chr1	58360000	58380000	.	7.98049	25.475523	6.967213	42.992425	21.149362	23.144655	32.811195	22.253272
chr1	58380000	58400000	.	4.170359	32.975759	4.761905	20.004409	10.931897	30.126984	10.47222	21.598251
chr1	58400000	58420000	.	7.826486	92.664875	5.882353	60.256412	25.89472	76.449278	37.5	59.380788
chr1	58460000	58480000	.	10.669119	96.033379	7.916667	43.372093	15.946435	65.476186	26.133298	43.887749
chr1	58480000	58500000	.	11.640779	97.10151	7.142855	52.280695	27.170485	73.913043	28.070174	61.168319
chr1	58500000	58520000	.	12.498022	36.9048	13.821427	38.75	27.138743	42.854159	61.265707	37.504328
chr1	58600000	58620000	.	8.830951	11.363448	17.241379	57.763974	23.510782	20.0	47.732922	23.01165
chr1	58620000	58640000	.	4.236299	5.23458	3.703704	62.32143	30.271276	4.320989	65.576923	29.630312
chr1	58640000	58660000	.	15.890799	18.247311	25.820102	38.461538	19.603897	12.865496	25.968993	26.787736
chr1	58660000	58680000	.	4.115393	4.836646	0.512821	44.217686	14.655735	13.811189	42.843135	27.528704
chr1	59040000	59060000	.	5.254109	35.773676	5.833332	83.809524	30.165068	53.373017	47.125219	52.131429
chr1	59060000	59080000	.	4.512614	29.589157	1.5	44.393939	24.175632	38.62745	41.846403	44.067149
chr1	59080000	59100000	.	3.556217	26.06219	1.136364	33.333332	22.195197	23.26087	36.763283	27.527885
chr1	59100000	59120000	.	5.412162	66.92773	0.0	54.166667	20.53542	85.409092	53.130515	47.600479
chr1	60800000	60820000	.	2.122179	5.282156	0.0	0.0	21.942641	10.0	NaN	29.171628
chr1	62580000	62600000	.	5.801654	40.424933	0.0	88.888889	23.324397	32.0	69.047621	42.073561
chr1	62600000	62620000	.	2.184609	5.784787	8.695648	53.571429	29.555304	6.551724	39.917693	24.103043
chr1	62620000	62640000	.	2.528943	2.4373	3.196959	50.451316	22.875897	3.620352	55.880283	21.682415
chr1	62640000	62660000	.	1.979768	1.863607	0.0	38.345863	22.232545	1.234567	33.551588	21.138099
chr1	62660000	62680000	.	5.508674	6.12434	3.875967	25.94203	22.712876	3.401361	31.672202	23.668662
chr1	62680000	62700000	.	1.563148	4.553047	1.0	43.095237	22.227405	1.924604	37.552262	20.489676
chr1	62700000	62720000	.	1.271965	2.992766	1.149425	7.272727	8.871738	0.333333	11.291666	7.969134
chr1	62720000	62740000	.	2.224068	10.568157	2.941176	36.217946	20.08499	6.781933	31.960782	25.826094
chr1	62800000	62820000	.	3.563649	8.067844	0.0	45.803571	22.744646	3.623947	35.353536	21.039616
chr1	62820000	62840000	.	3.418692	36.465962	0.0	67.361108	21.693509	25.313284	57.712217	38.418489
chr1	62840000	62860000	.	3.121765	27.75241	2.173913	54.804141	18.279856	24.10476	41.425927	34.015031
chr1	62880000	62900000	.	1.695599	4.90426	1.111111	20.833333	16.081006	4.545455	10.833335	20.424255
chr1	63260000	63280000	.	1.397375	2.31527	6.666667	NaN	13.980373	11.021506	47.191356	12.929249
chr1	63280000	63300000	.	4.205692	61.35287	6.66666	83.333333	30.853427	69.166675	83.333333	56.026034
chr1	63300000	63320000	.	2.390502	13.056664	16.666667	5.555554	29.27633	14.285714	61.363636	50.614592
chr1	63320000	63340000	.	5.722098	6.637852	8.653846	58.4058	25.345523	3.846154	51.579289	28.336479
chr1	63340000	63360000	.	5.847643	51.969825	0.0	54.166662	19.27435	43.33333	57.142857	55.897575
chr1	63360000	63380000	.	5.944617	48.652512	9.090909	22.222222	19.534081	60.833335	28.787882	49.442201
chr1	63380000	63400000	.	1.992244	4.276052	0.0	80.277775	27.110436	13.690475	56.153846	25.944784
chr1	63400000	63420000	.	0.929261	2.635942	0.0	28.571429	18.120576	7.692308	NaN	13.77527
chr1	63420000	63440000	.	0.980075	2.355452	2.631579	63.556547	25.727703	0.925925	49.7472	18.18471
chr1	63440000	63460000	.	1.5693	1.168621	1.375662	32.142857	12.110114	1.44033	52.90476	20.607758
chr1	63460000	63480000	.	3.970073	22.340605	8.695652	58.275862	28.564078	9.285714	39.816415	33.599859
chr1	63480000	63500000	.	9.529255	62.270264	11.904757	65.079364	28.636289	65.929705	53.571429	58.782524
chr1	63500000	63520000	.	10.867532	77.8706	12.500006	71.296294	29.836192	85.353536	33.333331	66.928647
chr1	63520000	63540000	.	11.216761	84.386031	11.111112	62.297979	23.852926	80.83333	52.612124	68.790199
chr1	63540000	63560000	.	11.036178	82.447132	0.0	NaN	27.217223	90.0	80.952386	70.192935
chr1	63560000	63580000	.	10.9641	75.744124	3.7037	60.256415	34.976967	48.879553	52.380952	64.95772
chr1	63580000	63600000	.	7.313335	42.437173	5.263158	76.190475	31.627439	37.809524	55.55556	45.721287
chr1	63620000	63640000	.	4.465524	5.699303	4.166667	70.454545	24.611971	1.51515	59.754685	29.52355
chr1	63640000	63660000	.	1.615819	3.199343	5.833333	51.014491	19.027489	8.641974	48.035714	23.298403
chr1	63660000	63680000	.	1.402555	5.041304	1.372549	21.568629	17.936881	0.47619	11.891822	18.521906
chr1	63720000	63740000	.	3.73404	24.893433	0.0	NaN	20.385338	9.090909	29.583333	26.82445
chr1	63780000	63800000	.	2.58567	2.822026	9.090909	83.333333	29.784591	5.55555	56.0	32.049383
chr1	63880000	63900000	.	3.630918	21.600975	1.754384	56.25	27.999843	3.77778	24.615385	24.161382
chr1	63900000	63920000	.	2.059624	6.184054	0.0	NaN	30.58309	6.666667	NaN	28.73937
chr1	63920000	63940000	.	2.433606	2.933949	0.0	66.0	26.838703	3.243243	59.210529	35.289348
chr1	63940000	63960000	.	3.036628	5.985675	12.962961	45.833335	18.436346	3.7037	53.246752	24.636408
chr1	63960000	63980000	.	2.625247	4.290964	1.530611	54.270835	17.023014	9.296298	49.702381	20.227566
chr1	63980000	64000000	.	2.368317	4.943244	8.333333	27.272727	20.94093	6.060609	32.352941	18.971547
chr1	64020000	64040000	.	6.801677	54.109551	0.0	55.944447	20.099982	5.555556	35.55556	47.65709
chr1	64080000	64100000	.	6.705834	57.499368	3.846154	18.75	21.446381	42.857143	18.947368	45.407285
chr1	64100000	64120000	.	6.800047	57.012988	6.25611	69.462368	21.514876	63.333332	57.886178	44.103984
chr1	64140000	64160000	.	2.805085	4.128232	4.861112	49.565222	21.254475	15.517241	68.288289	31.353835
chr1	64160000	64180000	.	10.347936	29.275035	4.166667	80.069931	30.520131	33.507323	67.403631	44.676396
chr1	64180000	64200000	.	12.425751	24.65823	0.0	36.666667	24.656873	36.274512	58.15217	38.360792
chr1	64200000	64220000	.	3.096412	5.743199	14.285714	NaN	24.862095	12.5	59.22222	25.144939
chr1	64320000	64340000	.	3.424756	14.849859	23.015867	70.329669	20.540248	12.30476	44.110274	17.100733
chr1	64340000	64360000	.	3.359765	20.501779	8.854167	52.150539	22.346943	26.388888	48.333333	25.488877
chr1	64360000	64380000	.	7.326745	56.065142	1.333332	48.214286	25.325511	41.181656	33.035711	49.695787
chr1	64380000	64400000	.	25.114913	70.814836	7.291665	35.0	28.840587	70.987656	61.25	60.892438
chr1	64400000	64420000	.	8.510512	95.525538	6.811596	39.333332	27.963414	84.791665	30.3125	61.057733
chr1	64440000	64460000	.	4.361343	4.826473	4.848485	36.607143	18.419683	1.960785	36.519606	19.810912
chr1	64500000	64520000	.	4.284232	18.845973	0.0	34.090909	27.230651	37.5	26.309521	34.822663
chr1	64520000	64540000	.	3.107389	21.47103	3.0303	0.0	8.257526	34.615385	80.47619	14.949038
chr1	64620000	64640000	.	6.245536	56.620753	0.0	53.125	27.204862	83.611111	68.75	55.427086
chr1	64640000	64660000	.	3.610883	21.699712	3.0	61.290323	26.471572	10.879631	57.757297	31.792261
chr1	64660000	64680000	.	7.026575	54.230325	5.172414	46.582126	20.802012	52.688171	23.368347	44.583421
chr1	64760000	64780000	.	8.50098	60.629858	0.793651	53.232118	18.749513	51.130006	53.466734	46.968479
chr1	64780000	64800000	.	10.637805	90.955704	2.631579	29.305554	21.857401	93.630954	37.483467	63.807076
chr1	64800000	64820000	.	8.778091	93.03713	0.0	58.437506	29.113745	72.857143	61.111113	66.619736
chr1	64820000	64840000	.	9.899835	80.799664	0.0	51.666667	27.790468	64.033372	38.524959	48.141534
chr1	64840000	64860000	.	10.830085	94.916029	9.109851	53.333333	27.446574	71.190478	40.288221	62.887263
chr1	64860000	64880000	.	7.344841	90.030194	4.166667	64.393939	25.706008	83.157895	42.142857	62.484025
chr1	64880000	64900000	.	10.927282	97.670943	10.322581	53.316991	27.323378	91.334442	44.985115	68.839109
chr1	64900000	64920000	.	7.575945	81.290904	0.0	83.035712	30.453565	70.925922	64.473684	60.056103
chr1	64920000	64940000	.	11.954417	94.812771	5.438595	40.909091	25.779408	91.111113	82.352941	59.693743
chr1	64940000	64960000	.	8.335188	61.133938	3.333333	14.705882	8.355945	68.425925	16.0	31.309814
chr1	64960000	64980000	.	15.538453	19.014981	36.538462	16.666667	22.93662	51.960782	27.912085	21.877538
chr1	64980000	65000000	.	1.886999	5.072869	4.487181	43.75	17.219057	2.941176	44.88095	20.543436
chr1	65000000	65020000	.	7.337325	78.093518	4.113474	33.098842	21.094822	68.055554	48.302005	65.104574
chr1	65040000	65060000	.	2.029701	1.978602	0.0	20.75	8.764464	1.612903	31.877707	16.128434
chr1	65080000	65100000	.	2.189568	12.647915	0.0	51.041662	18.596926	7.307692	45.47619	18.271867
chr1	65100000	65120000	.	10.346608	70.755502	11.217948	20.908119	12.188837	62.719302	13.168749	39.018437
chr1	65120000	65140000	.	9.849308	39.973981	5.463434	63.738738	18.880405	33.84656	54.251702	45.937419
chr1	65140000	65160000	.	11.851065	75.787245	11.435786	48.268395	20.53325	73.509987	30.639358	55.908305
chr1	65160000	65180000	.	8.118033	55.240071	1.785714	20.71138	10.014683	59.551012	35.084033	43.14088
chr1	65180000	65200000	.	4.232062	37.251569	2.070706	53.809529	11.563482	23.456789	10.909091	20.434592
chr1	65200000	65220000	.	10.965133	87.399314	16.666667	64.778907	42.234424	85.714287	NaN	70.538353
chr1	65220000	65240000	.	11.970804	95.25707	22.807016	66.287882	28.26949	83.529412	71.25	67.520607
chr1	65240000	65260000	.	10.59756	96.952925	5.0	76.190471	32.851596	81.818182	25.925922	72.500477
chr1	65260000	65280000	.	11.326633	94.587019	10.989012	47.77778	37.813021	82.539686	51.7316	63.565782
chr1	65280000	65300000	.	5.263008	33.226252	0.0	73.571429	36.0076	65.0	83.333336	52.281003
chr1	65300000	65320000	.	1.608549	2.403958	6.25	85.714286	21.201364	1.388892	85.064936	18.126337
chr1	65340000	65360000	.	14.879077	26.615868	11.0	26.937984	29.766041	28.299997	34.526694	44.521293
chr1	65360000	65380000	.	18.091638	20.672306	12.698414	71.0	40.682674	70.860213	72.52778	51.659209
chr1	65480000	65500000	.	3.495067	3.594581	0.0	64.907406	28.772319	2.083331	49.768517	25.089811
chr1	65500000	65520000	.	3.124647	18.834927	0.0	76.599327	31.458336	16.031744	51.379307	25.149762
chr1	65520000	65540000	.	13.165594	40.067243	5.177304	38.396464	19.457267	33.268737	30.637045	33.171552
chr1	65540000	65560000	.	6.549685	56.695119	11.428571	28.632477	21.419396	84.316238	41.944446	62.397605
chr1	65560000	65580000	.	1.111142	3.14522	5.192938	43.007246	21.864277	8.333333	31.492064	18.420416
chr1	65580000	65600000	.	3.484668	5.501633	3.333335	32.142857	19.562071	8.072916	32.156865	18.158307
chr1	65600000	65620000	.	9.025513	17.969196	0.0	52.666669	22.040129	32.301586	71.075271	46.611534
chr1	65620000	65640000	.	16.776247	25.996736	3.095239	80.155556	20.478994	23.694087	61.868688	44.192327
chr1	65640000	65660000	.	1.836142	2.844607	5.172414	42.857143	13.392162	2.469137	51.282054	29.031143
chr1	65660000	65680000	.	6.992811	34.069744	7.638886	60.111506	26.491704	38.513613	46.666667	33.444316
chr1	65680000	65700000	.	8.619228	55.019659	1.937984	48.253966	14.91482	52.494459	52.845529	53.212759
chr1	65700000	65720000	.	23.194811	43.307419	32.020203	60.11905	20.732235	54.814817	59.829062	37.15125
chr1	65720000	65740000	.	7.069714	39.876873	3.935183	66.055557	12.860683	38.683519	62.600472	27.340054
chr1	65740000	65760000	.	6.054619	14.866756	4.545455	63.157895	18.832296	11.25	42.857143	30.028704
chr1	65760000	65780000	.	12.046942	28.712377	3.461538	62.301586	21.268248	34.285714	66.182797	37.454758
chr1	65780000	65800000	.	7.887725	14.830143	4.166667	47.5852	19.531097	3.49544	32.598038	20.37369
chr1	65800000	65820000	.	28.542273	43.726714	21.865079	30.897435	17.48588	37.748918	40.662129	34.112236
chr1	65820000	65840000	.	6.047724	9.290635	2.364066	65.578229	19.929965	21.161486	60.317457	23.627475
chr1	65840000	65860000	.	3.409059	8.589484	1.839038	61.029412	23.207673	7.675439	54.283562	24.844756
chr1	65860000	65880000	.	11.681561	35.676282	13.21839	46.450619	23.825479	44.092882	38.035713	32.682825
chr1	65880000	65900000	.	23.629439	38.199447	9.523809	61.501039	27.458069	23.763439	44.367817	40.565568
chr1	65900000	65920000	.	8.535656	19.142595	6.758238	62.083332	20.529676	32.792767	64.977478	26.058197
chr1	65920000	65940000	.	2.495092	1.883983	0.680271	32.387709	17.383486	1.280788	28.874268	11.364468
chr1	65940000	65960000	.	3.111962	14.263761	0.869565	57.5	20.134086	14.544649	61.349705	32.722184
chr1	65960000	65980000	.	15.691176	24.59874	6.896555	59.259261	25.976909	11.388887	67.921495	40.778633
chr1	65980000	66000000	.	9.782968	14.607284	7.612782	50.35011	32.030693	11.89904	65.469451	30.928786
chr1	66000000	66020000	.	14.648323	23.315569	5.121951	57.653057	15.032995	27.38973	55.115742	24.221101
chr1	66020000	66040000	.	28.856721	43.990072	17.034969	36.011907	18.731883	37.655226	13.580248	34.607855
chr1	66040000	66060000	.	9.663078	28.586635	8.823529	50.462961	27.016587	33.75	61.85185	23.068781
chr1	66060000	66080000	.	7.988682	64.002228	10.25641	55.728715	21.379061	51.847207	61.78664	63.985031
chr1	66080000	66100000	.	5.456964	55.057068	7.488888	65.833334	27.587875	52.65625	63.360216	53.175565
chr1	66100000	66120000	.	1.651236	3.712702	3.174602	32.738097	15.64059	2.272727	40.569105	12.244353
chr1	66120000	66140000	.	3.27826	5.823972	6.349205	56.422469	22.84257	1.851852	54.532829	18.994203
chr1	66140000	66160000	.	3.23367	6.496381	0.0	49.228245	11.0831	5.078125	47.126984	25.027387
chr1	66160000	66180000	.	2.18222	15.189368	3.146473	33.890847	10.17206	12.061404	30.711804	15.111055
chr1	66180000	66200000	.	10.092565	90.69615	2.36559	62.352941	24.890988	72.432844	55.555556	59.979638
chr1	66200000	66220000	.	7.61739	93.206261	9.433962	65.957447	22.080341	71.310197	67.403848	64.723564
chr1	66220000	66240000	.	10.702219	78.12132	5.263158	60.057472	25.187279	71.381579	65.404042	59.520563
chr1	66240000	66260000	.	7.925745	89.937166	5.581395	69.0	29.540186	72.275552	58.673471	57.750267
chr1	66260000	66280000	.	7.477241	90.349216	10.277777	58.0	29.253088	83.625276	53.388282	69.872691
chr1	66280000	66300000	.	8.000532	97.078621	8.333333	56.672471	13.655461	77.0	65.658481	59.115395
chr1	66300000	66320000	.	7.291353	93.661193	5.116279	62.682071	21.054069	78.51798	64.04762	65.593649
chr1	66320000	66340000	.	5.600826	67.580868	2.721088	51.830687	14.992098	45.553115	52.810945	44.197008
chr1	66340000	66360000	.	7.336496	88.687267	1.886792	61.387687	26.43419	75.677966	71.996929	66.091118
chr1	66360000	66380000	.	4.489308	44.602675	2.727273	72.07321	24.930204	31.013272	74.765941	52.837295
chr1	66380000	66400000	.	9.577325	88.336833	3.897665	50.147059	15.696333	71.678775	57.902542	64.314286
chr1	66400000	66420000	.	11.859688	97.086986	7.461349	68.688188	27.022431	89.300193	53.690477	75.050316
chr1	66420000	66440000	.	11.746119	95.33351	4.242425	63.788264	16.344604	80.754717	42.872629	64.834669
chr1	66440000	66460000	.	1.587787	17.895729	0.0	50.396821	21.504982	11.380952	46.23457	31.221801
chr1	66460000	66480000	.	1.874173	2.897484	3.205129	71.021506	17.318503	4.070513	39.273186	20.462649
chr1	66480000	66500000	.	1.698903	7.328154	0.714286	58.333333	17.470495	11.088435	43.703395	25.887798
chr1	66500000	66520000	.	2.821605	3.286016	4.177488	64.444443	17.283446	10.645993	55.555555	28.77327
chr1	66520000	66540000	.	2.22685	6.21005	4.126983	58.281574	30.625268	10.144926	66.8766	26.920395
chr1	66540000	66560000	.	6.993445	14.581958	6.410259	65.217387	17.275169	17.028061	51.913264	27.794236
chr1	66560000	66580000	.	1.176787	9.250026	0.0	56.178344	26.6043	6.868687	50.077519	18.912205
chr1	66580000	66600000	.	7.542784	12.530764	3.333333	61.261262	17.433171	14.338675	47.14966	18.800561
chr1	66600000	66620000	.	3.826644	26.30406	3.963415	42.410716	15.166359	39.046176	30.813953	26.898938
chr1	66620000	66640000	.	6.810162	70.260845	5.485007	56.236425	20.089486	61.964508	41.748084	48.662856
chr1	66640000	66660000	.	15.422533	93.352806	6.827956	38.721652	23.800284	92.197502	40.874076	64.279314
chr1	66660000	66680000	.	5.37452	50.147685	10.188679	56.722222	25.864319	51.721939	54.479167	46.527933
chr1	66680000	66700000	.	13.826005	93.882116	10.125	46.953782	25.825406	74.584785	51.523809	64.810843
chr1	66700000	66720000	.	5.403065	52.032569	2.710843	37.658047	14.076316	35.13158	28.355412	29.470236
chr1	66720000	66740000	.	7.631386	97.836849	4.662697	76.181975	25.176969	65.694849	54.696968	65.989665
chr1	66740000	66760000	.	11.65168	97.324	6.458334	64.1928	25.653732	68.011695	58.381519	71.373495
chr1	66760000	66780000	.	10.404377	98.475318	3.765226	71.435574	37.702975	87.248676	78.872684	76.900233
chr1	66800000	66820000	.	2.710933	25.042328	0.437317	8.058608	7.782252	15.927182	7.926588	16.057472
chr1	66820000	66840000	.	4.267211	30.498922	2.829861	40.568628	14.946496	32.606139	33.330599	35.024817
chr1	66840000	66860000	.	7.968927	60.314883	6.93976	54.133333	19.34777	58.389278	50.830645	50.697092
chr1	66860000	66880000	.	1.834771	3.000289	2.35119	34.352776	13.240194	2.234848	26.88193	9.767049
chr1	66880000	66900000	.	1.372166	1.966191	3.53261	40.641822	10.556758	2.053572	36.741985	10.41666
chr1	66900000	66920000	.	2.029656	4.490282	4.398147	65.77381	24.870399	4.231016	60.041571	18.292385
chr1	66920000	66940000	.	2.540599	2.402494	5.688683	68.862179	26.003166	2.070006	49.081922	22.301177
chr1	66940000	66960000	.	2.630285	5.62788	12.307692	42.708536	19.42475	2.945205	37.414019	17.17273
chr1	66960000	66980000	.	11.228821	11.396758	5.931263	46.25	13.698615	17.730498	42.522676	24.962773
chr1	66980000	67000000	.	5.452005	35.819435	1.866667	30.526316	14.916863	34.968201	26.177246	21.049401
chr1	67000000	67020000	.	9.16345	85.586496	5.663779	37.108972	16.74576	68.341464	31.145553	57.975003
chr1	67020000	67040000	.	6.403274	42.573801	3.531412	29.183674	19.348875	27.357136	17.881357	25.616198
chr1	67040000	67060000	.	2.24061	2.371805	2.308362	40.656133	13.174055	2.212301	33.510102	13.738024
chr1	67060000	67080000	.	2.788645	5.981008	6.171581	53.29638	21.795453	6.401098	45.402302	24.404043
chr1	67080000	67100000	.	4.961392	16.261796	6.376811	53.011206	20.498507	18.494048	52.477718	26.571945
chr1	67100000	67120000	.	16.637028	26.034548	5.370369	59.349595	21.399193	11.557974	51.698253	28.440598
chr1	67120000	67140000	.	2.617167	4.690868	2.45098	46.510416	14.773308	6.430666	55.729167	17.701759
chr1	67140000	67160000	.	1.566199	8.813172	6.794872	54.51852	20.013703	5.769231	50.918554	22.989594
chr1	67160000	67180000	.	2.233306	6.454844	2.067668	62.544976	26.79246	2.868852	61.719576	24.312368
chr1	67180000	67200000	.	3.055898	8.463437	3.456221	71.944443	24.788158	8.497654	58.134469	32.361396
chr1	67200000	67220000	.	2.51318	9.732127	11.101189	64.492752	27.042695	16.111112	47.761582	27.292565
chr1	67220000	67240000	.	3.678822	9.86532	0.5291	58.0	14.695623	12.345678	39.622711	33.515496
chr1	67240000	67260000	.	15.780144	49.94588	19.814815	61.99495	20.768708	47.499996	50.0	45.216207
chr1	67260000	67280000	.	12.940578	92.807788	9.931973	47.587718	14.448638	75.566036	45.449134	56.502018
chr1	67280000	67300000	.	8.948088	62.05118	5.988455	58.108108	26.361196	59.979736	63.871886	54.9185
chr1	67300000	67320000	.	12.345146	91.085498	8.703704	63.366012	16.675128	78.859649	61.212121	72.770693
chr1	67320000	67340000	.	10.958327	96.848006	13.156028	57.788462	26.525797	80.580659	63.643409	64.17133
chr1	67340000	67360000	.	12.851015	95.71748	15.350876	63.888889	19.014121	70.311356	52.615346	59.837974
chr1	67360000	67380000	.	9.304738	51.851914	6.25	38.325652	13.500792	42.061403	38.983783	45.780665
chr1	67380000	67400000	.	7.124218	87.230042	3.455782	44.778139	18.664755	73.216993	40.999274	61.949863
chr1	67400000	67420000	.	7.884892	71.799611	4.519775	48.392512	17.968179	60.011339	60.269468	49.780644
chr1	67420000	67440000	.	5.519275	41.830961	1.25	41.032764	26.207371	52.879008	37.836881	37.575469
chr1	67440000	67460000	.	7.796703	18.130875	7.777778	71.666668	34.406938	31.910298	59.876541	41.173526
chr1	67460000	67480000	.	4.256235	17.147713	1.707317	58.796296	20.777039	18.536585	61.261259	26.336123
chr1	67480000	67500000	.	6.294377	37.558033	2.142857	55.808082	25.6979	23.282827	62.444444	39.750309
chr1	67500000	67520000	.	5.761379	18.619934	1.0989	49.632651	18.121909	24.761904	54.25926	48.016986
chr1	67520000	67540000	.	1.996329	2.902505	0.42735	58.0	23.386897	7.037036	59.60993	25.731708
chr1	67540000	67560000	.	3.430858	6.675574	10.653751	55.738705	25.203074	3.508772	68.984298	27.190816
chr1	67560000	67580000	.	4.126983	6.519731	3.418803	66.836737	21.215553	6.831832	66.573567	27.068006
chr1	67600000	67620000	.	2.367817	12.855253	1.28205	79.523809	26.680721	10.0	67.666667	30.538627
chr1	67620000	67640000	.	4.448744	9.993096	6.956522	50.517857	22.314008	18.522969	61.377164	34.013225
chr1	67640000	67660000	.	1.984799	9.646616	3.616353	42.859476	22.973353	12.318144	35.190477	24.896654
chr1	67660000	67680000	.	5.763968	15.777223	9.25926	45.031447	19.933946	16.39394	41.45294	27.698182
chr1	67680000	67700000	.	8.19246	11.540028	4.545455	37.445882	22.900908	13.095236	36.111111	14.5091
chr1	67700000	67720000	.	11.746549	19.433957	13.002364	42.676962	9.854464	34.722221	78.640353	39.520197
chr1	67720000	67740000	.	2.827493	12.510869	2.608696	45.216048	24.577732	4.444443	46.285711	19.040041
chr1	67740000	67760000	.	35.951772	67.025801	12.22222	42.22222	31.692518	30.701753	48.253971	40.199443
chr1	67760000	67780000	.	2.288905	7.310204	6.060606	43.693692	22.41641	9.166667	53.492064	23.884553
chr1	67780000	67800000	.	1.596711	2.850202	1.441441	51.481483	13.248413	1.495726	44.85843	14.125782
chr1	67800000	67820000	.	2.502238	6.786672	5.615941	52.712418	17.63974	4.956428	52.633482	26.188889
chr1	67820000	67840000	.	11.754782	25.632632	12.883782	47.104246	24.447279	31.682903	63.265304	39.98194
chr1	67840000	67860000	.	2.151416	8.510768	8.468468	53.204776	24.456116	11.820726	58.658679	24.149997
chr1	67860000	67880000	.	2.788569	9.258694	5.555555	62.711216	20.969241	16.746031	58.260974	31.936204
chr1	67880000	67900000	.	7.939308	16.405558	7.237387	62.041845	20.592287	15.441176	26.160714	19.441954
chr1	67900000	67920000	.	14.549865	22.554225	14.91691	63.725491	23.465781	40.325478	59.071429	32.749181
chr1	67920000	67940000	.	8.36649	8.567064	4.747475	51.130833	11.586595	4.015152	41.408728	13.879571
chr1	67960000	67980000	.	2.571572	34.290889	2.941176	65.091394	17.706712	13.0	59.099097	35.490454
chr1	67980000	68000000	.	3.384137	24.512417	5.882353	66.666667	25.659455	14.285714	52.380952	47.858691
chr1	68000000	68020000	.	8.67208	51.497587	6.766916	61.176471	28.540611	66.015625	59.425286	46.653035
chr1	68020000	68040000	.	6.507356	69.823614	1.684982	55.069442	26.01345	67.113096	37.899162	61.26415
chr1	68040000	68060000	.	4.155029	19.150662	4.504505	46.158009	15.174878	21.052632	45.800262	28.758775
chr1	68060000	68080000	.	3.111437	33.622144	7.258686	45.789474	20.040443	30.406463	57.44218	43.233605
chr1	68080000	68100000	.	2.148808	11.035671	1.449276	60.771604	18.41622	13.636364	43.65432	33.872737
chr1	68100000	68120000	.	2.787038	16.224763	8.71212	55.380954	22.712345	20.665584	61.631204	33.923736
chr1	68120000	68140000	.	2.444789	14.638231	8.604383	65.812677	25.340689	15.373227	47.904763	28.510484
chr1	68140000	68160000	.	3.202239	29.797726	6.25	77.393484	12.531267	27.53623	64.890875	36.59467
chr1	68160000	68180000	.	3.74452	35.443854	5.448717	62.078689	27.903121	43.41964	57.947845	38.391929
chr1	68180000	68200000	.	7.813609	50.454578	3.571428	67.179485	26.005685	53.513074	72.957959	47.863399
chr1	68220000	68240000	.	4.319777	45.942912	2.325581	74.038462	25.08976	57.249322	61.215107	46.117252
chr1	68240000	68260000	.	3.510887	41.842413	2.564103	72.388632	30.058959	34.865424	44.05442	40.781649
chr1	68280000	68300000	.	2.408709	14.080287	5.833333	59.425286	25.073258	3.703704	50.353533	28.461715
chr1	68320000	68340000	.	5.846859	13.961926	7.380954	49.402674	21.370212	19.200681	56.595745	28.040203
chr1	68340000	68360000	.	4.96275	11.851603	4.947092	45.588235	18.082511	6.296298	43.787592	20.340228
chr1	68360000	68380000	.	1.377069	4.591105	13.271606	61.470588	23.750238	9.431523	53.164908	24.618389
chr1	68380000	68400000	.	1.176116	3.952854	5.629308	41.768708	14.990365	8.744131	48.021808	16.891872
chr1	68400000	68420000	.	1.454433	12.143537	1.944443	60.317467	13.1002	2.188552	58.055553	13.520916
chr1	68420000	68440000	.	2.160417	6.966093	7.264956	63.541669	18.193433	0.852273	50.11555	28.5671
chr1	68460000	68480000	.	2.537833	7.771522	5.208333	61.054424	26.876753	3.418804	50.793648	27.954939
chr1	68480000	68500000	.	4.332941	11.830665	5.535714	58.666663	13.690767	22.851853	59.9187	26.172451
chr1	68500000	68520000	.	2.571414	3.960379	4.954954	42.948583	16.891071	8.711583	43.2684	21.014876
chr1	68520000	68540000	.	2.356177	5.521776	6.111111	48.64035	16.514106	12.485483	59.33242	21.700864
chr1	68540000	68560000	.	4.751673	12.563495	6.445993	61.612903	16.204903	22.958335	50.694444	31.857557
chr1	68560000	68580000	.	3.852415	13.760295	7.193877	52.14286	20.747138	22.083333	59.577923	36.421146
chr1	68580000	68600000	.	2.686959	7.631734	3.0303	NaN	11.035345	5.092594	58.125	25.398624
chr1	68600000	68620000	.	27.007382	41.100396	5.555556	54.894178	12.070708	43.947368	67.359305	47.135477
chr1	68620000	68640000	.	3.928148	9.284855	6.432747	54.285714	17.440475	41.666667	58.974362	25.524619
chr1	68640000	68660000	.	3.334905	9.735911	2.222222	57.8836	22.270691	13.715802	49.1453	23.946643
chr1	68660000	68680000	.	2.808373	7.727871	4.166667	51.70139	23.99084	11.476934	56.686044	16.908672
chr1	68680000	68700000	.	3.053767	8.267835	8.761906	62.355443	23.309564	7.432432	53.888891	20.336141
chr1	68700000	68720000	.	2.574055	12.611753	11.231885	62.486475	21.795382	24.383753	63.866428	37.072923
chr1	68720000	68740000	.	2.65563	10.449748	10.0	51.285714	25.514148	18.214286	58.666666	37.251453
chr1	68740000	68760000	.	1.291006	8.130219	5.128205	56.360668	23.691798	23.537416	47.597884	36.149425
chr1	68760000	68780000	.	3.00614	7.811744	3.928571	63.157895	28.0864	13.379628	43.134925	33.637502
chr1	68800000	68820000	.	2.667912	4.754065	3.418805	58.921357	14.779633	7.638888	40.657225	16.586362
chr1	68820000	68840000	.	4.262482	4.847583	4.0	63.492067	21.857557	6.349205	42.032772	30.402039
chr1	68840000	68860000	.	2.654874	3.430724	2.580645	59.615385	20.936504	6.836734	58.529412	27.109196
chr1	68860000	68880000	.	2.222587	2.670385	1.930503	57.777779	19.4184	4.814816	52.912312	22.768441
chr1	68880000	68900000	.	1.75791	4.84399	11.486486	53.174605	16.973305	4.296296	34.453024	21.647547
chr1	68900000	68920000	.	2.541913	5.054576	3.174605	60.64815	21.236238	14.102565	56.746029	28.075817
chr1	68920000	68940000	.	1.87447	5.996414	1.033434	40.931371	13.367071	2.657807	35.218254	16.280963
chr1	68940000	68960000	.	3.934305	3.438485	6.916668	64.460785	22.236841	9.333334	50.603171	22.201854
chr1	68960000	68980000	.	1.781573	7.212536	2.020203	57.261904	20.696989	13.513514	56.477273	34.925484
chr1	68980000	69000000	.	2.739091	5.295609	3.508774	67.239581	22.64696	11.111111	35.263158	32.470858
chr1	69000000	69020000	.	0.886704	8.516984	2.88889	68.103739	22.24236	5.777777	46.911566	26.774582
chr1	69020000	69040000	.	2.92509	4.774919	4.385966	53.968252	18.478926	7.083333	56.451613	28.336639
chr1	69040000	69060000	.	3.040687	4.573672	9.140988	51.076044	20.952872	7.550505	58.008385	25.943683
chr1	69060000	69080000	.	1.796601	6.507752	6.956522	47.070706	23.692722	5.108225	56.528829	21.790934
chr1	69080000	69100000	.	1.632308	5.989177	12.431969	59.761904	25.227109	2.476189	63.166669	25.947943
chr1	69100000	69120000	.	1.452373	1.565726	4.788732	25.903954	8.941552	6.640625	25.363756	7.883982
chr1	69120000	69140000	.	2.601371	3.046448	0.625	49.356497	24.053571	8.68217	58.166668	26.215147
chr1	69140000	69160000	.	2.618591	20.03691	3.030304	40.885641	17.454666	35.869963	38.915342	25.419001
chr1	69160000	69180000	.	2.264723	8.257531	0.909091	57.221147	20.790895	14.836241	43.019325	24.687377
chr1	69180000	69200000	.	1.831393	10.996675	5.972222	49.428572	10.15694	6.666667	69.464286	21.449106
chr1	69200000	69220000	.	2.035608	4.505736	1.937984	63.694369	18.280291	9.212017	44.372039	23.561012
chr1	69220000	69240000	.	8.486131	14.376864	7.857143	61.975309	24.598521	22.575759	50.627424	22.243322
chr1	69240000	69260000	.	3.317827	5.262113	2.756132	57.841528	11.74031	7.071995	61.155915	19.477516
chr1	69260000	69280000	.	3.681562	16.05762	3.77176	58.278946	23.498772	19.787232	52.371933	29.963862
chr1	69280000	69300000	.	4.048918	7.183828	6.35965	38.023713	29.000363	17.25	62.126434	26.585578
chr1	69300000	69320000	.	1.87141	6.603116	5.767196	61.944442	23.389181	2.777778	46.428569	29.14973
chr1	72500000	72520000	.	1.880487	3.547509	6.985294	44.264164	20.123699	2.419984	35.752689	14.738324
chr1	72540000	72560000	.	1.813749	5.022164	6.860465	46.055553	23.631027	5.161845	49.710143	19.117623
chr1	72580000	72600000	.	8.406217	75.273273	7.81374	50.972565	19.314128	80.330533	40.026701	51.617689
chr1	72600000	72620000	.	14.821048	95.798661	8.623322	37.655368	21.777721	92.209738	34.494487	70.193954
chr1	72620000	72640000	.	11.873351	83.350033	6.694915	32.504579	23.816955	78.444077	46.752138	60.775956
chr1	72640000	72660000	.	4.998591	36.488555	5.0	7.142857	20.10919	26.875	12.121209	31.21308
chr1	72680000	72700000	.	3.821018	24.006541	13.815784	50.0	27.60374	69.230769	74.0	51.028035
chr1	72740000	72760000	.	1.622397	2.796091	2.923077	36.461725	20.388821	3.247619	39.925373	19.183054
chr1	72880000	72900000	.	2.842817	4.837898	2.222221	30.520831	16.929315	3.584402	17.02381	15.73829
chr1	72900000	72920000	.	2.696604	11.983079	3.819444	48.247356	21.301054	9.876373	46.418875	22.236583
chr1	72920000	72940000	.	3.934815	8.278644	13.790849	38.20153	11.829662	13.109556	24.699635	13.41738
chr1	72960000	72980000	.	2.787484	4.489476	10.454545	47.368421	23.601306	1.975307	39.50617	18.418443
chr1	73000000	73020000	.	7.849442	7.952249	20.256413	63.282314	21.399898	28.016773	61.382115	26.642909
chr1	73020000	73040000	.	3.030077	3.242252	3.225806	51.470594	19.984454	1.724138	49.534157	24.656702
chr1	73100000	73120000	.	4.148833	8.30396	1.623376	59.61904	17.350868	13.541667	NaN	26.6844
chr1	73200000	73220000	.	8.4674	87.969248	11.959323	49.512195	30.075326	86.781047	49.244444	66.29257
chr1	73220000	73240000	.	11.024187	95.711659	15.196079	69.369744	32.395821	87.689393	48.46109	62.849794
chr1	73420000	73440000	.	4.231704	9.651501	3.76984	50.053765	20.977934	2.415459	55.431421	22.658384
chr1	73440000	73460000	.	4.46852	8.092818	12.38095	NaN	23.324174	29.974117	51.395176	27.431846
chr1	73500000	73520000	.	5.136083	7.957955	3.080809	51.178863	26.581061	2.702703	39.850151	22.650428
chr1	73520000	73540000	.	5.529786	19.511238	8.636364	60.294118	25.167921	33.182963	50.231483	37.709777
chr1	73540000	73560000	.	9.422448	25.436764	8.695657	47.083335	31.11065	28.392855	38.185938	43.346002
chr1	73660000	73680000	.	8.625285	89.994916	3.846154	63.024693	27.226543	85.897438	50.666664	69.312837
chr1	73680000	73700000	.	6.538285	71.98717	6.25	92.0	27.819997	59.523807	44.621209	57.030562
chr1	73700000	73720000	.	15.043589	74.570579	8.441557	NaN	27.304705	71.428564	62.820515	65.632471
chr1	73720000	73740000	.	9.558519	86.090638	6.25	74.739581	18.21857	89.333333	77.330445	74.170479
chr1	73920000	73940000	.	1.6879	2.580251	17.708331	25.694442	20.378433	2.083331	42.49999	24.651854
chr1	73940000	73960000	.	3.024645	2.547239	5.64935	50.733336	24.412784	5.092592	38.507934	23.29535
chr1	74060000	74080000	.	2.649154	4.238761	1.666667	22.916669	15.887209	6.497585	31.4	14.743185
chr1	74080000	74100000	.	1.447447	2.63564	10.526316	32.017542	14.489885	8.333335	36.271932	16.359984
chr1	74120000	74140000	.	1.408598	1.549315	6.209149	32.892854	21.014973	2.124182	25.267855	14.610253
chr1	74140000	74160000	.	2.552831	9.968784	5.982905	48.62434	32.039431	5.555556	45.34632	29.982421
chr1	74420000	74440000	.	9.707706	80.104807	9.6875	46.333333	19.731952	79.166668	24.736842	54.340499
chr1	74440000	74460000	.	11.712099	96.232081	1.25	21.205362	19.29558	67.268906	23.529412	49.123242
chr1	74480000	74500000	.	10.743225	98.086966	21.428571	66.666667	34.633941	68.303569	87.142857	63.675957
chr1	74520000	74540000	.	6.362302	55.559797	22.222222	52.380957	20.828113	29.861113	31.018517	36.115938
chr1	74540000	74560000	.	2.489013	1.909948	3.738095	41.057074	17.767863	1.449275	37.118226	17.732701
chr1	74900000	74920000	.	1.582691	2.395155	1.904761	48.415388	16.387119	2.155172	53.435376	26.492885
chr1	74920000	74940000	.	2.772891	2.923784	1.388889	48.809523	23.45701	4.411765	42.370371	35.924077
chr1	74940000	74960000	.	1.226548	1.649742	0.31746	21.464645	10.675484	0.921658	25.190475	10.224654
chr1	74960000	74980000	.	4.36514	41.409021	4.017857	45.641028	22.301337	39.933096	30.739602	33.155912
chr1	74980000	75000000	.	3.065801	24.479367	10.714286	29.870127	23.314643	19.791667	45.779223	25.029716
chr1	75280000	75300000	.	9.621959	77.210515	2.272727	69.480518	29.940212	75.0	24.242427	58.690724
chr1	75320000	75340000	.	13.145685	65.926716	11.666667	55.645161	24.480081	81.853222	57.291376	53.229833
chr1	75380000	75400000	.	1.660953	2.36451	0.62893	43.255812	9.868839	3.2483	24.429391	9.860329
chr1	75400000	75420000	.	2.593443	2.388569	4.597702	48.672317	24.618685	6.40625	53.245314	30.207307
chr1	75440000	75460000	.	3.081878	19.994777	10.119048	35.652174	14.839506	28.333333	33.547008	34.580821
chr1	75460000	75480000	.	4.35442	33.737522	5.185184	50.175439	22.443578	30.392157	58.217593	35.781668
chr1	75480000	75500000	.	1.787657	2.294548	8.571429	47.5	19.093054	4.347826	37.666666	15.724685
chr1	75520000	75540000	.	10.621644	77.914676	14.285715	33.066668	19.049248	79.607843	34.6965	54.916405
chr1	75540000	75560000	.	1.817093	3.80644	3.773585	48.471428	23.833748	4.109589	46.0568	24.942964
chr1	75600000	75620000	.	3.243579	7.949522	1.515151	49.779875	18.795767	6.921296	51.043416	20.485474
chr1	75640000	75660000	.	2.286545	3.248614	2.281182	40.5	11.171449	1.818182	42.740114	14.42378
chr1	75660000	75680000	.	5.499525	25.879966	2.79503	45.625	24.671659	26.190475	58.75	35.95673
chr1	75680000	75700000	.	6.013574	69.082536	3.166667	42.224703	16.267128	82.650274	36.626388	56.981225
chr1	75720000	75740000	.	11.035129	96.218913	2.380952	59.797979	28.998447	98.48485	47.839506	68.327609
chr1	75740000	75760000	.	8.385101	96.353156	0.775193	40.185184	11.192541	83.786849	42.131784	59.662044
chr1	75760000	75780000	.	7.064619	76.373782	0.714286	49.7619	25.16547	76.481333	32.873562	59.923371
chr1	76140000	76160000	.	5.247973	26.157107	10.0	36.875897	27.814946	15.384615	55.98485	40.765175
chr1	76160000	76180000	.	5.411632	38.794767	2.666666	51.543211	25.062679	52.83682	66.111113	40.169849
chr1	76380000	76400000	.	12.146381	40.211704	22.222233	NaN	24.059062	21.212118	90.0	34.699052
chr1	76400000	76420000	.	6.409254	44.76038	4.545455	64.351856	27.304346	50.877195	52.8125	43.624008
chr1	76440000	76460000	.	4.246983	17.28071	5.208333	73.318214	24.047403	18.080803	63.113279	38.951811
chr1	76500000	76520000	.	6.102881	47.931658	5.666667	65.145507	34.540593	30.460826	59.512195	40.814807
chr1	76620000	76640000	.	8.648038	87.984862	13.333333	NaN	21.249722	89.393936	4.166667	57.673135
chr1	78860000	78880000	.	2.324635	6.282666	9.027775	33.333337	23.31447	12.962967	28.571429	21.234743
chr1	78880000	78900000	.	1.548565	4.579006	8.333337	62.5	23.74751	19.047617	37.5	26.37914
chr1	78940000	78960000	.	6.656445	8.103433	8.333333	NaN	21.162697	31.25	64.814817	27.856862
chr1	78960000	78980000	.	3.210398	4.353656	4.848485	41.666667	18.90432	10.697275	38.095236	17.275494
chr1	78980000	79000000	.	7.486233	12.407708	35.104169	67.592596	35.680133	8.578429	66.2963	29.533558
chr1	79000000	79020000	.	19.25242	28.163011	22.783689	56.565658	32.010084	51.985473	59.945986	51.974386
chr1	79020000	79040000	.	26.637464	32.138996	35.026041	49.491632	30.831138	53.002072	68.127178	43.425043
chr1	79040000	79060000	.	3.528042	13.223687	3.333333	39.972527	12.299511	15.687827	42.26431	20.963661
chr1	79060000	79080000	.	3.210784	7.562215	2.0	58.26087	20.624345	15.072465	71.0	29.663289
chr1	79080000	79100000	.	1.435465	6.311813	5.263158	38.888889	16.593646	6.521739	53.444447	22.743288
chr1	79140000	79160000	.	12.616388	80.37972	3.787877	52.314811	19.649465	65.533336	64.685987	71.30634
chr1	79160000	79180000	.	8.100919	69.041632	6.547618	52.843135	21.786847	71.66667	65.396829	66.66181
chr1	79200000	79220000	.	6.07325	39.366535	8.024693	54.219048	24.398379	45.192308	53.205131	41.674264
chr1	79220000	79240000	.	7.699501	44.6975	1.466666	62.974604	19.169443	27.565138	52.464493	35.799406
chr1	79300000	79320000	.	6.600417	72.898323	18.181818	71.428571	30.334741	56.444445	62.685682	61.036586
chr1	79380000	79400000	.	4.155261	4.680536	9.0	57.246374	20.962402	2.5	58.589742	25.405948
chr1	79400000	79420000	.	6.046209	8.846289	5.131579	54.506178	20.122363	4.888889	73.75	27.650453
chr1	79420000	79440000	.	7.714612	48.779879	6.25	22.61905	12.231716	18.75	29.208756	41.4004
chr1	79440000	79460000	.	2.861047	45.017993	20.0	NaN	18.023271	45.641023	21.555553	34.984212
chr1	79460000	79480000	.	9.926761	46.498448	1.0101	81.547621	33.636159	20.416669	53.354039	46.025279
chr1	79480000	79500000	.	18.568365	90.62132	14.811233	59.738389	26.436599	90.990992	56.35965	66.542042
chr1	79500000	79520000	.	5.210003	38.443886	4.761905	60.202023	28.427996	61.764706	49.242427	45.717639
chr1	79520000	79540000	.	2.455075	7.482757	14.814817	89.743592	17.384039	1.785714	39.583333	21.126133
chr1	79560000	79580000	.	11.281392	93.21229	10.58201	36.349211	33.398649	74.375	36.212118	68.066369
chr1	79600000	79620000	.	13.80173	97.429381	11.960512	66.666665	31.401747	82.8125	50.952382	67.124273
chr1	79620000	79640000	.	9.438638	89.243503	8.567176	43.684866	18.989475	91.762065	45.337001	61.277089
chr1	79640000	79660000	.	9.951233	92.126511	8.359213	35.091421	16.224946	91.915837	23.188957	58.53076
chr1	79680000	79700000	.	3.508584	10.450552	1.5625	46.262624	17.388512	2.88889	38.104168	13.289949
chr1	79700000	79720000	.	10.840163	96.984989	5.0	36.111111	23.036842	74.128204	37.890211	61.702094
chr1	79720000	79740000	.	10.028695	94.141363	6.790122	52.142864	26.901334	81.981981	42.647059	64.521341
chr1	79740000	79760000	.	7.930627	50.327802	1.754387	55.102043	28.364336	73.1	47.977054	52.1716
chr1	79780000	79800000	.	10.339536	85.085335	10.641824	73.082011	22.325715	87.083333	70.514187	67.666061
chr1	79800000	79820000	.	7.216147	96.478723	1.369863	55.474537	23.264764	94.746835	43.250364	72.181943
chr1	79820000	79840000	.	9.056018	92.432977	9.649121	70.833336	26.715059	77.777776	42.034632	64.607145
chr1	79840000	79860000	.	3.392228	49.873012	7.375	47.967478	12.113475	70.348584	41.586652	37.657036
chr1	79880000	79900000	.	2.240038	7.085656	0.403226	48.432543	14.851531	7.380951	45.277777	22.182935
chr1	79940000	79960000	.	10.63563	15.105959	20.0	NaN	31.623716	14.583333	35.909091	24.98612
chr1	79960000	79980000	.	15.937407	73.218057	11.111111	77.083333	21.818416	66.666667	80.952383	52.944857
chr1	80080000	80100000	.	8.283494	96.402045	4.444444	57.575759	24.280015	83.580248	49.07407	71.53069
chr1	80100000	80120000	.	14.483102	97.631274	13.158425	50.661379	23.488376	90.018574	54.154518	69.288352
chr1	80120000	80140000	.	15.421041	95.138533	1.851856	47.222233	29.667111	70.0	NaN	71.515078
chr1	80140000	80160000	.	33.300669	96.83071	43.824403	81.52299	49.084823	94.736842	84.114588	85.14023
chr1	80160000	80180000	.	3.681776	29.394675	1.351351	41.437071	20.620025	39.73085	42.126436	40.294528
chr1	80180000	80200000	.	8.603368	42.290095	3.225806	8.809523	14.413	43.023256	17.341269	36.702382
chr1	80200000	80220000	.	7.75283	87.165557	2.039474	28.709677	12.452561	83.157895	14.172077	40.394288
chr1	80220000	80240000	.	2.811018	7.052833	0.892857	41.785711	19.732796	4.301074	61.645917	19.704462
chr1	80240000	80260000	.	5.242891	47.410511	12.441644	46.794873	18.790163	34.101193	48.333331	44.446976
chr1	80280000	80300000	.	8.215066	97.295649	1.075268	67.858132	32.712339	90.666665	71.290543	72.404109
chr1	80520000	80540000	.	12.55919	95.949939	4.801586	62.370821	26.357995	80.830355	61.111111	67.423901
chr1	80540000	80560000	.	11.95752	97.177974	6.80272	62.52253	29.930895	86.601308	55.783928	73.911836
chr1	80560000	80580000	.	10.082497	92.420213	5.882353	44.444447	22.954684	81.140353	69.444447	61.450651
chr1	80580000	80600000	.	10.798533	96.821665	9.876544	62.833334	27.401525	79.66667	43.690471	70.326891
chr1	80600000	80620000	.	11.913272	96.388069	13.333333	55.009923	31.226642	83.277777	41.103625	67.286151
chr1	80620000	80640000	.	8.882547	95.694519	4.0	59.375	27.796488	78.858463	57.721384	64.43849
chr1	80640000	80660000	.	6.205747	80.557243	2.813858	58.240739	26.02663	72.912088	52.222219	58.791734
chr1	80660000	80680000	.	9.17549	75.806725	4.821429	65.353536	27.088638	70.007681	55.914502	58.920895
chr1	80680000	80700000	.	19.790335	88.868615	6.38889	50.308641	17.846161	78.642856	43.796952	61.28328
chr1	80700000	80720000	.	9.399976	96.990118	13.36508	60.2	15.125431	84.166666	37.314814	60.094017
chr1	80720000	80740000	.	9.951983	95.203941	4.096046	55.68226	22.479913	75.864955	58.830848	67.055708
chr1	80740000	80760000	.	2.471388	15.412298	3.333333	36.266025	11.671237	17.480438	37.461435	17.336033
chr1	80760000	80780000	.	3.799456	10.70408	11.111111	NaN	23.777889	12.5	NaN	35.939927
chr1	80780000	80800000	.	5.722787	27.45851	5.0	82.986117	26.344153	20.0	34.871792	29.827611
chr1	80800000	80820000	.	3.120736	7.182763	3.846154	55.853172	19.277483	6.117021	55.9127	26.796853
chr1	80820000	80840000	.	2.813919	3.573751	3.921571	69.117647	28.316251	4.444446	64.166663	18.123743
chr1	80860000	80880000	.	5.685846	20.694444	3.571429	30.0	18.733627	8.0	60.71429	37.386403
chr1	81420000	81440000	.	14.020857	23.053599	62.291875	NaN	39.636467	50.0	NaN	57.916187
chr1	85240000	85260000	.	14.542257	80.069393	40.9091	NaN	22.647833	11.111111	NaN	58.188079
chr1	85780000	85800000	.	1.973839	11.357686	2.777778	48.536953	6.614536	3.571429	44.462365	8.990086
chr1	85800000	85820000	.	6.773976	64.11625	1.73913	32.666667	17.70689	35.185183	33.4	43.257519
chr1	85820000	85840000	.	9.694949	89.121497	12.345678	65.333333	21.681216	94.117647	48.469386	60.972903
chr1	85860000	85880000	.	30.34948	38.528924	23.2568	86.666668	49.53109	53.382356	87.654322	72.119591
chr1	85880000	85900000	.	14.517127	19.242396	5.0	42.884615	26.943289	39.393939	49.404761	32.362089
chr1	85900000	85920000	.	6.664824	52.320545	7.954545	57.111113	24.867548	90.804597	48.967085	48.657624
chr1	85920000	85940000	.	2.069588	4.990519	3.044873	33.441557	22.493201	3.518519	20.149911	17.037145
chr1	85940000	85960000	.	3.124242	13.528599	7.841945	52.836538	23.505675	19.023812	41.082247	29.87262
chr1	85960000	85980000	.	5.80528	38.007684	6.15855	34.769345	15.852264	33.506289	47.321314	38.393164
chr1	85980000	86000000	.	2.582144	24.246863	2.325581	29.829062	16.418905	23.172878	20.986394	23.835392
chr1	86120000	86140000	.	10.190979	97.646354	2.222222	37.037033	18.162099	44.444442	35.416663	49.00954
chr1	86140000	86160000	.	9.425134	66.074568	2.857143	15.464744	12.61019	27.446809	11.730669	43.843844
chr1	86160000	86180000	.	7.789336	81.293241	12.300996	49.635938	22.456397	72.557078	46.686257	58.837505
chr1	86200000	86220000	.	13.129677	96.921393	3.846154	50.148147	27.571788	69.295236	31.111113	59.575909
chr1	86220000	86240000	.	12.295876	96.40504	10.566664	57.07547	25.932017	83.340663	42.071426	63.291332
chr1	86240000	86260000	.	10.493702	96.785273	14.01515	43.166665	24.064924	85.9127	52.604169	64.305841
chr1	86260000	86280000	.	11.562875	93.583181	19.585255	38.015871	26.693285	84.175085	49.088827	64.801867
chr1	86280000	86300000	.	11.208791	95.15504	13.432539	50.0	21.91457	83.719136	46.595804	61.378168
chr1	86300000	86320000	.	5.070681	60.271312	6.896552	7.692308	13.667024	27.380951	15.972225	38.331081
chr1	86360000	86380000	.	2.127712	4.70056	2.513227	42.666667	14.983242	2.1875	32.526881	16.550136
chr1	86380000	86400000	.	3.433035	4.426008	3.225806	NaN	21.097703	10.010823	53.205131	34.306456
chr1	86400000	86420000	.	7.404705	47.411676	0.617283	42.456139	20.318951	53.73457	36.297013	51.538663
chr1	86540000	86560000	.	2.093061	21.584938	20.967742	31.136364	20.276581	15.268819	41.414568	17.796931
chr1	86600000	86620000	.	7.406506	71.729287	3.571429	12.5	18.600142	68.055567	31.538462	51.049465
chr1	86640000	86660000	.	2.344006	3.553877	18.75	55.208325	28.592717	10.0	33.333333	25.431796
chr1	87160000	87180000	.	10.462724	77.601604	6.052632	19.565217	18.173264	80.123812	24.621214	55.01425
chr1	87180000	87200000	.	5.793953	54.519687	7.692308	22.807016	12.531976	90.625	19.753083	35.831707
chr1	87200000	87220000	.	4.49153	40.980357	2.836879	47.286823	18.449774	35.512507	55.551241	37.158105
chr1	87220000	87240000	.	15.168979	96.827932	7.692308	63.888892	21.815623	80.555558	53.444447	60.958502
chr1	87260000	87280000	.	2.506765	3.627174	4.375	14.336735	6.116634	4.487179	18.544445	8.457224
chr1	87320000	87340000	.	7.054541	37.738241	18.75	62.500012	15.803105	57.407411	NaN	24.208983
chr1	87440000	87460000	.	8.347962	74.880866	3.7037	54.761907	26.608202	59.375	44.327729	51.667365
chr1	87480000	87500000	.	15.262	97.300929	12.962963	30.681818	24.013167	93.2	44.0	62.50669
chr1	87520000	87540000	.	8.059999	83.528634	8.888887	41.666662	26.706927	81.481483	27.38095	63.260527
chr1	87540000	87560000	.	8.001926	69.977176	7.817462	34.285714	16.79949	56.837822	26.594204	43.865153
chr1	87560000	87580000	.	2.142973	1.839683	3.65497	27.546381	14.376539	2.822581	34.588292	19.044512
chr1	87580000	87600000	.	2.281661	2.86543	1.28205	60.317467	19.591061	7.608696	39.492752	17.037318
chr1	87640000	87660000	.	7.879463	92.310105	7.142857	38.461538	18.111068	78.849205	53.666668	56.424358
chr1	87660000	87680000	.	7.449762	75.494023	17.857143	NaN	27.410088	95.833338	8.333333	57.561088
chr1	87680000	87700000	.	13.98055	97.403478	12.561576	35.795455	20.397716	88.933336	30.306121	58.249359
chr1	87700000	87720000	.	9.586209	96.799455	27.777778	81.25	21.405356	75.595236	29.924241	63.690171
chr1	87720000	87740000	.	12.083127	97.523404	15.151518	NaN	28.040233	95.833338	78.33334	72.320737
chr1	87780000	87800000	.	8.675071	95.895243	3.469388	32.539681	20.432384	85.340135	26.286193	62.418247
chr1	87800000	87820000	.	13.079	96.984185	4.375	21.806878	22.653723	94.218675	20.143781	64.155527
chr1	87820000	87840000	.	18.97134	96.986592	10.75541	59.460785	31.061392	92.340426	40.374566	73.007042
chr1	87840000	87860000	.	6.400015	46.08959	0.666666	5.188679	7.871102	42.635658	8.541667	24.570211
chr1	87880000	87900000	.	12.425205	92.027973	6.25	NaN	19.891801	33.333329	73.7037	50.96272
chr1	87900000	87920000	.	8.703313	80.952436	17.647059	29.7619	25.169575	85.087721	35.416669	60.004804
chr1	87920000	87940000	.	9.717434	91.086897	15.94203	41.798943	23.710479	84.0	42.24637	64.885087
chr1	87940000	87960000	.	12.71803	97.164771	9.523807	NaN	29.187469	81.666667	43.269231	66.899237
chr1	87960000	87980000	.	10.272604	97.04331	3.125	70.0	23.896226	95.454545	33.086785	63.728169
chr1	87980000	88000000	.	5.559285	71.499898	2.898552	40.847248	21.833373	54.743588	39.761905	42.982241
chr1	88000000	88020000	.	6.901325	36.143615	5.487805	2.564103	21.842645	25.531915	16.13095	28.042183
chr1	88040000	88060000	.	4.027517	32.847904	4.0	24.861108	16.486874	28.888889	42.539678	30.372689
chr1	88080000	88100000	.	2.869678	6.858908	14.19753	49.999992	25.667777	12.820515	36.472663	22.178388
chr1	88100000	88120000	.	11.671811	12.750604	10.756573	53.257275	23.526144	23.805803	52.720238	17.772398
chr1	88120000	88140000	.	1.650517	5.830988	2.575757	41.119346	16.306574	6.540881	36.78195	18.418582
chr1	88140000	88160000	.	3.29618	4.455442	9.84496	58.981478	14.971663	5.231643	45.19934	26.798945
chr1	88160000	88180000	.	16.419691	22.457262	6.25	44.230769	38.677581	35.833333	59.876544	53.592396
chr1	88280000	88300000	.	4.390291	7.856456	44.0476	NaN	17.398338	20.833333	27.083333	24.007723
chr1	88300000	88320000	.	5.735063	10.155312	3.125	NaN	23.419145	36.969691	54.583338	27.379538
chr1	88340000	88360000	.	2.760664	2.908866	5.748222	63.327791	30.846162	7.805908	58.8794	25.691838
chr1	88360000	88380000	.	3.267724	4.769643	6.25	61.2037	19.368569	3.846154	44.126981	26.175846
chr1	88500000	88520000	.	2.93416	8.08357	4.902596	37.757227	16.095746	10.333333	36.656908	22.083253
chr1	88520000	88540000	.	3.336085	4.176921	4.220779	51.0	24.73444	7.81349	55.989012	32.876549
chr1	88540000	88560000	.	3.718318	5.861492	3.585859	33.713705	26.940726	12.357722	38.818924	24.258537
chr1	88560000	88580000	.	7.446911	14.312706	8.139535	41.129035	21.503291	7.311506	39.703702	25.279956
chr1	88580000	88600000	.	2.53225	9.098124	6.171737	39.308753	22.67978	3.755101	39.164247	25.538853
chr1	88600000	88620000	.	3.210116	8.590024	4.166667	53.484435	21.181365	9.677419	38.97222	21.676182
chr1	88620000	88640000	.	4.213667	16.490439	0.678571	38.301283	16.324985	11.810967	27.87391	27.486838
chr1	88660000	88680000	.	2.969122	10.832071	7.305194	33.769845	19.902773	9.397298	24.794518	23.401137
chr1	88680000	88700000	.	1.807319	3.544798	2.304966	36.058895	20.814505	3.741496	40.262513	19.61688
chr1	88720000	88740000	.	2.13657	3.35637	2.011493	30.769231	24.873681	5.873014	43.526784	20.271689
chr1	88740000	88760000	.	6.658414	6.657252	3.01452	19.745763	14.271619	2.935072	24.802868	17.637761
chr1	88780000	88800000	.	3.974488	10.65562	5.833333	48.597847	26.008949	12.040816	41.943681	22.976211
chr1	88800000	88820000	.	8.193561	72.512664	8.333333	37.5	25.090886	37.962961	44.871796	49.088438
chr1	88820000	88840000	.	7.051266	55.149917	2.777778	77.53623	23.092735	51.410258	47.152775	41.500026
chr1	89660000	89680000	.	8.156404	96.340473	2.688421	45.023147	22.938202	96.36995	39.650569	63.25367
chr1	89680000	89700000	.	8.364648	81.845943	16.25	65.55556	25.746179	78.070174	37.976193	61.59298
chr1	89700000	89720000	.	9.244651	96.726292	8.333333	58.333333	25.163655	91.363636	40.625	68.204204
chr1	89740000	89760000	.	10.847693	95.538336	25.0	NaN	21.564298	88.333333	20.0	65.3606
chr1	89800000	89820000	.	10.526234	97.870867	2.941176	67.56757	16.430981	84.316238	40.193798	52.262489
chr1	89820000	89840000	.	11.476812	97.095294	2.5	25.0	25.012688	82.543863	31.666667	70.067563
chr1	89840000	89860000	.	12.087195	96.883648	10.833333	NaN	30.321201	91.666667	NaN	68.164891
chr1	90020000	90040000	.	2.345352	2.262668	1.408451	60.480031	29.431613	7.815315	67.576975	32.530083
chr1	90040000	90060000	.	10.117852	77.990248	2.958579	62.719297	26.823131	87.07902	49.944086	66.556742
chr1	90080000	90100000	.	4.301539	29.596219	20.0	0.0	25.091859	20.0	14.583325	30.932286
chr1	91100000	91120000	.	7.8397	86.366128	7.80923	53.077078	27.674494	73.572421	48.972662	71.023179
chr1	91120000	91140000	.	8.311166	62.418081	3.571429	62.66129	31.988174	68.875	47.751935	67.243297
chr1	91140000	91160000	.	6.046293	62.327882	8.61111	33.00926	15.038627	45.393271	23.805858	48.069069
chr1	91160000	91180000	.	7.36021	51.49211	9.54301	43.666667	24.691404	31.074829	55.064936	41.223458
chr1	91180000	91200000	.	2.164816	2.854773	2.272727	46.257966	20.453771	3.108481	38.788751	21.180417
chr1	91200000	91220000	.	5.671715	24.141581	3.252034	37.29437	20.642156	25.972223	27.222219	34.138152
chr1	91220000	91240000	.	6.950632	33.256348	7.8125	17.647059	30.624951	20.7483	41.025638	42.028996
chr1	91240000	91260000	.	3.931453	79.895434	6.666667	48.842592	17.895186	74.264706	50.400432	50.912036
chr1	91280000	91300000	.	5.238177	40.611361	24.0	55.952379	16.514643	53.181818	45.679015	36.97943
chr1	91300000	91320000	.	3.614846	7.686836	1.39394	41.220237	24.347695	6.402116	33.827161	23.830299
chr1	91320000	91340000	.	3.631807	9.221648	0.225225	45.585586	29.185602	2.97619	30.118751	26.590512
chr1	91440000	91460000	.	2.485025	3.939656	1.639344	25.925927	17.544329	10.185185	61.204213	25.410042
chr1	91460000	91480000	.	17.927387	56.084531	5.55555	NaN	25.325648	35.0	66.666667	57.427344
chr1	91480000	91500000	.	2.548772	15.452835	3.06699	21.480333	15.351257	28.073592	28.964892	21.073033
chr1	91500000	91520000	.	12.615155	93.474356	4.05797	38.611113	20.742342	92.342343	28.143629	63.495843
chr1	91520000	91540000	.	6.61377	72.546093	1.656313	46.156462	21.175644	56.324785	40.296298	52.478652
chr1	91540000	91560000	.	7.132326	58.133606	13.333332	27.936504	15.207688	68.491736	21.371428	38.36556
chr1	91560000	91580000	.	4.653659	29.444567	1.215279	45.833333	18.812848	31.362883	54.636595	33.089167
chr1	91580000	91600000	.	6.070968	25.254717	4.888887	32.017542	26.132392	36.296294	32.76515	35.492224
chr1	91600000	91620000	.	2.387225	8.900735	5.329671	35.948054	17.46391	13.276836	34.561403	19.250883
chr1	91620000	91640000	.	2.495304	3.602456	2.083333	34.756098	18.892523	11.293102	43.271602	22.758848
chr1	91660000	91680000	.	3.497791	10.239399	17.38095	57.14286	29.456243	1.190476	54.8718	34.815251
chr1	91720000	91740000	.	5.233635	26.279772	1.149424	64.367817	24.320376	33.846154	35.897436	30.303901
chr1	91740000	91760000	.	7.03259	57.088564	16.38889	34.375	23.729631	81.466668	38.888883	54.718571
chr1	91760000	91780000	.	4.901583	38.781509	8.823529	39.000338	21.472562	29.356062	35.233513	40.50197
chr1	91800000	91820000	.	1.443534	1.996237	4.605263	39.393939	13.752316	4.545455	66.752136	21.806938
chr1	91820000	91840000	.	1.97592	2.971236	23.076923	59.523814	24.750374	2.941176	40.196076	22.602433
chr1	91920000	91940000	.	8.869247	72.272591	10.831745	46.911765	24.47069	85.120436	54.401629	54.358374
chr1	91940000	91960000	.	12.308215	97.72422	10.0	82.017547	30.259862	94.086023	71.914158	76.891964
chr1	91980000	92000000	.	10.720098	95.981066	10.929488	58.238094	17.912973	88.090745	41.412234	64.464535
chr1	92020000	92040000	.	9.4696	83.895955	1.632653	53.371214	20.462227	69.761905	54.251702	65.071768
chr1	92220000	92240000	.	12.050109	54.233503	4.505496	83.333333	33.694353	68.928571	66.666673	51.66435
chr1	92240000	92260000	.	4.915165	25.883576	3.539682	70.028195	28.132121	41.111111	64.658119	47.324297
chr1	92280000	92300000	.	1.862496	2.056392	3.846154	62.202383	19.095247	18.181818	35.294124	25.127567
chr1	92300000	92320000	.	1.678381	2.348739	3.030303	50.964913	23.056523	2.604166	62.192984	23.578397
chr1	92340000	92360000	.	3.065917	2.365488	4.069767	55.104169	23.683045	5.128206	56.493056	20.974864
chr1	92360000	92380000	.	3.437912	29.184283	6.871851	51.868688	26.995703	12.552053	41.538462	40.188183
chr1	92440000	92460000	.	12.138023	94.45116	12.0	58.333333	30.074178	89.19753	61.034483	67.920738
chr1	92480000	92500000	.	7.646814	14.574423	16.081348	57.30655	35.372063	29.328702	65.182726	43.51818
chr1	92520000	92540000	.	1.322946	2.460032	8.089998	46.008927	20.9631	3.533334	19.211821	18.131189
chr1	93000000	93020000	.	3.962937	12.542407	9.803921	59.917897	26.705922	16.770833	77.521009	37.218394
chr1	93020000	93040000	.	3.307288	7.769349	1.041666	50.686271	31.842624	11.206897	46.908213	35.950589
chr1	93040000	93060000	.	2.813895	2.859851	3.571429	44.927535	23.062735	14.655172	63.271606	26.782403
chr1	93180000	93200000	.	5.193111	6.824211	18.181818	33.333325	30.964591	4.012344	75.0	26.255952
chr1	93240000	93260000	.	7.93303	94.7408	5.952379	83.33333	27.840688	89.0	50.0	71.20447
chr1	93260000	93280000	.	8.791524	94.503017	10.416662	53.430453	23.678937	90.476193	42.727277	64.349108
chr1	93280000	93300000	.	10.13165	93.05199	13.452379	43.636364	21.149468	91.38889	46.453371	64.83617
chr1	93300000	93320000	.	9.419582	71.810934	14.615385	41.346154	19.368296	76.785714	27.343747	42.795545
chr1	93340000	93360000	.	4.310226	38.343147	1.136364	3.913043	7.5064	25.609756	19.512866	22.422455
chr1	93380000	93400000	.	4.124229	23.776824	0.857142	30.357139	17.361203	35.9838	53.961904	33.14738
chr1	93400000	93420000	.	7.45504	60.24779	7.142857	31.0	19.477531	29.347826	21.666667	41.63671
chr1	93480000	93500000	.	6.845289	85.319157	1.666665	55.952379	19.850215	33.333337	52.149121	57.500865
chr1	93500000	93520000	.	4.937194	33.80666	16.111113	12.969924	10.996345	18.49079	18.75	22.525082
chr1	93600000	93620000	.	13.175367	96.143976	4.166667	55.555556	19.634972	88.775514	79.761907	62.235845
chr1	93620000	93640000	.	4.194314	49.065285	7.142857	34.090909	13.637406	55.144926	35.9649	38.948401
chr1	93660000	93680000	.	7.373294	64.445831	8.276643	46.625617	22.517343	77.590349	54.640695	60.357911
chr1	93680000	93700000	.	7.203454	49.555848	2.073171	30.096619	12.226405	50.297978	16.024011	36.466619
chr1	93700000	93720000	.	11.992197	96.009618	10.583335	25.824177	17.628773	74.417989	20.077521	51.818931
chr1	93720000	93740000	.	7.241026	85.17612	1.5625	29.356006	14.003597	69.432871	22.69841	45.294386
chr1	93740000	93760000	.	3.893355	30.166803	8.333333	19.791669	6.190115	20.155993	9.666667	20.23419
chr1	93760000	93780000	.	10.977817	94.994751	4.7619	20.0	18.624332	70.017644	21.428571	56.778833
chr1	93780000	93800000	.	6.241383	75.426822	3.125	50.0	21.432435	68.75	31.481483	49.118632
chr1	93820000	93840000	.	9.626482	71.167922	19.565217	30.280112	14.223616	78.71795	22.009524	38.737406
chr1	93980000	94000000	.	3.505539	32.812676	19.102565	29.841271	21.997953	18.75	45.4594	36.958417
chr1	94000000	94020000	.	10.035843	74.498943	3.636364	9.090909	10.30574	83.75	27.38095	48.205473
chr1	94200000	94220000	.	4.30729	6.789352	6.025642	46.014491	30.193153	8.333333	63.580248	24.979789
chr1	94220000	94240000	.	1.889154	6.089261	22.61905	10.666667	13.863517	2.801118	6.862747	16.9023
chr1	94240000	94260000	.	9.398951	8.018213	1.736112	20.3125	13.324364	4.75	26.086952	15.411721
chr1	95100000	95120000	.	0.928571	6.602445	11.1111	31.111111	14.683196	14.166667	52.5	27.333083
chr1	95120000	95140000	.	12.531928	17.191057	18.823529	65.0	33.343251	15.277778	60.446431	50.0828
chr1	95200000	95220000	.	1.387412	3.944525	6.666667	69.696964	23.488615	5.555558	64.19047	22.484887
chr1	95600000	95620000	.	3.398169	6.246946	12.5	83.333329	29.718118	10.0	63.33334	38.059859
chr1	95620000	95640000	.	3.422979	4.219845	3.846154	43.33333	23.838558	9.523807	47.4359	19.946535
chr1	95660000	95680000	.	0.702991	2.940771	7.5	8.552632	8.652252	2.836879	11.574074	7.377237
chr1	95740000	95760000	.	1.509874	21.04742	5.753971	NaN	17.023705	15.384615	36.333335	26.208298
chr1	95760000	95780000	.	4.112655	5.886112	7.88618	46.923077	11.988386	12.015502	29.755468	12.842012
chr1	95780000	95800000	.	5.550832	24.458006	9.0625	53.333332	18.14815	69.04762	29.791669	42.85714
chr1	95800000	95820000	.	27.585058	45.496547	9.861108	29.117647	39.780952	47.580645	52.222221	31.751693
chr1	95820000	95840000	.	5.243383	6.92832	15.378786	28.222223	10.687303	17.22222	29.362744	21.501324
chr1	95840000	95860000	.	11.164599	18.446259	10.460991	38.88889	22.68533	24.572651	38.389093	24.928532
chr1	95860000	95880000	.	4.567459	7.550069	3.525641	39.021167	15.421411	9.782609	39.474788	11.69762
chr1	95880000	95900000	.	18.425484	27.705971	11.688312	37.878786	13.557196	24.363144	36.666667	28.112878
chr1	95900000	95920000	.	1.613426	5.627837	7.377133	47.18391	16.93647	17.502534	54.258379	31.492638
chr1	95920000	95940000	.	7.746287	25.240452	17.156865	51.282054	28.556932	25.0	41.071433	30.978022
chr1	95940000	95960000	.	5.277627	8.542151	5.357142	51.666667	20.256859	17.5	52.298848	28.418254
chr1	96320000	96340000	.	14.070615	21.5653	12.5	34.16667	27.712983	47.368421	32.95238	45.023787
chr1	96340000	96360000	.	1.934843	7.044106	13.333333	45.833333	16.895144	1.5625	56.944442	20.286063
chr1	96360000	96380000	.	2.562603	14.368303	1.0	62.455911	16.508019	28.672436	44.523811	30.103649
chr1	96380000	96400000	.	2.944658	7.887539	19.597072	40.740744	16.071427	28.9899	66.666671	27.9506
chr1	96420000	96440000	.	4.074022	17.475736	2.777778	63.315509	21.943812	29.093566	57.477513	27.607326
chr1	96440000	96460000	.	4.340647	15.076198	8.181818	23.863636	18.650791	35.042018	49.891773	33.009621
chr1	96460000	96480000	.	0.932833	2.936277	6.451613	66.153846	17.144482	4.743587	41.999996	18.11848
chr1	96480000	96500000	.	5.625261	10.456351	2.272727	51.66667	21.698786	14.285714	44.917696	22.321171
chr1	96500000	96520000	.	1.861637	9.515434	5.818069	58.483484	23.71167	5.333334	44.280302	26.293788
chr1	96520000	96540000	.	2.221326	9.086212	15.625	66.19048	22.015927	13.571428	52.789857	38.503614
chr1	96540000	96560000	.	2.421957	4.865064	0.862069	46.464645	19.258364	13.333333	55.255257	19.825568
chr1	96680000	96700000	.	8.948859	30.58618	1.785714	52.5974	32.974475	56.66667	54.003267	49.8872
chr1	96700000	96720000	.	3.987045	27.475623	11.111108	37.728938	18.266761	25.039869	48.872179	32.921387
chr1	96740000	96760000	.	9.424493	23.916366	12.345681	45.925928	19.075071	19.0	48.876809	32.118223
chr1	96780000	96800000	.	1.944662	3.472566	9.090907	41.666667	17.376982	2.008929	33.33333	14.548365
chr1	96800000	96820000	.	5.658	30.216	5.357143	41.932365	17.132892	23.66771	37.2807	30.610577
chr1	96820000	96840000	.	4.211491	39.247258	0.350877	56.315359	17.112281	21.585714	45.572919	41.971103
chr1	96840000	96860000	.	1.999409	4.810071	5.336926	49.15344	16.107256	3.446327	49.284371	18.399878
chr1	96860000	96880000	.	1.141665	3.454419	17.307692	31.884057	15.747385	1.527779	36.8	17.20609
chr1	96920000	96940000	.	5.677581	21.568473	10.0	NaN	25.714621	6.25	40.476186	32.275246
chr1	96960000	96980000	.	23.908111	46.520927	38.0	62.962956	31.360014	57.500005	60.982905	51.970576
chr1	96980000	97000000	.	2.778083	10.251812	12.424245	23.076923	18.287703	14.102569	47.916667	16.463397
chr1	97000000	97020000	.	5.522586	11.162191	3.571429	67.5	27.229835	16.406244	32.5641	35.510534
chr1	97760000	97780000	.	7.406992	41.446169	1.5873	31.666665	14.343864	34.333335	21.153846	27.598811
chr1	97780000	97800000	.	9.841013	65.600058	8.333336	56.25	26.054777	77.445891	55.128208	52.931714
chr1	98920000	98940000	.	5.263621	26.072631	5.907407	47.728936	7.7494	28.529412	49.658385	29.470898
chr1	98940000	98960000	.	11.49488	18.307181	6.593405	59.537039	14.211308	10.087716	65.837744	29.393082
chr1	98960000	98980000	.	2.065461	4.081849	5.918369	61.521743	14.423558	0.79365	64.515877	19.594356
chr1	98980000	99000000	.	1.961335	5.724087	0.606562	47.500005	17.576721	11.309523	69.011545	18.160557
chr1	99000000	99020000	.	6.238811	17.42766	9.027779	50.233931	25.013538	25.208334	59.4733	34.23819
chr1	99020000	99040000	.	3.354093	16.321696	2.083333	56.960794	25.736778	28.75	60.416671	41.180693
chr1	99100000	99120000	.	9.355549	35.21089	5.128208	9.5238	21.493501	26.07143	56.111117	41.460527
chr1	99140000	99160000	.	7.001966	15.698656	1.515152	65.114941	24.4246	6.990739	48.931623	28.738972
chr1	99160000	99180000	.	2.906962	18.335082	1.666667	63.858422	16.907435	13.208616	70.738097	15.958046
chr1	99180000	99200000	.	12.316278	29.997607	1.785716	50.185716	9.41919	23.666664	60.4798	23.341987
chr1	99200000	99220000	.	5.983897	12.863194	29.629628	34.285714	29.062047	5.769231	48.042329	28.920579
chr1	99220000	99240000	.	4.427129	15.811541	1.51515	NaN	27.899442	31.34921	52.04545	36.85275
chr1	99240000	99260000	.	12.36989	28.222973	9.52381	60.0	27.753462	40.509258	44.655172	48.791963
chr1	99260000	99280000	.	4.345583	16.159545	0.694444	48.472217	17.287414	16.818182	36.923077	28.376973
chr1	99300000	99320000	.	4.469051	9.16194	10.0	66.111117	22.732786	13.461538	57.777787	39.310482
chr1	99400000	99420000	.	5.514542	17.311213	6.388887	33.54167	19.394207	37.002841	54.187327	52.896363
chr1	99420000	99440000	.	6.29486	14.484849	7.066668	82.755556	26.4797	26.580091	60.977445	33.602289
chr1	99440000	99460000	.	2.773367	9.526789	0.877192	62.5	8.306878	21.621895	45.330265	23.162808
chr1	99460000	99480000	.	8.173309	13.669946	2.208647	38.862433	17.97816	31.377092	56.473064	31.033114
chr1	99500000	99520000	.	1.770042	9.33211	3.125	NaN	20.498942	14.393936	60.680264	27.111884
chr1	99520000	99540000	.	3.579045	8.548253	4.166667	NaN	31.259317	10.0	51.153846	29.740538
chr1	99540000	99560000	.	4.320434	16.723932	5.208337	27.101448	15.580426	36.666665	45.714287	35.318217
chr1	99560000	99580000	.	3.088253	11.1244	5.0	38.888882	22.68928	4.097221	64.962118	33.571094
chr1	99580000	99600000	.	5.936759	24.893289	16.666667	63.333333	26.965554	41.025638	65.606064	44.993387
chr1	99620000	99640000	.	16.408182	29.229156	1.666665	53.514743	31.364966	65.384615	76.923077	45.997998
chr1	99680000	99700000	.	2.506971	9.939882	3.214286	51.071429	27.758861	46.9697	77.543858	37.068722
chr1	99700000	99720000	.	4.027802	6.000603	3.846154	57.481205	24.82434	18.661741	62.628964	39.067359
chr1	99720000	99740000	.	2.098702	11.551974	3.75	57.281747	14.114689	21.493503	61.111114	36.092286
chr1	99820000	99840000	.	5.011275	26.946484	10.632183	61.555557	37.881806	41.881511	54.809523	30.339739
chr1	99840000	99860000	.	4.029207	27.435648	4.901962	57.246378	23.963332	58.405485	48.312326	39.465539
chr1	99880000	99900000	.	3.310354	8.544218	6.451613	62.184876	23.143972	9.892474	38.985504	22.539638
chr1	99900000	99920000	.	5.747634	79.103716	0.874485	72.711492	33.169795	82.202382	61.2963	63.720739
chr1	99920000	99940000	.	6.749131	74.006671	13.235294	37.5	26.813058	78.666667	73.538955	71.766479
chr1	100240000	100260000	.	4.163478	13.875167	5.555556	42.5641	27.664863	24.537033	NaN	33.183621
chr1	100260000	100280000	.	3.72361	10.659274	4.347826	40.0	7.799822	17.881944	49.733332	25.660498
chr1	100280000	100300000	.	4.626359	12.13013	2.093023	39.107143	14.333334	24.448664	35.934959	28.178806
chr1	100320000	100340000	.	3.771729	8.726981	4.0	63.235294	21.011283	18.395063	86.111113	39.234626
chr1	100360000	100380000	.	4.343773	13.534457	9.090909	29.365081	28.60939	27.681157	43.981483	36.080095
chr1	100380000	100400000	.	4.852992	27.796525	4.444445	60.925928	17.018601	30.8519	54.503975	38.60124
chr1	100400000	100420000	.	7.124372	18.977459	2.836879	56.126595	21.905357	38.330627	49.597507	35.941651
chr1	100420000	100440000	.	3.079793	21.942109	4.629628	66.5625	16.790888	20.987656	61.274512	27.176721
chr1	100440000	100460000	.	5.078466	10.161434	4.44444	NaN	17.42918	10.0	52.272727	32.937115
chr1	100480000	100500000	.	3.701754	4.980772	15.384615	90.0	25.492726	4.44444	45.833336	25.884436
chr1	100500000	100520000	.	2.362513	37.180212	12.285716	54.916665	29.062037	35.579709	55.333332	39.49781
chr1	100520000	100540000	.	22.516837	33.94499	8.333333	44.927535	39.985406	34.962123	52.72109	39.768792
chr1	100540000	100560000	.	11.732892	16.177402	12.820513	53.003074	25.776227	25.481482	52.824075	35.942264
chr1	100560000	100580000	.	9.393579	19.636576	10.256408	44.818595	34.947928	42.528734	58.730162	45.462405
chr1	100580000	100600000	.	6.416165	9.434216	24.074078	58.245616	24.626139	23.619048	50.941043	42.247318
chr1	100640000	100660000	.	4.483631	41.080739	6.385281	79.471725	22.071948	46.011905	63.201755	49.066668
chr1	100660000	100680000	.	16.126553	94.552784	15.108696	75.021295	27.545851	89.436028	65.430132	75.293897
chr1	100700000	100720000	.	14.007106	96.879829	19.047621	51.395728	27.928258	73.710321	55.207233	72.004196
chr1	100720000	100740000	.	25.200565	96.814127	21.875	88.888889	32.036002	68.717946	66.929826	67.445457
chr1	100740000	100760000	.	11.392485	83.310706	13.043478	37.083333	14.44755	80.0	64.791667	68.738095
chr1	100760000	100780000	.	12.212405	95.397254	5.0	25.0	30.895912	91.666667	32.727264	66.267948
chr1	100780000	100800000	.	21.50698	92.549958	6.666667	79.166669	38.20971	80.915754	81.547621	76.991312
chr1	100800000	100820000	.	7.656015	52.9117	5.0	30.612243	23.970282	45.238095	26.739923	44.41535
chr1	100860000	100880000	.	27.529068	44.278277	41.666667	NaN	38.659278	10.606055	NaN	52.570658
chr1	100980000	101000000	.	7.798744	18.960257	19.126979	45.0	13.477781	38.333333	81.333333	36.622347
chr1	101000000	101020000	.	4.455102	39.995191	23.076923	30.769231	20.370126	42.857143	23.921565	42.043361
chr1	101020000	101040000	.	5.059068	34.284767	8.75	NaN	27.881606	20.555556	70.0	46.293857
chr1	101040000	101060000	.	8.353725	20.7659	11.25	35.714286	22.843135	50.5102	34.615385	40.270146
chr1	101060000	101080000	.	6.179855	36.51082	12.5	NaN	28.869804	83.333333	NaN	48.584335
chr1	101120000	101140000	.	6.33461	20.354321	8.4375	51.565475	20.23507	15.60185	36.65306	41.046175
chr1	101140000	101160000	.	1.067283	19.049756	10.294118	35.370372	19.859974	32.22222	30.440768	34.313706
chr1	101160000	101180000	.	4.973651	28.594294	7.8125	55.833335	26.590708	41.805554	41.583335	50.269573
chr1	101180000	101200000	.	3.706696	19.073744	8.333327	NaN	22.646975	24.848482	55.555567	37.795833
chr1	101200000	101220000	.	7.627034	18.770624	6.884058	23.076923	18.05501	20.833332	27.256946	36.047937
chr1	101220000	101240000	.	8.134746	22.719948	7.756133	32.066668	17.583966	39.163895	32.777777	39.307267
chr1	101240000	101260000	.	4.357193	16.796768	5.555556	40.972225	18.141285	43.474027	45.0	33.124283
chr1	101300000	101320000	.	8.519531	17.163601	27.272736	36.141629	16.337985	16.666669	34.33333	29.874243
chr1	101340000	101360000	.	3.875061	8.366205	3.488562	30.043863	13.068542	9.63675	26.200397	20.68588
chr1	101360000	101380000	.	13.262558	32.773404	13.198624	45.576927	30.749294	40.472883	56.396395	32.651923
chr1	101380000	101400000	.	6.395973	19.169391	7.971428	39.20635	10.0372	28.585949	48.907872	35.232204
chr1	101420000	101440000	.	4.16201	5.54415	9.090909	15.59524	19.119166	20.0	44.5	33.894274
chr1	101440000	101460000	.	10.917965	7.422454	18.939391	60.119043	35.277779	15.656567	57.258065	28.703329
chr1	101460000	101480000	.	5.427908	11.338233	2.5	64.33333	24.169978	22.727273	50.0	33.343289
chr1	101480000	101500000	.	5.303334	8.595591	10.609241	56.666667	24.476681	11.8254	31.666665	36.532803
chr1	101500000	101520000	.	3.775596	10.053553	2.944443	NaN	31.224053	31.66666	50.0	39.007468
chr1	101520000	101540000	.	5.1172	10.834797	19.607841	39.583333	24.271283	26.190477	30.098041	29.511231
chr1	101540000	101560000	.	3.330846	15.943651	0.657895	58.549385	26.463054	36.210314	62.477376	43.352582
chr1	101580000	101600000	.	15.732016	18.627573	6.060605	68.421053	26.642608	42.504407	57.253089	31.037758
chr1	101600000	101620000	.	6.249425	20.073193	1.388887	52.916665	14.978355	24.761905	51.388888	18.510094
chr1	101620000	101640000	.	5.31333	21.314075	9.835165	40.289255	20.530157	31.354166	47.098767	31.995025
chr1	101640000	101660000	.	6.530269	20.371521	0.952381	36.111113	24.870873	22.661065	45.0	34.833507
chr1	101660000	101680000	.	13.913802	17.549864	3.812319	71.111111	29.686224	18.205131	39.000004	29.302669
chr1	101700000	101720000	.	8.404111	15.735375	3.26087	45.329862	23.925937	14.863941	60.034012	29.739878
chr1	101720000	101740000	.	4.809605	16.26849	10.281385	57.688174	26.223954	30.37037	52.377453	29.015624
chr1	101740000	101760000	.	2.804509	6.714926	17.2	50.666668	21.913432	4.906203	42.273419	22.542323
chr1	101780000	101800000	.	3.202862	19.614069	2.941176	58.258931	21.001604	22.057416	42.440479	41.693096
chr1	101800000	101820000	.	10.636521	18.435305	7.210143	56.980952	24.524573	29.007036	47.701865	27.093789
chr1	101820000	101840000	.	2.579775	9.772665	7.532467	30.757582	20.528772	21.071428	35.357139	22.803032
chr1	101840000	101860000	.	9.292932	19.07653	10.0	18.28572	26.948473	27.777783	75.833333	37.190981
chr1	101860000	101880000	.	4.280015	14.697351	8.333336	31.25	27.63972	22.981365	47.608696	40.659455
chr1	101880000	101900000	.	9.267973	25.686232	28.571429	68.589746	32.319641	50.0	67.176879	49.889909
chr1	101900000	101920000	.	10.141206	11.300506	2.272727	63.888889	24.6843	30.2521	77.430558	46.793472
chr1	101920000	101940000	.	16.970264	20.65692	19.444444	34.920638	20.054363	10.0	32.797615	28.576386
chr1	101940000	101960000	.	4.201271	8.176271	11.904764	77.647059	37.968624	27.692308	48.680554	32.560934
chr1	101960000	101980000	.	11.70015	23.068395	13.888889	41.071429	29.556446	27.38095	25.0	33.369872
chr1	102000000	102020000	.	13.742646	17.085322	20.0	NaN	38.375246	8.333333	NaN	48.205417
chr1	102240000	102260000	.	18.87713	19.469881	8.888886	62.5	45.782822	21.90476	NaN	49.67302
chr1	102620000	102640000	.	8.218116	15.396508	12.5	NaN	30.97069	12.5	NaN	25.829282
chr1	103200000	103220000	.	34.608652	68.371929	28.571429	70.0	40.885629	22.222222	NaN	68.917518
chr1	104080000	104100000	.	8.323928	18.526369	5.625	51.66666	17.93915	20.0	72.222222	30.043675
chr1	104100000	104120000	.	5.730561	26.896719	5.0	NaN	17.334306	80.55555	37.5	38.334039
chr1	104140000	104160000	.	21.822508	37.943095	35.714286	41.818182	35.925825	70.0	65.079362	58.401823
chr1	104200000	104220000	.	6.070807	11.267497	28.571429	NaN	49.86111	8.333333	NaN	37.261908
chr1	104220000	104240000	.	2.835833	4.350811	4.629628	36.666667	28.324715	1.666665	41.818182	26.60204
chr1	104240000	104260000	.	3.876814	10.63547	6.666667	39.583337	24.890474	13.333333	47.685189	23.945578
chr1	104280000	104300000	.	13.240557	24.594302	9.242423	47.448986	27.07738	28.166668	44.7619	33.55378
chr1	104300000	104320000	.	3.881862	4.968985	6.933332	60.964916	22.18768	6.060606	54.958335	20.962306
chr1	104340000	104360000	.	3.817671	12.967508	5.555558	36.111117	27.9092	42.976186	68.181818	38.018553
chr1	104360000	104380000	.	15.799211	57.18786	20.0	69.5	22.11493	63.888883	30.0	43.449673
chr1	104380000	104400000	.	11.437292	77.579387	20.0	64.285714	37.319604	72.727273	70.833338	69.321942
chr1	104400000	104420000	.	17.827847	65.428425	16.666667	41.666678	30.275879	68.431371	77.142858	57.642391
chr1	104440000	104460000	.	6.210907	13.578178	2.0	NaN	22.641125	44.871792	49.893162	27.772564
chr1	104460000	104480000	.	3.323606	12.090426	1.136364	43.165586	14.037585	4.0	53.42115	23.347632
chr1	104480000	104500000	.	4.966046	16.762736	1.666667	49.583335	12.577206	14.166667	41.304348	28.933532
chr1	104500000	104520000	.	5.256422	8.935477	5.555556	44.151139	15.285571	13.846154	23.541665	13.808681
chr1	104620000	104640000	.	5.924824	21.41083	3.623191	85.555557	17.23862	20.383141	73.174603	29.119321
chr1	104640000	104660000	.	3.417382	25.490146	2.083333	54.395608	12.678435	27.435064	55.312496	26.755923
chr1	104780000	104800000	.	1.643495	7.175346	3.636364	36.111111	22.13029	11.111111	54.027775	29.209034
chr1	104800000	104820000	.	2.207874	4.336454	7.142857	67.101803	22.22175	3.385416	51.602562	22.374768
chr1	104820000	104840000	.	10.065242	13.470719	6.666667	35.897435	20.197394	17.613636	67.857145	31.732453
chr1	104840000	104860000	.	2.439427	9.252174	2.5	NaN	29.59945	27.705627	NaN	36.173671
chr1	104900000	104920000	.	1.480049	9.102764	1.449274	26.590909	18.162837	10.611404	38.834261	27.321761
chr1	104920000	104940000	.	3.138873	14.810326	5.555557	56.842105	25.852513	15.93093	45.105819	30.923388
chr1	104940000	104960000	.	3.733054	18.06247	4.444444	63.636364	23.005404	42.592589	62.380957	41.004527
chr1	104980000	105000000	.	5.367563	67.869443	11.481481	13.596489	9.421402	47.422361	14.975579	36.740781
chr1	105040000	105060000	.	5.027353	17.796419	1.470588	69.227275	24.233917	18.137253	53.26087	36.823095
chr1	105060000	105080000	.	3.363189	8.875838	5.079362	73.333333	17.399736	17.833335	47.5	35.674141
chr1	105100000	105120000	.	2.281011	5.369438	5.238094	41.944443	19.298039	4.040405	35.567131	19.310005
chr1	105160000	105180000	.	2.573091	5.393244	14.166667	43.290045	23.62862	14.285714	44.8718	24.532633
chr1	105200000	105220000	.	1.486998	5.484829	16.666667	14.285714	21.172939	12.5	NaN	25.793512
chr1	105300000	105320000	.	6.167128	47.446715	5.041152	50.793648	19.96838	37.368421	43.461535	46.119588
chr1	105320000	105340000	.	6.540705	46.810365	1.721311	39.061354	23.929459	53.194446	27.27513	39.706685
chr1	105380000	105400000	.	5.706437	70.37632	18.181818	57.575755	33.191788	85.0	57.857143	53.393819
chr1	105860000	105880000	.	6.156353	46.15493	3.846154	56.819729	29.478853	45.445135	48.838559	50.080032
chr1	106320000	106340000	.	7.720612	80.23511	1.428571	53.757437	30.934914	79.972791	41.071429	60.425285
chr1	106340000	106360000	.	8.444408	96.500611	5.448505	61.33157	34.409009	88.659422	55.261438	68.9811
chr1	106360000	106380000	.	10.030348	96.624425	12.222222	72.916669	26.373996	81.944444	70.0	73.744241
chr1	106380000	106400000	.	6.992439	70.71472	10.365851	53.333334	30.031164	69.317233	51.143056	54.559606
chr1	106400000	106420000	.	7.775986	9.305161	14.341086	45.752895	19.457242	4.166667	39.637683	17.823655
chr1	106440000	106460000	.	7.71443	72.547262	7.142857	66.666667	24.194233	78.431371	50.0	51.697467
chr1	106460000	106480000	.	7.614637	90.889244	11.255409	63.157895	26.879442	90.37037	52.777779	74.764893
chr1	106480000	106500000	.	10.064624	90.522781	17.829992	65.595239	19.834935	91.358026	55.537635	64.000511
chr1	106500000	106520000	.	8.81194	84.299554	7.954545	32.162486	24.988654	90.416667	50.27778	60.082491
chr1	106560000	106580000	.	4.331146	26.535394	6.521739	58.666667	20.715002	11.904764	53.168492	38.065033
chr1	106600000	106620000	.	4.095249	14.608656	2.673796	43.792514	19.141358	7.793261	58.661554	27.382153
chr1	106620000	106640000	.	6.430443	38.691466	5.0	55.729169	20.370454	45.079367	62.7193	44.45194
chr1	106640000	106660000	.	4.819701	28.222185	1.724138	18.05555	18.81955	31.5	31.602565	44.183412
chr1	106700000	106720000	.	2.969514	18.90762	0.26738	23.35165	10.277557	42.136753	12.962963	20.242055
chr1	106720000	106740000	.	12.493389	84.208073	13.491296	60.960317	25.197798	85.407407	56.617647	64.545202
chr1	106800000	106820000	.	25.550092	37.434099	5.0	NaN	31.170346	10.0	55.41668	37.525101
chr1	107480000	107500000	.	4.197782	36.481576	5.769231	24.074072	22.562776	8.333333	27.6087	35.667446
chr1	107520000	107540000	.	12.591416	89.722963	4.464282	56.730769	17.666751	87.904763	74.188318	70.587398
chr1	107580000	107600000	.	6.518138	39.270867	2.8125	38.75	16.023889	31.746033	53.714283	25.875552
chr1	107660000	107680000	.	1.672335	6.858993	2.631579	48.555553	23.001071	10.144926	57.44643	30.83754
chr1	107680000	107700000	.	7.258273	17.459402	17.647059	65.151518	40.986978	17.608696	74.272483	47.223538
chr1	107740000	107760000	.	1.94109	6.493223	1.85185	58.888889	23.319656	19.047617	61.666667	33.537436
chr1	107760000	107780000	.	1.81383	7.810314	9.615385	52.777778	27.134318	13.095236	38.33333	21.086387
chr1	107780000	107800000	.	2.142214	3.437168	5.0	51.52299	30.271124	5.132273	54.901962	22.108673
chr1	107800000	107820000	.	4.004678	11.141859	0.47619	61.39815	11.235905	15.384615	41.472224	31.148988
chr1	107820000	107840000	.	7.57451	17.324622	9.431439	52.380952	43.574268	27.407407	58.720239	40.22525
chr1	107840000	107860000	.	2.708239	3.226044	5.555556	70.0	24.255435	16.111107	52.254906	25.976593
chr1	107880000	107900000	.	7.907468	87.79893	0.793652	48.771932	29.013976	88.4	42.319752	69.847548
chr1	107940000	107960000	.	8.279924	43.431479	10.0	NaN	35.528112	33.888887	56.410254	46.318226
chr1	107960000	107980000	.	6.640269	68.234692	2.807016	NaN	17.583202	47.11905	58.88889	40.392168
chr1	107980000	108000000	.	7.758718	86.514969	11.904764	32.121218	32.778629	60.428573	41.729321	57.613269
chr1	108000000	108020000	.	16.031557	96.483761	11.111108	64.743592	26.574675	98.484845	77.5	71.382208
chr1	108040000	108060000	.	13.21414	77.813788	5.555556	52.747254	33.000688	73.724493	63.529412	68.20259
chr1	108060000	108080000	.	8.590216	64.841676	17.857143	59.607841	36.823894	81.403511	54.489795	60.20563
chr1	108080000	108100000	.	5.957821	27.031133	2.777778	12.5	28.001987	19.16666	65.404033	45.836497
chr1	108100000	108120000	.	5.199274	32.181405	0.64935	57.246378	7.867425	48.480391	54.726633	32.445783
chr1	108120000	108140000	.	32.003011	58.604551	13.18821	50.317462	29.225583	47.142858	38.027209	40.605671
chr1	108160000	108180000	.	3.385946	20.788073	4.0	68.253973	27.628208	11.333333	49.263033	32.270142
chr1	108180000	108200000	.	11.810825	72.672048	11.458331	54.166664	29.672294	65.416665	50.93434	57.682958
chr1	108340000	108360000	.	3.093132	5.16553	5.882353	55.270656	27.462589	3.611111	58.421053	33.934183
chr1	108360000	108380000	.	4.771859	18.330599	5.571429	50.0	27.078943	31.082891	45.276705	37.192825
chr1	108400000	108420000	.	34.706392	41.015582	23.776223	48.232317	21.529395	30.0	41.666667	35.810624
chr1	108440000	108460000	.	4.243507	6.769105	5.693583	65.2193	15.292108	12.8	34.012344	25.988066
chr1	108460000	108480000	.	2.154959	11.322285	5.0	34.969141	16.673503	15.906682	40.5	17.220848
chr1	108500000	108520000	.	4.626756	29.446757	4.545455	41.666663	16.9576	49.5	54.16667	42.62524
chr1	108520000	108540000	.	3.103308	5.257388	6.666667	NaN	22.214858	17.307692	31.666669	21.830156
chr1	108540000	108560000	.	17.231346	24.288068	32.85714	77.777778	29.644014	24.479169	57.14286	34.687627
chr1	108560000	108580000	.	3.967505	4.151073	6.666667	65.0	24.251871	11.111108	50.0	32.107926
chr1	108580000	108600000	.	10.634526	24.812666	9.090909	NaN	25.540881	73.055558	41.515145	52.731118
chr1	108600000	108620000	.	2.953285	6.875819	5.0	52.5	16.403999	14.583333	47.916669	26.48104
chr1	108620000	108640000	.	13.813064	29.870887	48.666667	22.222222	25.141212	39.393936	35.185178	42.985891
[truncated: 38,279 more rows]
