# Supplementary material for: Maternal DNMT3A-dependent de novo methylation of the paternal genome inhibits gene expression in the early embryo
Source: Nat Commun. 2020 Oct 27;11:5417. doi: 10.1038/s41467-020-19279-7 (PMC7591512; doi:10.1038/s41467-020-19279-7)
Supplement: Supplementary file 9 — Supplementary Data 6 [file 41467_2020_19279_MOESM9_ESM.txt]

chr	start	end	strand	name	ID	Exon Length	BB_MII_oocyte_RNA_Wu2016_rep1.bam_RPKM	BB_MII_oocyte_RNA_Wu2016_rep2.bam_RPKM	BD_1C_RNA_Wu2016_rep1.bam_RPKM	BD_1C_RNA_Wu2016_rep2.bam_RPKM	BD_4C_Dnmt3aKO_RNA_rep1.bam_RPKM	BD_4C_Dnmt3aKO_RNA_rep2.bam_RPKM	BD_4C_Dnmt3aWT_RNA_rep1.bam_RPKM	BD_4C_Dnmt3aWT_RNA_rep2.bam_RPKM	BD_4C_RNA_Wu2016_rep1.bam_RPKM	BD_4C_RNA_Wu2016_rep2.bam_RPKM	BD_8C_RNA_Wu2016_rep1.bam_RPKM	BD_8C_RNA_Wu2016_rep2.bam_RPKM	BD_E2C_Dnmt3aKO_RNA_RichardAlbert2019_rep1.bam_RPKM	BD_E2C_Dnmt3aKO_RNA_RichardAlbert2019_rep2.bam_RPKM	BD_E2C_Dnmt3aWT_RNA_RichardAlbert2019_rep1.bam_RPKM	BD_E2C_Dnmt3aWT_RNA_RichardAlbert2019_rep2.bam_RPKM	BD_E2C_RNA_Wu2016_rep1.bam_RPKM	BD_E2C_RNA_Wu2016_rep2.bam_RPKM	BD_ICM_Dnmt3aKO_RNA_rep1.bam_RPKM	BD_ICM_Dnmt3aKO_RNA_rep2.bam_RPKM	BD_ICM_Dnmt3aWT_RNA_rep1.bam_RPKM	BD_ICM_Dnmt3aWT_RNA_rep2.bam_RPKM	BD_ICM_RNA_Wu2016_rep1.bam_RPKM	BD_ICM_RNA_Wu2016_rep2.bam_RPKM	BD_L2C_RNA_Wu2016_rep1.bam_RPKM	BD_L2C_RNA_Wu2016_rep2.bam_RPKM
chr1	3214481	3671498	-	Xkr4	NM_001011874	3634	-0.529131121	-0.192274175	-0.336228291	-0.703172278	-0.67203659	-1	-1	-0.694105607	-0.696982124	-1	-1	-1	-0.713909262	-0.657359887	-0.422550219	-0.408182874	-1	-0.416591325	-0.502104619	-0.660169039	-0.344276837	-0.36804156	-0.800263548	-0.935623089	-1	-1
chr1	4290845	4409241	-	Rp1	merged: NM_001195662, NM_011283	9747	-0.762034716	-0.731567369	-0.553627287	-0.71802838	-1	-0.875671439	-1	-0.960463782	-1	-1	-1	-1	-0.602971125	-0.652862506	-0.610679041	-0.647727722	-0.568451415	-0.85888596	-0.853799373	-0.688038062	-0.925254514	-0.861111351	-1	-0.848627866	-0.975849878	-0.893256182
chr1	4490927	4497354	-	Sox17	merged: NM_011441, NM_001289467, NM_001289466, NM_001289465, NM_001289464	4095	-1	-1	-1	-1	-1	-1	-0.80926219	-1	-1	-1	-0.93036157	-1	-0.230496162	-0.315406851	-0.277725142	-0.400511932	-1	-0.718095022	1.15661099	1.193395356	1.311890149	1.352232734	-0.044215119	-0.329134115	-1	-0.933376589
chr1	4773199	4785726	-	Mrpl15	merged: NM_025300, NM_001177658, NR_033530	4201	-0.526493591	-0.371860867	0.199651693	0.215164215	0.784219528	0.790668418	0.604659241	0.578967582	1.479629871	1.458235512	1.586021365	1.57383603	-0.002067709	0.064372402	0.038957309	-0.212851569	-0.038648934	0.107305754	1.269029202	1.204154086	1.305085128	1.302275641	1.719164563	1.85230677	1.134581904	1.035971715
chr1	4807892	4846735	+	Lypla1	NM_008866	2433	1.658390079	1.67166851	1.91389626	1.921176017	1.191550929	1.231229525	1.306228698	1.21189797	1.814192371	1.776165715	1.97112416	2.040301064	1.614709906	1.466429415	1.515348921	1.538227298	1.820899482	1.873080516	1.604930522	1.565551269	1.625655705	1.653721568	1.840505526	2.108168463	1.799069324	1.780463841
chr1	4857693	4897909	+	Tcea1	merged: NM_011541, NM_001159750, NM_001159751	2847	2.106941566	2.0243413	2.14339466	2.09898215	1.930143905	1.925835758	1.879039713	1.796701993	1.991030812	1.999245272	1.942159111	1.922583613	2.111032534	2.000436505	2.051704017	2.045692851	2.100024763	2.229286502	1.465645403	1.438178032	1.507644823	1.479921783	1.586136958	1.752463969	2.112286462	2.1202653
chr1	4909575	5070285	-	Rgs20	merged: NM_001290372, NM_021374, NM_001177795	2513	-0.881252179	-1	-0.889383417	-1	-0.579859266	-0.640996682	-0.553275698	-1	-1	-0.833553257	-1	-0.951479534	-0.62924922	-0.45008517	-1	-0.508399248	-1	-1	0.371238261	0.009683535	0.379224664	0.339034626	-0.847037466	-0.835017145	-1	-1
chr1	5083085	5162549	+	Atp6v1h	merged: NM_133826, NM_001310442	2063	1.770671426	1.751732887	1.790709975	1.744502412	1.287198582	1.33354471	1.203356559	1.266518239	1.56560421	1.650627271	1.529726975	1.533058276	1.577030649	1.508847265	1.588987146	1.509186509	1.682062897	1.565961789	1.53682592	1.55640808	1.605736232	1.597509828	1.929475996	1.888363577	1.586579223	1.542656361
chr1	5588492	5606133	+	Oprk1	merged: NM_001204371, NM_011011, NM_001318735	4707	-0.404722929	-0.583318299	-0.488704028	-0.209432285	-1	-1	-1	-1	-1	-1	-1	-1	-0.802481263	-0.790967706	-0.522455197	-0.818762837	-0.455938978	-0.554583115	-0.73783785	-0.910417716	-1	-1	-1	-1	-1	-0.323281274
chr1	5913706	5917398	-	Npbwr1	NM_010342	3692	-1	-1	-1	-1	-1	-1	-1	-1	-1	-1	-1	-1	-1	-0.936429835	-1	-0.779825546	-1	-1	-1	-0.888715275	-1	-1	-1	-1	-1	-1
chr1	6214661	6276104	+	Rb1cc1	NM_009826	7046	0.884820055	0.799811297	1.072306318	0.959615639	1.906515502	1.914258131	1.938966255	1.845444819	1.941568639	1.7732523	2.001779801	1.922215068	1.784012005	1.739103189	1.75474346	1.829633645	0.897414712	0.699497686	1.161636719	1.022094551	0.984420017	1.029743166	0.507458702	0.380067944	1.949178594	1.948875458
chr1	6359330	6394731	+	Fam150a	NM_001195732	858	-1	-1	-1	-1	-1	-1	-1	-1	-1	-1	-1	-1	-1	-0.695200072	-1	-0.831645358	-1	-1	-1	-1	-1	-1	-1	-0.775531204	-1	-1
chr1	6487230	6860940	+	St18	merged: NM_001244693, NM_001244692, NR_045189, NR_045188, NM_173868	6161	0.075639458	-0.045927253	-0.024113801	-0.272572814	-0.556866405	-0.473693629	-0.187224155	-0.430149845	-0.854855122	-0.566300418	-1	-0.923412815	-0.074465122	-0.260673397	-0.252533406	-0.150778728	-0.301591243	-0.110290875	-0.880547866	-0.929954157	-1	-1	-0.772408472	-0.960884808	-0.511347788	-0.303887451
chr1	7088919	7173628	+	Pcmtd1	NM_183028	5232	0.101406148	0.169155612	0.101540587	0.239266558	0.52351968	0.636474528	0.645039766	0.551732458	-0.065826385	0.017951122	0.04957896	-0.056600784	0.808448776	0.797122	0.73158851	0.777139163	0.299132198	0.230541192	0.850657416	0.708267586	0.85642449	0.849298025	0.846038954	0.850076863	0.59259314	0.517497081
chr1	8359738	9299877	-	Sntg1	merged: NM_001290390, NM_001290393, NM_001290392, NM_027671	7262	-0.781750221	-0.7123459	-0.743991711	-0.965854647	-1	-1	-1	-0.947721119	-1	-1	-1	-1	-0.683376878	-0.68154333	-0.807882635	-0.839362265	-0.887859232	-0.784062689	-1	-1	-0.902370818	-1	-0.888667884	-0.879481691	-0.883723858	-0.892627848
chr1	9545407	9547455	+	Rrs1	NM_021511	2048	-1	-1	-0.867758672	-0.665513963	1.54972969	1.566509768	1.47525027	1.424719115	0.848427231	0.81416355	1.018214114	0.688983345	1.046042187	1.156451073	1.121221962	1.284728853	-0.138581634	-0.220051801	1.043470043	1.151002487	1.130568771	1.102260402	0.559052095	0.624392384	1.144648717	1.240676891
chr1	9548045	9577968	+	Adhfe1	merged: NM_175236, NR_027664	3139	0.141111597	0.312986677	0.410482254	0.273878169	-0.271421224	-0.4469578	-0.219266518	-0.1789503	-0.530591384	-1	-0.550505487	-0.860587187	0.413872254	0.303116228	0.284095194	0.269566127	0.68762694	0.467069077	-0.386481035	-0.53919869	-0.081470605	-0.268555961	-0.695936019	0.033582755	0.225383198	0.374945712
chr1	9560832	9631092	-	2610203C22Rik	NR_015470	1245	0.744972879	0.712056509	0.980281802	1.081903913	-0.009676055	-0.056260775	0.002987577	0.111884587	0.053454996	-0.321393974	-0.413384858	-0.296192263	0.999085475	0.863246246	0.811745635	0.893979723	1.068174082	0.838881647	-0.748763508	-1	-0.211399776	-0.265554987	-1	-0.420407517	0.70876203	0.731569768
chr1	9601266	9627142	+	3110035E14Rik	NM_178399	3187	-1	-0.907341272	-0.836401844	-1	-0.313498417	-0.69599902	-1	-0.407283705	-0.752727447	-1	-0.912406372	-0.442525568	-0.956121435	-0.810277862	-1	-0.535780666	-1	-0.940521966	-1	-1	-0.667812691	-0.480811888	-1	-1	-0.869739616	-0.845858885
chr1	9667410	9700209	-	Mybl1	merged: NM_001290397, NM_008651	4984	0.258254305	0.104138777	0.497241132	0.474827951	1.053558682	1.002177063	1.008764125	1.050281615	-0.247167085	0.137252332	-0.483284665	-0.527715097	1.472848701	1.477522746	1.413189705	1.493450689	0.529422532	0.366301441	0.09847529	0.114198604	0.257167535	0.356820394	-0.845952353	-0.620143368	0.88547911	0.786831765
chr1	9718621	9748382	-	Vcpip1	NM_173443	9749	0.647847036	0.696763396	0.835111059	0.956382568	0.843071669	0.820324906	0.925085983	0.806728487	0.447499211	0.534387749	0.118163259	0.144554068	1.041493856	1.042351865	0.976193009	1.006537779	0.774010987	0.639560766	0.703453027	0.717762479	0.705507575	0.676126584	-0.162605265	0.189578626	0.766836558	0.5351558
chr1	9747647	9771256	+	1700034P13Rik	NR_040462	1494	0.674700831	0.69192868	0.554938932	0.614441351	0.800643465	0.781528172	0.940296155	0.7361942	0.218706842	0.430161663	-0.204551925	-0.286064288	0.990513124	1.01226719	1.088848445	0.987962063	0.628692606	0.160266519	0.776346784	0.628400612	0.73479168	0.73127378	-0.278926757	0.318511827	0.408619755	0.228031834
chr1	9798129	9902568	+	Sgk3	merged: NM_133220, NM_177547, NM_001037759	5620	-0.548526665	-0.629180963	-0.592350663	-0.390924921	1.021418482	0.920154696	1.076031982	1.229008467	1.522638657	1.325129473	1.583719918	1.593013611	0.69805138	0.756442297	0.71737912	0.723496928	0.276291518	0.10502883	0.987392473	0.82234845	0.671417865	0.713102495	0.820416924	0.89481041	1.14100079	1.149643652
chr1	9908637	9940954	+	Mcmdc2	NM_177722	2553	-1	-1	-0.699106364	-0.62051139	-0.129463992	-0.217391681	-0.557669717	-0.333601534	-0.764915662	-0.716817129	-0.30931391	-0.642092597	-0.505364573	-0.254992634	-1	-0.643382615	-0.429036315	-0.717577512	0.211664543	0.122173264	0.131868678	0.207021339	-1	0.444635897	-1	-0.406123128
chr1	9942024	9944118	-	Snhg6	NR_024067	407	0.506044787	0.488498625	0.871773599	0.728684342	1.436042068	1.291102904	1.209254467	1.160755749	1.950878985	1.955992407	1.799999899	1.821009303	0.996660417	1.007785033	0.837826014	1.082018636	0.435904017	0.858882362	1.363685632	1.404864848	1.464040037	1.388594823	1.94424654	2.038948327	1.836146389	1.947006327
chr1	9942469	9942543	-	Snord87	NR_004410	74	-1	-1	-1	-1	1.382074466	-1	1.265045143	1.331247306	0.922195022	1.157604155	0.987860406	1.054592452	0.168382784	0.560985635	0.004328774	0.999234609	-1	-1	0.969673503	1.245168923	0.703069192	0.7044774	1.063345088	1.427788769	0.787143676	0.871569127
chr1	9960162	9967485	-	Tcf24	NM_001285425	3746	-1	-1	-1	-0.587422314	-0.21421249	-0.445224701	-0.656462804	-0.400568302	-1	-1	-0.86004336	-0.561534764	0.005841057	-0.009760249	-0.194291595	-0.112142508	-0.890903974	-0.789317758	-0.207118566	-0.189145334	-0.267767316	-0.053323331	-1	-0.882724617	-0.262516853	-0.680379692
chr1	9968621	10009136	-	Ppp1r42	merged: NR_110971, NM_145692	1442	-0.534905547	-0.440320962	-0.01800179	0.176253369	-1	-1	-0.590741454	-0.784039924	-0.569362355	-1	-0.701627978	-0.388286715	0.054559282	-0.139325878	-0.369674469	-0.281816212	-0.182839419	-0.025297678	-0.431173497	-0.602829762	-0.644079724	-0.450100996	-1	-0.74344001	-0.665634855	-0.711824612
chr1	10024599	10038159	-	Cops5	merged: NM_013715, NM_001277101, NR_102282	1739	0.783593516	0.750916871	1.248119485	1.295361918	1.361046013	1.413697582	1.413990996	1.289840768	1.806888746	1.889764054	1.873671341	1.93760077	1.228760536	1.158565025	1.210798974	1.017155219	1.413909098	1.424805423	1.725075897	1.765854075	1.783795044	1.732517801	1.904223917	2.013153073	1.399665756	1.601223716
chr1	10038217	10136768	+	Cspp1	NM_026493	4354	-0.102542483	-0.020911149	0.137491386	0.076062798	0.466022437	0.399944241	0.577766562	0.672888035	0.479999627	0.506984401	0.49500575	0.313445369	0.467254624	0.745610673	0.428606199	0.562905108	0.058500582	0.06979619	0.849186921	0.700360493	0.772536626	0.769299843	0.378513771	0.684334476	0.3522966	0.499183696
chr1	10137506	10232670	-	Arfgef1	NM_001102430	7042	1.150575997	1.173481821	1.360517144	1.313278057	1.586529644	1.569652793	1.624698606	1.661081188	0.901120436	1.092561904	0.587978288	0.733250662	1.927834807	1.922413697	1.847372072	1.920130665	1.373757913	1.390427421	1.258773374	1.193659993	1.240535511	1.24808459	0.47608135	0.437525851	1.690877104	1.675517557
chr1	10324718	10719945	-	Cpa6	merged: NM_001289497, NM_177834	1940	-0.392003053	-0.59129034	-0.289600104	-0.35971202	-0.418256669	-1	-1	-0.411942312	-0.881053144	-1	-1	-1	-0.242938812	-0.62894336	-0.511065948	-0.509450674	-0.150851915	-0.003427305	-1	-1	-1	-1	-0.810535169	-1	-0.411952774	-0.869675524
chr1	10708386	10865874	-	Mir467e	NR_030645	55	-1	-1	-1	-1	-1	-1	-1	-1	-1	-1	-1	-1	-1	-1	-1	-1	-1	-1	-1	-1	-1	-1	-1	-1	-1	-1
chr1	10993464	11303682	+	Prex2	merged: NM_029525, NM_001033636	11187	0.968353636	0.91541358	0.979491849	0.999193758	-0.009049176	-0.077571352	-0.177045753	-0.199657861	-0.482177081	-0.234614212	-0.405771814	-0.648209884	0.499135375	0.45830392	0.286900469	0.384581983	0.950895213	0.79302085	-0.29265061	-0.505766586	-0.422309072	-0.376607566	-0.240927068	-0.385708654	0.403348061	0.387861426
chr1	11414104	11975902	+	A830018L16Rik	merged: NM_001160369, NM_001160370, NM_001160371, NM_177173, NM_001310451	8293	-0.131682356	-0.120303199	0.17156709	0.124498804	-0.701464371	-0.66379492	-0.680019558	-0.722128512	-0.887792477	-0.942512493	-1	-0.96995229	-0.04537652	-0.27442683	-0.255915002	-0.225627961	0.05874959	-0.048023253	-0.506286992	-0.315533883	-0.266427736	-0.375589669	-0.722258369	0.013355322	-0.254130006	-0.527994552
chr1	12425985	12426106	+	Mir6341	NR_105759	121	-1	-1	-1	-1	-1	-1	-1	-1	-1	-1	-1	-1	-1	-1	-1	-1	-1	-1	-1	-1	-1	-1	-0.010166459	-1	-1	-1
chr1	12667562	12673090	+	Gm17644	NR_045297	3200	-0.217349409	-0.259614434	-0.221004663	-0.573386076	-1	-1	-1	-1	-1	-1	-1	-1	-0.569583074	-0.66111852	-0.427623446	-0.556352506	-0.104960177	-0.155317339	-1	-1	-1	-1	-0.779074471	-0.680118829	-1	-0.916436472
chr1	12692429	12860372	+	Sulf1	merged: NM_001198566, NM_001198565, NM_172294	4864	-0.463819102	-0.353772915	-0.344673373	-0.587104844	-0.419180202	-0.364406965	-0.124955001	-0.412870582	-0.788261814	-1	-0.888453185	-1	-0.045234397	-0.062604978	-0.037703976	-0.209104023	-0.217639725	-0.410598139	-0.235660285	0.031587421	0.047715848	0.041637401	0.016187443	0.107833531	-1	-0.735769553
chr1	12866549	12991135	-	Slco5a1	NM_172841	8511	-0.185450089	-0.300382848	0.174961085	0.235321661	0.165709937	0.238615314	0.120738016	0.128495277	-0.84439236	-0.64952949	-0.572903137	-0.450043635	0.50531401	0.437660221	0.408361061	0.389760552	0.382502963	0.325732577	-0.772746872	-0.577238607	-0.532285613	-0.531337816	-0.862017066	-1	-0.036878306	0.06779662
chr1	13113427	13127163	-	Prdm14	NM_001081209	2593	-0.503995738	-1	-0.527549074	-0.426090385	-0.439536077	-0.324418129	-0.053650566	-0.149328893	0.63542361	0.106150317	0.486623463	0.673628553	-0.154234834	-0.210269286	-0.310197487	-0.517574601	-0.256641011	-0.475582347	0.508094201	0.675481915	0.748688575	0.87515887	1.045594571	1.054664231	0.249589294	0.097633417
chr1	13139104	13374083	-	Ncoa2	merged: NM_008678, NM_001302702	8514	1.179886699	1.176678274	1.039168205	0.905609244	1.068288908	1.004272681	1.078544132	1.080900186	0.498461428	0.497846179	0.077667075	0.20132888	1.493220944	1.540900979	1.492611288	1.578341617	1.150284694	1.17577548	0.730839532	0.774148277	0.945390456	0.946281041	0.288776068	0.398049947	1.244668617	1.144872341
chr1	13564692	13589910	-	Tram1	NM_028173	2943	1.446305145	1.436104464	1.982587708	2.122163368	0.94128032	0.979587997	0.805631842	0.8687372	0.784003328	0.80626648	1.200804077	1.270709217	1.974292016	1.858115266	1.834198222	1.868323413	2.0799586	2.164240834	1.432034261	1.517822988	1.587306384	1.573089979	1.508154334	1.762300583	1.581682174	1.664580338
chr1	13625899	13660509	-	Lactb2	NM_145381	1887	0.848298687	0.838102818	1.207166409	1.432098685	1.134822624	1.158245694	0.957861495	0.980099716	1.680128545	1.67523583	1.449947847	1.422964342	0.978944336	0.884881393	0.81686	0.845793293	1.158794608	1.073719638	1.601495972	1.56837831	1.618283409	1.584322182	2.008050185	2.138087851	1.524359426	1.653242723
chr1	13668770	13701723	+	Xkr9	NM_001011873	1926	-0.739784577	-1	-0.670506889	-0.50046597	0.091690035	0.228803175	0.104649486	0.40821943	0.697861392	0.998797306	0.938467696	0.969547678	0.094641241	-0.152221232	-0.229515873	-0.015532971	-0.336274358	-0.705206359	0.00495195	-0.420291188	-0.116164391	-0.114915216	-1	0.135521178	0.34488982	0.2533555
chr1	13785684	13786929	-	Gm5523	NR_004447	1245	-1	-1	-0.888482338	-0.709026451	-1	-1	-1	-1	-1	-1	-1	-1	-0.811269577	-0.663816115	-0.681563598	-1	-0.730665538	-1	-1	-1	-1	-1	-1	-0.713818464	-0.722308315	-1
chr1	14168957	14310199	-	Eya1	merged: NM_001252192, NM_010164, NM_001310459	4345	0.943715603	0.861504564	0.900003944	0.883454587	0.462204381	0.586020002	0.439423895	0.465706273	-0.618572719	-0.372475147	-1	-0.895015634	1.08394477	1.061647368	0.873745845	0.995191826	1.15588771	1.126614946	-0.00094247	0.15840157	0.261816046	0.292224587	0.351964094	0.360147917	0.51091682	0.459604231
chr1	14753345	14755966	-	Msc	NM_010827	1717	-1	-1	-1	-0.771623496	-1	-1	-1	-1	-1	-1	0.005415276	0.419264352	-1	-1	-1	-1	-1	-1	0.74451827	0.66480495	0.694683201	0.731977523	1.086773799	0.947376481	-1	-1
chr1	14872647	14918862	-	Trpa1	NM_177781	4263	0.812601778	0.654112602	0.531515843	0.726336986	-0.314605554	-0.151018577	-0.378999506	-0.528528857	-0.428967257	-0.33920753	-0.874801313	-0.279804441	0.432480194	0.413541689	0.282535771	0.27245273	0.619635329	0.622509711	-0.158129883	-0.182777991	0.085093331	0.101482163	0.20903454	-0.317510747	-0.636869645	-0.275712846
chr1	15312451	15714214	+	Kcnb2	NM_001098528	5309	-0.862606811	-0.430327707	-0.739010707	-0.590675225	-1	-0.50446957	-0.846078194	-0.688272224	-1	-1	-1	-0.953933626	-0.507787024	-0.427069663	-0.537204703	-0.352258556	-0.719709138	-0.92951222	-1	-0.919694869	-1	-1	-1	-0.914087893	-0.571905972	-1
chr1	15805645	15844052	+	Terf1	merged: NM_009352, NM_001286628	2268	0.692473999	0.784046832	1.6387213	1.848352044	1.20260239	1.106462939	1.138009831	1.000531599	1.518590797	1.442623144	1.68790324	1.601424064	0.858901566	0.97675386	1.002027457	1.079630387	1.323090456	1.112935726	1.280204655	1.295778745	1.302681039	1.35043773	1.602109934	1.849954055	1.723551923	1.663525573
chr1	15853861	15892722	-	Sbspon	NM_001033288	2748	-0.365819999	-0.623590567	-0.453445635	-0.239918733	-0.700183036	-0.344187236	-0.367843695	-0.570205993	-0.723607115	-1	-1	-0.113405404	-0.284653154	-0.223527617	-0.307956405	-0.091701294	-0.293498393	-0.054028597	0.229696761	-0.325343201	0.425636461	0.272099776	-0.479306588	-0.426327518	-0.852123156	-0.701523853
chr1	16065978	16093325	-	4930444P10Rik	merged: NM_001243238, NM_001305227	1844	-1	-1	-0.797789563	-1	0.351949264	0.50051946	0.160491146	0.082178697	0.699465002	0.76555904	0.904046694	0.844755975	0.261784628	0.168166629	0.064103946	-0.008201269	-1	-0.821787868	0.119402189	-0.183409136	0.038502132	-0.188561917	0.946737227	-0.881111306	0.549705352	0.462135937
chr1	16101295	16104433	-	Rpl7	NM_011291	933	0.273852426	-0.039827818	1.060971807	1.045877779	2.477785856	2.471534981	2.359959249	2.388877496	2.903621823	2.870774439	2.966449974	3.021992606	1.462505357	1.369172534	1.575558614	1.527285662	0.626098717	0.840013073	2.888765861	2.883972658	2.921599156	2.918314979	3.054263799	3.050262167	2.371164097	2.42393261
chr1	16105881	16132550	+	Rdh10	NM_133832	2295	1.069609394	0.982788832	1.42186701	1.399268026	1.644990961	1.667311852	1.651957799	1.686930262	1.263482299	1.272206996	1.152896578	1.03044757	1.748720511	1.701431094	1.723833383	1.71780891	1.46378475	1.371044029	0.81403512	0.784660064	0.772515805	0.833926456	0.959759811	0.444338948	1.449106968	1.400153401
chr1	16228809	16519302	-	Stau2	merged: NM_025303, NM_001111272	2890	0.814636298	0.849801797	1.248127312	1.335263036	1.126622535	1.139701906	1.069762849	0.995809185	-0.014513193	0.275764215	0.035728307	0.019367144	1.309258371	1.162522267	1.208925377	1.179377707	0.937045478	1.030765152	0.291380103	0.489246094	0.5465913	0.411362054	0.545839231	0.458285549	0.575685908	0.428817426
chr1	16540787	16619338	-	Ube2w	merged: NM_001271016, NM_001271017, NR_073122, NM_025773	4224	1.00870735	0.962820535	1.985816908	2.129207978	1.016462147	1.091234322	0.89791783	0.940570593	0.899186266	0.948442885	0.971117953	0.950974308	1.348680207	1.241186995	1.232457384	1.203309276	1.587097684	1.58313758	0.694486282	0.618985969	0.743412713	0.64175302	1.050282267	1.064161836	1.368773497	1.437381135
chr1	16641724	16657119	-	Tceb1	merged: NM_001310470, NM_026456	2189	1.519063248	1.583886979	1.960373737	2.06829006	2.188641351	2.20555825	2.084648354	1.975738732	2.554234795	2.572322068	2.621330392	2.603547679	1.800437574	1.668008647	1.728397728	1.701927326	1.991376877	1.770960262	1.914462171	1.820421061	1.846197797	1.822052926	2.54365116	2.187231481	2.523226418	2.518783776
chr1	16657551	16662278	+	D030040B21Rik	NR_037998	2788	-0.107757779	-0.343502202	-0.356638754	-0.60355702	-0.404452721	-0.479174168	-0.372647644	-1	-0.050980106	0.147694916	-0.037418521	-0.112819884	-0.114406009	-0.069829296	-0.183399907	-0.306754674	-0.182857024	-0.378012173	-0.769648169	-0.665485394	-0.578157712	-1	-1	-0.848771964	0.152115655	0.306175514
chr1	16665190	16678275	+	Tmem70	merged: NM_026392, NM_027415	1732	1.310675719	1.243458421	1.476566444	1.567825022	1.42369444	1.435216179	1.377109985	1.286796043	1.966919698	1.968360122	2.012764289	1.995660155	1.122086643	1.021866706	0.963696732	1.044457415	1.389107398	1.392764784	1.436118134	1.399614425	1.286355674	1.352711496	2.219919166	1.674582685	1.719538845	1.798910156
chr1	16688455	16709605	+	Ly96	merged: NM_001159711, NM_016923	603	-0.252836308	-0.068454329	0.390470126	0.170000363	0.7775232	1.000517841	0.880232881	0.523122554	1.27769342	1.112155755	1.312452015	1.381837412	0.42890012	0.432304188	0.523568948	0.283108182	0.454809528	0.151907604	0.600065558	0.351387804	0.653386814	0.591869424	1.534471821	0.656052764	1.22369468	1.005219033
chr1	16994939	17097889	-	Jph1	NM_020604	4807	-0.551551449	-0.710846059	-0.626200168	-0.429626887	0.148447739	0.289646301	0.054419882	0.126072191	-0.753768043	-0.827299428	-0.556281636	-0.675246686	0.423504165	0.498436455	0.184384257	0.143988304	-0.631668773	-0.857222404	0.164154221	0.036233371	-0.06468619	-0.053919717	-0.725176808	-0.828808204	-0.544368588	-0.196055194
chr1	17145372	17164270	+	Gdap1	NM_010267	3937	1.760095052	1.725096296	2.037025368	2.033209704	1.458359999	1.451603151	1.643244771	1.590117774	1.119656697	1.329827092	0.523499643	0.526261606	1.960099014	1.862167628	2.023953013	2.018565522	1.83623665	1.811057893	-0.825231505	-0.810290337	-1	-1	-0.27474778	-0.798617975	1.871218857	1.918705116
chr1	17601900	17630939	+	Pi15	NM_053191	6923	-1	-1	-0.917001539	-1	-1	-0.713691941	-0.781891986	-0.813399066	-1	-1	-1	-1	-0.904932194	-0.735031571	-1	-0.868988017	-1	-1	-0.892197394	-1	-1	-1	-0.792357208	-0.87435865	-0.784079862	-0.826710601
chr1	17676026	17727646	-	Gm16070	NR_130314	2264	-1	-0.630946969	-0.935170871	-1	-1	-1	-0.523622627	-1	-1	-1	-1	-1	-1	-1	-0.555227398	-1	-1	-0.738392344	-1	-1	-1	-1	-1	-1	-0.904417682	-0.795941414
chr1	17727416	17766207	+	Crispld1	NM_031402	4006	-0.472734524	-0.568183082	-0.927393659	-0.660305125	-1	-1	-0.67215024	-1	-1	-1	-1	-1	-1	-0.8892248	-0.932519592	-1	-0.631679105	-1	-1	-1	-1	-1	-0.815391635	-1	-1	-0.569470611
chr1	18115190	18137051	-	Crisp4	NM_030033	1192	-1	-1	-1	-1	-1	-1	-1	-1	-1	-1	-1	-1	-1	-1	-1	-1	-1	-1	-1	-1	-1	-1	-0.723514311	-1	-1	-1
chr1	18210052	18223564	-	Defb44-ps	NR_002879	222	-1	-1	-1	-1	-1	-1	-1	-1	-1	-1	-1	-1	-1	-1	-1	-1	-1	-1	-1	-1	-1	-1	-1	-1	-1	-1
chr1	18236472	18237443	-	Defb18	NM_001039123	258	-1	-1	-1	-1	-1	-1	-1	-1	-1	-1	-1	-1	-1	-1	-1	-1	-1	-1	-1	-1	-1	-1	-1	-1	-1	-1
chr1	18250977	18265138	-	Defb41	merged: NM_183124, NM_001040027	612	0.028747316	0.126608584	0.578925372	-0.531477847	-1	-1	-1	-0.394066407	-0.523246032	-0.534939967	-1	-1	0.154947586	-0.537321264	0.152415901	-0.199915669	0.434877372	0.843791722	-1	-1	-1	-1	-1	-1	-0.333211996	0.218309579
chr1	19103021	19166332	+	Tfap2d	NM_153154	1747	-0.457438381	-0.728690863	-0.510554865	-0.87289108	-1	-1	-0.445484403	-0.585821144	-0.619882419	-1	-1	-1	-0.53173217	-0.574198874	-0.349768974	-0.478134635	-0.391295054	-0.583935898	-1	-1	-1	-1	-1	-1	-1	-1
chr1	19208913	19238845	+	Tfap2b	merged: NM_001286340, NM_009334, NM_001025305	6502	0.222155107	0.205140379	0.21674227	0.08441666	-0.735049299	-0.457868169	-0.286704358	-0.566312279	-1	-0.962470806	-0.913970804	-1	0.493766263	0.403139773	0.290903364	0.278653462	0.218737998	0.02695388	-1	-1	-1	-1	-0.877337824	-0.928630787	-0.236541539	-0.394888667
chr1	20057778	20618057	-	Pkhd1	NM_153179	12928	-0.054326035	-0.016900574	0.042846262	0.188291148	0.142825525	0.074480221	0.170240067	0.223668844	-0.710950543	-1	-0.576312589	-0.732795801	0.343319097	0.210535173	0.231560272	0.206407803	0.293569518	0.090793826	-0.837844506	-0.800282919	-0.749879162	-0.891391355	-0.876710069	-0.928244061	-0.531641827	-0.453354752
chr1	20356453	20392300	+	4930486I03Rik	NR_045734	786	-1	-1	-0.834541473	-0.755542762	-1	-1	-0.170952003	-0.473172247	-0.592561968	-1	-1	-0.356423481	-0.564745851	-0.67558644	-0.353886866	-1	-0.516911495	-1	-1	-1	-1	-1	-1	-1	-1	-1
chr1	20669881	20682958	+	Linc-md1	NR_131249	521	-1	-1	-1	-1	-1	-1	-1	-1	-1	-1	-1	-1	-1	-1	-1	-1	-1	-1	-1	-1	-0.345484556	-1	-1	-1	-1	-1
chr1	20679009	20679082	+	Mir206	NR_029593	73	-1	-1	-1	-1	-1	-1	-1	-1	-1	-1	-1	-1	-1	-1	-1	-1	-1	-1	-1	-1	-1	-1	-1	-1	-1	-1
chr1	20682768	20682887	+	Mir133b	NR_029902	119	-1	-1	-1	-1	-1	-1	-1	-1	-1	-1	-1	-1	-1	-1	-1	-1	-1	-1	-1	-1	-0.060912128	-1	-1	-1	-1	-1
chr1	20730904	20734496	+	Il17a	NM_010552	1171	-1	-1	-1	-1	-1	-1	-1	-1	-1	-1	-1	-1	-1	-1	-1	-1	-1	-1	-1	-0.623192173	-1	-1	-1	-1	-1	-1
chr1	20777145	20784270	-	Il17f	NM_145856	1178	1.551292234	1.625100169	1.590295433	1.50881132	0.236493923	0.167697586	-0.06208754	0.134098517	-0.031430503	0.095453233	-0.466184536	-0.822660532	1.279999487	1.143273808	1.156375762	0.959114566	1.579417808	1.604719041	-0.289077671	-0.54809947	0.197623837	-0.096047092	-0.193542262	-1	0.153753359	0.571828113
chr1	20803013	20820213	-	Mcm3	NM_008563	2886	0.969136527	0.977818296	0.962869118	1.053742736	1.437273095	1.460447563	1.36953861	1.41139387	1.558321139	1.662904046	1.368680552	1.500751397	1.20656247	1.332143859	1.337999579	1.351586015	1.000667222	0.84839504	1.655920226	1.738928823	1.633242307	1.634675594	1.578139831	1.957794095	1.41040291	1.348002549
chr1	20888649	20890473	-	6720483E21Rik	NR_040492	1120	-1	-1	-1	-1	-1	-1	-1	-1	-1	-1	-1	-1	-0.59987542	-1	-0.795537773	-0.763086787	-1	-1	-1	-1	-1	-1	-1	-0.691034445	-1	-1
chr1	20890621	20938756	+	Paqr8	NM_028829	4420	-0.683458137	-0.624913971	-0.933701858	-0.449355511	-0.356509636	-0.495825669	-0.293519622	-0.428028913	-1	-1	-0.935118561	-1	0.115116056	0.250119952	0.018952558	0.161724205	-0.357699365	-0.425784572	-0.232526035	-0.163988368	-0.255264866	-0.324248872	-1	-1	-1	-1
chr1	20951625	20990841	+	Efhc1	NM_027974	2208	-0.276151254	-0.514331208	-0.10055465	0.006327956	-1	-0.40600465	-1	-1	-1	-1	-1	-1	-0.329487951	-0.202628435	-0.392558218	-0.404059819	-0.108862695	-0.121051678	-1	-0.608166807	-0.575428401	-0.574531689	-1	-0.81645859	-1	-1
chr1	21001396	21079225	-	Tram2	NM_177409	1390	1.028345625	0.948366902	0.816281285	0.869672205	0.139207456	0.237291898	0.275784641	0.387233729	-0.009013763	-0.402810653	-0.515771215	-0.567094885	0.985861888	0.967043557	0.889560498	0.886457399	1.130047248	1.140829675	0.531182019	0.431170665	0.330668279	0.548436719	0.405277858	-0.40625415	0.009558348	0.32276502
chr1	21218574	21230167	+	Tmem14a	merged: NM_001290679, NM_029398	1351	1.052007774	1.088993993	1.168778978	1.107435037	-0.150696933	-0.23786491	-1	-0.62429482	-0.257727961	-1	-1	-1	0.759130236	0.660868828	0.739043136	0.532492903	1.096631261	1.101537157	0.098650751	0.360768949	0.201520182	0.202866618	-1	0.142822638	0.456990776	0.464530606
chr1	21240584	21265575	+	Gsta3	merged: NM_010356, NM_001288617, NM_001077353	1610	-1	-1	-1	-0.676369181	-1	-0.521912892	-0.419622209	-0.480435786	-1	-1	-0.724752586	-1	-0.077495696	-0.371277067	-0.572988836	-0.485305029	-0.69969586	-0.408333797	0.334368686	0.115797401	0.320088532	0.18353723	0.24242255	0.971684442	-1	-0.847190715
chr1	21285245	21298312	-	Gm4956	NR_002858	1148	-0.624020676	-0.779831858	-0.880250727	-0.512904895	-0.089315577	0.035424085	0.107290612	0.235126225	-0.377314588	0.029901976	-0.543458761	-0.1744142	-0.22058907	0.066171661	-0.244676234	-0.092697177	-1	-0.294593483	-0.568784706	0.016737857	-0.132049389	-0.180494245	-0.545393098	0.083771222	0.499507188	0.40222696
chr1	21349676	21352199	+	Khdc1a	NM_183322	1950	0.810397611	0.834059354	1.256330207	1.22512791	1.842221309	1.880232916	1.895507984	1.834847127	0.963315391	0.784541803	0.737900335	0.821837286	2.062549222	1.97260694	2.07931345	2.042718218	1.261460226	1.080847763	1.156971431	1.148921923	1.000161272	1.034913194	-0.012974342	-0.400367083	1.322093367	1.222018863
chr1	21368330	21369743	+	Khdc1c	NM_001033904	844	0.984541284	1.165784416	1.51974523	1.473190986	2.303901724	2.322344828	2.318605856	2.241661602	1.048451317	0.919332309	0.652050139	0.614073297	2.396547799	2.282676129	2.424807199	2.348629511	1.413184164	1.146474741	1.829838468	1.844612092	1.643650534	1.610581978	-0.454170156	-1	1.385068759	1.296855568
chr1	21383555	21386384	+	Khdc1b	NM_001113187	2247	3.11824776	3.126922342	3.094232934	3.137333798	2.489787523	2.479857093	2.632889438	2.584525547	1.832654769	2.060463017	1.441593556	1.270609111	2.737327098	2.73607482	2.786081352	2.747731929	3.057013158	3.061679104	0.321504798	0.220012706	-0.079253178	0.19624513	1.01479158	-0.513243642	2.73922148	2.780485155
chr1	21398398	21962650	-	Kcnq5	merged: NM_001310477, NM_023872, NM_001160139	7692	-0.957528649	-1	-1	-0.883095686	-0.457569273	-0.480161342	-0.514984037	-0.382996421	-0.362768887	-0.884330466	-1	-0.698092476	-0.403262745	-0.271611449	-0.410155781	-0.343058339	-0.788925425	-1	-0.754304464	-0.470677985	-0.519585934	-0.554276564	-0.943882153	-1	-0.296042276	-0.650581142
chr1	22288421	22805724	-	Rims1	merged: NM_053270, NM_183018, NM_001012623, NM_001012625, NM_001012624, NM_001012623	4067	1.086892113	1.094075402	1.048327387	0.926326588	-0.026922347	0.005840845	0.082962391	0.117470969	-0.657121696	-0.666678426	-1	-0.780589383	1.101972687	1.01655889	1.081758145	1.032975058	1.041497281	1.007060673	-0.764622394	-0.564891156	-0.337168945	-0.671830296	-1	-1	0.517610949	0.371748641
chr1	23100473	23102253	-	4933415F23Rik	NM_025746	1780	-1	-1	-1	-1	-1	-1	-1	-1	-1	-1	-1	-1	-0.669159584	-0.781489921	-1	-0.625348783	-1	-1	-1	-1	-1	-1	-0.400078951	-0.781879766	-1	-1
chr1	23272268	23272339	+	Mir30a	NR_029533	71	-1	-1	-1	-1	-1	-1	-1	-1	0.260490603	-1	-1	-1	-1	-1	0.020555446	-1	-1	-1	-1	-1	0.427848102	-1	-1	-1	0.510553718	-1
chr1	23291700	23291784	+	Mir30c-2	NR_029717	84	-1	-1	-1	-1	-1	0.596171975	-1	0.081315605	-1	-1	-1	-1	0.117299696	-0.100822129	-1	-0.233838559	-1	-1	0.55425991	-0.129683911	0.527478984	0.650587268	-1	-1	-0.117176379	-1
chr1	23366423	23383175	-	Ogfrl1	NM_001081079	4844	-0.315716051	-0.281938151	0.1276028	-0.353249484	0.108796228	0.230628661	0.147772464	0.164832741	-0.381476895	-0.569261453	-0.535904302	-0.384322058	0.218227319	0.206231369	0.250942218	0.345094263	-0.193102829	-0.665786866	0.154976246	0.304149936	0.306915137	0.050653841	-0.010488491	-0.484451863	0.120461998	0.293175205
chr1	23761925	23847858	+	B3gat2	NM_172124	4355	0.133896411	0.071531136	0.490832955	0.429996593	0.416626446	0.307240984	0.454569996	0.373112255	0.254846256	0.176510108	0.497175708	0.512040839	0.801532108	0.76488665	0.699123226	0.680559012	0.384042916	0.3971127	0.727562252	0.745045925	0.77397722	0.852584345	0.889298777	0.579011122	0.622775798	0.699911067
chr1	23844824	23922381	-	Smap1	merged: NR_110972, NM_028534, NM_001290683	2960	0.661353902	0.544765415	1.083877897	0.905622474	0.897684025	0.840212316	0.883816041	0.868120223	0.662907158	0.522662458	0.878456773	0.905140982	1.293638881	1.244748162	1.12443901	1.160899616	0.632685787	0.614261713	1.267596678	1.269229895	1.322277964	1.35693144	1.204528531	0.954530157	1.052497337	1.110556421
chr1	23995938	24005640	-	Sdhaf4	NM_026503	667	0.734916868	1.155467796	1.519187488	1.50611296	-0.036499538	0.309094092	0.162634821	-0.028885825	0.575823926	0.77136489	0.920218196	0.918779091	1.11233497	1.000136899	1.079667698	0.66345696	1.513983779	1.708888078	1.132003511	1.136082618	1.113906201	1.056504844	1.54328014	1.551672092	0.468513224	0.620305571
chr1	24010757	24100341	-	Fam135a	NM_026604	6467	0.767558826	0.772682898	0.702675378	0.719635484	0.925536699	0.996365217	1.005251242	0.987860955	0.29477103	0.506856222	0.010757836	0.173693949	1.209944094	1.181601892	1.063528301	1.169725164	0.755825218	0.740043533	0.510114537	0.58939095	0.593430089	0.613245455	0.382612536	0.173681446	1.058829319	1.091732263
chr1	24177609	24252738	+	Col9a1	merged: NM_007740, NM_001290691	4143	-1	-1	-1	-1	-1	-1	-1	-1	-1	-1	-1	-1	-0.781396693	-0.89247013	-1	-1	-0.90024816	-0.953541438	-1	-1	-1	-1	-0.820393317	-0.943036938	-1	-1
chr1	24257682	24587437	-	Col19a1	NM_007733	10542	-0.333892167	-0.235291002	-0.238726876	-0.347418367	-0.550595315	-0.652502181	-1	-0.725563932	-1	-0.840027859	-0.944959379	-1	-0.134797876	-0.15553709	-0.315806407	-0.255896486	-0.188448774	-0.436243197	-1	-1	-1	-1	-0.958352573	-0.933584644	-0.347806135	-0.206440025
chr1	24678543	24766301	+	Lmbrd1	merged: NM_026719, NM_001310483	5509	0.363435409	0.326840918	0.6408839	0.733656316	0.649834094	0.56205759	0.707645838	0.527805579	1.273531314	1.277729324	1.374392862	1.382107023	0.162290068	0.032286321	0.032582186	-0.040374493	0.613826799	0.421409025	0.673991667	0.626342754	0.643754449	0.700479297	0.39922935	0.54199913	0.666767199	0.81018698
chr1	25067475	25829707	-	Adgrb3	NM_175642	5522	0.858513976	0.770286672	0.66166222	0.543970736	-0.22557815	-0.203035579	-0.740432932	-0.474279	-1	-1	-0.819329103	-1	0.4711928	0.469170833	0.41293035	0.306991077	0.482148847	0.524318897	-1	-0.922532202	-0.875658751	-0.875300634	-0.92367229	-0.917105044	-0.505897031	-0.058190007
chr1	25276403	25277954	-	Gm20172	NM_001204913	1551	-1	-1	-1	-1	-1	-1	-1	-1	-1	-1	-1	-1	-1	-1	-1	-1	-1	-1	-1	-1	-1	-1	-0.625589946	-0.757273084	-1	-1
chr1	26681800	26687460	-	4931408C20Rik	NM_001033764	4331	-1	-1	-1	-0.773205176	-1	-1	-1	-1	-1	-1	-1	-1	-1	-0.945243734	-1	-1	-1	-1	-1	-1	-1	-1	-0.904837986	-0.896833444	-1	-1
chr1	28776121	28780252	-	Gm597	NM_001013750	2882	-1	-1	-1	-1	-1	-1	-1	-1	-1	-0.919507695	-1	-1	-0.868799561	-0.65529262	-0.908803953	-0.526719972	-1	-1	-1	-0.925521355	-1	-1	-1	-1	-0.85798992	-1
chr1	29421487	29421612	+	Mir6342	NR_105760	125	-1	-1	-1	-1	-1	-1	-1	-1	-1	-1	-1	-1	-1	-1	-1	-1	-1	-1	-1	-1	-1	-1	-1	-0.248318764	-1	-1
chr1	30802341	30863256	-	Phf3	NM_001081080	7561	1.161591256	1.228423798	1.231827218	1.169765885	1.539947485	1.53209591	1.566618592	1.54580777	0.836718188	0.829413667	0.990478878	0.940094641	1.817923164	1.822359765	1.734264315	1.813264612	1.054913652	0.938252272	1.123700237	1.070360509	1.095496501	1.09523049	0.713134554	0.759251611	1.414170206	1.417168041
chr1	30940302	30949755	-	Ptp4a1	NM_011200	4129	1.142686956	1.086252729	1.409926313	1.210618334	1.415699236	1.41886406	1.441918496	1.371040423	1.251614671	1.323545418	1.498210679	1.490129613	1.41025407	1.413780744	1.398864825	1.449519003	1.488384755	1.422628512	1.343270514	1.131084422	1.251237478	1.249414917	1.144585219	0.937730793	1.829384402	1.770124513
chr1	30941591	30949710	-	Gm13363	NR_002688	2784	1.312842879	1.25626696	1.580551143	1.380922061	1.567127577	1.567555456	1.587821217	1.532780183	1.400925959	1.464918103	1.634510171	1.629381026	1.576276504	1.582040203	1.56720481	1.615762349	1.658917712	1.592337447	1.490344934	1.269388845	1.391966441	1.396282816	1.238700043	1.059447983	1.986581777	1.937649945
chr1	31019187	31096454	-	Gm29669	NR_136907	881	-1	-0.35249113	-0.575956607	-1	-1	-1	-1	-1	-1	-1	-1	-0.873814793	-0.595446631	-0.779739354	-1	-1	-1	-1	-1	-1	-1	-1	-1	-1	-1	-0.75186691
chr1	31141077	31222656	-	4931428L18Rik	NR_033445	1094	1.99080492	2.001521052	2.073013546	1.92365474	0.598976384	0.505260542	0.557395003	0.53296709	0.398362674	0.232816908	0.057518194	-0.026081836	1.65269272	1.529943608	1.573613478	1.49444126	1.805192628	1.714997471	-0.555495562	-0.702095928	-0.572959115	-0.112652298	-0.108525364	0.000995376	1.437063883	1.410457772
chr1	31176434	31204725	+	Lgsn	NM_153601	1903	1.64766746	1.666714343	1.781958688	1.679665782	0.366566662	0.312256393	0.39327554	0.301858496	-0.014478259	-0.108771322	-0.260346632	-0.30960029	1.416555702	1.283956408	1.361639557	1.235547234	1.537854874	1.427250068	-0.820307217	-1	-0.829455858	-0.533098937	-0.421622834	-0.208510974	1.118377657	1.070649591
chr1	31222838	31224287	+	Pih1d3	NM_029062	1449	-0.679699902	-1	-0.823016374	-0.739957525	-1	-1	-1	-1	-1	-1	-1	-1	-0.833372779	-0.583933442	-1	-1	-1	-0.783663633	-1	-1	-1	-1	-1	-0.853646571	-1	-1
chr1	31264846	31268061	+	Gm4850	NR_015347	914	-0.239933408	-0.364813975	0.04018724	0.103737864	0.904334116	0.968031035	0.607783522	0.755116717	1.73560926	1.71422072	1.125371889	0.902944035	1.694736088	1.709521367	1.867490261	1.953065111	0.863202645	0.936854878	-1	-1	-1	-1	-0.478643311	-0.643864016	2.515216826	2.531026843
chr1	32172805	32657738	+	Khdrbs2	NM_133235	1359	0.1662807	0.042929229	0.174538264	0.121837345	-1	-1	-1	-1	-1	-1	-1	-1	-0.523668597	-0.566558654	-0.262832255	-0.432906526	-0.033146837	0.079704288	-1	-1	-1	-1	-1	-0.731766152	-0.739868379	-0.301314395
chr1	32519562	32520999	-	Gm9839	NM_001199956	1437	-1	-1	-1	-1	-1	-1	-1	-1	-1	-1	-1	-1	-1	-1	-1	-0.805360691	-1	-0.443197181	-1	-1	-1	-1	-1	-1	-1	-1
chr1	32543545	32547293	-	Gm5415	NM_001164286	3748	-1	-1	-1	-1	-1	-1	-1	-1	-1	-1	-1	-1	-1	-1	-1	-1	-1	-1	-1	-1	-1	-1	-1	-1	-1	-1
chr1	33453807	33669794	-	Prim2	NM_008922	1976	1.583111833	1.525662887	0.988050774	0.987642543	1.250456825	1.342599464	1.074484376	1.012908987	1.358606806	1.441399009	1.177757933	1.280374863	0.842533429	0.946086229	0.826815766	0.909481536	0.776255923	0.797859087	1.191684587	1.184629324	1.082668176	1.137245359	1.386854235	1.337011049	1.371279244	1.371046201
chr1	33669823	33670712	+	1700001G17Rik	NR_033199	889	-0.723788635	-0.448825829	-0.412293191	-1	0.070353595	0.391322154	0.37769405	0.05878887	-0.033835157	-0.1191118	-1	-0.4349729	0.200413918	0.39610015	0.451322845	0.342859926	-0.336303786	-0.507979848	-1	-0.465226626	-0.290881905	-0.513438096	0.276512426	-1	0.456152592	0.454750278
chr1	33719895	33742564	+	Rab23	merged: NM_008999, NM_001159729	4487	0.970634787	0.969556887	0.795825609	0.933778034	0.739558309	0.707925647	0.718783064	0.561137001	0.511443077	0.708358727	0.335143318	0.435871619	0.680273669	0.733302056	0.660145078	0.743648006	0.887460866	0.805248197	0.396356473	0.356958515	0.446005139	0.427924589	0.366000696	0.412398551	0.822575638	0.786913179
chr1	33745483	33757750	-	Bag2	NM_145392	1815	-1	-1	-1	-1	-0.153513551	-0.004358319	0.086275353	0.069977525	0.407962737	0.63706028	-0.47438703	0.22301183	0.136537682	0.039019256	0.096973079	-0.076401732	-0.403736659	-0.058899109	-0.160476144	0.08948376	-0.151725501	0.065393512	-0.164578867	0.159464938	0.505363145	0.160368189
chr1	33761540	33814595	-	Zfp451	merged: NM_133817, NM_001290699, NM_001290700	5684	0.777777133	0.654540479	0.84904774	0.909872928	0.913861351	0.988304048	1.024831069	1.038199357	0.545162546	0.496301608	0.465269174	0.309380372	1.406030172	1.377188842	1.291227152	1.370172181	0.992142848	1.000366249	0.617977729	0.641270392	0.710972908	0.743867009	0.212361571	0.585360863	0.711806025	0.72198447
chr1	33835898	33838914	-	Gm15455	NM_001161816	3016	-0.817005703	-0.60069927	-0.498213852	-0.855768172	1.787490288	1.839724032	1.692776114	1.670768133	1.231531136	1.193891121	0.606763532	0.449986809	1.465332611	1.577768589	1.498524311	1.591102041	0.533563916	0.94681715	0.200708584	0.02013425	-0.114843058	0.031137198	-0.041378303	-0.281039085	1.603647688	1.452925528
chr1	33852051	33907767	-	Bend6	merged: NM_001310484, NM_177235	2438	-0.296563416	-0.056892192	-0.195038883	-0.067884554	-0.307767532	0.038967372	-0.075205591	-0.126236958	0.061817976	-0.036958142	-1	-1	0.373888461	0.211585291	0.244843782	0.208563097	0.236408858	0.228526489	-1	-1	-0.756753907	-0.756137235	-1	-1	0.117819785	-0.098972387
chr1	33908224	34308662	+	Dst	merged: NM_001276764, NM_134448, NM_133833, NM_010081	30001	0.155395348	0.155763974	0.098354665	0.117842508	0.879824635	0.861334224	0.908148151	0.859205871	0.00897473	0.023887392	0.061320256	-0.129255908	0.928509842	1.067367847	0.948023043	1.037149181	0.173368899	0.146239179	0.756702115	0.678256151	0.661020325	0.664445394	-0.215193842	-0.258880821	0.661843567	0.584683903
chr1	34117358	34117431	+	Mir6896	NR_105861	73	-1	-1	-1	-1	-1	-1	0.504254464	-1	-1	-0.043873638	0.031658321	-1	-1	0.460940735	0.288912103	0.658234774	-1	-1	0.442789048	-0.076462181	0.416240132	0.41762175	-1	-1	0.211392329	0.29228276
chr1	34433120	34433199	-	Mir5103	NR_039562	79	-1	-1	-1	-1	0.551337333	0.622168582	-1	0.105818815	-1	-0.074246722	-1	-1	0.259011681	0.803576164	0.639696207	0.760196912	-1	-1	-1	0.165821851	-1	0.384679934	-1	-1	-1	-1
chr1	34436669	34439672	-	Ccdc115	NM_027159	1705	1.494796794	1.423340502	2.025146322	2.092153817	1.664442217	1.684166887	1.595894845	1.501075582	1.829738842	1.928607465	1.735620949	1.715273189	1.672453915	1.625348489	1.739112798	1.672487308	1.97584166	1.881202601	0.971577224	1.021338854	1.003666738	0.968948665	1.411629196	1.388882801	2.023757503	1.986521335
chr1	34439828	34445747	+	Imp4	NM_178601	2249	1.263728553	1.144613369	1.599064051	1.620946388	1.894711323	1.866326517	1.710188108	1.67193162	2.185465344	2.230512049	2.231892569	2.172929796	1.431234877	1.521771302	1.570182517	1.565510536	1.708540027	1.734651813	1.454241921	1.532369806	1.600102626	1.59301935	1.856746601	1.958824302	2.147196787	2.158391307
chr1	34459745	34473779	+	Ptpn18	NM_011206	1573	0.178015197	-0.014428692	0.258799985	0.104020383	0.759366636	0.774776646	0.35283633	0.601816682	0.637032806	0.309634445	0.356652723	0.377478474	0.514066444	0.783555472	0.73650334	0.535525216	0.388498707	0.110420928	0.653409961	0.671443163	0.763597765	0.822068037	0.180833985	0.950480875	0.736427358	0.746760271
chr1	34498429	34503062	+	Prss39	NM_009355	1246	-1	-1	-0.726403181	-0.614361218	-1	-1	-1	-0.399873167	-1	-1	0.167853786	-0.362754408	-0.895537006	-0.619567853	-1	-1	-1	-0.358648976	-0.748916639	-0.729224372	-0.40469414	-0.403621851	-1	-0.42066438	-1	-1
chr1	34535647	34544311	+	Cfc1	NM_007685	1038	-0.393055048	-0.406627047	-0.345686832	-0.668671328	-1	-1	-1	-0.722400489	-1	-0.569261453	-1	-1	-0.579697593	-0.619486477	-0.638740752	-0.383921426	-0.290531179	-1	0.672455955	0.68829777	0.580173527	0.740093278	0.213050709	0.68617728	-1	-1
chr1	34552330	34560943	-	Prss40	NM_009356	1301	-0.549407254	-0.664507861	-1	-1	-0.508576878	-1	-1	-0.765979045	-1	-0.628333353	-1	-1	-1	-0.630416037	-0.818839353	-0.789264316	-0.57765611	-0.612932953	-1	-1	-1	-1	-1	-1	-1	-0.590812836
chr1	34579692	34590944	+	Amer3	NM_213727	4356	-1	-1	-1	-1	-1	-1	-1	-1	-1	-1	-1	-1	-0.937205031	-0.945539088	-1	-0.862306487	-1	-1	-0.630163309	-1	-0.645756018	-0.644954284	-1	-1	-0.901043141	-1
chr1	34633534	34636210	-	AA619741	NR_033627	2676	1.429022065	1.514556193	1.091006505	1.21758587	0.970423811	0.955883557	0.922720101	0.981234931	0.060956055	0.195715171	-0.325504685	-0.55657406	1.243278159	1.290741139	1.356951055	1.301443846	1.329338077	1.218768514	-1	-1	-1	-1	-0.746425159	-1	0.84731206	0.780817863
chr1	34801721	34812754	+	Arhgef4	NM_183019	2714	-0.459049719	-0.674261294	-0.655866466	-0.635787612	0.434231277	0.362151633	0.385560621	0.124579878	-0.193475739	0.030619162	0.018993125	-0.560481908	-0.222303458	-0.08705888	-0.113543694	-0.128605349	0.080498855	-0.351923884	0.294159512	0.266743792	0.347255544	0.299900959	0.295896636	-0.447652072	-0.291808054	-0.154658451
chr1	34813217	34843050	-	Fam168b	merged: NM_001160236, NM_001160235, NM_174997	5080	0.152977245	0.290056523	-0.076230035	-0.083565353	1.176108202	1.188281499	1.239238865	1.142073649	0.626028649	0.534921465	0.337442902	0.514446474	0.518709525	0.659717468	0.637686817	0.712856379	0.006904312	0.087563355	1.091613258	1.175813631	1.126412395	1.117779695	0.253279399	0.04369848	0.601511099	0.619403465
chr1	34849958	34879585	+	Plekhb2	merged: NM_175421, NM_145516	5469	0.697571061	0.630583512	0.531346286	0.514745256	0.361449818	0.4017505	0.177214236	0.449904772	0.04806491	0.027656679	-0.171990826	-0.521488956	0.431693264	0.559619125	0.350734191	0.434941461	0.68950902	0.587927269	0.971051702	1.007124074	0.990779836	1.027822269	0.44663742	0.601680015	0.263048469	0.36356772
chr1	36068399	36106446	+	Hs6st1	NM_015818	3719	0.301412873	0.346265264	0.357122464	0.279860041	1.153651403	1.204052044	1.222108637	1.299033827	0.302434771	0.444449267	0.598612289	0.782360115	1.230686752	1.315179603	1.291489009	1.263226881	0.534316768	0.679333545	1.212358814	1.143058981	1.31388236	1.275682395	0.338981593	0.491042864	0.647988117	0.640672695
chr1	36140027	36244302	-	Uggt1	NM_198899	9029	0.475416221	0.573246842	-0.201470472	-0.041342664	1.280153094	1.242346208	1.342108522	1.276166491	1.10811768	1.193896032	1.156002031	1.25702049	0.54683728	0.774707488	0.655406469	0.756034948	0.000191814	-0.349585036	1.340394343	1.325903326	1.25409601	1.27635372	0.844236395	0.75695883	0.767397077	0.835378151
chr1	36144251	36144313	-	Mir6897	NR_105862	62	-1	0.405684226	0.105768648	-1	1.705749397	1.417545843	1.562559181	1.591694889	1.734971601	1.590041414	1.629433598	1.659104269	1.155601631	1.253693671	1.2146384	1.181029463	0.940865182	-0.068304011	1.540409121	1.573949468	1.688563069	1.727711416	1.55675139	1.295946961	1.071389015	1.296912457
chr1	36264601	36273425	-	Neurl3	NM_153408	2583	-1	-1	-0.73361406	-1	-0.379464897	-1	-0.347077055	-1	-1	-1	-0.576040317	-1	-0.136892513	-0.224986709	-0.308861632	-0.26727847	-0.457809951	-0.335177999	-0.486058802	-0.540820896	-0.416262154	-1	-1	-1	-0.564435031	-0.687948857
chr1	36307732	36324029	+	Arid5a	merged: NM_001290727, NM_145996, NM_001172206, NM_001172205, NM_001290726, NR_033310	5794	-0.172090559	-0.20533006	-0.210531806	-0.198524119	0.566372514	0.511944665	0.588891704	0.497802341	0.460146408	0.510530631	0.014602897	-0.275195437	0.700027317	0.900899992	0.869853824	0.865482924	0.190149146	0.375972004	0.21711066	0.020837265	-0.319550709	-0.264577838	-0.809846699	-0.193028242	0.780699835	0.723545747
chr1	36335729	36369181	-	Kansl3	merged: NM_172652, NM_001310513	4741	0.484339551	0.437410368	0.536124754	0.465239458	1.595605082	1.567807583	1.595447909	1.450523602	1.420547035	1.370059659	1.181336707	1.200920482	0.82444759	0.931109781	0.948319362	0.904073753	0.637688765	0.587598724	0.93324652	0.940521232	0.977804152	0.96212749	0.681210358	0.711466602	1.222710153	1.166256683
chr1	36348681	36348758	-	Mir6898	NR_105863	77	0.214693208	0.31569426	0.392131763	0.67473154	1.681335838	1.720550405	1.829640609	1.587782572	1.299832603	1.37523685	0.875032149	0.971205354	1.177855515	1.13686582	1.499470318	1.156732196	0.926121265	0.573447653	1.219207221	1.149342285	1.157274843	1.309081904	1.096956718	0.665071315	0.906459363	1.063058894
chr1	36372290	36422110	+	Fer1l5	NM_001277076	6318	-0.328846204	-0.337339221	-0.151352317	-0.229965294	-0.193377944	-0.11647249	-0.070282357	-0.153141799	-0.706100119	-0.758679952	-0.358350024	-0.439751445	0.000415192	0.295459793	0.062659113	0.060003947	-0.260671685	0.023288163	-0.715302547	-0.675847166	-0.378088478	-0.47813543	-0.822809768	-0.519719824	-0.123312635	-0.374290949
chr1	36423185	36445271	-	Lman2l	merged: NM_001013374, NM_001310517	2290	0.533111126	0.326126083	0.66615942	0.828684003	0.831390635	0.779985865	0.596137554	0.696176725	0.046985804	0.476518621	0.218804649	-0.037539586	0.754196869	0.894934918	0.902056629	0.80121166	0.884662464	0.763355849	0.702450671	0.735954184	0.860596156	0.821932926	0.74923479	0.599825521	0.619573457	0.72088568
chr1	36471596	36508776	+	Cnnm4	NM_033570	4582	0.653841144	0.662697333	0.600957478	0.607879995	1.156966318	1.146923381	1.185506004	1.162422946	1.55819413	1.483287809	1.397140206	1.426178861	0.906155565	1.083339014	1.005952043	1.03812233	0.693091674	0.831665648	0.919911293	1.007924052	0.837061388	0.843498092	0.315603569	0.27280374	0.991535945	1.262005561
chr1	36511875	36528237	+	Cnnm3	merged: NM_053186, NM_001039551	5283	-0.886336064	-0.890442783	-0.828875031	-0.67277079	0.695675922	0.791325669	0.805054163	0.720335507	0.208339908	0.210010418	0.109351936	-0.020161289	0.60338484	0.841761466	0.81027598	0.894542319	-0.852330579	-0.469717123	0.532045232	0.482754982	0.592339824	0.632368692	-0.282537077	-0.049951712	0.372492297	0.394018005
chr1	36530192	36536556	-	Ankrd23	merged: NM_153502, NM_001310521	2365	-1	-1	-1	-1	0.382183957	0.076587788	0.211584575	-0.114776936	-0.032908045	0.275685161	-0.135252322	-0.037916319	-0.03107712	0.442470883	0.308828875	0.168584537	-0.55140191	-0.797684389	-0.143534151	-0.454978431	-0.387633898	-0.119133679	-0.165442177	-0.117531218	0.332506384	0.341569694
chr1	36538170	36547252	-	Ankrd39	merged: NM_026241, NM_001310533, NR_132321	2050	-0.858398612	-0.759586277	-0.556271346	-0.665741581	0.335691634	0.362928672	0.079743723	-0.060300032	0.521152048	0.67292567	0.325312308	0.342627013	0.038095339	0.189725311	0.280286261	0.279545931	-0.383947827	-0.515184143	0.041020354	0.181903725	0.100657561	0.145838014	0.546038368	0.514859562	0.768189065	0.787297328
chr1	36548638	36558381	-	Sema4c	merged: NM_001126047, NM_001304330, NM_001304329	4292	-0.532650044	-0.81537004	-0.676957109	-0.943706054	0.467351657	0.471351324	0.401441713	0.219683357	-1	-1	-1	-0.918067714	0.736583358	0.836286869	0.508166029	0.657008362	-0.60285033	-0.512756253	-0.205770989	-0.020358395	0.126084067	0.160747914	-0.650523335	-0.895999831	-0.719188627	-0.644834785
chr1	36562695	36683183	-	Fam178b	merged: NM_027957, NM_001126046, NM_201365	2569	0.292482016	0.163506801	0.291946957	0.048194923	0.537905429	0.551252058	0.437281678	0.146680459	0.133855396	0.342743448	0.051441085	0.114780838	0.469647091	0.411717544	0.459178479	0.395850184	0.162361667	0.401693341	0.238650766	0.37025404	0.453826129	0.589841871	0.487650082	0.786198399	0.499561751	0.573696493
chr1	36691486	36693388	+	Cox5b	NM_009942	569	1.72666197	1.637409963	1.921032309	1.76058176	1.693080209	1.689578516	1.62905314	1.643627616	2.306153083	2.384666349	2.287485724	2.252103132	1.584878772	1.476625758	1.555821082	1.507307902	1.945371807	1.99381802	2.178783226	2.258101013	2.210166281	2.223912785	2.527451405	2.50225973	2.279502192	2.038065893
chr1	36699201	36709925	-	Actr1b	NM_146107	2077	0.150028458	0.077283138	0.081190434	-0.08885508	1.054960539	0.999015833	0.916678473	0.889201041	0.955049946	0.757604197	0.892941857	1.063327081	0.63763153	0.880546628	0.593932628	0.628069185	0.173367399	0.072260672	1.416082924	1.513560576	1.508191079	1.483934574	1.367204926	1.332167634	0.418712777	0.059198975
chr1	36714537	36757960	+	4933424G06Rik	NR_040290	1127	-0.619358219	-0.520338917	0.090590231	0.020658283	0.309584149	0.292996635	0.279517415	0.2626866	-0.680958091	-0.443260942	-0.538226349	-1	0.12471084	0.092040421	0.150621073	-0.304043327	-0.364295106	0.071569367	-0.729235368	-0.535571562	-1	-0.58010291	-1	-1	-0.825488602	-0.656617109
chr1	36761797	36782820	+	Zap70	merged: NM_009539, NM_001289766, NM_001289765, NM_001289612	2721	-0.518133031	-0.674851219	-0.630871939	-0.636422341	0.268930186	0.260463464	-0.166892571	0.050850674	0.622038235	0.157515708	0.492765957	0.675740773	0.082154854	-0.149008034	-0.604687004	-0.311393832	-0.473806529	-0.624283427	-0.171676873	-0.379829739	-0.360141681	-0.359033856	-1	-0.228549974	-0.461169455	-0.241021507
chr1	36792188	36939527	-	Tmem131	NM_018872	6548	0.647836392	0.555784392	0.157132228	0.346887184	0.517534633	0.599135465	0.349893938	0.568612703	-0.276226205	-0.338665533	-0.206155053	0.00118918	0.77993995	0.849299202	0.622538511	0.686539326	0.406634525	0.418588131	1.226369097	1.380562156	1.496687747	1.501203839	0.684074461	0.655614029	0.149477165	0.234901992
chr1	37218277	37263384	+	Cnga3	merged: NM_001282010, NM_009918	3832	-1	-1	-1	-1	-0.684097236	-0.452311956	-0.403789252	-0.270542059	-0.708402236	-0.753075509	-1	-0.543574125	-0.343251817	-0.377857114	-0.282527862	-0.491273593	-0.848096301	-0.653511053	0.434795668	0.396524102	0.655015428	0.642422612	0.493874895	0.331552856	-0.800849251	-0.377869528
chr1	37299837	37410740	+	Inpp4a	merged: NM_030266, NM_001290797, NM_172971, NM_001290798, NM_001290799	7000	0.803060607	0.796643575	1.068417914	0.788898904	0.593921389	0.604556297	0.699273404	0.744633855	0.297992917	0.425762301	-0.215585686	-0.49395459	0.924840837	1.038244755	0.90089608	0.968176866	0.866819261	0.936521321	0.4454422	0.327497587	0.222466221	0.216957101	-0.599337721	-0.183249807	0.823535616	0.945925268
chr1	37417084	37430103	-	Coa5	NM_198006	3862	0.90851886	0.918235167	0.588282208	0.754592189	0.645051932	0.596391126	0.803218229	0.806325973	0.794132446	0.897372457	0.886366663	1.018587268	0.58503069	0.569266384	0.416792288	0.505604652	0.888245121	0.879278453	1.246764993	1.298460269	1.234608202	1.202382643	1.286255201	1.120920946	0.722721639	0.615513001
chr1	37430171	37439124	+	Unc50	NM_026123	1412	2.8187859	2.830822378	2.690047103	2.588890418	1.776031264	1.829198482	1.920450677	1.881318283	1.824818882	1.980123665	1.873318205	1.712638425	2.278764129	2.277205498	2.37725129	2.248318736	2.558403993	2.694723545	1.01667614	1.074106023	0.892856508	1.039849025	1.32509959	1.24086546	2.3108444	2.244420549
chr1	37439339	37541016	-	Mgat4a	merged: NM_173870, NM_001290801	7251	1.092424935	1.045595138	1.056329952	1.031723358	1.204735069	1.210894536	1.225925624	1.067504124	0.537380368	0.527598186	0.217982249	0.520053315	1.170690371	1.109563491	1.078394864	1.108419548	0.937727687	0.94588	0.485584115	0.499140271	0.414855587	0.399026142	0.151347369	0.474630731	1.169494617	1.043568168
chr1	37485850	37488605	-	4930594C11Rik	NR_024017	2755	-1	-1	-0.609896286	-0.844294338	-0.10000098	-0.663002762	-0.227824006	-0.519539362	-0.436243883	-0.315669242	-1	-0.915195323	-0.445791086	0.118808793	-0.079199241	0.076009454	-0.857518719	-0.517487235	-0.280006077	-0.703663753	-0.523844938	-0.363188266	-1	-1	-0.10355597	-0.460371167
chr1	37611675	37719811	-	2010300C02Rik	NM_028096	4361	-0.474218945	-1	-1	-0.557410275	0.377879132	0.083231263	-0.083577632	0.313815379	-0.239175644	-0.223367184	-0.308081077	0.142184456	-0.101561413	0.000340778	-0.01559176	-0.123707909	-0.606987829	-1	0.905203459	0.513876382	0.593258966	0.456137325	0.244127946	-0.632370585	-0.170614812	0.00129021
chr1	37754571	37865298	-	Tsga10	merged: NM_207228, NM_001290720, NM_001290721, NR_110976	4182	0.704983545	0.687225517	0.827617118	0.865928498	0.230683599	0.245748647	0.286888598	0.393897613	-0.888632691	-0.507947386	-0.516609555	-0.152584194	1.001781531	0.914140157	0.949001689	0.881915863	0.808279053	0.879840136	0.110372167	-0.085146085	-0.096719116	0.045358743	-0.901803847	-0.242546511	0.330236681	0.240480849
chr1	37872205	37876298	+	Lipt1	NM_001037918	1555	0.997104491	0.936006324	1.681336037	1.708389723	0.344158998	0.430892036	0.588355604	0.352310078	0.989873397	0.596539254	0.825770528	0.822961156	1.360502749	1.255924404	1.261151807	1.23586257	1.707635283	1.654776839	0.526514246	0.463662323	0.270864711	0.380779793	0.510365501	0.301982829	0.512444281	0.731032524
chr1	37878889	37890411	-	Mitd1	NM_026913	1229	1.563362293	1.449641318	1.452754928	1.390158894	-0.004629666	0.15056706	-0.330233407	0.141443979	0.489115263	0.499143142	0.79537013	0.851817653	0.731851621	0.627716664	0.500845327	0.56858449	1.555836376	1.40631403	0.672335947	0.736560422	0.846706992	0.857234132	1.276923096	1.288329854	0.761089399	0.670729953
chr1	37890552	37898333	+	Mrpl30	NM_027098	691	0.675013596	0.360547675	1.167643977	1.099148344	1.179773202	1.071465515	0.966160538	0.904814913	1.671105134	1.562701212	1.820639793	1.833459821	1.027034696	0.9369423	0.918355622	0.905114332	1.209526053	1.177840227	1.678188956	1.783929213	1.691159182	1.748566467	2.075905443	1.957536624	1.398356412	1.557042962
chr1	37905922	37916493	-	Lyg2	NM_001033427	2564	-0.883323709	-1	-1	-0.90950559	-1	-1	-0.558861683	-1	-0.614336308	-1	-0.808118963	-1	-0.340277774	-0.670623613	-0.816649586	-0.709804148	-0.609018089	-1	-0.754304464	-0.847541357	-1	-1	-1	-1	-1	-1
chr1	37946737	37957759	-	Lyg1	NM_027111	798	-0.825318516	-1	-1	-0.32589072	-1	-1	-0.176550591	-1	-1	-1	-1	-1	-0.64325263	-0.609315478	-0.452025193	-0.597333962	-0.630684492	-0.405508872	-0.079205959	-0.296382865	-0.252756787	-0.481286606	-1	-0.270364489	-1	-1
chr1	37983866	37997208	-	Txndc9	NM_172054	4596	1.003140931	1.008290122	1.960511491	2.007974899	1.317258936	1.333952665	1.209940442	1.193769785	1.595334928	1.678538874	1.560264504	1.571048061	1.227726227	1.18652644	1.275420774	1.208016352	1.675102349	1.563813473	1.048318622	1.191720546	1.175400464	1.196584278	1.370799559	1.454859498	1.773176476	1.772248254
chr1	37998009	38055579	+	Eif5b	NM_198303	7797	1.606463934	1.546931904	1.473031457	1.430879278	1.489809745	1.484497977	1.527581344	1.495927846	1.79506348	1.761642056	1.789267505	1.749838215	1.233654366	1.290347536	1.213637068	1.268000977	1.260483102	1.202605988	1.101946332	1.098772337	1.083099856	1.062945506	1.328123014	1.288534524	1.785361541	1.904471672
chr1	38052785	38129662	-	Rev1	NM_019570	4262	1.163786116	1.084840142	1.098109641	0.986268802	1.38853626	1.405148819	1.318414726	1.348087047	0.68029815	0.797179972	0.715727914	0.606894331	1.504433193	1.462715018	1.467088803	1.50985446	0.967264016	0.82081675	0.745778707	0.823831673	0.886615559	0.864393747	0.55149105	0.131427501	1.081088037	1.032987068
chr1	38175990	38627244	-	Aff3	NM_001290814	7251	0.024919435	-0.058727927	-0.162334092	-0.210351429	-0.031932963	-0.044789836	-0.026472951	0.084435252	-0.412734295	-0.485961737	-0.187060935	-0.451011604	0.414963749	0.461963808	0.431429346	0.483900486	0.131623457	0.228766104	-0.682770166	-0.543801755	-0.645455516	-0.669625311	-0.841946585	-0.853749392	-0.127446607	-0.238420868
chr1	38794508	38821215	-	Lonrf2	NM_001029878	5077	0.102908337	-0.16606943	-0.004270834	0.005433454	0.050250468	0.023057455	0.252900096	0.237664602	-0.633708093	-0.268212884	-0.57132104	-0.833256032	0.288236366	0.45588573	0.346790625	0.535161322	0.188458294	0.094288156	-1	-0.846251717	-0.866283484	-0.927795893	-0.917580003	-0.353490417	-0.045079469	0.031902808
chr1	38863872	38898160	-	Chst10	NM_145142	3119	-0.296380302	-0.356338212	-0.800163036	-0.055107852	-0.726735511	-1	-0.611184931	-0.659285484	-1	-1	-1	-1	-0.163287251	-0.087049758	-0.152095254	-0.116725859	0.039269854	-0.204182066	-0.789046775	-0.771742204	-0.475265906	-0.404037941	-1	-0.292799435	-0.502464215	-0.6801863
chr1	38939148	38950276	+	Nms	merged: NM_001011684, NM_001311788	1001	-1	-1	-0.762395357	-1	-1	-1	-1	-1	-1	-1	-1	-1	-1	-0.800960345	-1	-0.581122087	-1	-1	-1	-1	-1	-1	-1	-1	-1	-1
chr1	38987813	38997236	+	Pdcl3	NM_026850	1706	0.899180056	0.996450902	1.394413702	1.319867661	0.629886402	0.567983702	0.47886696	0.210767971	1.161452326	1.075511951	1.260504077	1.297647226	0.992631083	0.901083703	0.91962323	0.81013052	1.35069382	1.217395517	1.320329412	1.321354875	1.191765396	1.20209083	1.518511676	1.595623049	0.854722732	1.108401761
chr1	39186895	39186992	-	Mir6349	NR_105767	97	-1	-1	-1	-1	-1	-1	-1	-1	-1	-1	-1	-1	-1	-1	-1	-1	-1	-1	-1	-1	-1	-1	-1	-1	-1	-1
chr1	39194271	39363240	+	Npas2	NM_008719	4180	0.867413643	0.922646318	0.870672178	0.912307582	-0.404297686	-0.47902903	-0.320421783	-0.435702332	-0.663578967	-0.319601282	-0.0292453	-0.16126291	0.390722952	0.360374496	0.315017421	0.27385117	0.776220143	0.74252713	0.014215074	-0.279305082	-0.120964999	-0.234094369	-0.75412079	-0.808088416	-0.337224973	-0.144346527
chr1	39367850	39371910	+	Rpl31	merged: NM_053257, NM_001252219, NM_001252218	1253	0.732209349	0.585505732	1.008339794	1.03587994	1.920652405	1.888311625	1.793067442	1.841950006	2.305988574	2.27525309	2.254443308	2.359450279	1.237998129	1.206847363	1.413251736	1.289805456	0.883984102	0.816800675	2.263032907	2.269076971	2.346239696	2.345238923	2.408373686	2.408546112	1.979055684	1.897892165
chr1	39371495	39478747	-	Tbc1d8	NM_018775	4439	1.804856829	1.780723511	1.16510239	1.115272747	0.687612653	0.693722036	0.609378911	0.907052641	0.074737155	0.213138545	-0.03703731	0.060921014	1.056196123	1.17874173	1.10969501	1.010725488	1.148148719	1.196658921	0.544740891	0.472232495	0.551934298	0.594075517	0.33356024	0.53268073	0.60123022	0.398167721
chr1	39535801	39546877	+	Cnot11	NM_028043	3166	0.878700612	0.873526972	0.673620461	0.709964372	0.779050935	0.880832354	0.774425722	0.777987014	0.37268877	0.286699768	0.647538995	0.312074454	1.0678227	1.059883328	1.108592617	1.090487825	0.837248912	0.888661005	0.897271642	0.908692207	1.004435671	0.934423988	0.422745011	0.429102566	0.459622584	0.325477885
chr1	39548746	39548840	-	Snord89	NR_028555	94	-1	-1	-1	-1	1.278665036	1.083839389	0.863738121	0.486400053	0.860494976	1.077803238	1.059371002	0.624079907	-0.085708633	0.50455315	0.472110539	0.354308843	-1	-1	-1	0.549176013	0.77394454	-1	0.54235014	-1	0.924337663	0.90553085
chr1	39551295	39577347	-	Rnf149	NM_001033135	2434	-0.704652118	-0.457026934	-0.88622542	-0.463386468	1.1199004	1.128392822	1.137929663	1.208655846	0.794300264	0.700582284	0.778919967	0.840995361	0.8873073	1.003568266	1.002601856	0.969905521	-0.366908738	-0.297930077	1.046060697	1.039571256	1.050405747	1.07172548	1.331620999	0.618623955	1.082752105	1.123653709
chr1	39618405	39651182	-	Creg2	NM_170597	5799	-0.774339279	-0.899145483	-0.539764792	-0.850864876	-0.71164732	-1	-0.476714139	-0.707485847	-1	-1	-1	-1	-0.675690366	-0.584071942	-0.620965119	-0.538860064	-0.575079044	-0.852843325	-0.874077155	-0.8626793	-0.787457903	-0.67602844	-0.17575302	-0.769318905	-1	-0.908628892
chr1	39665300	39720989	-	Rfx8	NM_001145660	2000	-1	-1	-0.762212393	-0.797511079	-0.773872631	-1	-1	-1	-0.425909921	-1	-1	-1	-0.597788854	-0.215220791	-0.629519207	-0.463737505	-0.684082421	-0.833341879	-0.827503573	-0.742626024	-0.548130041	-0.252469789	-1	-1	-1	-1
chr1	39804140	39805332	-	Gm3646	NM_001177348	359	-1	-1	-1	-1	-1	-1	-1	-1	-1	-1	-1	-1	-1	-0.372409476	-1	-1	-1	-1	-1	-1	-1	-1	-1	-1	-1	-1
chr1	39842427	39847330	-	1700066B17Rik	NR_040465	531	-1	-1	-1	-0.489817524	-1	-1	-1	-1	-1	-1	-1	-1	-1	-1	-0.644319182	-1	-1	-1	-1	-1	-1	-1	-1	-1	-1	-1
chr1	39900912	40026310	+	Map4k4	merged: NM_001252202, NM_001252201, NM_008696, NM_001252200	5974	-0.292371634	-0.084505118	0.187487344	0.039141313	0.750883896	0.738858543	0.915244562	0.915543833	-0.37968332	-0.315948019	-0.070036601	-0.055199068	0.858070233	0.89565439	0.862833944	0.852380064	-0.017944425	0.089033853	1.046086894	0.996081708	1.096190529	1.143132853	0.566742948	0.264775559	0.465025148	0.416916771
chr1	40076211	40085851	-	Gm16894	NR_037980	858	0.046545874	0.030082339	-0.185585613	-0.184523054	-0.378311735	-1	0.061742048	-1	-1	-1	-1	-1	-0.588447799	-0.627717383	-1	-0.472682547	0.040378613	-0.270714059	-1	-1	-1	-1	-0.459269886	-1	-1	-1
chr1	40084767	40125226	+	Il1r2	NM_010555	1344	-0.034719213	0.210226037	0.230460943	0.549902118	-0.518093658	-0.235998132	-1	-0.51235478	-1	-1	-1	-0.724906117	-0.20106465	-0.273259562	-0.096111862	-0.550717176	0.500289147	0.045059185	-1	-0.584254804	-1	-0.625888891	-0.588569732	-1	-0.457395993	-0.452738237
chr1	40225079	40316177	+	Il1r1	merged: NM_008362, NM_001123382	5035	0.346122065	0.559010565	0.345137902	0.468818058	0.111939948	0.140922104	0.132193961	0.017433484	-0.762363238	-0.664431126	-0.891807079	-0.907987691	0.552954859	0.461107245	0.370501658	0.383063519	0.455056458	0.400623895	-0.750852375	-0.73127	-0.550086818	-0.609228361	-0.479125881	-0.200323566	0.065465907	-0.134439497
chr1	40324626	40365471	+	Il1rl2	NM_133193	1950	-0.852245792	-0.750220204	-0.862066665	-0.463829039	-1	-1	-1	-1	-1	-1	-1	-1	-0.349195526	-0.18566648	-0.56436275	-0.269598817	-0.810063835	-0.829807396	-0.397849729	-0.149797298	-1	-0.540049584	-1	-1	-1	-1
chr1	40429569	40465414	+	Il1rl1	merged: NM_001294171, NM_010743, NM_001025602	7096	-1	-1	-0.850497868	-1	-1	-0.837049789	-0.786092507	-0.89899981	-1	-1	-1	-1	-0.859495504	-0.934036312	-1	-0.952916621	-1	-1	-1	-0.836874445	-1	-1	-0.886376535	-0.934175218	-1	-1
chr1	40465551	40500854	+	Il18r1	merged: NM_001161842, NM_001161843, NM_008365	4781	0.096475777	-0.049312887	-0.121690025	-0.092491445	-0.668949939	-0.775791156	-0.711158336	-0.592706044	-1	-1	-1	-1	-0.377879439	-0.374096297	-0.418273611	-0.373748504	-0.554395859	-0.475195524	-1	-0.775565159	-1	-0.858817595	-1	-0.905563718	-0.54283671	-1
chr1	40515361	40551705	+	Il18rap	NM_010553	4889	-0.381751667	-0.224682904	0.019868641	0.067881263	-0.490022288	-0.525424953	-0.545526128	-0.669572266	-0.647778411	-0.906553088	-1	-1	-0.027533188	-0.136143114	0.089718341	0.062721286	0.122320899	-0.030397853	-1	-1	-1	-1	-0.680874576	-0.867643677	-0.237461467	-0.455970247
chr1	40580226	40630731	+	Slc9a4	NM_177084	3822	0.616143889	0.662913877	0.530211856	0.657525722	-0.276551997	-0.065110849	-0.473226962	-0.464632986	-1	-1	-1	-1	0.413482852	0.314767731	0.39111109	0.421695118	0.513588245	0.524176118	-1	-0.892067308	-1	-1	-1	-0.884773111	-0.375897869	-0.110678201
chr1	40681711	40768885	+	Slc9a2	NM_001033289	3493	-0.627564082	-0.417838812	-0.736416285	-1	-1	-1	-0.783441011	-0.814769145	-1	-1	-1	-1	-0.684657547	-0.875097231	-0.533444921	-0.493505968	-0.716978251	-0.712777207	-0.893059152	-1	-0.898930186	-0.816503181	-1	-0.875343636	-1	-1
chr1	40772039	40790657	-	Mfsd9	NM_172499	3152	1.319029882	1.255624424	0.966535325	0.915987668	-0.100414106	0.051146849	0.292858047	0.415831605	-0.430061376	-0.361377433	-1	-0.462152308	0.63701914	0.691877627	0.546337653	0.679325919	0.79656587	0.795458613	0.01209427	0.010163161	0.157075747	0.131221906	-0.131023922	-1	0.120610939	0.373226668
chr1	40805600	40855267	+	Tmem182	NM_001081198	1096	0.81883324	0.866955717	1.221713235	1.030302834	-0.456762562	-0.403648383	-0.290663775	0.013829671	-1	-0.502820012	-1	-1	1.206362926	1.006996812	1.162536044	1.142691721	1.381331294	1.233737895	-1	-1	-1	-1	-0.53222346	-1	0.719021997	0.628437836
chr1	41167559	41181252	-	4930448I06Rik	NR_040475	573	-1	-1	-1	-1	-1	-1	-1	-1	-1	-1	-1	-1	-1	-1	-1	-1	-1	-1	-1	-1	-1	-1	-1	-1	-1	-1
chr1	42648199	42694825	-	Pantr1	NR_027826	546	-1	-0.286969624	-1	-1	-1	-1	-1	-0.356270445	-1	-0.683017903	-1	-1	-0.325750744	-0.376992911	-1	-0.400511932	-0.229286698	-0.35390134	-1	-1	-1	-0.571561143	-0.311005546	-1	-0.694474805	-1
chr1	42697145	42700209	+	Pou3f3	NM_008900	3064	-1	-0.904004495	-0.830963852	-1	-0.044467447	-0.025240228	-0.265837329	-0.210829451	-0.658186988	-1	-0.834196896	-0.62759514	0.112030994	0.311091783	-0.107168337	-0.102646475	-0.509366318	-1	-0.643362585	-1	-0.338696958	-0.284338391	-0.771455595	-1	-0.450176639	-1
chr1	42700335	42703176	+	2900092D14Rik	NR_027891	2841	-1	-1	-1	-1	-1	-0.670157089	-0.37888324	-1	-1	-1	-1	-0.736021811	-0.907095414	-0.672300863	-1	-1	-0.861211345	-1	-1	-1	-1	-1	-1	-1	-0.558200453	-1
chr1	42707062	42713454	-	Pantr2	NR_110495	461	-1	-0.577717338	-0.746991583	-1	-1	-1	-1	-1	-1	-1	-1	-1	-0.607311447	-0.645427518	-1	-1	-0.66549642	-0.695792566	-1	-1	-1	-1	-1	-1	-1	-1
chr1	42750711	42752886	+	Dalir	NR_130904	2175	-1	-1	-1	-1	-1	-1	-1	-1	-1	-1	-1	-1	-0.88221108	-0.744071118	-1	-1	-1	-1	-1	-1	-1	-1	-1	-1	-1	-1
chr1	42851232	42905683	+	Mrps9	NM_023514	1419	0.845443005	0.661506899	0.89809766	1.044048856	0.918267932	0.875034715	0.788684219	0.743015497	1.248399466	1.176955609	1.11890927	1.255222686	0.650269793	0.714799543	0.74857522	0.637230586	1.207360782	1.100151821	1.298723616	1.253333595	1.120368101	1.238401707	1.504505503	1.425144126	1.141370293	1.01848731
chr1	42952871	43035449	+	Gpr45	NM_053107	3860	-1	-0.748256269	-0.92487203	-0.883467577	-0.616922583	-0.735894906	-1	-1	-1	-1	-1	-1	-0.768982811	-0.587860561	-0.770103998	-0.710572513	-1	-0.762681453	-0.696665085	-0.735639563	-0.415057837	-0.387986212	-1	-1	-1	-1
chr1	43047268	43098622	-	Tgfbrap1	NM_001013025	5538	0.887610487	0.807740574	0.681170165	0.698189818	0.986655633	1.040603169	1.158738115	1.169110548	0.567970667	0.430758455	0.137723191	0.372567186	1.064080221	1.173231596	1.093623818	1.165113133	0.862473847	0.871083051	0.490490464	0.544989952	0.560719974	0.472561379	0.134963469	0.139613495	0.750146199	0.626497396
chr1	43098709	43115946	+	AI597479	NM_133818	3457	1.080355319	1.118770866	1.250477739	1.290015608	1.080488155	0.996197155	0.947098978	0.947447523	1.245610252	1.154571783	0.877211334	1.049942632	0.938317616	0.87645342	0.724364038	0.778125296	1.288010242	1.290114963	0.795886888	0.809396409	0.694174311	0.65922102	0.83969828	0.508413717	0.94874874	0.972645785
chr1	43123070	43196761	-	Fhl2	merged: NM_010212, NM_001289533	1677	-0.280585082	-0.486806418	-0.271900136	-0.616755509	-0.580126924	-1	-1	-0.676151986	-1	-0.180515033	-1	-1	0.083226452	-0.161178873	-0.375463812	-0.435937882	-0.449578807	0.149522208	0.906729509	0.941924941	0.777747038	0.783096221	1.076680883	1.052452219	-1	-0.742390404
chr1	43445750	43570518	+	Nck2	NM_010879	2775	-0.341068891	-0.810715903	-0.611755494	-0.197132496	0.107784809	0.013422262	0.146753708	0.344196505	-0.201607568	-0.159804125	0.171991288	0.583854042	-0.105820833	-0.078822996	-0.081962442	-0.223458814	-0.409915086	-0.5195919	1.293930084	1.315043128	1.229277323	1.260103849	1.167480718	0.164379128	-0.551655637	-0.703629272
chr1	43730601	43742564	+	1500015O10Rik	NM_024283	888	-1	-1	-1	-1	-1	-0.333647147	-1	-1	-1	-1	-1	-0.396793878	-0.859630707	-0.781103365	-1	-0.717822996	-1	-0.687497488	-1	-1	-0.388049976	-0.691621919	-1	-1	-1	-1
chr1	43750230	43827708	-	Uxs1	NM_026430	1263	1.511187456	1.509553348	1.679721071	1.703844183	1.229844317	1.252321318	1.292006011	1.245647301	0.384342918	0.70912122	0.316733082	0.345706027	1.620783424	1.553736741	1.64953884	1.585188587	1.631325049	1.685801215	0.695899007	0.818795163	0.770664146	0.880181513	0.673975617	0.483208241	1.09539226	1.150155485
chr1	43933993	44003000	+	Tpp2	merged: NM_009418, NM_001310540	4691	0.979645301	1.007842316	1.034948377	1.013092228	1.125567969	1.134598271	1.115587886	0.911684014	1.123822319	1.151876717	1.126109599	1.144724448	0.896869684	0.935348097	0.7984563	0.936924069	1.06888232	0.996602778	1.19396762	1.232378703	1.196148266	1.235269538	1.156829294	1.252843279	0.848231131	0.983983553
chr1	44009407	44020006	-	Mettl21c	NM_001013799	1086	-0.865239378	-1	-0.697481742	-0.427730692	-0.21949962	-0.400672558	-1	-1	-1	-1	-0.636086342	-0.269514645	-0.789417921	-0.299369287	-1	-0.398719635	-0.460599098	-0.639750639	-0.432489382	-0.349186597	-0.161179593	-0.281670829	-1	-0.813984613	-1	-1
chr1	44086616	44102388	-	Tex30	NM_029368	1265	1.644228288	1.664977374	1.76889395	1.908267454	1.469511393	1.588746934	1.329256169	1.29624521	1.594771396	1.837920504	1.681347487	1.571649916	1.288660795	1.207096371	1.343063658	1.319720036	1.653251772	1.700747398	0.888322732	0.918198498	1.000539651	1.035181648	1.605041619	1.606397013	2.029522184	1.940827405
chr1	44106545	44118773	-	Kdelc1	NM_023645	2324	1.162399688	1.19470185	0.810737392	0.796562793	-0.243866811	-0.099586605	-1	-0.009039954	-0.508072524	-1	-0.546875838	-1	0.737605989	0.810275764	0.612651464	0.684626094	0.74644954	0.860060797	0.588480589	0.67363641	0.66549662	0.632303557	0.693669498	0.955190696	0.459695647	-0.246086711
chr1	44119967	44144771	+	Bivm	NM_144558	3571	0.768246715	0.821990761	0.828300748	0.870344528	-0.316394879	0.039490086	-0.006424471	-0.055307567	-0.693150643	-0.605713872	-0.854219301	-1	0.876205158	0.887558317	0.772839781	0.901619071	0.876750286	1.014118419	0.337583882	0.512618736	0.618011466	0.580131979	0.447741208	0.813349683	0.65184444	0.542110908
chr1	44147743	44181260	+	Ercc5	NM_011729	4010	0.827464513	1.016294671	0.61559323	0.834109807	0.165222931	0.325143107	0.361017812	0.235941462	0.135173029	0.369053743	0.039253763	0.044315256	0.072445829	0.169892106	-0.207192857	0.084387901	0.16052541	-0.407126905	0.431740329	0.45169174	0.499483004	0.525284908	0.434478854	0.155995082	0.301941651	0.013351286
chr1	44204069	44218931	-	Mettl21e	NM_207281	3181	-1	-1	-1	-1	-1	-1	-1	-1	-1	-1	-1	-1	-1	-1	-1	-1	-1	-1	-1	-0.873224627	-1	-1	-1	-1	-1	-1
chr1	44551670	44796836	+	Gulp1	NM_028450	2976	0.15865415	0.211684267	0.4880061	0.282471981	-0.425423813	-0.680768417	-0.484603172	-0.648085807	-1	-1	-1	-0.920954267	-0.282951481	-0.335566686	-0.335311159	-0.316728643	0.036832778	0.079277636	0.785125144	0.891063038	0.795951067	0.91787871	-0.61509479	0.21001685	-0.111131318	-0.29187531
chr1	44739674	44744949	-	4930521E06Rik	NR_040602	906	-0.842810616	-0.735989614	-0.374850881	-0.636150601	-1	-1	-1	-1	-0.776078503	-1	-1	-1	-0.757469548	-0.784532907	-1	-0.721965467	-1	-1	-1	-0.555131438	-0.297488758	-0.696030786	-1	-1	-0.6516214	-1
chr1	45311537	45349706	+	Col3a1	NM_009930	5564	-1	-1	-1	-0.915954402	-1	-1	-0.741910378	-1	-1	-1	-1	-0.977412219	-0.299372429	-0.411571607	-0.046336862	-0.051292678	-0.829545761	-1	-1	-1	-1	-0.876119621	-1	-0.956889752	-1	-1
chr1	45374330	45503282	-	Col5a2	NM_007737	6615	-1	-1	-1	-1	-1	-1	-1	-0.892496122	-1	-1	-0.915306037	-0.962649651	-0.957644598	-0.768575469	-0.673703158	-0.792049651	-1	-1	-0.265760843	-0.152961149	0.08662368	0.151922755	-0.314307758	-0.362953465	-1	-1
chr1	45795500	45823613	+	Wdr75	NM_028599	2612	1.521311921	1.579087495	1.51339645	1.506771769	1.646422224	1.633046062	1.680419521	1.638386267	2.024199708	2.086474288	2.004964763	1.941930107	1.171316522	1.181069847	1.117068196	1.217739107	1.347461475	1.267825282	1.343502778	1.41263686	1.447044382	1.391015178	1.700221472	1.716251916	1.953619841	1.944143135
chr1	45908069	45925594	-	Slc40a1	NM_016917	3380	-0.869441475	-1	-0.515859406	-0.869190183	-0.232777742	-0.31664878	-0.197580421	-0.060701606	-0.865927816	-0.510954258	-0.452406626	-0.532626419	0.405849582	0.458203159	0.191566174	0.434626488	-0.050008202	0.056123959	0.033842204	0.024107065	0.52497829	0.572943225	-0.788395498	-0.290477294	0.258866713	0.252201431
chr1	46020414	46030437	-	Stk-ps2	merged: NR_037691, NR_037690	3483	-1	-1	-1	-1	-1	-1	-1	-1	-1	-1	-1	-1	-1	-1	-1	-1	-1	-1	-1	-1	-1	-1	-1	-0.933036849	-1	-1
chr1	46066737	46373550	+	Dnah7b	NM_001160386	12318	0.265989784	0.362260631	0.293174184	0.477552743	0.200399747	0.120441553	0.146624767	0.140527097	-0.405872414	-0.476973752	-0.611641398	-0.881573546	0.638463369	0.565435445	0.546823799	0.63632059	0.390550724	0.330258051	-0.936160646	-0.804375713	-0.740563822	-0.796858644	-0.79508246	-0.456137362	0.055444466	0.013467045
chr1	46425517	46807477	+	Dnah7c	NM_001310335	12282	1.145958335	1.134603653	1.12443443	1.206398999	0.487179966	0.472349974	0.508616858	0.477763116	-0.289834875	-0.396828178	-0.600729067	-0.680199813	1.081608548	0.990155486	0.988513498	1.034794079	1.106585145	1.011041343	-0.830784544	-0.76894697	-0.817685234	-0.590044013	-0.794603901	-0.779401762	0.669298452	0.553529432
chr1	46807543	46853509	-	Slc39a10	NM_172653	4961	2.084161342	2.045754062	1.798666276	1.816075287	1.326834453	1.347805874	1.457667152	1.540854206	1.160712073	0.924498051	1.084386491	0.951804396	1.872573541	1.871253869	1.813533945	1.853529954	1.698289261	1.820280978	0.845111626	0.942587167	1.060064735	1.041498164	0.903803353	0.989796665	1.522724394	1.448083586
chr1	47467020	47467125	-	Mir6350	NR_105768	105	-1	-1	-1	-0.176710746	-1	-1	-1	-1	-1	-1	-1	-1	-1	-1	-1	-1	-1	-1	-1	-1	-1	-1	-1	-1	-1	-1
chr1	50927522	51187270	+	Tmeff2	NM_019790	3339	0.108345238	-0.107353696	0.184690358	-0.249850128	0.000108924	0.028400923	-0.628449427	-0.286236306	-0.495301931	-0.618692774	-1	-1	-0.119423346	-0.001033289	-0.062287742	0.103149882	-0.121031036	-0.013866144	-1	-1	-1	-1	-0.786343621	-1	0.079797122	0.472326178
chr1	51218385	51333779	-	9330175M20Rik	NR_045151	2552	-1	-1	-1	-0.620412249	-1	-1	-1	-1	-1	-1	-1	-1	-0.714583096	-1	-1	-1	-1	-1	-0.753423039	-0.846937202	-1	-1	-1	-0.837119909	-0.727321404	-1
chr1	51289125	51302960	+	Sdpr	NM_138741	3055	-1	-1	-0.907063462	-1	-1	-1	-1	-1	-1	-1	-1	-1	-0.912994181	-0.92427104	-1	-0.89757503	-0.769467713	-1	-1	-0.86871345	-0.796098258	-1	-0.689965029	-1	-1	-1
chr1	51469487	51478399	-	Nabp1	merged: NM_028696, NM_001310549, NM_001310548	2838	0.205104313	0.003476322	0.312207223	0.605832604	1.789101931	1.765458287	1.675452066	1.59128375	1.978083587	1.884288197	1.457250893	1.483931698	1.32625211	1.440088807	1.419500642	1.421566366	0.809653714	1.194774603	1.691421285	1.654046441	1.684368672	1.699770824	0.954135256	1.267498989	1.493452932	1.580813711
chr1	51749757	51915978	-	Myo1b	merged: NM_010863, NM_001161817, NM_001290982	5053	0.739386715	0.805157254	0.936538005	0.989058667	1.567680601	1.61163858	1.576160804	1.494756224	1.471154937	1.349550707	1.569190165	1.554885224	1.265585901	1.213851188	1.207698102	1.238605852	0.972844862	0.914310241	1.522410384	1.348594827	1.431630257	1.435095058	1.52459128	1.319651204	1.335743754	1.330621014
chr1	51987147	52107189	+	Stat4	merged: NM_001308266, NM_011487	3151	1.287764597	1.275591639	1.389904342	1.311690926	0.338730115	0.265531935	-0.171774558	0.030556686	-0.386830281	-0.134759222	-1	-1	1.115493877	0.953907604	0.951714258	0.891952925	1.297577346	1.215628441	-0.882890733	-0.625463282	-0.801084405	-0.800555943	-1	0.113205359	0.575360963	0.757680686
chr1	52119437	52161865	+	Stat1	merged: NM_001205314, NM_009283, NM_001205313	5356	0.15018349	0.230218096	0.010937407	-0.097618674	-0.596772719	-0.656314687	-0.359225769	-0.258884348	-0.773473063	-1	-0.632695027	-0.612262174	-0.003499263	0.121364746	0.266620743	0.15686317	0.178427097	0.094854799	0.240250546	0.233152739	0.384544569	0.344171694	0.379834209	-0.082831542	-0.060447631	-0.421499294
chr1	52163449	52233232	-	Gls	merged: NM_001081081, NM_001113383	7487	-0.86346345	-0.718713974	-0.749843885	-0.387833623	1.185776627	1.167517793	1.045672272	1.080490383	0.16534975	0.203338044	0.183803903	0.289774258	0.858453419	1.021207514	1.025162282	1.086778638	-0.512611089	-0.359141607	1.154499635	1.093913671	1.070949911	1.085257722	-0.028675131	0.172670536	0.491374225	0.352025794
chr1	52455848	52500448	-	Nab1	NM_008667	5088	0.316493939	0.446583871	0.617781028	0.422434981	0.637784187	0.729998056	0.818216901	0.829040217	-0.139854574	-0.184662834	-0.673702275	-0.664016537	1.108312513	1.17999584	1.071882628	1.111929511	0.469656837	0.206218642	0.47351721	0.501471188	0.479170915	0.510602552	-0.070218304	-0.15899439	0.798599164	0.853229657
chr1	52630704	52651919	+	Tmem194b	merged: NM_001142647, NR_024590	3394	0.573320169	0.580593116	0.069635066	0.13357428	-0.298800214	-0.173186296	-0.116141546	-0.49625471	-0.41100791	-0.259980423	-1	-0.462110369	-0.168120214	-0.193728558	-0.303796193	-0.398743614	0.295648316	0.015860266	-0.135386391	-0.064238802	-0.194263249	-0.193051013	-1	0.01023381	-0.227195128	-0.180377919
chr1	52656304	52727318	-	Mfsd6	merged: NM_133829, NM_178081	5590	-0.124771959	-0.240662995	-0.008666795	-0.096190544	0.40555963	0.361013298	0.358207905	0.480701045	-0.527512247	-0.787839256	-1	-0.604172048	0.633513665	0.671287882	0.522251977	0.575537226	0.112622278	-0.095332712	-0.653398909	-0.858299783	-1	-0.527051114	-0.754680914	-0.918024003	-0.009918487	0.185596317
chr1	52789419	52817688	-	Inpp1	NM_008384	1774	-0.154054394	-0.398944605	-0.328061802	-0.271411591	-0.314168612	-0.333263257	0.095393324	0.320124147	-0.513247449	-0.779468543	-1	-1	-0.073206005	-0.094029681	-0.065904401	0.140663579	-0.795062429	-0.167428143	0.381833662	0.513319824	0.468000532	0.336576977	0.070611913	-0.369253992	0.343414396	0.320175407
chr1	52845037	52920986	+	Hibch	NM_146108	1838	-0.501726439	-0.410428091	-0.746366054	-0.233016506	0.693021301	0.626414718	0.667066394	0.46692164	0.586339367	0.854689857	0.771757132	0.766206609	-0.077079812	-0.217086955	-0.212584306	-0.105002158	-0.130639503	-0.450384169	1.239173946	1.326150485	1.09689256	1.11694517	1.438734134	1.181865627	0.551080906	0.515447029
chr1	52925126	52952840	-	1700019D03Rik	NM_144953	834	1.066694296	1.123122045	0.814539322	0.661535094	-0.368903061	-1	-1	-1	-1	-1	-0.212982364	-1	0.593161907	0.501109331	0.478107079	0.38708353	0.83467678	0.862084235	0.622510448	0.721954052	0.803146798	0.703711045	1.473369521	1.612450158	0.136647167	0.493053756
chr1	53061639	53068079	+	Mstn	NM_010834	2705	-1	-1	-1	-0.841882371	-1	-1	-1	-1	-1	-1	-1	-1	-0.902910465	-1	-0.603154641	-1	-1	-1	-1	-1	-1	-1	-1	-1	-1	-1
chr1	53158576	53187617	-	1700019A02Rik	NM_027070	627	-1	-1	-0.66501727	-0.53838985	-1	-1	-1	-1	-1	-1	-0.670421578	-1	-0.431569959	-0.074404147	-0.128185409	-0.025783733	-1	-1	0.075115547	0.589227416	0.556716584	0.638223906	0.328507932	1.008356907	-0.264028493	-0.125108351
chr1	53189188	53297028	-	Pms1	NM_153556	3062	1.702651301	1.752715467	1.725826956	1.793225211	0.990473922	0.998490352	0.937260064	0.947817734	0.345555806	0.340259579	0.012995063	0.380052675	0.999674575	0.887168998	0.970201904	0.891851127	1.272734794	1.271292728	0.770619219	0.71799483	0.80665934	0.720848833	0.865813948	1.315845115	0.303469482	0.393142348
chr1	53297094	53310245	+	Ormdl1	NM_145517	1846	1.297892515	1.368849722	0.728521243	0.865696377	-1	-0.560645605	-0.07884837	0.002519139	0.823208313	0.623352537	0.987068017	1.053057366	-0.00027357	0.057043842	-0.044528542	-0.106647684	0.243425489	0.046724141	0.82289421	0.872742623	0.802585815	0.898180233	1.004355566	1.338530555	0.333068114	-0.211189328
chr1	53313623	53326342	+	Osgepl1	merged: NM_001285839, NR_104361, NR_104360	1947	1.278606074	1.233297752	1.372802395	1.507377162	0.648451658	0.644862727	0.55382099	0.608542419	1.066425323	0.988795108	1.045730089	1.097031159	1.025757404	0.917774984	0.934924991	0.919111709	1.415987226	1.401509449	0.563060295	0.631587854	0.636572342	0.660930542	1.06439419	1.050146313	0.736650617	0.678768915
chr1	53344616	53352752	-	Asnsd1	merged: NM_133728, NM_001290984	2442	0.7980177	0.677211967	1.520032909	1.68251258	1.301436488	1.217619144	1.194110291	1.158467748	1.338968841	1.347003338	1.235288646	1.262096398	1.627837394	1.495817952	1.550662659	1.478996634	1.62348268	1.804238102	1.407901117	1.489017215	1.513657204	1.493092788	1.810078266	1.779841524	1.335374339	1.516189861
chr1	53397001	53706784	-	Dnah7a	NM_001252070	12272	-0.229594814	-0.263853343	-0.19143776	-0.229979984	-0.102211737	-0.070429221	0.221178654	0.125116	-0.92109913	-0.668026853	-0.870243072	-0.685076367	0.197861748	0.078398855	0.231040803	0.163561949	-0.159420304	-0.29426399	-0.830670361	-0.81610294	-0.705629028	-0.757385847	-0.750039998	-0.421177325	-0.37890545	-0.288247766
chr1	53755511	53785215	-	Stk17b	NM_133810	3278	-1	-1	-0.65304002	-0.610892445	0.638645154	0.701389587	0.455692536	0.363701169	0.524324308	0.214750311	0.910564823	0.961116686	0.724207035	0.784756425	0.910222491	0.930843946	-0.294198457	-0.21202989	0.5853198	0.664933652	0.66495298	0.722849654	0.497280417	0.711671199	1.004227678	0.91373159
chr1	53806873	54195034	-	Hecw2	merged: NM_001001883, NM_172655	11334	-0.079828484	-0.074535701	0.093992	0.119218252	-0.019579134	0.005248804	-0.181858276	-0.006476508	-0.054550552	-0.205538746	-0.210935318	-0.124960984	0.396471011	0.270994909	0.300018497	0.396983213	0.1498156	0.254368176	-0.38745612	-0.281191551	-0.311916818	-0.208631054	-0.861871073	-0.727942831	0.054113897	-0.041582098
chr1	53849423	53849495	+	Mir7681	NR_106149	72	-1	-1	-1	-1	-1	-1	-1	-1	-1	-1	-1	-1	-1	-0.041772133	-1	-1	-1	-1	-1	-1	-1	-1	-1	-1	0.217016886	-1
chr1	54250682	54368727	+	Ccdc150	NM_030025	3807	-0.194025492	-0.302610093	-0.113404532	-0.296128282	-0.454407726	-0.569075559	-0.159161897	-0.463422306	-0.784571141	-1	-0.488795694	-0.047760004	-0.174183478	-0.120710001	-0.326550666	-0.183802114	-0.059116788	-0.676574597	0.155981365	-0.015971335	-0.004563394	0.007157087	0.29997501	-0.148686646	-0.192670492	-0.766150422
chr1	54395876	54439026	-	Gtf3c3	NM_001033194	4764	0.821878985	0.799673202	0.691290968	0.776170116	1.053617884	1.04478232	1.004391496	0.978562063	1.059951781	1.117549576	1.188600798	1.204618004	0.757291069	0.760584623	0.63328945	0.883993338	0.771188701	0.815655485	1.027060351	0.992178759	0.957709089	0.970028983	1.267079682	1.119852857	0.988574214	1.074515929
chr1	54472999	54557684	-	Pgap1	NM_001163314	10579	0.180569471	0.259953285	0.082572814	0.036718953	-0.32371735	-0.13902996	-0.106199178	-0.184942302	-0.572589206	-0.875221301	-0.711636542	-0.806438294	0.138212215	0.131707707	0.036094484	0.001081963	-0.036650453	-0.203300193	0.265378543	0.360115253	0.32902528	0.303131035	-0.179376242	-0.061268854	-0.369927178	-0.463595404
chr1	54645339	54926387	-	Ankrd44	NM_001081433	6140	1.652139202	1.670348361	1.698144717	1.716751902	1.442381629	1.46260262	1.531131624	1.548417611	0.918700684	0.998840095	0.487059139	0.327778084	1.983703773	1.992369337	1.934380142	2.022653607	1.871819753	1.901359752	0.035349915	-0.313038206	-0.206394723	-0.215734015	-0.04823087	-1	1.566817172	1.442827423
chr1	54985169	55027478	-	Sf3b1	NM_031179	6191	1.970351857	1.934718191	1.833777218	1.84733397	1.705435756	1.698416982	1.716648924	1.734787348	2.00854531	1.9038099	2.017667899	2.077899865	1.378025634	1.504383648	1.401107811	1.523627927	1.902565699	1.917060329	1.888476451	1.739532586	1.746218812	1.729543574	1.925994985	1.947434322	1.860501449	1.780208233
chr1	55052769	55072702	+	Coq10b	merged: NM_001039710, NM_026424	1733	1.877547379	1.870849233	2.043516534	1.984763631	0.95846881	1.026657446	0.912695901	1.042784884	1.269076675	1.424576712	1.399442605	1.204755231	1.829009126	1.688513288	1.73671791	1.721870327	2.003501228	2.128001477	0.770592146	0.721351304	0.865433379	0.863712181	0.54759235	1.276385403	1.656283106	1.561776247
chr1	55077833	55087932	-	Hspd1	NM_010477	2332	1.561015683	1.448460623	1.605469836	1.695631954	1.456877069	1.541632646	1.587040047	1.629050018	1.747832135	1.7031283	1.83420524	1.957134362	1.593429601	1.542839564	1.539901543	1.565733167	1.642319818	1.648067002	2.138379906	2.166232784	2.044155181	2.037509048	2.504832419	2.68019043	1.561730685	1.608192022
chr1	55088147	55091317	+	Hspe1	NM_008303	768	1.653844746	1.613382813	1.720900523	1.843774398	1.463878697	1.435099996	1.373331245	1.422738986	1.830389113	1.905313535	1.861601191	1.907933613	1.838645996	1.734649092	1.878498132	1.676199406	1.84133982	1.866249881	2.181780799	2.195322864	2.212541432	2.190510822	2.719077909	2.842452979	1.784733311	1.706994083
chr1	55131244	55154899	+	Mob4	merged: NM_025283, NM_001310585	2826	1.819421598	1.808988607	1.839328428	1.794312023	0.860674096	0.935357392	0.812419061	0.737045883	1.412622664	1.494842703	1.559783627	1.501440219	1.067066837	0.99075017	0.990101155	0.984989868	1.765670225	1.549079762	0.795385772	0.818663712	0.773037041	0.783836066	1.487650261	1.405067565	1.411927808	1.438769686
chr1	55170159	55226782	-	Rftn2	NM_028713	3676	-0.047982557	-0.015029376	0.075794918	-0.127053305	-0.02004722	0.123991538	-0.046434772	-0.343139759	0.595599169	0.365313765	0.770331632	0.820926588	-0.010713401	-0.086004521	-0.140950719	-0.081214903	0.223092808	0.161022895	0.15428315	-0.002317136	-0.141183342	-0.058283011	-0.297498802	-0.880771925	-0.319615203	-0.51831945
chr1	55237176	55240058	+	Mars2	NM_175439	2882	0.195059124	0.181888702	-0.127846759	-0.034125707	0.938573679	0.918207597	0.988454265	0.890507354	1.430212693	1.494354547	1.081370272	1.080829137	0.876124722	0.917412589	0.872758647	0.898936019	0.179119068	0.114302646	0.696615606	0.668820222	0.531843547	0.607569612	0.586037275	0.787044027	1.148676268	1.268801085
chr1	55300068	55363469	-	Boll	merged: NM_029267, NM_001113367	1258	-0.454360031	-0.467246215	-0.66576028	-0.416452237	-0.12397265	-0.212091056	-0.194826425	-0.492773049	-1	-1	-0.41672299	-0.711193703	0.411263721	0.290139987	0.157837585	0.078472597	-0.732744583	-0.113900994	-0.593373111	-1	-0.609926804	-1	-0.734379161	-1	-0.72443359	-0.372817886
chr1	55405945	55754285	+	Plcl1	NM_001114663	6555	0.452799644	0.512771446	0.471006104	0.518358883	-0.252921065	-0.26473514	-0.352129631	-0.140524092	-0.603464632	-0.928465563	-1	-0.83768814	0.39676043	0.317107256	0.367225281	0.342641262	0.425236464	0.486941902	-1	-1	-1	-1	-1	-1	-0.931793013	-0.649186601
chr1	55931240	55972098	+	9130227L01Rik	NR_045837	1906	0.128341643	0.228053066	0.095999781	0.014917597	-0.127742282	0.01379505	0.066810573	-0.032188328	-1	-0.460523123	-0.862119811	-0.592020968	0.691743213	0.535063854	0.681155279	0.739798293	0.34884243	-0.052888062	-1	-1	-1	-1	0.139982927	-1	0.382045036	0.658266699
chr1	56018977	56020203	+	1700003I22Rik	merged: NR_126076, NR_126075	482	-1	-1	-1	-1	-1	-1	-1	-1	-1	-1	-1	-1	-0.618720864	-1	-1	-1	-1	-1	-1	-1	-1	-1	-1	-1	-1	-1
chr1	56636050	56637451	-	Hsfy2	NM_027661	1401	-1	-1	-0.59159638	-0.186299088	-1	-1	-1	-1	-1	-1	-1	-1	-0.610644936	-0.648552231	-0.468096088	-0.801348366	-0.148222922	-0.362627149	-1	-1	-1	-1	-1	-1	-1	-1
chr1	56793980	56971334	-	Satb2	NM_139146	5286	-0.024725257	-0.220508559	0.085304066	-0.098699248	0.433076176	0.421018076	0.471621902	0.543049126	-0.14001804	-0.423023154	0.392927348	0.407508126	0.893776377	0.948425291	0.878098676	0.841867767	0.445848999	0.233138354	1.357108824	1.333650425	1.120249998	1.144443417	0.399437551	0.305851729	0.176775839	0.251051245
chr1	56971468	56975196	+	9130024F11Rik	merged: NR_024325, NR_024326	3728	-0.223196899	-0.48993494	-0.222844953	-0.04736407	0.163183171	0.146105611	0.003721436	0.136989773	-0.440898244	-1	-0.352740129	-0.198014461	0.378458556	0.419784555	0.337922128	0.3409216	-0.037248791	-0.169292998	0.657755148	0.529294126	0.55464461	0.534712117	-0.567411595	-0.542261124	-0.129081656	-0.350637577
chr1	57200644	57214996	-	BC055402	NR_037990	3304	-1	-1	-1	-1	-1	-1	-1	-1	-1	-1	-1	-1	-0.918977178	-0.929540168	-1	-1	-0.934836152	-1	-1	-1	-1	-1	-1	-1	-1	-1
chr1	57359221	57377544	-	4930558J18Rik	NR_037999	2052	-0.31416167	-0.492655716	-0.684922979	0.109526758	-1	-1	-1	-1	-0.797039267	-0.48307639	-0.183544661	-0.34928594	0.11020443	-0.02189305	-0.252243855	-0.211283949	-0.081001494	-0.273174431	0.183507209	0.051039731	0.0683691	0.233265526	0.762501717	0.306251604	-0.37064911	-0.779437251
chr1	57377619	57385422	+	1700066M21Rik	NM_028546	3007	1.503417373	1.435717564	1.153676841	1.178214618	0.75503087	0.767014678	0.703845618	0.73842064	0.527964736	0.458081449	0.132033459	0.012232942	1.033149475	1.079278603	1.036306104	1.118979805	1.262796031	1.269422853	0.017269883	0.042999724	0.099212916	0.056265411	0.236306816	-0.858173815	0.878019323	0.812230993
chr1	57388243	57406674	-	Tyw5	merged: NM_001037742, NM_001302964, NM_001302963, NM_001302962	1438	0.844896474	0.797049735	0.84631511	1.014699694	0.668459093	0.662134144	0.735538918	0.418209941	1.204036475	0.84743679	1.190414891	1.174103137	0.667219266	0.648422348	0.620572617	0.573407606	0.748572868	0.700003641	0.50782616	0.798401892	0.751083489	0.694898987	1.724901556	1.274987647	1.09159663	1.121416056
chr1	57406547	57415958	+	9430016H08Rik	NM_001081181	1325	0.035058993	-0.483050833	-1	-0.298023639	1.081414946	1.089605709	0.870898766	0.556969388	1.456493697	1.398562288	1.473002578	1.519236518	0.58359057	0.381283711	0.454002052	0.492049024	-0.373718213	0.089802568	1.02333285	1.132537499	1.075991671	1.074890441	1.607865126	1.381496163	1.262786866	1.45621455
chr1	57774860	57948397	+	Spats2l	merged: NM_144882, NM_001164566	4045	-0.704034505	-0.806281814	-0.596565557	-0.211853005	-0.129719544	-0.377287494	-0.421208106	-0.375180777	-0.627096382	-0.498088367	-0.61824308	-0.760864276	-0.306546389	-0.114063431	-0.39830442	-0.407519731	-0.259964905	-0.361150755	-0.313570906	-0.435833616	-0.29474331	-0.33419813	-0.898837383	-1	-0.894292134	-0.395637988
chr1	57955100	57970084	-	Kctd18	merged: NM_001159864, NM_001159865, NR_027630	2733	0.759882492	0.762323619	0.482018432	0.676800565	1.188876459	1.162024997	1.119091547	1.080292289	1.102738698	0.991482113	0.656106528	0.80938123	0.665120345	0.741053678	0.722174034	0.725733311	0.428679966	0.442485966	0.904286103	0.660690415	0.661586795	0.555634151	0.75809268	0.549230346	1.067578804	1.309021589
chr1	57985339	58026277	+	Sgol2a	merged: NM_001177867, NM_199007	5416	1.283618604	1.315087407	1.263664089	1.279438378	1.168264608	1.226145863	1.075532973	0.96253706	1.041464375	0.930953947	1.12350556	0.992777294	1.270217956	1.277552543	1.235752133	1.326058192	1.180999808	1.154778841	1.107043009	1.105259524	1.136312307	1.103730789	0.939523598	0.945810671	1.436803664	1.341187641
chr1	58029968	58106410	+	Aox1	NM_009676	4382	-1	-1	-1	-0.944791808	-1	-1	-0.692361607	-0.916498848	-1	-1	-1	-1	-0.665581131	-0.469725793	-0.31498188	-0.621471015	-0.905136559	-0.73189374	-0.675138716	-0.949605419	-0.788715864	-0.539693659	-0.828491319	-0.854640079	-0.753708159	-1
chr1	58113135	58200452	+	Aox3	NM_023617	4360	-0.927658906	-1	-0.698282075	-0.89534969	-1	-1	-1	-1	-0.892661808	-0.776504036	-0.87722793	-1	-0.592738558	-0.814197025	-0.937623946	-0.892943493	-1	-0.421423082	-0.7770086	-0.563641983	-0.508743661	-0.359525913	-0.827776939	-0.945702128	-1	-1
chr1	58210396	58268596	+	Aox4	NM_023631	4972	-0.052201384	-0.167950495	0.114692479	0.070121115	-0.495060746	-0.638351645	-0.719339221	-0.324515847	-1	-0.907958904	-0.890595287	-0.392877475	0.131584689	0.170611621	0.158623614	-0.122800043	-0.195256643	0.079451469	-0.799024394	-0.681022999	-0.86385974	-0.863472681	-0.845639458	-1	-0.806736134	-0.556706432
chr1	58278325	58379264	+	Aox2	NM_001008419	4776	-0.665902986	-0.644053135	-0.753708234	-1	-0.300581139	-0.628394329	-0.473131128	-0.503128663	-0.820473236	-0.904568363	-0.630396706	-1	-0.024925772	0.077979606	-0.293369241	-0.131945759	-0.806886402	-0.799244893	-0.413544079	-0.649408935	-1	-0.858691429	-0.522968622	-0.6092543	-0.420123644	-1
chr1	58393135	58406548	+	Bzw1	NM_025824	2833	1.473305013	1.445148677	1.559801516	1.666281325	2.262759694	2.277525436	2.300192017	2.228743677	2.488244907	2.536885411	2.545676425	2.516207675	1.902202349	1.834822955	1.930064167	1.975062752	1.633424713	1.793326876	2.087217443	2.146300067	2.105471241	2.096886904	2.557712754	2.465816463	2.591324435	2.591726272
chr1	58411987	58424088	-	Clk1	merged: NM_001042634, NR_027853, NR_027854	3088	2.078644434	2.077673452	1.928518473	1.914863855	1.22481709	1.186813328	1.262660727	0.960229507	1.31690598	1.27328671	1.574936272	1.543335088	1.172913149	1.248726273	1.15257551	1.238927819	1.315496272	0.835110837	1.397715473	1.256861514	1.364175673	1.332064908	1.637755996	1.737881365	1.559340268	1.655506667
chr1	58430992	58445486	-	Ppil3	merged: NM_027351, NM_001285827, NM_001285826, NM_027374	1965	0.05134707	-0.005612288	0.39990778	0.614947075	0.664612272	0.51931486	0.627072667	0.488320034	0.718702181	0.5663024	0.778717645	0.871081966	0.48654206	0.412935243	0.385675083	0.386738973	0.537575805	0.406868111	0.969954527	0.898713698	0.951821085	0.937124141	1.293279217	1.141156351	0.138744807	0.482431598
chr1	58447632	58462276	+	Nif3l1	NM_022988	2106	0.561811289	0.600634244	0.866383673	0.579198687	1.082874019	1.0287782	0.829177471	0.981535318	1.506279362	1.229397064	1.385847517	1.51129443	0.962554889	0.838722233	0.730461337	0.72969454	0.847174898	0.859128297	1.165572718	1.121666124	1.220497268	1.180224984	1.518489912	1.652812992	1.319082757	1.329955822
chr1	58462770	58505109	-	Orc2	merged: NM_008765, NM_001271526, NM_001025378	3561	1.271760904	1.159101235	1.583417192	1.649539055	1.665550866	1.688596657	1.658056614	1.583991323	1.492744893	1.604005435	1.369587868	1.460070743	1.781415885	1.695507175	1.792488911	1.753410347	1.718216238	1.780520574	1.327219533	1.312914206	1.308643491	1.362693053	1.507711999	1.497706883	1.755235356	1.792044406
chr1	58522805	58586333	-	Fam126b	merged: NM_172513, NM_001310599, NM_001310598	8915	1.346061328	1.252512129	1.467226749	1.515014222	1.034563307	1.019718657	1.073836235	1.040552895	0.859572439	0.989314466	0.702867009	0.713313164	1.719143354	1.597134207	1.629380444	1.66712734	1.474632421	1.547219799	0.57447632	0.442015948	0.518934329	0.55157509	0.554742369	0.566115405	1.312021212	1.346668471
chr1	58586396	58595964	+	Ndufb3	NM_025597	750	0.758689023	0.720491393	1.246594397	1.152216546	0.972715526	0.895080325	0.974688704	0.692901839	1.579736575	1.589195364	1.665117974	1.717187024	0.872958519	0.783541366	0.739358854	0.823121161	1.132862391	1.122541566	1.567028697	1.555961103	1.595448652	1.547041636	2.077361749	2.02882634	1.493647844	1.445470931
chr1	58652640	58655831	+	Gm20257	NR_045007	936	-1	-1	-0.749869282	-0.64412043	-1	-1	-1	-1	-1	-1	-1	-1	-1	-0.790011567	-1	-1	-0.803700302	-0.823979772	-0.510898188	-1	-0.529338217	-0.307648469	-1	-0.649614011	-1	-1
chr1	58658120	58695989	-	Als2cr12	NM_175370	1575	-0.396807617	-0.314269731	0.066150116	-0.257610247	-1	-1	-1	-0.661615344	-1	-1	-1	-1	-0.373978528	-0.295456645	-0.129979366	-0.127912109	-0.072052017	-0.401212698	-1	-1	-1	-1	-0.62943019	-1	-0.767572992	-1
chr1	58711490	58759209	+	Cflar	merged: NM_001289704, NM_001293804, NM_207653, NM_009805, NM_001293805	8352	0.41382907	0.496946677	0.572319914	0.601780687	0.106488447	0.201198294	-0.040419274	0.136081422	-0.374682441	-0.359246734	-0.184239224	-0.23381731	0.725670384	0.629048367	0.657309608	0.617754447	0.734659785	0.698049218	0.086715773	-0.387365937	-0.096173436	-0.172797805	-0.02759488	-0.473173737	0.378211198	0.258935004
chr1	58795373	58847503	+	Casp8	merged: NM_009812, NM_001277926, NM_001080126	2893	0.611519702	0.613681302	1.391464395	1.309769368	-0.416377278	-0.181527133	-0.38486264	-0.58410208	-1	-1	-1	-0.918885794	0.684090049	0.5261961	0.569137839	0.439996443	1.359416444	1.036172887	-0.297107343	-0.181051958	-0.31907582	-0.379423587	-0.494783251	-0.074365247	-0.36904383	-0.178326529
chr1	58900449	58973482	-	Trak2	NM_172406	6240	0.166644826	0.0767088	0.159403375	0.205216297	1.022126592	1.026786163	1.059310359	0.916886844	0.596546028	0.718134995	0.374983567	0.327949011	0.829406235	0.940401385	0.915772786	1.047991719	0.310858194	0.628691446	0.903548012	0.894888383	0.90973245	0.882798176	-0.13720045	0.107812789	1.085829047	1.008477333
chr1	58973570	58995121	+	Stradb	NM_172656	2317	2.064048415	2.051276451	2.047422076	1.987604436	1.411803595	1.333916326	1.530445832	1.515026899	0.563634878	0.936293921	0.364202421	0.289165579	1.95910642	1.980444063	1.862759128	1.961374602	2.104976047	2.197421351	0.682532912	0.736554389	0.810225605	0.710408164	0.575577065	0.926608154	1.822302072	1.882117147
chr1	59050505	59094900	-	Als2cr11	NM_175200	2131	-0.675204573	-0.556209098	-0.02775372	-0.164080504	-0.376145741	-0.394463538	-0.505933187	-0.348001627	-1	-1	-0.300117152	-0.893203261	-0.152309492	-0.218077385	-0.452463689	-0.172662173	-0.299646856	-0.305295303	-0.54811628	-0.598938941	-0.446478442	-0.730054507	-1	0.342045379	-0.474444247	-0.78589643
chr1	59100592	59120096	-	Tmem237	merged: NM_001033449, NM_001037812	1972	0.928153861	0.969623918	1.058049865	0.902650903	-0.622377699	-0.121865975	-0.25332663	-0.243304479	0.248889233	-0.003145633	0.086212682	0.008108012	0.407728921	0.268567557	0.222935141	0.226953438	0.715937101	0.554722823	0.074827301	0.024040595	0.0841906	0.175226293	0.191085588	0.453069638	-0.304787415	-0.565197987
chr1	59120934	59163389	-	Mpp4	merged: NM_145143, NM_001164682	3087	-0.222442218	-0.352872827	-0.160927404	-0.265546425	0.492724637	0.319829931	0.607474681	0.466678922	0.503625882	0.510108203	0.450615083	0.59008561	0.120020032	0.259012779	0.025238973	0.182236026	-0.064304641	-0.051610798	0.04570239	-0.127135266	0.199333343	-0.105577513	-0.426014458	-0.216196543	0.584038167	0.774539651
chr1	59162755	59237231	-	Als2	merged: NM_001159948, NM_028717, NM_146109	7024	0.371089632	0.34958289	0.332380054	0.453316421	1.623454821	1.598314319	1.649912399	1.540802848	1.435228428	1.499435327	1.225828805	1.290279019	1.151992533	1.228814556	1.113453533	1.192842073	0.56030579	0.604496603	0.871868997	0.794699222	0.865993921	0.873531727	0.454720554	0.417152234	1.281137225	1.397263773
chr1	59256906	59352369	+	Cdk15	NM_001033373	1477	0.86626816	0.705666423	0.812341604	0.678076525	-0.327874554	-0.062692065	-0.147788005	-0.008536216	-0.575884437	-1	-0.533313413	-1	0.207914519	0.263329874	0.341887547	0.176915378	0.855012721	0.893626079	-1	-1	-1	-1	-0.764888209	-1	0.216740599	-0.156405349
chr1	59482146	59486955	+	Fzd7	NM_008057	4809	-0.149964054	-0.051564085	-0.465294484	-0.508663428	1.110098589	1.149444596	1.164646651	1.195060547	-0.39250205	-0.529806278	-0.723863254	-1	1.147686605	1.337581172	1.150178502	1.339535529	-0.462568918	-0.560532128	0.302402346	0.51043494	0.608393017	0.691265236	-0.633806335	-0.828867048	0.320867652	0.08971283
chr1	59516263	59634509	+	Gm973	NM_001013771	3595	0.18121979	0.257137125	0.441926124	0.379613389	-0.393562363	-0.721548283	-0.037824421	-0.127253864	-0.356506709	-0.703454626	-0.659822971	-0.825138056	0.252137016	0.270571274	0.338305814	0.182969027	-0.058652234	0.067055553	-0.039122433	-0.17399099	0.161175708	0.130865321	-0.403256463	0.22186095	-0.325974144	-0.375657724
chr1	59639433	59670834	-	Sumo1	NM_009460	1215	2.126003237	2.069357703	2.366928152	2.348466582	1.931731289	1.992196329	1.999593048	1.850647529	2.524314312	2.597825867	2.689593816	2.658621046	2.021576294	1.909134868	1.973080765	1.900455131	2.274740695	2.130713749	1.747934618	1.673773373	1.766459147	1.713671792	2.617847584	2.662925822	2.571447146	2.528782508
chr1	59685005	59711510	+	Nop58	NM_018868	1976	1.527542991	1.632527465	1.655133839	1.645710208	1.917663508	1.937064208	1.902372709	1.866762514	2.259290655	2.216439955	2.401154891	2.358408522	1.653784795	1.580847801	1.677359366	1.736585536	0.982318997	1.019888382	1.981816679	1.928360074	1.966610631	1.957268352	2.220150198	2.325305627	2.271768277	2.26907648
chr1	59691957	59692010	+	Snord70	NR_028554	53	-1	-1	-1	-1	1.017532664	1.485420555	1.671802582	1.200710868	0.846307206	1.19317634	1.13154701	0.250755366	0.424418061	1.157602704	0.13690758	0.845037743	-1	-1	1.663732149	1.124651952	1.239781966	1.354578193	1.258087422	1.188591211	0.061311284	-1
chr1	59704807	59704870	+	Snord11	NR_028521	63	-1	-1	-1	-1	0.943254273	0.891664029	1.255806071	0.951691793	-1	-1	-1	0.587932394	0.445460857	0.751479866	0.735961633	0.664094433	0.422757267	-1	1.337911742	1.111833564	1.340289293	1.070444764	-1	0.00931131	-1	0.644512968
chr1	59764278	59878081	+	Bmpr2	NM_007561	11087	0.588169148	0.659357177	0.890773906	0.893227187	0.774793213	0.733843256	0.88054974	0.845358188	0.17457834	0.29762396	0.127034958	0.26008249	1.113827096	1.119339122	0.996044747	1.135866158	0.865203581	0.792447903	0.622253636	0.666248479	0.72502372	0.679403834	0.143615279	-0.035152704	0.918515137	0.840992811
chr1	59913005	59985348	+	Fam117b	NM_001037725	5534	1.078484083	1.050041359	1.294629017	1.216946818	1.239504485	1.177400872	1.280456722	1.314497434	0.369607616	0.449442312	0.373839053	0.302222152	1.66896593	1.784805981	1.735765121	1.808812483	1.156747792	1.14548459	0.81036633	0.746270263	0.815159083	0.760310138	0.550355894	0.300842432	1.269783099	1.156293723
chr1	59989067	60043122	-	Ica1l	merged: NM_001316694, NM_027407, NM_001316695	4289	0.406625953	0.45855819	0.461781853	0.351537787	0.42819885	0.533310085	0.513089885	0.594800202	0.411563855	0.379978376	0.26565662	0.21049301	0.465418788	0.502448954	0.541042183	0.310027082	0.440324683	0.495814277	-0.355479585	-0.454182866	0.007585445	-0.197043393	-0.604801637	-0.741771929	0.789279914	0.819944133
chr1	60076867	60098500	-	Wdr12	merged: NM_001199060, NM_001199061, NM_021312	3376	0.487529799	0.614761972	0.746148051	0.61401364	1.029532634	1.076227557	1.148599475	1.030254418	1.674525518	1.606879394	1.721573872	1.7845458	0.759698952	0.802113856	0.711520931	0.824171257	0.290853768	0.285323231	1.043310389	1.115671506	1.05295935	1.037378135	1.539961669	1.556452434	1.324624488	1.442356739
chr1	60098246	60153953	+	Carf	merged: NM_139150, NM_001285463, NM_001285473, NR_104344	5789	-0.774035369	-0.223642262	-0.133173409	-0.501030323	-0.056072979	0.113904132	-0.03660253	0.098778837	0.132402471	0.19867507	0.187355002	0.268310469	0.064223433	-0.008930812	-0.044480029	0.034439892	-0.095716543	-0.131739966	0.263692024	0.201437403	0.159535882	0.239019409	0.314096657	0.256512847	0.42189608	0.488403493
chr1	60180598	60334705	+	Nbeal1	NM_173444	12108	0.268497665	0.318975812	0.317594792	0.284426681	0.31697604	0.429466714	0.259076396	0.433972214	-0.127169887	-0.007832827	0.402999806	0.375515271	0.859989394	0.752904452	0.722466	0.773428184	0.374859974	0.356990431	0.785959497	0.779764001	0.738353662	0.720763723	0.019691937	0.253544483	0.456662058	0.267056386
chr1	60343299	60388060	+	Cyp20a1	merged: NM_030013, NM_001313721	2246	0.598821439	0.360501439	0.791379988	0.714149146	1.09088087	1.056592921	0.931741717	0.900835206	0.90707098	0.772816936	1.054048232	0.923198032	0.867543467	0.929842992	0.894069567	0.932757431	1.106168039	0.857449846	0.912572359	0.969320318	1.062622959	1.003298565	0.481279497	0.889437199	1.182208754	1.071831721
chr1	60409618	60481163	+	Abi2	merged: NM_001198571, NM_001198570, NM_198127	5974	-0.346264438	-0.436003304	-0.13040145	-0.047958705	0.446975105	0.354724794	0.360293367	0.39972104	-0.448812299	-0.324869809	0.069280193	0.12970205	0.573668257	0.579997909	0.461731575	0.47571676	0.200374163	0.211352902	0.313662603	0.265248731	0.266369453	0.386765898	0.239037351	0.56085791	0.287346651	0.075925682
chr1	60483184	60566765	-	Raph1	NM_001045513	9117	0.319991488	0.321234725	0.385026304	0.217654324	0.169901862	0.085023747	0.257452921	0.319507819	-0.102078942	0.024938806	-0.028788015	-0.046607736	0.45373127	0.528643142	0.385015644	0.496813582	0.519713593	0.310598558	0.769120718	0.822205745	0.753716744	0.728987835	0.441698313	0.292194099	-0.108690691	-0.065706073
chr1	60746387	60773359	+	Cd28	NM_007642	4317	-1	-1	-1	-1	-1	-1	-1	-0.844549862	-1	-1	-0.604711279	-0.772607697	-0.936677164	-0.94507693	-1	-0.925102594	-1	-1	-0.276350299	-0.347082425	-0.536384377	-0.504846721	0.277413463	-0.896535747	-0.750886996	-1
chr1	60909024	60915832	+	Ctla4	merged: NM_001281976, NM_009843	1933	0.218404432	-0.187788557	0.096983755	-0.017535448	-1	-0.573266337	-0.476714139	-0.410777222	-0.452269739	-1	-1	-1	-0.191532157	-0.0616125	-0.348356676	-0.203809052	0.238690829	-0.334430374	-1	-1	-1	-1	-1	-1	-0.015463469	-0.345593881
chr1	60977913	61000321	+	Icos	NM_017480	3255	-0.905606553	-1	-0.953904176	-1	-1	-1	-1	-1	-1	-1	-1	-0.962072787	-1	-1	-1	-1	-1	-1	-1	-1	-1	-1	-1	-0.867491817	-1	-1
chr1	61378431	61395904	+	9530026F06Rik	NR_040483	892	-1	-1	-1	-0.778345397	-0.596576441	-1	-1	-1	-0.625167859	-1	-1	-1	-1	-1	-1	-0.718754547	-0.398138301	-1	-1	-1	-1	-1	-1	-1	-1	-1
chr1	61638823	62642284	+	Pard3b	NM_001081050	8392	-0.592823391	-0.551858508	-0.637710941	-0.671108643	-0.580351472	-0.314276009	-0.195059267	-0.43690842	-0.679332072	-0.826955721	-0.873068006	-1	-0.161484778	-0.207527882	-0.189993883	-0.267162505	-0.608018766	-0.777574776	-0.801048512	-1	-0.955043062	-1	-1	-0.943711778	-0.505107437	-0.934865851
chr1	62703316	62818692	+	Nrp2	merged: NM_001077406, NM_001077407, NM_010939, NM_001077405, NM_001077404, NM_001077403	8122	-0.857239725	-0.86224114	-0.732206696	-0.86465269	-1	-0.421997612	-0.362870457	-0.400795155	-1	-1	-1	-0.940705295	-0.647527179	-0.714104826	-0.549124852	-0.443561504	-0.855385335	-0.930783814	-0.707606394	-0.658590283	-0.873520689	-0.720216503	-0.426745374	-0.784250762	-1	-1
chr1	62790917	62794732	-	4930487H11Rik	NR_040601	895	-1	-1	-1	-1	-1	-1	-1	-1	-1	-1	-1	-0.778903298	-1	-1	-1	-1	-1	-0.689243629	-1	-1	-1	-1	-0.472246601	-0.310456168	-1	-1
chr1	63047800	63114267	-	Ino80d	merged: NM_001114609, NM_001081436	13529	0.73898391	0.831819884	0.79329586	0.734813421	1.20347106	1.207784078	1.224224281	1.209565817	0.804503019	0.643326716	0.612872496	0.792040591	1.136054525	1.252652438	1.093230709	1.166180046	0.887753569	0.816129187	1.286782881	0.937924955	1.003698519	1.01148334	0.385464187	0.07560033	0.904075117	0.964186916
chr1	63114470	63158295	+	Ino80dos	merged: NR_045915, NR_045914	1802	0.213484561	0.07685598	0.301314506	0.199578947	0.707939215	0.625683138	0.739459464	0.544369264	0.822586829	0.894921069	0.968894732	1.006691995	0.365247228	0.444133449	0.520332252	0.367735722	0.045008573	-0.03120483	1.120488849	1.019209173	1.048156577	0.978986158	1.192713498	1.193100091	0.618241791	0.711701881
chr1	63143591	63176822	-	Ndufs1	merged: NM_001160039, NM_001160040, NM_145518, NM_001160038	2927	0.731723656	0.660848084	0.739725918	0.725546592	0.999836864	0.94546041	1.094961459	0.961196974	1.343354684	1.408295563	1.56172387	1.601876597	0.772514816	0.793371654	0.808001864	0.782088659	0.609104946	0.573303216	1.642618074	1.603034574	1.544422305	1.52071613	1.764433287	1.722055676	1.181854027	1.290367832
chr1	63176830	63180486	+	Eef1b2	NM_018796	1933	1.204199866	1.179486068	1.116997432	1.187614234	1.382607677	1.402331607	1.393569027	1.457801102	1.903460095	1.846342772	1.912668141	2.121060938	1.476155152	1.432827939	1.438504286	1.41697594	1.475288322	1.457934028	2.269446342	2.272306074	2.26650681	2.270938106	2.286991775	2.3093198	1.466571432	1.533646653
chr1	63179022	63179135	+	Snora41	NR_028558	113	-1	-1	0.143081482	-1	0.78857356	0.938380716	0.784987229	0.874994358	0.853197947	0.678889234	1.007929929	1.366096814	0.113735157	0.427340898	-0.157427905	0.0713698	-1	0.244481074	1.31834939	0.831215848	1.308551268	1.089547902	1.451298851	1.244795935	0.316591167	0.785924175
chr1	63182570	63214281	-	Gpr1	NM_146250	1798	1.71660605	1.618006508	2.153656137	2.236421457	0.248420307	0.103105136	0.043266198	0.375358464	-1	-0.637220697	-0.240083571	-0.876012925	1.303066555	1.186431874	1.24620814	1.164550114	2.16704489	1.95617832	0.300697255	-0.013405961	0.308434329	0.029546102	0.180769519	-0.531997987	0.474639345	0.66923215
chr1	63200357	63314575	+	Zdbf2	merged: NM_001285937, NM_001285936, NM_028673, NM_001267872	13128	-0.92790262	-0.909763282	-0.893591628	-0.911426346	-0.245383564	-0.376827924	-0.320182643	-0.329788115	-0.746783272	-0.928556002	-0.955263848	-0.508039068	-0.238469564	-0.113851194	-0.368258174	-0.411381159	-0.792865325	-1	0.508877098	0.511882449	0.361000483	0.3516935	-0.934928502	-0.156700744	-0.575807657	-0.602094728
chr1	63445890	63596101	+	Adam23	NM_011780	6255	-1	-1	-0.688483784	-0.960600007	-1	-0.819155471	-1	-1	-1	-1	-1	-1	-0.514505272	-0.8625935	-0.531966187	-0.421023427	-0.820141315	-0.886346138	0.349488028	0.397286324	0.680976974	0.627373989	-0.280617071	-0.135936753	-0.897113821	-1
chr1	63622850	63686927	-	Dytn	NM_001081658	2427	-1	-1	-0.885936829	-0.904918732	-1	-1	-1	-1	-1	-1	-1	-1	-0.674310173	-1	-1	-1	-0.913503159	-1	-1	-1	-1	-1	-0.727153094	-0.830180283	-1	-1
chr1	63698826	63730318	-	Mdh1b	NM_029696	1711	-1	-1	-1	-1	-1	-1	-1	-1	-1	-1	-1	-1	-1	-1	-1	-1	-0.455823619	-1	-1	-0.645806669	-1	-1	-0.790456172	-1	-1	-1
chr1	63730624	63753385	+	Fastkd2	NM_172422	3205	1.032965098	1.032991274	1.054892529	1.065501503	0.873624336	0.839115842	0.849749188	0.621889574	0.962737288	0.94436199	1.312211878	1.380255677	0.916496313	0.824341173	0.743661139	0.793090689	1.065651494	1.093036489	0.941611819	1.061540165	0.965598772	0.929169078	1.550497058	1.463162994	0.659852189	0.853275542
chr1	63754908	63769267	-	4933402D24Rik	NM_001256158	1756	-1	-1	-1	-1	-0.592406786	-0.716717213	-1	-1	-1	-1	-1	-0.628328106	-1	-0.501106489	-1	-0.834836114	-1	-1	-1	-0.501793264	-0.591136725	-0.509787121	-0.655915832	-1	-1	-1
chr1	63964726	63968999	+	Gm13749	NR_027824	1432	-1	-1	-1	-1	-1	-1	-1	-1	-1	-1	-1	-1	-1	-1	-1	-1	-1	-1	-1	-1	-0.448961784	-1	-1	-1	-1	-1
chr1	63980972	63984483	-	Mir1958	NR_035484	35	-1	-1	-1	-1	-1	-1	-1	-1	-1	-1	-1	-1	-1	-1	-1	-1	-1	-1	-1	-1	-1	0.435163756	-1	-1	-1	-1
chr1	64035670	64121389	-	Klf7	NM_033563	1336	1.592936331	1.662724134	1.399975397	1.315667196	0.51459937	0.421462468	0.44784258	0.499614104	-0.426546112	0.214160717	0.025122712	-0.246486809	1.326863598	1.323758937	1.329824258	1.248152963	1.381679269	1.205902778	0.424060354	0.571944583	0.206065787	0.079096653	0.45932856	0.221318782	0.748720132	0.890627386
chr1	64042437	64042501	-	Mir6899	NR_105864	64	1.782493085	1.9312984	1.67024287	1.658758073	0.349257867	0.884913062	-1	1.243487336	-1	0.007304991	0.083794565	0.01210258	1.854735173	1.748374476	1.800939968	1.672796552	1.814832034	1.733886699	0.792072097	1.105047422	0.860371774	0.643901935	0.244974056	0.003146096	1.089632567	1.306556882
chr1	64532803	64604548	+	Creb1	merged: NM_001037726, NM_009952, NM_133828	8421	-0.672416109	-0.50029195	-0.321881296	-0.196481192	0.648202768	0.60968222	0.615152527	0.512553752	0.198849265	0.34879178	0.216881514	0.27201766	0.233870817	0.236557626	0.198495667	0.190945504	-0.09762509	-0.264094133	0.611086152	0.597772345	0.495881378	0.45454676	0.26748396	0.20122897	0.464333262	0.57523168
chr1	64606479	64617168	-	Mettl21a	NM_025964	2666	-0.797830781	-1	-0.895024128	-0.631371171	-0.08750938	0.117879408	-0.023635205	0.131752645	0.845154852	1.01711266	0.237937785	0.625569784	-0.243945489	-0.261612505	-0.599365743	-0.346304467	-1	-1	0.20408008	0.490387343	0.38024677	0.321766667	0.207448182	0.667640323	0.577435037	0.303197657
chr1	64679868	64690659	-	2810408I11Rik	NR_038009	713	2.230184697	2.261808217	2.235827948	2.079121443	1.13079134	1.255231118	0.808503234	0.93292178	1.079755111	1.24221805	0.723798476	0.634251594	2.07047813	1.880401992	1.993500581	1.900229666	2.295007762	2.302313105	0.623613269	0.680180944	0.649777853	0.53765003	1.175536171	1.183197843	2.167500724	2.109737207
chr1	64691344	64725642	+	Ccnyl1	NM_001097644	2925	0.955642159	1.016502757	0.400959291	0.386569113	1.263979478	1.257771136	1.195761559	1.136501016	0.344500565	0.448484714	-0.055931717	-0.03024139	0.957960885	1.06110046	0.998987789	1.039331585	0.353682261	0.238347067	0.959160438	0.891336731	0.938210981	0.930127017	0.415454314	0.29359024	0.918747844	0.800768719
chr1	64730557	64737750	-	Fzd5	merged: NM_001042659, NM_022721	6914	-0.952999495	-1	-1	-0.964204983	0.667007094	0.728910868	0.754734083	0.68147688	-0.188355537	-0.018960196	-0.410693787	-0.545553235	0.844792254	1.021346988	0.910377329	1.035798098	-0.681299344	-0.852035306	1.230414845	1.07234556	1.293416887	1.291026353	0.248631516	0.327148702	0.157814332	0.299992913
chr1	64789120	64956824	-	Plekhm3	NM_001039493	8562	0.451380683	0.521435976	0.342167262	0.281198993	1.146608316	1.137412401	1.104044063	1.015071633	0.904394538	1.010187667	0.780378838	0.962312252	0.389278797	0.582614404	0.500703199	0.569494092	-0.002905917	0.120021756	0.991441477	0.630290694	0.756804576	0.731395323	0.642230541	0.626348921	1.019675373	1.101095576
chr1	65013077	65032759	-	Akr1cl	merged: NM_027582, NM_001310617	1372	0.642566769	0.790764014	0.720473605	0.601681556	0.277051518	-0.034247262	0.589457236	0.269613637	0.501598682	0.191537101	-0.208241032	-0.350270226	0.990369288	0.963723773	1.107629922	1.002149592	0.926486032	0.852685784	-0.020904336	-0.072300287	0.176359504	0.177700561	0.291365188	0.906144845	0.623562061	0.613666658
chr1	65048556	65051163	-	Cryge	NM_007777	642	-1	-1	-0.670506889	-0.545082886	-0.279303653	-1	-1	-0.272380442	0.456514903	0.078067755	0.365243925	0.541278491	-1	-0.837659477	-1	-1	-0.574095069	-1	0.119021535	0.59803471	0.706700844	0.669987837	1.457744402	1.468406234	-1	-0.506529369
chr1	65061837	65063440	-	Crygd	NM_007776	635	-1	-1	-1	-0.41949588	-1	-1	-1	-1	-1	-1	-1	-1	-1	-1	-1	-1	-1	-1	0.686740088	0.554022718	0.757499014	0.856495183	1.397870466	1.85991952	-1	-0.019831821
chr1	65071524	65073532	-	Crygc	merged: NM_007775, NM_001082573	629	-1	-1	-1	-1	-1	-1	-1	-1	-1	-1	-1	-1	-1	-0.715515891	-1	-1	-1	-1	0.411756819	0.440467905	0.572616835	0.458470717	1.490922064	1.698530198	-1	-1
chr1	65080221	65082290	-	Crygb	NM_144761	633	-0.789359613	-1	-0.481061893	-1	-1	-1	-1	-1	-1	-1	-1	-1	-1	-0.71683679	-0.377627467	-0.641369928	-1	-1	-1	-0.568075538	-0.409843331	-1	-1	-0.717309143	-1	-1
chr1	65100388	65103363	-	Cryga	NM_007774	615	-1	-0.460314683	-0.556271346	-0.706448019	-1	-1	-1	-1	-1	-1	-1	-0.532838032	-0.11854688	-0.710790464	-0.496214747	-0.30419716	-0.562340034	0.143958547	-0.134113386	-0.096183984	0.158188338	0.369172782	0.775662331	0.93436523	-1	-1
chr1	65105284	65123214	-	D630023F18Rik	merged: NM_001285882, NM_001285881, NM_175293	2667	0.026527667	0.289423152	0.64796398	0.545017708	-0.087652324	-0.151385666	0.013421309	-0.315917474	-0.40018847	-0.145013064	-0.300540965	-0.147169746	0.611633446	0.501990144	0.57823497	0.52633388	0.559874186	0.660153264	0.116191217	-0.176499084	-0.003366279	-0.017365562	0.669782309	0.440303776	-0.236074921	-0.015227318
chr1	65158615	65186479	-	Idh1	merged: NM_001111320, NM_010497	2438	1.160143812	1.207951718	1.267257802	1.364982538	0.19232358	0.192478839	0.329955198	0.210624657	0.912369244	0.214991426	1.851429803	1.812366648	1.066803582	0.877129461	0.879980365	0.881704582	1.234179252	1.20893578	1.724470956	1.749088915	1.798444154	1.786179338	2.331380226	2.436416119	-0.144324319	0.543758302
chr1	65186684	65278696	+	Pikfyve	merged: NM_011086, NM_001310624	11423	0.418567316	0.490308796	0.517301734	0.564339018	0.83010242	0.809526527	0.753950325	0.855341696	0.495344921	0.63215942	0.590034504	0.532461388	0.920392082	0.935556492	0.852195052	0.948305927	0.53341133	0.627788375	0.562496903	0.613045811	0.646872353	0.672688516	0.597108006	0.617119716	0.68987193	0.671034233
chr1	65311256	65389244	+	Pth2r	NM_139270	2414	-1	-0.711765356	-0.447721502	-0.16080028	-0.356939554	-0.361925173	-1	-1	-1	-1	-1	-1	-0.345924805	-0.590567695	-0.490570182	-0.629598009	-0.492722082	-0.627747695	-0.582358336	-0.839624731	-0.394348793	-0.859992541	-0.841781969	-1	-1	-0.57064893
chr1	65926521	65928304	+	Crygf	NM_027010	622	-1	-1	-1	-1	-1	-1	-1	-1	-1	-1	-1	-1	-1	-1	-1	-1	-1	-1	-1	-1	-1	-1	-1	-0.542564469	-1	-1
chr1	66175328	66442583	+	Map2	merged: NM_008632, NM_001039934, NM_001310634	10022	-0.124638892	-0.103355557	0.146745838	0.175734395	-0.228558832	-0.23392249	-0.149738383	-0.249134283	-0.653693108	-0.951902674	-0.845763869	-0.939984185	0.444724899	0.379078853	0.463696859	0.481575648	0.112433482	0.139525631	-0.857219047	-0.915356464	-0.864770258	-0.809731796	-0.916592361	-0.975539846	-0.281776664	-0.272808366
chr1	66468446	66699148	+	Unc80	NM_175510	13533	-0.335319787	-0.243775337	-0.058996086	0.058672834	-0.696883421	-0.68313014	-0.522533817	-0.588578371	-0.720490722	-0.930531979	-0.977725482	-0.990570554	-0.128749632	-0.185351564	-0.216410804	-0.173664904	0.136311703	0.059686275	-0.697036249	-0.807499665	-0.896014921	-0.873127467	-0.748602145	-0.665853106	-0.802279829	-0.809146174
chr1	66700830	66719805	+	Rpe	merged: NM_001310644, NM_001310643, NM_001310642, NM_025683	2724	1.721177265	1.683627572	1.849228019	1.957631054	1.190299729	1.194154304	1.154601995	1.174199711	1.138068613	1.211640411	1.226163522	1.084173757	1.581769534	1.449341679	1.552955614	1.536606196	1.783577925	1.828645738	1.194193622	1.180764169	1.3471855	1.31874459	1.648771638	1.752560035	1.471064334	1.424796179
chr1	66719242	66817595	-	Kansl1l	merged: NM_001122738, NM_177645	4760	0.157286769	0.127755205	0.5344384	0.689482068	0.524215744	0.416856789	0.440388234	0.391190546	-0.212090878	-0.1159067	-0.071547338	-0.043346003	0.765676864	0.771404603	0.663983183	0.829783842	0.386902869	0.400964098	0.52868785	0.430370029	0.644159123	0.610039832	0.290050164	0.436940877	0.307930226	0.199592556
chr1	66830838	66863309	-	Acadl	NM_007381	1948	0.231058759	0.239091627	-0.101111696	0.089282635	0.573718635	0.554228061	0.44188963	0.720186199	1.609948694	1.231236531	1.941182004	1.916552577	0.083925036	0.047572888	0.128560782	0.272483364	0.395992115	-0.061274528	1.87533691	1.829088634	1.822757124	1.82755439	2.318286426	1.782540965	-0.10419763	0.031769815
chr1	66924295	66945056	-	Myl1	merged: NM_021285, NM_001113387	1110	-1	-1	-1	-1	-1	-0.407757837	-1	-1	-1	-1	-1	-1	-0.884307351	-0.81692934	-0.654948673	-0.678185506	-1	-1	-1	-1	-1	-1	-1	-1	-0.345352582	-1
chr1	67000516	67038872	-	Lancl1	merged: NM_001190985, NM_001190984, NM_021295	4461	0.801172249	0.841806511	1.211153061	1.193472425	0.53248338	0.626141609	0.60728474	0.49408556	0.510229062	0.543329945	0.340726352	0.361228784	1.049088354	0.957871563	0.970276195	0.901387291	1.09306283	1.174578913	0.687167419	0.749989448	0.799078066	0.833196114	0.893750533	0.952503711	0.629463962	0.666089543
chr1	67123026	67231267	+	Cps1	NM_001080809	5562	0.24608478	0.214809658	0.306772604	0.172706442	-0.461356673	-0.665199811	-1	-0.663712212	-0.809818456	-1	-0.752447362	-1	0.208669614	0.065218914	0.113485794	0.08288711	0.31827537	0.244720323	-1	-1	-1	-0.876080867	-0.803470589	-1	-0.584468886	-0.29858276
chr1	68032186	69108059	-	Erbb4	NM_010154	12036	-0.681241538	-0.645995182	-0.649441889	-0.435924252	-0.719383922	-0.683254742	-1	-0.937657007	-1	-1	-1	-0.9591137	-0.672429552	-0.680282588	-0.651520417	-0.592994517	-0.46855494	-0.664355948	-1	-1	-0.938513935	-1	-0.929480032	-1	-1	-0.976167728
chr1	69531209	69685960	-	Ikzf2	NM_011770	9421	-0.332657602	-0.597120112	-0.305725065	-0.485474665	-0.19612382	-0.321277556	-0.360935857	-0.160122839	-0.947014664	-0.824390011	-1	-0.973442327	0.342490165	0.288686646	0.225233582	0.249820319	-0.194254907	-0.303455725	-0.457859374	-0.482915239	-0.477339838	-0.26091719	-0.535427053	-0.58461231	-0.283957043	-0.520298284
chr1	69826969	70725132	+	Spag16	merged: NM_029160, NM_001271533, NM_025728	4892	0.490873936	0.539339132	0.972709425	0.692009273	0.426439579	0.152542555	0.047484528	0.149303837	-0.505283307	-0.453554758	-0.800700241	-0.777824382	0.990764517	0.863518791	0.860823401	0.958368458	0.994523246	0.844141598	-1	-0.779560256	-1	-0.861561112	-1	-0.615407724	0.246357157	0.421570115
chr1	70725714	70885397	+	Vwc2l	merged: NM_177164, NM_001310658	4655	-0.439936848	-0.463144603	-0.153101508	-0.155060537	-0.799412168	-1	-0.705485174	-1	-1	-1	-1	-1	-0.664623605	-0.602015739	-0.519231343	-0.547780325	-0.193789559	-0.079062908	-1	-0.834669533	-1	-1	-1	-1	-1	-0.694440484
chr1	71027534	71102972	-	Bard1	NM_007525	5448	0.619244275	0.696296455	0.608593758	0.391989197	0.542295318	0.563255426	0.640415356	0.551627552	0.51223136	0.584090056	0.033606184	-0.019534942	0.727770226	0.727950015	0.53934204	0.462990834	0.460635965	0.128716986	0.87982963	0.790733185	0.867730509	0.819961244	0.632168507	0.184175909	0.249886252	0.409515125
chr1	71243089	71414910	-	Abca12	NM_175210	8323	0.251712154	0.235775166	0.270641412	0.292859393	-0.876694808	-0.593002417	-0.811735968	-0.630900724	-0.841448259	-0.733739615	-0.931390963	-1	0.318594549	0.18862524	0.093711927	0.078568235	0.26518838	0.240824314	-1	-1	-0.913662226	-1	-0.947891715	-0.943274329	-0.896926751	-0.529033211
chr1	71557155	71579403	+	Atic	NM_026195	2611	0.8525823	1.017252322	0.775467304	0.690218035	1.414154099	1.451018429	1.283611759	1.42960598	0.881639858	0.716180292	1.555271732	1.523737325	1.078701073	1.212005907	1.109468167	1.231993996	0.781092382	0.690313052	1.742778503	1.827702738	1.77744801	1.785189844	1.059868414	1.078292886	0.975424505	0.924022038
chr1	71585472	71653234	-	Fn1	merged: NM_001276413, NM_010233, NM_001276412, NM_001276408, NM_001276411, NM_001276410, NM_001276409	8425	0.089995565	-0.004084194	0.035982391	0.151810405	0.570137792	0.508569956	0.307463141	0.705253116	-0.528881653	-0.252019125	-0.124409666	-0.129781538	0.30585601	0.356498542	0.460832814	0.209250742	0.312893395	0.355134658	1.793742705	1.817655258	2.116108941	2.113736012	1.175672353	1.427459363	-0.47087723	-0.137524422
chr1	71653334	71662843	+	Apol7d	NR_040308	1193	-1	-1	-0.792893705	-1	-0.668513266	-1	-1	-0.385659425	-1	-1	-1	-0.757715893	-0.524609184	-0.529987335	-0.671836569	-0.774406472	-0.553870673	-1	-0.369574592	-0.486828196	0.00887368	-0.145211115	0.273861061	-0.056136237	-1	-0.669949065
chr1	71888111	71891204	+	Gm8883	merged: NR_027659, NR_027658	1019	-1	-1	-0.867199636	-1	-1	-0.587496285	-1	-1	-1	-1	-1	-1	-1	-0.669130865	-1	-1	-1	-1	-1	-1	-0.721656603	-1	-1	-1	-1	-1
chr1	71958997	72005195	-	4933417E11Rik	NR_040454	1093	0.90007059	0.751865439	1.264210464	1.257403496	0.43539261	0.336279807	0.335667649	0.330376364	-1	-0.276102997	-0.20671119	-0.579943409	0.978811761	0.829669924	0.95586349	0.88552119	1.279629665	1.170910972	-1	-1	-1	-1	-0.53143813	-1	0.40614817	0.412409952
chr1	72159232	72212307	-	Mreg	NM_001005423	2493	0.273026978	0.233339366	0.514895009	0.427046854	1.153515242	1.100567836	1.393365876	1.364846997	0.83208124	0.800345919	0.875010663	1.046626385	0.789692965	0.8606394	0.922503111	0.878744463	0.65304688	0.646828451	1.70985836	1.512995394	1.645715456	1.647869231	1.356006728	1.320612693	1.031083573	0.931587239
chr1	72259172	72284314	-	Pecr	NM_023523	1185	2.535215674	2.504068082	2.581322093	2.618414379	1.181975982	1.154641429	1.12218125	1.23724791	1.294475728	1.237662619	0.939244633	0.846242333	1.875798092	1.761421097	1.783443042	1.696445992	2.59630386	2.612534039	0.91198418	0.891492869	0.985764591	0.835182114	0.791582674	1.560040516	1.886500769	1.844740663
chr1	72284372	72302995	+	Tmem169	NM_175564	2815	1.011836253	1.134921353	1.267757239	1.43615635	0.512544078	0.602293757	0.426028628	0.527250399	-1	0.073376669	-0.519415516	-1	1.143569336	1.097063391	1.08052647	1.079429032	1.344451181	1.434607756	-1	-1	-1	-1	-0.67147109	-1	0.790883588	0.864007583
chr1	72307420	72394953	+	Xrcc5	NM_009533	2556	0.760258946	0.682587899	1.181881513	1.191849997	0.705128517	0.811785406	0.718020965	0.711966493	0.143426479	0.195743663	0.031504178	0.084810048	0.915884996	0.812784319	0.929648072	0.798177673	0.969810153	0.804630066	1.414469359	1.481832553	1.543791768	1.527528563	1.429334892	1.928693233	0.513466777	0.506212982
chr1	72427111	72536564	-	04-Mar	NM_001045533	4187	0.221809544	0.320406703	-0.053810685	-0.15748655	-0.529006547	-0.388652578	-0.682215201	-0.341997566	-1	-0.734953566	-1	-1	-0.150628871	-0.107305842	0.131781141	-0.007447374	0.049981768	0.043549831	-1	-1	-0.842483664	-0.842046137	-1	-1	-0.563754157	-0.530787482
chr1	72583250	72636790	+	Smarcal1	NM_018817	6715	1.409766965	1.408972304	1.068368	1.092964587	0.37264942	0.301126254	0.389880012	0.440305219	0.123466022	0.127430771	0.16990852	0.217023228	0.831268764	0.887022093	0.749401307	0.756990177	0.951026004	0.775640714	0.651876167	0.715876187	0.843211127	0.782650725	0.687685215	0.827607186	0.381560602	0.350926349
chr1	72642979	72700564	-	Ankar	NM_176980	4573	-0.930773859	-1	-0.966695386	-0.782656455	-0.509833292	-0.280759305	-0.305353456	-0.653872259	-0.68418192	-0.533880098	-0.619487554	-1	-0.094810591	-0.359273141	-0.606848917	-0.446550466	-0.61914459	-0.531135578	-1	-1	-0.853780782	-0.795220806	-1	-0.901720323	-0.512582189	-0.491198431
chr1	72711259	72713813	+	Rpl37a	NM_009084	588	1.104934504	1.142780714	1.053834934	1.305418793	2.474890505	2.504985295	2.374147046	2.333956509	2.804634926	2.834273996	2.723590334	2.794791519	1.660819389	1.60299225	1.768913975	1.66645588	1.341070362	1.257172719	2.623486207	2.616231779	2.661795036	2.66850155	2.683915697	2.653219651	2.639333823	2.621029115
chr1	72824479	72852471	+	Igfbp2	merged: NM_008342, NM_001310659	1415	-1	-1	-0.819537616	-1	1.022369218	1.136249497	0.716575614	1.119408028	0.430036723	0.489413204	-0.395780845	0.00116002	0.516496508	0.678348018	0.456408299	0.566910012	-0.860749834	-0.634078103	0.18960191	0.230529567	0.585646319	0.480065052	-0.488186366	-0.171019489	0.730636464	0.452548257
chr1	72858064	72874865	-	Igfbp5	NM_010518	5854	-0.7588386	-0.386434353	-0.80677423	-0.654110223	-0.542539601	-0.623474036	-0.594652749	-0.709490227	-1	-1	-1	-1	-0.081300855	-0.08578552	-0.30881437	-0.232243093	-0.332102623	-0.627381811	-0.875105378	-0.92657487	-0.78903988	-0.646864351	-1	-1	-0.669074205	-0.422105357
chr1	73015074	73015899	-	Tnp1	NM_009407	426	-1	-1	-1	-1	-0.129905275	-0.066313893	-1	-1	-1	-1	-1	-1	-0.586579028	-0.189462177	-0.240910854	-0.172488657	-1	-1	-1	-1	-1	-1	-1	-1	-1	-1
chr1	73016035	73025508	+	1700027A15Rik	merged: NR_038001, NR_038002	571	-1	-1	-1	-1	-1	-0.416911091	-1	-1	-0.277219766	-1	-1	-1	0.044836739	-0.063278233	0.369360214	0.29002208	-0.121643251	-0.461220508	-1	-1	-1	-1	-0.543914915	-1	-0.00943771	-0.659745564
chr1	73391384	73407569	-	Pinc	NR_003202	1560	-1	-1	-1	-1	-1	-1	-1	-1	-1	-1	-1	-1	-0.843332834	-1	-1	-1	-1	-1	-1	-1	-1	-1	-1	-1	-1	-1
chr1	73398967	73430779	+	D530049I02Rik	NR_040605	551	-1	-1	-0.779500225	-1	-1	-1	-1	-1	-1	-1	-1	-1	-1	-1	-0.462895328	-1	-1	-1	-1	-1	-1	-1	-1	-1	-1	-1
chr1	73618380	73864466	-	6030407O03Rik	NR_045311	1801	-0.107845386	-0.066754381	0.197933469	-0.225682345	-0.255556645	-0.195070443	-0.138509684	-0.513821418	-0.775011219	-0.529427706	-1	-1	-0.050536642	0.316211455	0.294367516	0.359486606	-0.240196379	-0.385446801	-0.273099451	-0.602613046	-0.821540431	-0.694697614	-0.66189454	-1	-0.107437167	0.373259657
chr1	73855476	73855575	-	Mir6351	NR_105769	99	-1	-1	-1	-1	-1	-1	-1	-1	0.125414862	-1	-1	-1	-1	0.195797529	-1	0.12422364	0.354321327	-1	-1	-1	-1	-1	-1	-1	-1	-1
chr1	73910230	74124449	-	Tns1	merged: NM_001289895, NM_027884	9968	-1	-1	-1	-0.951099351	-0.810148077	-0.878075106	-0.334916429	-0.351814848	-1	-0.798947157	-0.890828204	-0.95109284	-0.471162722	-0.707004598	-0.464444057	-0.457642693	-1	-1	0.952990829	0.899679413	0.71873383	0.706989918	-0.400078951	-0.455333819	-1	-1
chr1	74125540	74148230	+	Rufy4	merged: NM_001170641, NM_001034060	2336	-1	-1	-0.882046526	-1	-1	-1	-1	-0.745851443	-1	-0.52146509	-0.361142589	-0.821415779	-0.801293972	-0.542345946	-0.666934992	-0.689621662	-1	-1	-0.191961575	-0.25056947	-0.590532371	-0.748065076	-0.719332013	-1	-1	-0.478188685
chr1	74153993	74161246	+	Cxcr2	NM_009909	3043	-1	-1	-1	-1	-0.553457065	-1	-1	-1	-1	-1	-1	-1	-0.723362898	-0.830288821	-0.913178013	-0.81416139	-1	-1	-0.584612342	-1	-1	-1	-0.870094187	-1	-0.717647726	-0.839761643
chr1	74191785	74194631	-	Cxcr1	NM_178241	1124	-1	-1	-1	-1	-1	-1	-0.299458235	-1	-1	-1	-1	-1	-0.65643794	-0.477560153	-0.337740013	-1	-1	-0.648107596	-1	-1	-0.580275803	-1	-1	-1	-1	-1
chr1	74206553	74206620	-	Mir1928	NR_035449	67	-1	-1	-1	-1	-1	-1	-1	0.458340614	-1	-1	-1	-1	-0.217737089	-0.013847625	0.043399078	-1	-0.046569035	-1	-1	-1	-1	-1	-1	-1	-1	-1
chr1	74236549	74268213	+	Arpc2	NM_029711	1597	1.885632148	1.915157316	1.862489885	1.955854974	1.785444704	1.786716143	1.702767085	1.746839073	1.882100366	1.9905524	1.957700724	2.001938323	1.98703312	1.912571859	1.93850017	1.878262697	1.973805423	2.120655264	2.343283657	2.376224909	2.322762843	2.324672035	2.21572489	2.206794953	2.017465714	2.024091661
chr1	74278599	74279589	+	Gpbar1	NM_174985	990	-0.585620502	-0.5966737	-0.365169926	-1	-0.032413665	-0.370245187	-0.25476931	-1	-1	-1	-1	-1	-1	-0.201303021	-0.037982286	-0.460637886	-1	-1	0.073217296	-0.27109458	-0.183950761	-0.182733258	-1	-0.662932969	-1	-1
chr1	74279839	74284738	-	Aamp	merged: NM_146110, NM_001190444	1820	1.558491369	1.548166755	1.210625914	1.139094949	1.535717504	1.442533345	1.462544303	1.47948593	1.934365158	1.891395566	1.975728328	2.057791704	1.303475888	1.355556259	1.406241693	1.345033724	1.503771193	1.5318135	1.671491338	1.723857269	1.609421201	1.60870161	1.963398892	1.890902997	1.426216062	1.341642293
chr1	74285033	74353692	+	Pnkd	merged: NM_025580, NM_001039509, NM_019999	3500	0.709581769	0.685075097	0.732446644	0.569950375	0.481135969	0.484845132	0.335383503	0.357255207	0.414519857	0.37664174	0.412045598	0.531660254	0.73279695	0.72054175	0.758717144	0.603345606	0.747122829	0.932471814	0.824523359	0.845170683	0.858114258	0.807750417	1.219079155	1.120776877	0.615837272	0.437462353
chr1	74288246	74304336	-	Tmbim1	NM_027154	2309	1.856125145	1.720616837	1.572148731	1.49703967	1.22802826	1.280103873	1.19991152	1.34294858	0.924899813	1.127687739	0.830102891	0.880080379	1.640010142	1.651647538	1.725269593	1.628437349	1.700148614	1.710061546	1.558361253	1.618289672	1.620770236	1.598482124	1.58407118	1.193568015	1.38881214	1.530390274
chr1	74362107	74369321	+	Catip	NM_001033345	2101	-1	-1	-1	-1	-0.63814901	-1	-0.501740223	-1	-1	-1	-0.517999709	-1	-0.40862111	0.159399537	-0.641669057	-0.628265664	-0.450284787	-0.555778044	-0.714805864	-1	-0.348228691	-0.440994084	-1	-0.808901333	-1	-1
chr1	74375202	74386051	+	Slc11a1	NM_013612	2304	-1	-1	-1	-0.819407688	-0.090640335	-0.419705417	0.482923458	-0.743187483	-0.326607241	-0.273264539	0.011716669	0.01210258	0.183688989	0.578393339	0.349013719	0.435747755	-0.421841941	-0.371774042	-0.281253924	-0.282983887	-0.37902862	-0.469618568	0.539287887	-0.256776283	0.217016886	-0.020190596
chr1	74391608	74397285	+	Ctdsp1	NM_153088	2776	-0.122203272	-0.316729403	0.08961165	0.060127575	0.925214454	0.959974613	0.820053392	0.957530872	-0.038734751	0.047172313	-0.389480228	-0.47442573	1.199893965	1.231718726	1.198524424	1.184032754	0.458571962	0.471964361	1.019697864	1.071588502	0.968430682	0.971389085	-0.026478116	0.164233372	0.514853465	0.636605327
chr1	74394309	74394394	+	Mir26b	NR_029743	85	-1	-1	-1	-1	-1	-1	-1	-1	-1	-1	-1	-1	0.229032814	-0.3542462	-0.049513308	-0.238093285	-1	-1	0.379260829	-0.13412718	-1	-1	-1	-0.106170972	-1	-1
chr1	74409383	74435560	+	Vil1	NM_009509	3117	1.452054502	1.363217717	1.541510724	1.568579371	1.080016645	1.032453327	0.985115042	1.045220632	0.416640335	0.569946881	-0.035004432	-0.094094633	1.743057459	1.711738219	1.759528789	1.676981194	1.663431287	1.675799287	0.30960938	-0.196397149	0.084871949	0.212715134	-0.323826099	-0.44273319	1.196681666	1.189716804
chr1	74435509	74544286	-	Usp37	merged: NM_001310662, NM_176972	7358	1.537952751	1.504197831	1.683130691	1.635656935	1.760912969	1.752216237	1.754701902	1.608950329	1.735949556	1.73806669	1.637734513	1.647364096	1.75683621	1.765737427	1.640124262	1.760017184	1.703836283	1.682238566	1.232127474	1.076513338	1.08780284	1.110332707	1.134359107	1.201576809	1.917050724	1.869834983
chr1	74506059	74530842	+	Cnot9	NM_021383	3266	1.137811153	1.144718396	1.506748674	1.355811847	1.338704069	1.373705391	1.301311931	1.263217189	1.498872593	1.585652135	1.528802392	1.470819341	1.196840252	1.267549602	1.211809726	1.232487931	1.531485061	1.491069461	1.361232093	1.417467617	1.419537004	1.429227091	1.701774149	1.600463466	1.572140289	1.58984753
chr1	74542888	74565977	+	Plcd4	merged: NM_001081456, NM_148937	3121	-1	-1	-0.713481055	-1	0.986213934	0.944255397	0.898412536	0.941106453	1.162957461	0.986313294	1.073796232	1.000750396	0.42874865	0.655075613	0.59557062	0.737447821	-0.657645649	-0.721413244	-0.086865196	0.117023499	0.1521908	0.384613222	-0.191161186	-0.604083815	1.150348786	1.160098439
chr1	74566425	74588028	-	Zfp142	merged: NM_029888, NM_001310668	6483	0.848815161	0.898162916	0.704043573	0.650355414	0.918996092	0.851362964	0.815843582	0.904395351	0.721530406	0.794373692	0.642998476	0.54232804	0.849859715	1.026896965	1.015473535	1.116766835	0.786950164	0.678365751	0.683376669	0.584601702	0.604745762	0.626968816	0.324901686	0.246970576	0.909163439	0.81839681
chr1	74588288	74592443	+	Bcs1l	merged: NM_025784, NM_001305652	1901	-0.253936288	0.024033374	0.055133839	-0.121372857	0.772456579	0.522320862	0.349900978	0.653024351	0.948300635	0.988189838	0.873931885	0.87724417	0.363632495	0.604075138	0.530768675	0.459139317	0.278921332	0.382560033	0.664140188	0.803997135	0.806671064	0.705483982	0.775272363	0.823936434	0.728205213	0.70757983
chr1	74593747	74601397	-	Rnf25	merged: NM_021313, NM_001305230	1479	1.40619303	1.339028659	1.340641824	1.255572549	1.216210239	1.141820602	1.111444304	1.082670122	1.007907687	1.146977679	0.933241776	0.891659347	1.115396817	1.112185755	1.054854699	1.095564813	1.194535788	1.050490808	0.874215813	0.979620029	0.991928832	1.006830076	0.165250432	0.49999865	0.937242025	0.943304542
chr1	74601454	74636893	+	Stk36	NM_175031	5234	1.349370622	1.28981771	1.363376985	1.365819945	0.846202393	0.864628251	0.890964972	0.904913511	0.047657095	0.31902099	-0.445465927	-0.247666446	1.455130466	1.533490028	1.487076609	1.415146808	1.484476579	1.510170143	-0.308652668	-0.3669036	-0.229414993	-0.345919932	-0.549070109	-0.724110853	0.890858491	0.841929182
chr1	74661753	74697973	+	Ttll4	NM_001014974	4253	1.015995713	0.894997037	1.245937713	1.11829441	1.388310862	1.361787872	1.455752854	1.402479467	0.836894882	0.952914643	0.48629131	0.549403928	1.218621627	1.37130905	1.26937077	1.277332138	1.144468827	1.200932224	0.77433401	0.828020576	0.862601724	0.897334931	0.52090089	0.557358798	1.105389534	1.149720563
chr1	74713534	74737897	+	Cyp27a1	NM_024264	1936	-0.260427039	-0.094366233	0.215846606	0.179370483	-0.02369496	-0.221390581	-0.477185668	-0.534713634	-0.645342423	-0.885012877	-1	-0.546501991	0.098672023	0.188340678	0.325814294	-0.027143231	0.154160492	0.132390363	-1	-0.335324922	-0.09197267	-0.24083773	-1	-0.468598632	-1	-0.508055177
chr1	74738921	74748955	-	Prkag3	NM_153744	2832	-1	-1	-0.900524862	-0.847866717	-1	-1	-1	-1	-1	-1	-1	-1	-0.906829691	-0.819946396	-1	-1	-1	-1	-0.871479542	-1	-0.783470276	-0.782905682	-0.757136562	-0.919001106	-1	-0.707974342
chr1	74771891	74785319	+	Wnt6	NM_009526	2068	-1	-1	-1	-0.802865547	-1	-1	-1	-0.72160775	-1	-1	-1	-1	-0.527814703	-0.702247067	-0.529617633	-0.748158947	-1	-0.837917003	1.108335611	1.183196113	0.992859928	0.959723687	0.353116409	-0.260231484	-1	-1
chr1	74792018	74804175	+	Wnt10a	NM_009518	1961	-1	-1	-1	-1	-1	-1	-1	-1	-1	-1	-1	-1	-0.729575961	-0.797634849	-0.772935007	-1	-1	-1	-0.603452069	-0.49491703	-1	-0.419108793	-1	-1	-1	-1
chr1	74855028	74857732	+	Cdk5r2	NM_009872	2704	-1	-0.619513285	-0.812710749	-0.726142217	0.466821429	0.580228702	0.287193122	0.291187565	-1	-1	-1	-0.913744731	0.576505886	0.750611288	0.742657676	0.574155856	-0.587965015	-0.622705398	-0.612128535	-0.8542498	-0.008743178	-0.00745292	-1	-1	-1	-0.82327875
chr1	74881508	74885408	-	Fev	NM_153111	1479	-1	-1	-1	-0.743944436	-1	-1	-1	-0.646620803	-1	-1	-1	-1	-0.218964631	-0.033233335	-0.549556118	-0.495179682	-1	-1	-1	-1	-1	-1	-1	-1	-1	-1
chr1	74889933	74893143	-	Cryba2	NM_021541	720	-1	-0.507882633	-1	-0.738736398	-0.319177363	-1	-1	-0.640120781	-1	-1	-1	-1	-0.474573654	0.156455258	-0.324113385	-0.487170312	-1	-1	-0.430733322	-1	-0.317526935	-1	-0.403707229	-1	-1	-1
chr1	74900657	74900721	-	Mir375	NR_029876	64	-1	-1	-1	-1	-1	-1	-1	-1	-1	-1	-1	-1	-1	-0.255967635	-1	-1	-1	-1	-1	-0.025751774	-1	-1	-1	-1	-1	-1
chr1	74902079	74935599	-	Ccdc108	NM_001039495	5718	-1	-1	-0.973163083	-1	-0.613729372	-0.617526092	-1	-0.78255453	-1	-0.918917021	-0.949019561	-0.86529988	-0.605304615	-0.308167184	-0.738881187	-0.845785218	-0.961164456	-1	-1	-1	-1	-1	-1	-1	-0.888594741	-0.574737755
chr1	74945314	74951672	-	Ihh	merged: NM_010544, NM_001313683	3049	-1	-1	-1	-1	-1	-0.43782289	-1	-0.548509297	-0.37597872	-0.533911346	-1	-0.268891889	-0.573994245	-0.597396586	-0.725045005	-0.657727233	-1	-1	-0.642167554	-0.617147934	-0.468329367	-0.396658231	-1	-0.709475133	-0.864675588	-0.723374998
chr1	74967345	75046639	-	Nhej1	NM_029342	846	0.981412122	0.998043784	1.618981441	1.592603551	0.89499449	0.819021034	0.756288498	0.772304371	1.181842943	1.024264686	1.292938535	1.233733445	1.070207262	0.962863619	1.156801385	1.072531343	1.626684895	1.552766171	0.26226181	0.367457023	0.208074302	0.614499303	0.852674754	0.752773805	1.142055586	1.148111814
chr1	75125541	75133890	-	Slc23a3	NM_194333	2058	0.110708827	0.05354542	0.567645368	0.487548059	0.306500284	0.314354778	0.183684031	0.073110402	-0.5556438	-0.233015394	-0.511958675	-0.350270226	0.246212603	0.388656107	0.059599248	0.147034851	0.431202928	0.375286165	-0.241169634	-0.636407213	-0.263811803	-0.26263855	-0.692268277	-1	-0.211428009	-0.276646002
chr1	75135214	75142368	-	Cnppd1	NM_026977	2738	2.066703897	1.977954677	1.757766729	1.698574897	1.743839412	1.759709128	1.816809862	1.84188519	1.708693347	1.614323732	1.088968327	1.250816452	1.588927962	1.663169495	1.645653476	1.67227434	1.920953002	1.899851692	1.051113879	1.038633644	1.021034644	1.018288099	0.710763436	0.774749507	1.562988703	1.59334135
chr1	75142785	75147909	+	Fam134a	merged: NM_170755, NM_001305231, NM_001305232	2676	-0.724476545	-0.449877182	-0.44515966	-0.492179301	1.469967836	1.470679336	1.452852371	1.556661138	1.352317172	1.263023083	1.082896581	1.131339945	0.70443717	0.80958577	0.846358617	0.799996763	-0.267821673	0.133083628	0.870723394	0.971645413	0.953893912	1.011047118	0.686445446	0.508474588	1.128749724	1.154811024
chr1	75168645	75171626	+	Zfand2b	merged: NM_001159905, NM_001159906, NM_026846	1299	0.376813613	0.453680137	0.769387396	0.47433898	0.577655694	0.506354203	0.432585716	0.378115429	1.229044789	1.140946776	1.565602341	1.538294307	0.617308058	0.625492979	0.663715488	0.500381196	0.780268479	0.737629547	1.075084362	0.90682077	0.808978755	0.957992003	1.330780786	1.110057526	0.881311581	0.807823538
chr1	75171640	75180392	-	Abcb6	NM_023732	3042	0.358339634	0.128979894	0.40556492	0.598384095	1.079277413	1.143222201	0.806848656	0.972367308	1.04653282	0.926036214	0.861185294	0.931291147	0.865026387	1.063303627	0.955268155	0.864036293	0.69176526	0.791642842	1.127265818	1.097138136	1.09151754	1.083310489	1.043434916	0.501490264	0.586142926	0.633061433
chr1	75180860	75192010	-	Atg9a	merged: NM_001003917, NM_001288613, NM_001288612, NR_109938	4107	0.734017508	0.80945818	0.582902489	0.547500297	1.975045856	1.973790281	2.00830268	1.967197667	1.762482268	1.708525639	1.675680793	1.60490218	0.999637102	1.279796439	1.206911797	1.281328175	0.714259039	0.781422529	1.311717318	1.16686972	1.089560978	1.104171535	0.783021422	-0.049763989	1.28714844	1.274851675
chr1	75192159	75199385	+	Ankzf1	merged: NM_026187, NM_001267620, NR_051999, NR_051998	3050	0.395095447	0.404039557	0.150614353	0.258599565	0.6935661	0.780452376	0.779821257	0.787507576	0.868915118	0.706159955	0.643113056	0.781098664	0.552181674	0.755898128	0.730532473	0.633060868	0.339826232	0.252134453	1.011502424	0.810486883	0.726038362	0.801570371	1.084086539	0.556659002	0.622567251	0.620517462
chr1	75198234	75210778	-	Glb1l	NM_029010	3451	-0.143711933	-0.187704923	-0.309109601	-0.48977404	0.317984447	0.163596503	0.20548113	0.291678193	0.340435657	0.164481151	0.205891716	0.352541626	0.233040514	0.474759525	0.249972207	0.294876154	-0.050388235	-0.140553589	0.664800052	0.404355939	0.439679048	0.492328606	0.673179817	0.17017458	0.186790988	0.09380058
chr1	75210828	75215606	+	Stk16	merged: NM_011494, NM_001277992, NR_102731	2905	-0.139264167	-0.286126581	0.548737001	0.762260376	1.105582503	1.023420129	1.018646111	1.063714773	1.583543674	1.5523639	1.645471545	1.64863927	0.707879296	0.8254929	0.758383623	0.778284573	0.646096352	0.537726961	1.05099599	0.965262046	1.064457136	1.001123856	1.527178325	1.159309601	1.067045879	1.144864826
chr1	75214971	75219294	-	Tuba4a	merged: NM_001313724, NM_001313723, NM_009447	2329	0.937891423	0.913993328	1.323358666	1.457740548	1.340916181	1.178447335	1.132815932	1.187987819	1.243033243	0.903746361	1.057456713	1.150127009	1.330084702	1.353422624	1.278319115	1.261072419	1.250021918	1.202124888	1.581658828	1.512009326	1.70649778	1.729846579	2.128692547	1.84991433	0.928189839	1.036874029
chr1	75220094	75232093	-	A630095N17Rik	merged: NM_001243091, NM_001243090	767	-1	-1	-0.205700288	-1	-0.340768208	-0.025746737	-0.161883823	-1	-1	-1	-1	-1	0.080763774	0.247798055	-0.559726237	-0.13333817	-0.620745667	-1	-0.215656974	-0.09531761	-0.238579059	-1	0.171233885	0.035092492	-1	-1
chr1	75236422	75245692	+	Dnajb2	merged: NM_001159883, NM_178055, NM_001159884, NM_020266, NM_001159885	3203	-0.115690927	-0.207189546	0.112218525	0.109542008	0.895629875	0.895793678	0.753558577	0.797796321	0.200977099	0.269260525	-0.1279439	0.217152392	0.649166654	0.83453861	0.71145839	0.653350517	-0.078436673	-0.319023525	0.49760201	0.703191408	0.584714001	0.519966604	0.599409465	0.273368135	-0.108658753	-0.158941295
chr1	75247040	75264208	-	Ptprn	NM_008985	3535	-0.651790041	-1	-0.650277532	-0.735141377	-0.19305873	-0.483486723	-0.535149102	-0.381586668	-0.871015374	-1	-0.852959999	-1	-0.18954185	0.348690941	-0.027707316	-0.022057486	-0.067252009	-0.239297472	-0.150606724	0.04994486	0.331517499	0.226503984	-0.468375443	-0.635624183	-0.787631834	-0.85882415
chr1	75272201	75278380	-	Resp18	NM_009049	710	-1	-1	-0.515210853	-1	-0.169203053	-0.484765007	-1	-1	-1	-1	-1	-1	-0.172204229	0.230034561	-0.174521182	-0.353270999	-0.486778128	-0.780197718	-0.62458879	-0.319043044	-0.210668736	-1	-1	-1	-1	-1
chr1	75308564	75317637	-	Dnpep	merged: NM_016878, NM_001110831	1946	-0.415375402	-0.530555071	-0.143821638	-0.230336004	1.023732285	1.062784828	0.950327569	1.142891459	1.215711807	1.12413842	1.218341329	1.258694288	0.705832346	1.010223071	0.975125726	1.11051921	0.068908112	0.284848468	1.489559578	1.579483674	1.516341318	1.530040531	1.295083654	1.558760502	1.123971879	0.955766472
chr1	75360291	75368579	+	Des	NM_010043	3065	-1	-1	-1	-1	-1	-1	-0.606682427	-0.599385662	-1	-0.859196553	-1	-0.610175454	-1	-0.710102084	-0.841812155	-0.897872825	-0.869981379	-0.684382823	0.411944059	0.141173362	0.363572964	0.271306974	-0.233115384	-0.860469522	-0.450278394	-0.63281355
chr1	75368209	75375015	-	Gm15179	NR_037976	676	-1	-1	-1	-1	-1	-1	-1	-1	-1	-1	-1	-1	-0.522173493	-0.639906288	-0.699801891	-1	-1	-1	-1	-1	-1	-1	-0.590145901	-1	-1	-1
chr1	75375296	75432306	+	Speg	merged: NM_007463, NM_001085371, NM_001085370, NM_001173477	11925	-0.909411617	-0.901620453	-0.809621657	-1	-0.513939101	-0.628080334	-0.670359047	-0.240185369	-0.296777546	-0.772377679	-0.220636875	-0.783137473	-0.631637439	-0.555751615	-0.502257096	-0.626578368	-0.962690509	-0.703192107	-0.877085002	-0.86591965	-0.623141595	-0.595143387	-0.962982859	-0.774254274	-0.833454704	-0.872374676
chr1	75435942	75443176	+	Gmppa	NM_133708	1528	-0.267929973	-0.525180024	-0.413137133	0.030138982	0.158753691	0.500488002	0.391745546	-0.0217524	0.523762986	0.233779186	0.544382343	0.670972388	0.12767591	0.380985254	0.21550617	0.163169209	0.122271625	0.204133287	1.171549245	1.213014783	1.292862848	1.258386914	0.963613277	1.21490654	-0.549161914	-0.632084299
chr1	75450509	75474340	+	Asic4	NM_183022	2650	-1	-1	-1	-0.839140402	-0.692248079	-1	-1	-0.869488295	-1	-1	-1	-1	-0.404422604	-0.413979458	-0.483192088	-0.716728081	-1	-1	-1	-0.793076217	-0.771915097	-1	-1	-1	-1	-0.820330305
chr1	75474568	75479471	-	Chpf	merged: NM_001001566, NM_001001565	3235	-0.105694923	-0.712830243	-0.358517955	-0.677428394	-0.087240144	-0.69925513	-0.181484384	-0.017058299	-0.670877698	-0.763051441	-1	-0.365968523	0.322317615	0.268113694	0.209408346	0.151881541	-0.275819618	-0.378706555	0.410286424	0.653202523	0.745114694	0.682340696	0.035001009	0.120750964	-0.564966641	-0.572027952
chr1	75479531	75485693	+	Tmem198	NM_177056	2185	-1	-0.622049408	-1	-0.579858128	-0.647692015	-1	-1	-0.56853582	-0.673880218	-1	-1	-0.398937727	-0.224594773	-0.0727432	-0.226859718	-0.277646603	-0.308326347	-0.84522158	-0.003183773	0.156083392	0.228343287	0.260818817	0.029858653	-0.279681736	-0.820973949	-1
chr1	75485824	75506452	-	Obsl1	merged: NM_178884, NM_001310679	6057	-1	-0.902996093	-0.885762966	-1	-0.838284979	-1	-1	-0.570719856	-0.92015913	-1	-1	-1	-0.029888142	-0.011283258	0.388435544	0.287324146	-1	-1	-0.157542432	0.099395325	0.274872422	0.196071656	-1	-0.307112843	-1	-1
chr1	75507076	75510354	+	Inha	NM_010564	1463	-1	-1	-1	-1	-1	-1	-1	-1	-1	-1	-1	-1	0.247356099	0.238286721	0.608370234	0.697885702	-1	-1	-1	-0.606581835	-1	-1	-1	-1	-1	-1
chr1	75521528	75537335	+	Stk11ip	NM_027886	4458	-0.19942659	-0.356510336	-0.482899806	-0.504191327	0.903494689	0.880855897	0.929862507	0.911922974	1.080205253	1.189649795	0.751556691	0.842382948	0.143658256	0.475902461	0.317822851	0.474192886	-0.411219946	-0.572051135	0.749192556	0.623238157	0.833379076	0.830850729	0.510759386	0.848517525	0.803713343	0.807559527
chr1	75546265	75559431	+	Slc4a3	NM_009208	4441	-0.789735603	-1	-0.826104054	-1	0.103503615	0.114059451	0.197173165	0.32389594	-0.134832359	-0.393690053	-0.829412995	-0.261108886	-0.143884232	0.193447199	0.269272485	0.483694729	-0.763805399	-0.606491561	0.263609427	0.044402941	0.002952793	-0.004738271	-1	-1	-0.258208076	-0.316770824
chr1	76489132	76502028	+	Gm17751	merged: NR_038013, NR_038012	2188	1.725847013	1.64267	2.152836373	2.176990445	0.873246087	0.907063124	0.721018221	0.756207351	0.324558236	0.847991214	-0.088252551	-0.013737121	1.735290567	1.559912295	1.644555692	1.629629596	2.191257786	2.092714786	-1	-0.825990188	-1	-1	-0.198314077	-1	1.812957688	1.811147271
chr1	76509559	76509643	+	Mir6343	NR_105761	84	-1	-1	-1	-1	-1	-1	-1	-1	-1	-1	-1	-1	-1	-1	-1	-1	-1	-1	-1	-1	-1	-1	-1	-1	-1	-1
chr1	77367184	77515088	-	Epha4	NM_007936	6328	1.221325944	1.256007553	1.058690408	1.053022955	0.41933639	0.309648467	0.275146051	0.367616345	-0.104692538	-0.467089106	-0.347852567	-0.340319605	1.070276005	1.038772567	0.954588925	0.923689358	1.073060776	1.089012458	1.181510056	1.214817721	1.507206401	1.511171025	0.804193149	1.080219198	0.26575073	0.369661694
chr1	77496652	77496768	-	Mir6352	NR_105770	116	-1	-1	-1	-0.213198284	-1	-1	-1	0.230874222	-0.202789806	-1	-1	-1	0.10324205	0.492789632	0.38419438	0.342704511	-1	-0.298215929	1.07446913	0.174456323	-1	0.808422791	0.006319914	-1	0.025702349	0.26855213
chr1	78101266	78197136	-	Pax3	merged: NM_008781, NM_001159520	3868	-0.380209231	-0.856390524	-0.756008157	-0.595905027	-0.133220525	-0.164514763	-1	-0.085920845	-0.74712189	-0.718892778	-0.676797527	-1	0.400998559	0.444932131	0.292887826	0.150123671	-1	-0.481784302	-1	-1	-1	-1	-0.226399776	-1	0.044801805	-0.313218503
chr1	78310345	78420286	+	Sgpp2	NM_001004173	3998	0.497475805	0.208614768	0.229277528	0.068088918	-0.189224951	-0.126985331	-0.109134664	-0.543806878	-1	-1	-0.684273761	-0.617683969	0.438407717	0.370882718	-0.058085242	-0.101815344	0.235226362	0.297479861	-0.249117548	-0.346184331	-0.104137019	-0.043870629	-0.543985542	-0.889251488	-0.674631993	-0.239955785
chr1	78417957	78488897	-	Farsb	merged: NM_001278075, NR_102758, NR_102757, NM_011811	2539	2.154882586	2.101453085	2.194123589	2.220950642	1.385896793	1.389716379	1.320395033	1.189403445	1.659411272	1.702390429	1.839151558	1.82756352	1.680344627	1.588349102	1.665356897	1.578769366	2.222957843	2.183632545	1.598816204	1.693044962	1.69951914	1.717218617	2.034922618	2.085277716	1.604294347	1.727927455
chr1	78511059	78538173	+	Mogat1	NM_026713	1206	-1	-1	-1	-0.702222357	-0.108034157	-0.043990102	-0.323770897	-0.480059074	-0.696018511	-0.107204895	-0.798453057	-0.759722208	-0.238363352	0.107984604	-0.146165628	0.058549378	-0.55688666	-1	-1	-1	-0.394078053	-0.392996962	-1	-1	0.289729078	0.126630677
chr1	78657824	78707743	+	Acsl3	merged: NM_001136222, NM_001033606, NM_028817	3950	1.833662059	1.819624895	1.636333278	1.651647605	1.523888271	1.527838576	1.462812265	1.358734692	1.094027995	1.27667106	0.944021615	0.975314697	1.587135274	1.522950076	1.467935641	1.456069354	1.639292584	1.533045859	1.140754814	1.160555252	0.935864455	0.939611236	0.653712222	0.958871837	1.426251395	1.503303898
chr1	78657824	78667601	+	Utp14b	merged: NM_001001981, NM_001136226	3981	0.637293956	0.69168899	0.597093414	0.469806941	1.797520767	1.777210421	1.762267159	1.753664946	1.205537702	1.236273541	0.871275558	0.753870346	1.618468487	1.681227197	1.646410001	1.772242026	0.819732557	0.972321224	1.208072221	1.029008844	0.86718216	0.853423987	0.066723776	0.396554986	1.788227558	1.625743831
chr1	78816948	78820025	+	Kcne4	NM_021342	2463	-1	-1	-0.88740553	-1	-1	-1	-1	-1	-1	-1	-1	-1	-0.809594825	-1	-1	-0.779942432	-1	-1	-0.746677292	-1	-1	-1	-1	-1	-1	-1
chr1	79434668	79440090	-	Scg2	merged: NM_009129, NM_001310680	2485	-0.536401497	-0.230613861	-0.662861675	-0.469755341	-1	-1	-1	-0.757543353	-1	-1	-1	-1	-0.428646012	-0.476000446	-0.430636578	-0.307700181	-0.565123176	-0.396660587	-1	-0.843473035	-1	-0.759680852	-1	-0.447295852	-0.629719733	-0.137630754
chr1	79606875	79671972	-	Ap1s3	NM_183027	2876	0.063659171	0.13513143	-0.078285545	-0.03331843	0.894528355	0.872618908	0.771613854	0.893198424	0.164401815	0.362439324	-0.11428965	0.143340219	0.450469356	0.467308227	0.279426891	0.362430251	0.091480203	0.05726109	0.254193259	0.214108695	0.072629401	0.168198937	-0.759991951	-0.852697195	0.313309125	0.360872092
chr1	79702261	79761769	-	Wdfy1	merged: NM_001111279, NM_027057	4714	0.290566608	0.429534092	0.332231029	0.261574751	0.917697901	0.850682974	0.767041794	0.690939461	1.003071032	0.963805645	1.072763711	1.330764159	0.527676685	0.529422939	0.509000503	0.410525791	0.386923257	0.321085281	1.253169807	1.176833762	1.203111936	1.165314355	1.433113642	1.288941871	0.462724083	0.3757786
chr1	79776017	79781445	+	Mrpl44	NM_001081210	1424	1.452927249	1.437831845	1.270842073	1.304582295	1.310512929	1.27717213	1.22813196	1.254663298	1.788430084	1.755977705	1.786874178	1.81385255	0.92325693	0.858007358	0.995155696	0.867780247	1.416515441	1.545111972	1.43381449	1.407918936	1.366215621	1.431224942	1.679973397	1.693354473	1.595895718	1.531472781
chr1	79794320	79858665	-	Serpine2	NM_009255	2055	2.218275019	2.317079657	2.134548117	2.198205437	0.924849784	0.957186415	0.839668129	1.104222078	0.611255491	0.547392753	0.43678786	0.623778268	1.439114881	1.420355541	1.344806484	1.335049854	1.897432832	1.909815288	1.053085518	1.367710669	1.315485879	1.279827031	1.392275668	1.016408486	0.939406538	0.882684392
chr1	80198698	80213944	-	Fam124b	NM_173425	2862	0.313955146	0.284955445	0.253773922	0.185281675	-0.275998583	-0.258424639	-0.381314218	-0.444096923	-0.641800093	-1	-0.047540755	-0.160148202	-0.072712312	-0.341174217	-0.093727806	-0.355864094	-0.23216944	-0.104325849	0.272301093	-0.032036637	0.350765503	0.320009044	-0.605043472	-1	-0.663846019	-0.240744588
chr1	80264922	80340690	-	Cul3	merged: NM_016716, NM_001313728	5047	0.266191108	0.166314963	0.101304703	0.072906136	1.905089376	1.922732891	1.858155155	1.738078602	1.444376692	1.413920013	1.204981036	1.067981768	1.584328949	1.601532297	1.644090145	1.759329386	0.190865841	0.467770173	1.350240676	1.210911781	1.271149291	1.269615188	0.752043164	0.769042439	1.841274558	1.845757837
chr1	80445931	80475660	+	1700016L21Rik	NR_040460	394	-1	-1	-1	-1	-1	-1	-1	-1	-1	-1	-1	-1	-0.730496545	-0.492733068	-0.354740989	-1	-0.430029755	-1	-1	-1	-1	-0.247072637	-1	-1	-1	-0.351989901
chr1	80501067	80758553	-	Dock10	merged: NM_001285927, NM_175291	7552	-0.502362745	-0.419055419	-0.234604077	-0.2932773	-0.644650906	-0.447720461	-0.120422004	-0.317558192	-1	-1	-0.779854109	-1	0.090120335	-0.05254934	-0.062049523	-0.017387591	-0.356584387	-0.615356586	0.3846279	0.244598531	0.133678867	0.157629988	-0.373521939	-0.501297359	-0.887658914	-0.764668469
chr1	81077316	81271651	+	Nyap2	NM_172849	4906	-0.009720212	0.083628333	0.036671726	0.028820649	-0.362306695	-0.780276375	-1	-0.599492337	-1	-1	-1	-1	-0.094503918	-0.017714917	-0.061143516	-0.282045344	0.158664432	0.139137115	-1	-1	-1	-1	-0.843895308	-1	-0.586614065	-0.598203968
chr1	82131915	82132019	+	Mir6344	NR_105762	104	-1	-1	-1	-1	-1	-1	-1	-1	-1	-1	-1	-1	-1	-1	-1	-1	-1	-1	-1	-1	-1	-1	-1	-1	-1	-1
chr1	82233104	82291439	-	Irs1	NM_010570	9163	-1	-1	-1	-0.947055192	-0.368503794	-0.281411737	-0.460363979	-0.216874618	-1	-1	-1	-0.922811701	0.10454987	0.285374463	0.044088253	0.079036955	-0.908863285	-0.883957239	-0.916185249	-0.832469212	-0.920899955	-0.795523828	-0.834705571	-1	-0.827800246	-1
chr1	82316578	82445367	+	Rhbdd1	merged: NM_029777, NM_001122685	3758	0.442571771	0.626812819	0.374665245	0.720396363	0.638877553	0.691463574	0.568836208	0.357044958	0.141419678	0.362082964	0.020187464	0.007276854	0.358294597	0.393950833	0.382306784	0.450920582	0.236173422	0.120520504	0.692586338	0.719013423	0.674632173	0.664703997	0.218227232	-0.001668737	0.435389793	0.462447069
chr1	82450722	82586849	-	Col4a4	NM_007735	7808	-1	-1	-0.980185657	-0.968157013	-1	-0.849619762	-1	-1	-1	-1	-1	-1	-0.930488091	-0.939653074	-0.750503593	-0.775613782	-0.944236966	-1	-0.861785869	-0.721779472	-0.908528356	-1	-0.944664959	-0.939780955	-1	-1
chr1	82586920	82722059	+	Col4a3	NM_007734	8609	0.221430308	0.155158815	0.474065239	0.574029482	-1	-0.672471693	-0.589419625	-0.729728622	-0.568000044	-0.774257311	-1	-0.790198822	0.290860627	0.151741241	0.29089347	0.152709153	0.587853513	0.526352537	-0.953393656	-1	-1	-1	-0.825947672	-0.919972108	0.02455855	-0.150423243
chr1	82724889	82752389	+	Mff	merged: NM_029409, NM_001310695, NM_001310697, NM_001310699	1896	1.678688707	1.784641406	2.414149772	2.536520109	1.494595474	1.50234657	1.463026045	1.317569339	1.210880439	1.266107663	1.054285465	1.199036831	2.20592429	2.047719791	2.211480591	2.115148365	2.506995983	2.66861146	1.162987257	1.277685468	1.28367302	1.333571667	1.661579669	1.568958988	1.712922516	1.696007106
chr1	82756648	82768456	-	Tm4sf20	NM_025453	1503	-1	-1	-1	-1	-1	-1	-1	-0.791001472	-1	-1	-1	-1	-0.720851787	-0.62796696	-0.489424341	-0.581390387	-1	-1	-1	-0.68274009	-0.393101062	-0.331065727	-1	-0.751374848	-1	-1
chr1	82839459	82901001	+	Agfg1	merged: NM_010472, NM_001310713	7892	-0.318305324	-0.390057528	0.359670195	0.340920818	0.8156046	0.805082025	0.698355626	0.902359718	-0.236436484	-0.044265349	-0.07572247	0.137411339	1.231171792	1.213983408	1.203102902	1.274453282	0.397802383	0.495373883	1.127004093	1.163646427	1.122645894	1.146279848	0.349783016	0.281020288	0.667940476	0.655321988
chr1	83012522	83038448	-	Slc19a3	NM_030556	2974	-0.338454689	-0.038322143	-0.378150066	-0.420645828	1.898546103	1.89505344	2.007626678	1.843002966	1.946314297	1.942971308	1.869806969	1.628685133	1.69430074	1.681456544	1.680951673	1.826943761	0.523395529	0.359130161	0.047893625	-0.046882159	0.059327482	0.11535518	-0.614923147	-0.856833293	1.926040952	2.025140126
chr1	83060929	83061921	+	Krtap28-13	NM_027778	992	-1	-1	-1	-1	-1	-0.580307869	-1	-1	-1	-0.660910938	-1	-1	-1	-0.799514168	-1	-1	-1	-1	-1	-1	-1	-1	-1	-0.663405885	-1	-1
chr1	83116765	83119167	+	Ccl20	merged: NM_001159738, NM_016960	802	-1	-1	-0.626460686	-1	-1	-1	-1	-1	-1	-1	-1	-1	-1	-1	-1	-1	-1	-0.664239364	-1	-1	-1	-1	-1	-0.763461139	-0.183114962	-0.569743151
chr1	83159761	83210572	+	Daw1	merged: NM_027725, NR_027636	1668	1.415618933	1.381881095	1.224039364	1.184866585	0.348261853	-0.312131818	0.162513571	0.248170066	-0.405438426	-0.418544455	-0.73189993	-0.119810772	1.339155422	1.19434018	1.255884308	1.11425235	1.486112902	1.160962371	-1	-1	-1	-1	-0.215472018	-1	0.862382838	0.754077446
chr1	83255780	83408200	-	Sphkap	NM_172430	6512	-1	-0.909113138	-1	-1	-1	-1	-1	-1	-1	-1	-1	-1	-0.789315434	-0.928582388	-0.849659888	-0.68600415	-0.651295954	-0.730023882	-1	-1	-1	-1	-1	-1	-1	-1
chr1	84036292	84284645	-	Pid1	NM_001003948	2667	1.495965752	1.500701208	1.514112528	1.488112759	-0.087652324	-0.280682453	0.162786437	0.184153707	-0.668390176	-0.071528367	-0.631673851	-0.777735469	1.10562919	1.035309065	1.039708435	1.092121306	1.415498761	1.532192178	-0.495653688	-0.103840216	0.233748631	0.067218186	0.150089364	0.05882253	0.509842972	0.473730029
chr1	84218848	84218961	-	Mir6353	NR_105771	113	-1	-1	-1	-1	-1	-1	-1	-1	-1	-1	-1	-1	-1	-1	-1	-1	-1	-1	-1	-1	-1	-1	-1	-1	-1	-1
chr1	84369838	84696221	-	Dner	NM_152915	3632	-0.198551832	-0.510484624	-0.05912264	-0.307582762	0.271402455	0.128830301	0.234655033	0.22016376	0.416224184	0.133640659	0.582713667	0.384298292	0.139265932	0.335865438	0.47602132	0.507977038	0.192552037	0.162059257	-0.433537112	-1	-0.822750867	-0.557542078	-0.203545061	-1	0.442507855	0.500471971
chr1	84695838	84695915	+	Mir5126	NR_039588	77	-1	-1	-1	-1	-1	-1	-1	-1	-1	-1	-1	-1	-0.267581187	-0.067622564	-1	-1	-1	-1	-1	-1	-1	0.395362637	-1	-1	-1	-1
chr1	84721188	84839304	-	Trip12	NM_133975	9632	1.636857199	1.613316912	1.80431662	1.728952183	1.881657311	1.872132284	1.979346156	1.978264597	1.344905775	1.325946484	1.377352125	1.410290989	2.387776239	2.397153332	2.343375635	2.415430146	1.837221064	1.864331258	2.061927515	2.011297747	2.004674316	2.005128572	1.25976815	1.312392404	1.78407618	1.743384533
chr1	84839840	84900486	+	Fbxo36	NM_025386	900	0.177500009	0.271501216	0.902936948	0.766563146	0.790468212	0.902948703	1.036992827	0.93787538	1.411138123	1.409270912	1.184510702	1.303927802	1.096419821	1.142182295	1.079071151	1.193924954	1.127507337	1.065890899	0.657332975	0.341772713	0.598186499	0.40633796	0.390544147	0.918746243	1.725186723	1.556406139
chr1	84906704	84935083	-	Slc16a14	NM_027921	2349	-1	-1	-0.543331304	-1	0.317575947	0.225743404	-0.534218672	0.3175128	-0.095524501	-0.602234819	-0.465269909	-0.6699729	-0.125467103	-0.135624006	-0.446101758	-0.3507488	-0.910906697	-0.699909131	-0.140995106	-0.129204288	-0.117820733	-0.074288195	-0.486993451	-0.129187637	-0.319083029	-0.801873561
chr1	85088138	85109853	-	A530032D15Rik	NM_213615	1760	0.25676655	0.129974677	0.759944494	0.756066886	1.691645944	1.717941778	1.607631229	1.532648816	1.778452424	1.752188394	1.538787717	1.419574258	1.421243681	1.532238206	1.51199009	1.565069416	0.894847449	1.046487871	0.497996036	0.49165683	0.338489163	0.397959975	0.154197144	0.331524973	1.8363144	1.849387113
chr1	85199610	85213762	+	Gm7609	NM_001081746	1611	-0.565934393	-0.540317985	-0.430044189	-0.606448339	-0.215470297	-0.153891784	-0.283563242	-0.250796052	-0.484597866	-0.407351999	-0.72487915	-0.383573728	-0.452985226	-0.039618374	-0.454933621	-0.320314918	-0.116890935	-0.377375414	-1	-0.777455002	-0.670342174	-1	-0.526396449	-0.764254347	-0.423914559	-0.645060724
chr1	85246343	85270566	-	C130026I21Rik	merged: NM_175219, NM_001037909	1971	0.589818791	0.604483812	0.801536817	0.806088603	2.056889352	2.030931501	2.110562833	1.997002842	2.481195991	2.465839637	2.287386269	2.084124554	1.659649196	1.78120454	1.786429992	1.842260603	1.107217117	1.202206851	0.798313813	0.945765572	0.61210298	0.582888502	0.500833458	0.030265323	2.186772659	2.310414559
chr1	85576898	85603891	-	Sp110	merged: NM_030194, NM_175397	1971	2.089644464	2.190965992	2.200197515	2.250197633	2.410179297	2.402732597	2.432330006	2.372641084	2.523133238	2.449339223	2.550857023	2.465276457	2.205300283	2.352962537	2.347904032	2.397846896	2.377291263	2.281369243	1.177341912	1.007167023	0.771191802	0.710270347	0.633347018	-0.200468681	2.468297265	2.499464688
chr1	85600702	85645036	+	Sp140	NM_001013817	2416	0.525629385	0.505938004	0.423178138	0.36412993	1.41876134	1.424509276	1.347367652	1.216955832	1.547039822	1.598983472	1.44511808	1.338708582	1.215482528	1.327349641	1.314174073	1.350211194	0.896015076	0.95267146	0.701118081	0.675936182	0.530953484	0.623766528	0.757488097	0.721582754	1.453416182	1.556814175
chr1	85649987	85709997	+	Sp100	merged: NM_001313713, NM_001313712, NM_013673, NM_001313714	3800	-0.060757613	-0.222829145	0.247717764	0.022646855	-0.337655977	-0.732781714	-0.089849607	-0.28769545	-0.878868153	-0.883102949	-0.757039907	-0.712639439	0.047847821	-0.070356359	-0.164432572	-0.024739812	0.041144008	0.169877625	-0.417578574	-0.432295075	-0.097726617	-0.183217932	-0.181494936	-0.330935894	-0.172612025	-0.26227185
chr1	85717082	85736606	-	A630001G21Rik	NM_177055	1936	-1	-1	-0.60099509	-1	0.496200447	0.339644626	0.267084681	0.621033047	0.233033133	0.456133042	0.763579771	0.811758641	0.4544934	0.445670587	0.566169021	0.461055555	-0.204169844	0.056505735	-0.094065262	-0.003854653	0.123586352	0.233687752	0.47778779	0.298748733	0.561231204	0.441738468
chr1	85751947	85752074	+	Mir8096	NR_106172	127	-1	-1	-1	-1	-1	-1	-1	0.574881267	-1	-1	-1	-1	-0.435581872	-0.253173522	-1	-1	-1	-1	-0.061515628	-0.022705695	-1	-0.084560757	-1	-1	-1	-1
chr1	85775270	85784694	+	9930111H07Rik	NR_108086	821	-1	-1	-1	-1	0.040815783	-0.052062226	0.410858231	0.002254397	0.27571878	0.118982201	-0.100187967	-0.30278211	0.053747333	0.367897628	-0.076646498	-0.158749293	-1	-0.669684922	-0.340681394	-0.635747768	-0.362062393	-0.360956026	-1	-1	0.393765458	0.244015695
chr1	85793446	85851577	+	Cab39	NM_133781	3800	0.914362834	0.842695563	0.967064869	0.921055268	1.939908572	1.910285218	1.955443589	1.858640054	1.806541704	1.722834455	1.820019817	1.880111375	1.68532739	1.682813615	1.682690118	1.708770137	1.038388286	1.013038736	1.709479373	1.488998556	1.438729321	1.435950326	1.169866202	0.872147279	1.757954172	1.721960222
chr1	85894509	85908698	+	Itm2c	NM_022417	2024	-0.139843694	0.030859847	-0.273928391	-0.03539053	0.523788171	0.473224111	0.275341065	0.616893626	0.560296606	0.190259761	0.344641694	0.399131736	0.433207884	0.447598747	0.451518284	0.632987676	-0.075749346	-0.009561227	0.889943485	0.892005191	0.862735396	0.861449889	0.298233076	0.031572209	-0.224988986	-0.244410751
chr1	85928482	85931756	+	4933407L21Rik	NR_037692	1148	-1	-1	-1	-1	-0.471035119	-1	-1	-1	-1	-1	-0.325845685	-1	-0.436959886	-0.598455147	-0.662901719	-0.767563476	-1	-0.517508382	-1	-0.618174201	-0.585937822	-0.301065994	-1	-1	-1	-1
chr1	85939536	85961055	-	Gpr55	NM_001033290	2550	-1	-0.797384869	-0.890802659	-1	-0.683686658	-1	-1	-0.609559201	-1	-1	-1	-1	-0.469582731	-0.499195942	-0.58762337	-1	-0.428662756	-0.761011655	-0.596907681	-1	-0.765012102	-0.411061239	-1	-1	-1	-1
chr1	86021941	86029958	+	Spata3	merged: NM_001122732, NM_027029, NM_028647, NM_027300	1602	-1	-1	-0.910971808	-0.863029738	-1	-0.520467852	-1	-1	-1	-1	-1	-0.92612773	-1	-0.610281534	-1	-0.59831806	-1	-1	-1	-1	-1	-1	-0.633651929	-1	-0.562315964	-1
chr1	86045862	86055456	+	2810459M11Rik	merged: NM_001144992, NM_001144993	3331	-1	-1	-1	-1	-0.171170808	-0.311613985	-0.295198877	-0.146577368	-1	-0.558807539	-0.354483179	-1	0.247526903	0.348600053	0.239934618	0.200853821	-0.74403477	-0.548892021	-0.374621038	-0.209046391	-0.034176725	-0.059525148	-1	-1	-0.245260636	-0.517375253
chr1	86064618	86139295	+	Psmd1	NM_027357	3256	2.106359917	2.046679697	1.86270555	1.891478802	1.59756093	1.606222198	1.57941373	1.495721944	1.668374973	1.682447633	1.868523136	1.926321686	1.284839202	1.281844163	1.298697539	1.239468464	1.630388185	1.641927262	1.83766559	1.866610797	1.909847455	1.901865674	2.12930522	2.134871498	1.638601113	1.625316201
chr1	86099036	86111970	-	Htr2b	NM_008311	2072	-1	-1	-0.869081202	-0.80317156	-0.634726142	-1	-0.122677338	-0.16567755	-0.289891806	-0.279966828	-0.425990371	-0.501633297	-0.703082522	-0.025660499	0.018083489	-0.162261603	-0.593653392	-1	-0.119777452	-0.265715498	-0.20060403	-0.302006007	-0.338710614	-0.128107677	-0.501417233	-0.63625594
chr1	86154779	86278284	+	Armc9	merged: NM_027456, NM_001310702, NM_030184	5259	-0.047497077	0.009615753	0.092241226	0.172976565	0.443424491	0.252708264	0.180986552	0.279155618	0.462548828	0.365610984	0.111175971	-0.177290846	0.175533783	0.228795271	0.243494332	0.258883205	0.174169882	-0.058570177	0.027075832	0.219665134	0.421763852	0.439989353	0.044833877	0.118768664	0.611185563	0.398163177
chr1	86303220	86307305	+	B3gnt7	NM_145222	2595	0.678923606	0.634066908	0.208692031	0.11832549	0.645177942	0.523353426	-0.013135429	0.58240701	0.459296177	0.35622254	0.441251886	0.476545497	0.681281804	0.717112384	0.510544706	0.50300771	0.366622083	0.397494349	1.306302994	1.340339047	1.49915596	1.466788502	1.006811274	1.022310491	-0.080784977	0.222667743
chr1	86344718	86359455	-	Ncl	NM_010880	8257	1.456019822	1.63063105	1.710573867	1.700752795	1.765159583	1.781285151	1.741569761	1.761031422	2.080966034	2.069168785	2.141515218	2.194813504	1.369435647	1.395078602	1.2962176	1.411108405	1.364394023	1.26437854	1.842304899	1.889206396	1.898427478	1.89961892	2.083396362	2.19186427	1.921396926	1.940897341
chr1	86351169	86351285	-	Snora75	NR_028478	116	-1	-1	0.13253051	-1	1.115831009	0.927134026	1.07115574	1.053526315	0.225503543	0.419881774	0.407538355	0.738582485	0.435972788	0.729801705	0.619479174	0.728643511	0.009534599	-1	0.777082412	1.013904115	1.047134161	1.016671865	1.194492007	0.785810577	0.025702349	0.26855213
chr1	86351980	86352127	-	Gm24148	NR_106184	147	-1	-1	-1	-1	0.292025462	0.078781441	-1	0.848278225	-0.03077181	-0.046509159	0.028970303	-0.297448813	0.490857425	0.427056411	0.006982526	0.412864366	-1	-1	0.940757426	0.77585375	1.002690612	0.650587268	0.188518656	0.607457279	-1	0.289470012
chr1	86356259	86356327	-	Snord82	NR_002851	68	-1	-1	-1	-1	0.910478522	0.393672434	-1	-1	-1	0.788250803	-1	0.499383909	0.611315852	0.867742754	0.487271125	-1	0.223537364	-1	0.472528562	0.608992972	0.616786855	0.161502254	0.220186531	0.783711479	0.240374152	-1
chr1	86359573	86367964	+	C130036L24Rik	NR_015507	1266	0.444680801	0.71003348	0.50641752	0.178282727	0.825000566	0.482119893	0.584987791	0.680896823	0.275624018	0.466521169	-0.217309236	-0.262967249	0.761463978	0.721939839	0.531212367	0.493678841	0.572107666	0.255185549	0.254011815	-0.10712924	-0.168532706	-0.013035279	-0.572489303	-0.033589268	0.386203877	0.460704154
chr1	86386241	86389361	-	Nmur1	merged: NM_001319227, NM_010341	1387	-0.804169883	-0.496774658	-0.32984554	-0.566541219	-1	-0.477645699	-1	-0.777344272	-1	-1	-0.820022311	-1	-0.309045189	-0.572129885	-1	-0.8884293	-0.594732939	-0.296963243	-1	-1	-0.43894949	-0.524875327	-0.482159148	-1	-1	-0.528998669
chr1	86426328	86428049	+	1700019O17Rik	NM_027966	1721	-1	-1	-1	-1	-1	-0.541021838	-0.440778927	-1	-1	-1	-1	-0.818786287	-0.855814355	-0.775642935	-1	-0.832051012	-0.790060168	-1	-1	-0.788730191	-1	-1	-1	-1	-0.531186914	-0.588713381
chr1	86526735	86530698	+	Ptma	NM_008972	1192	1.709386718	1.667024022	1.385372117	1.505051389	2.460659568	2.479081195	2.398888694	2.395961018	2.801483816	2.787425791	2.763754912	2.852118843	1.801519126	1.824569836	1.964664038	1.922230881	1.256448346	1.486156228	2.779444527	2.778379835	2.808481857	2.804284291	2.971997902	2.981004211	2.315100075	2.477595324
chr1	86543014	86582501	-	Pde6d	NM_008801	1092	0.697641967	0.78312804	1.784243092	1.90342555	1.129950245	1.146291129	0.785117603	0.756988116	0.995427029	0.716456854	1.00898698	0.893500564	1.366362561	1.237730024	1.171393281	1.184110472	1.816498674	1.784811824	1.133087776	1.079141837	1.105722541	1.134786029	1.412423675	1.268370976	1.288792853	1.372947085
chr1	86587099	86606500	+	Cops7b	NM_172974	2231	1.221656584	1.233519121	0.956785021	1.000194279	1.25781037	1.165944237	1.272404014	1.126548301	1.50575675	1.448115701	1.253942106	1.315913359	1.414872934	1.349553676	1.386285404	1.35705496	0.956290503	1.082535391	0.95298807	0.96995575	0.97181813	0.971334057	0.84187573	0.826771213	1.21718319	1.139706654
chr1	86666292	86670573	-	Nppc	NM_010933	1042	-1	-0.609986353	-1	-1	0.14960772	-0.387159863	-0.272919776	-0.003697591	-0.66290538	-0.051351241	-0.036120701	-0.41446033	0.202969774	0.075220745	0.200418085	-0.055615754	-0.693225522	-0.721742272	-0.541827677	-0.28908944	-1	-1	-0.69502764	-1	-0.684073337	-0.308965725
chr1	86703803	87050097	+	Dis3l2	merged: NM_001172157, NM_153530	3171	0.886539847	0.810099736	0.758323087	0.607725365	0.037838568	0.007303622	-0.174113196	-0.292311016	-0.666245311	-0.605450657	-0.459597604	-0.095521776	0.559437076	0.614824299	0.564399678	0.556029931	0.875345675	0.853483465	0.545790297	0.680583052	0.643522867	0.680465547	0.29528941	0.670045265	-0.214863647	-0.182641616
chr1	87086690	87089928	-	Alppl2	NM_007433	2112	-0.081117506	-0.275192049	0.195045509	0.216662159	2.780537615	2.77724781	2.743138941	2.762867747	3.364957063	3.287871021	3.36761935	3.273831333	1.582082187	1.82780027	1.839673985	1.942443944	0.903174205	1.002887065	1.356542285	1.492636684	1.489523861	1.511787881	1.592555267	0.743793667	2.727799239	2.794002988
chr1	87098001	87101606	-	Alpi	NM_001081082	2337	-0.77565162	-1	-0.882090727	-1	-0.560042289	-0.622978699	-0.532754136	-0.854647046	-0.411508291	-0.486777571	-0.504004595	-0.406337342	-0.321523166	-0.441918939	-0.564009851	-0.590979294	-1	-1	-0.647440955	-1	-0.748778486	-0.74814688	-0.719420479	-1	-0.830622768	-1
chr1	87125007	87127912	+	Akp3	NM_007432	1680	-0.162425947	0.104831081	-0.255232588	-0.767729463	-0.741531586	-0.534161132	-1	-0.364743925	-1	-0.769899116	-0.846511504	-0.200360513	-0.005508567	-0.091436372	-0.179682079	-0.408715832	-0.132676869	-0.573389769	-0.665337992	-0.641360956	-0.679934822	-0.679185113	-1	-0.771791245	-0.248360718	-0.465364801
chr1	87147654	87156356	-	Ecel1	merged: NM_021306, NM_001277925	2985	-0.779409826	-0.82164622	-0.793031684	-1	-0.034365278	-0.193030349	-0.599803385	-0.27108162	-0.329218786	-1	-0.658967801	-1	0.224733289	0.323901688	0.367994623	0.199632956	-0.76529309	-0.367456977	-0.703297277	-0.866064596	-0.792298952	-0.651586235	-0.867918038	-1	-0.862189815	-0.837165713
chr1	87183313	87188405	+	Prss56	NM_027084	2179	-0.451164009	-0.348877042	-0.271721936	-0.811013542	-0.647028006	-1	-1	-1	-1	-1	-1	-0.895293915	-0.056764814	-0.00229566	-0.225866622	-0.063261164	0.014006768	-0.31299779	-1	-1	-1	-1	-1	-1	-0.554315744	-0.38554034
chr1	87190596	87200070	+	Chrnd	NM_021600	2965	0.523519798	0.456488426	0.48434292	0.564194437	0.009299021	-0.270955065	-0.25416903	0.21357676	-0.388043632	-0.287646252	-0.438632402	0.168057848	0.264102746	0.240286644	0.321942446	0.23819303	0.597747302	0.482074432	-0.780453416	-1	-1	-0.714635158	-0.765562293	-1	-0.109730475	-0.400464057
chr1	87205810	87211835	+	Chrng	NM_009604	1921	0.169700528	0.356037751	0.67132486	0.76495876	-0.174567394	-0.026454624	-0.47481847	-0.10956866	-0.708955372	-0.360469082	-1	-0.882974551	0.640319505	0.614278527	0.589499977	0.491807835	0.984542236	1.003617633	-0.695643554	-0.892565074	-1	-0.361885938	-1	-0.88530028	-0.271474139	-0.039579215
chr1	87213913	87240488	+	Eif4e2	merged: NM_001039170, NM_023314, NM_001039169	4928	-0.286568855	-0.358161504	0.15348615	0.142932607	1.387668573	1.365667497	1.304721978	1.182366692	1.557133414	1.614484564	1.531354684	1.536677382	0.801348202	0.813358917	0.856858807	0.801019367	0.307917882	0.201467791	1.321371963	1.349127682	1.384285079	1.415626476	1.547265956	1.715831047	1.499045846	1.53401021
chr1	87264363	87310791	+	Efhd1	NM_028889	1805	0.728652592	0.696443278	0.562766648	0.610868098	0.713634611	0.415949034	0.836058032	0.630302484	1.195260157	1.031981722	1.48907384	1.460638074	0.89084044	0.999229319	0.901568761	0.771378722	0.784321273	0.86358701	-0.273882086	-0.469851275	-0.091565178	-0.294987828	0.772274504	0.564757794	1.21413102	1.249904236
chr1	87326997	87450810	+	Gigyf2	merged: NM_146112, NM_001110212	5743	0.981085023	1.133156902	1.038512919	1.180684949	1.385955698	1.410819572	1.368073631	1.364859282	0.898865532	0.914533253	0.756282128	0.814510468	1.154462189	1.184991196	1.140482489	1.164631059	0.886480308	0.612701329	1.151614711	1.135631525	1.181173652	1.200908345	0.593758846	0.432735381	1.120634119	1.09654765
chr1	87384576	87394729	-	Kcnj13	NM_001110227	3056	-0.857648003	-0.903779091	-0.518905989	-0.560769641	-0.113143468	-0.166565312	-0.328394048	-0.427612971	-0.154887363	-0.456373579	-0.420604793	-0.356350272	-0.155704715	0.263155779	0.07982781	-0.181534086	-0.769526249	-0.408016742	-0.131787202	-0.266753102	-0.15552276	-0.118567789	-0.099974824	-0.860118217	-0.4276233	-0.035259728
chr1	87470263	87475459	+	3110079O15Rik	NM_028473	462	-1	-1	-1	-0.447156864	-0.402586143	-1	-1	-1	-1	-1	-1	-1	-0.33096906	0.112839315	-0.011190529	-0.559284346	-1	-1	-0.507103534	-0.24657017	-1	-1	-1	-1	-1	-1
chr1	87476828	87573870	-	Ngef	merged: NM_019867, NM_001111314	3384	-0.419956548	-0.360545508	0.097770836	0.068463676	0.522458184	0.224087101	0.420910881	0.474570278	-0.104377144	0.043692608	-0.123533579	-0.037942704	0.602590199	0.608043959	0.616966815	0.493242531	-0.116991333	0.220630816	-0.802333335	-0.708642967	-0.431246373	-0.463151268	-0.881558208	-0.773051981	-0.159305748	0.073139353
chr1	87574026	87597840	+	Neu2	merged: NM_001160164, NM_001160163, NM_001160165, NM_015750	2013	-0.79891615	-1	-1	-1	-1	-0.375729314	-1	-1	-1	-1	-1	-1	-0.776433532	-0.728780523	-1	-0.852740439	-0.814905678	-0.665169664	-1	-1	-1	-1	-1	-1	-1	-1
chr1	87620311	87720510	+	Inpp5d	merged: NM_001110192, NR_122078, NM_001110193, NM_010566	4940	0.867970375	0.823917311	0.717712261	0.645101516	0.146113948	0.020484816	0.043625852	0.205312238	0.576890216	0.311386599	0.618172328	0.908985272	0.510722392	0.666108384	0.572836812	0.497338671	0.546723112	0.504657702	1.230434104	1.199701916	1.242057337	1.267248609	1.153933037	0.743678548	-0.018870616	-0.096403241
chr1	87756010	87792428	+	Atg16l1	merged: NM_029846, NM_001205392, NM_001205391	3180	1.860793436	1.872503627	0.900440008	0.931612968	1.593756636	1.591755327	1.612063158	1.583977394	1.493074468	1.543351151	1.245302684	1.243325153	1.100673237	1.238809873	1.170779868	1.229535717	0.868235001	0.939779249	0.949486005	0.891001985	0.949747828	0.944094139	1.041800067	0.907379923	1.298593012	1.326654998
chr1	87784570	87784818	+	Scarna6	NR_028519	248	-1	-0.147980905	-0.162487627	-1	2.887289929	2.93444661	2.769614784	2.671938147	0.813447091	0.724765719	0.09646238	0.353330763	2.384655234	2.214883049	2.242963794	2.241152183	-1	-0.321268457	2.437441186	2.442587339	2.372103655	2.437925382	-0.019701904	-1	0.913322711	0.786956458
chr1	87803679	87845157	+	Sag	NM_009118	1718	-1	-1	-0.846394409	-1	0.422422121	0.296781825	0.061280079	-0.015400474	-0.503809726	-0.264344922	-0.36487611	-0.424072779	0.146640234	0.047762369	0.131721104	0.019501817	-0.882286207	-1	-0.139994307	-0.711867169	0.002460927	-0.197554889	-1	-1	-0.782819041	-0.855365278
chr1	87853286	87944489	+	Dgkd	NM_177646	5694	0.90479983	0.89764921	0.949783845	0.84805113	1.051467593	1.110414044	1.191098264	1.12060036	0.582617913	0.636055752	0.279014581	0.276312961	1.028331961	1.136682801	1.064291723	1.097932063	0.917141914	0.839500399	0.691344785	0.725692286	0.662834436	0.708903352	0.226307536	0.352510543	0.786054417	0.830295509
chr1	87853346	87854299	-	Gm19582	NR_136921	841	-0.618078951	-0.193315117	-0.728904478	-1	0.545526866	0.414474512	0.555174214	0.383753204	-1	-0.137852681	-1	-0.505955064	0.459375545	0.413502241	0.529300352	0.523314871	-0.21552654	-0.573712927	0.011876664	0.119936789	0.180357685	0.149312793	-0.13620206	-0.288818063	-0.524588888	-0.127351745
chr1	87945120	88008551	-	Usp40	merged: NM_001198573, NM_001033291	5316	-0.293455631	-0.289480196	-0.451381941	-0.461143809	0.317870892	0.418653742	0.321498383	0.121639765	-0.021893251	-0.171307668	0.181876752	0.266926288	0.247948732	0.267550505	0.185101527	0.157589771	-0.178192339	-0.336514871	0.351501627	0.488801224	0.473529396	0.395127348	0.353250227	0.021304584	-0.275831693	-0.187632582
chr1	88055410	88220002	+	Ugt1a10	NM_201641	3242	-1	-1	-0.91191634	-1	-0.734499052	-0.699723931	-0.098791493	-0.522041757	-0.272763111	0.053767802	-0.324720833	-0.520609867	-0.429774656	-0.629610804	-0.648533924	-0.647206997	-1	-0.889892313	-0.467680237	-0.632565214	-0.486977331	-0.485981081	-0.87704127	-0.928448123	-0.624271964	-0.068584441
chr1	88070778	88220002	+	Ugt1a9	NM_201644	3216	-1	-1	-0.91127227	-1	-0.732896127	-0.697974964	-0.095731999	-0.519705076	-0.269919323	0.056956928	-0.321960126	-0.518269361	-0.427215654	-0.627600792	-0.5094874	-0.645258578	-1	-0.889106733	-0.465206881	-0.630565369	-0.48455054	-0.483551836	-0.876176393	-0.927915124	-0.622243753	-0.065495539
chr1	88095000	88220002	+	Ugt1a7c	NM_201642	3294	-1	-1	-0.913176737	-1	-0.737646147	-0.703159474	-0.104828444	-0.526641021	-0.278370271	0.047472252	-0.330162623	-0.525216718	-0.434815359	-0.633562659	-0.652354478	-0.651036945	-1	-0.732349456	-0.472550801	-0.636496942	-0.491755433	-0.490764058	-0.878735046	-0.92949077	-0.628259847	-0.074680036
chr1	88103256	88218998	+	Ugt1a6b	NM_201410	2293	-1	-1	-0.880113821	-1	-0.659210044	-0.618169751	0.035356963	-0.416130567	-0.146855719	0.192796624	-0.202028674	-0.414544467	-0.342337335	-0.576798453	-0.558761897	-0.557236494	-1	-0.851397779	-0.7326757	-0.617842	-0.469165915	-0.468151961	-0.834840491	-0.901969716	-0.530978552	0.066675853
chr1	88134808	88220002	+	Ugt1a6a	NM_145079	3302	-1	-1	-0.913367439	-1	-0.738123507	-0.703680786	-0.105747669	-0.527339996	-0.279223565	0.046513321	-0.330990569	-0.525916854	-0.411938049	-0.572779415	-0.652934509	-0.651618409	-1	-0.891663179	-0.473291275	-0.637093938	-0.492481761	-0.422386837	-0.878991467	-0.92964848	-0.628865415	-0.075608263
chr1	88166011	88220002	+	Ugt1a5	NM_201643	3208	-1	-1	-0.911072189	-1	-0.732398895	-0.697432549	-0.094785016	-0.518981033	-0.269038819	0.057943843	-0.32110524	-0.517544137	-0.426422987	-0.626977663	-0.571973225	-0.644654488	-1	-0.888862743	-0.464440645	-0.629945383	-0.483798677	-0.482799215	-0.875907808	-0.927749519	-0.621615	-0.064539495
chr1	88200610	88220002	+	Ugt1a2	NM_013701	3206	-1	-1	-0.911022027	-1	-0.732274289	-0.697296628	-0.094547855	-0.518799646	-0.268818286	0.05819099	-0.320891115	-0.517362455	-0.426224429	-0.626821535	-0.645836635	-0.556872962	-1	-0.888801577	-0.464248701	-0.629790041	-0.483610329	-0.482610677	-0.875840478	-0.927707998	-0.621457464	-0.064300068
chr1	88204731	88205748	-	Dnajb3	NM_008299	1017	-0.750304793	-1	-1	-0.476735958	0.401106168	0.366184592	0.273314434	0.529991521	0.306043522	0.262721283	0.033590683	-0.037243761	0.203908534	0.259292045	0.011578273	0.219582159	-0.508115569	-0.251849808	-0.170451362	-0.102821702	-0.337252507	-0.192618713	-1	-1	-0.120529238	0.48250447
chr1	88211958	88220002	+	Ugt1a1	NM_201645	3229	-1	-1	-0.838178541	-1	-0.733700076	-0.698852087	-0.097265211	-0.520876549	-0.187790845	0.055358872	-0.249349156	-0.493790871	-0.382166842	-0.538733951	-0.647564913	-0.646235617	-1	-0.889500927	-0.466446777	-0.573533583	-0.485767126	-0.48476965	-0.876610358	-0.928182615	-0.623260757	-0.067043461
chr1	88227019	88262289	+	Mroh2a	NM_001281466	7502	-0.257313405	-0.280390968	-0.194299082	-0.277721902	0.355516772	0.21757562	0.188887754	0.318327571	-0.462906081	-0.384148315	-0.497094782	-0.514427825	0.331619861	0.524597081	0.236722664	0.31850134	-0.354353505	-0.378824692	0.246502894	0.089314393	0.132464189	0.101360723	-0.592486015	-0.751046942	-0.163086907	-0.451727508
chr1	88258855	88277579	-	Hjurp	NM_198652	8439	1.827785466	1.83553639	1.695223205	1.697174844	1.543956497	1.54163029	1.554164422	1.484045033	1.443992488	1.305443566	0.951556029	0.975215267	1.464972981	1.656111767	1.500072674	1.561555692	1.575145564	1.447895765	1.286758825	1.280170042	1.254377344	1.250264048	0.822843727	0.726104959	1.448759957	1.425296092
chr1	88263112	88269408	-	6430706D22Rik	NR_040291	3638	2.149115242	2.155212202	2.018350694	2.029638805	1.821602295	1.840327496	1.853448347	1.769792286	1.755659322	1.603728554	1.265379769	1.292393425	1.742586114	1.932414922	1.786248613	1.845845921	1.900490052	1.782078182	1.577398308	1.568746284	1.539613541	1.534051184	1.139190678	1.042070127	1.739584999	1.710360516
chr1	88264827	88277557	-	A730008H23Rik	NM_172505	2217	2.166659896	2.179089499	2.048683894	2.05454056	1.89517319	1.898486896	1.923384638	1.835323119	1.808466151	1.649566234	1.315799243	1.315549904	1.829585841	2.011737433	1.881374016	1.934363316	1.937113836	1.809951485	1.674069582	1.664954827	1.647363568	1.623436516	1.161522224	1.005657854	1.742986934	1.773257353
chr1	88306711	88388851	+	Trpm8	NM_134252	3844	-1	-1	-1	-0.834583138	-0.415265237	-0.847640306	-1	-0.706269384	-1	-1	-1	-1	-0.506479726	-0.334086012	-0.588941412	-0.521703614	-0.943420905	-0.864846561	-1	-1	-0.907242838	-1	-0.809099561	-1	-0.801348196	-1
chr1	88407009	88426438	+	Spp2	NM_029269	879	-1	-1	-1	-1	-1	-1	-1	-1	-1	-1	-1	-1	-1	-1	-0.596497767	-1	-1	-1	-1	-1	-1	-1	-0.656186271	-1	-1	-1
chr1	88499870	88510066	-	Glrp1	NM_008132	1957	-1	-1	-1	-1	-1	-1	-1	-1	-1	-1	-1	-1	-1	-1	-1	-1	-1	-1	-1	-1	-0.833365237	-0.541065508	-0.811871028	-1	-1	-0.690201045
chr1	88551516	88562166	+	Gm19589	NR_037971	2622	-1	-0.801854054	-0.510722849	-0.837707206	-1	-1	-1	-1	-1	-1	-1	-1	-0.900165078	-0.954294154	-0.900722872	-0.834207793	-1	-1	-1	-1	-1	-1	-1	-0.840761197	-0.916292772	-0.899994535
chr1	88698225	88702191	-	Arl4c	NM_177305	3966	-1	-1	-1	-0.721556966	-0.234840507	-0.001708445	-0.047139029	-0.28264703	-0.883315247	-0.512634646	-0.764899185	-1	0.002417061	-0.094551906	-0.169213831	-0.213107511	-1	-1	0.15469841	0.238379412	0.009926008	0.130442948	-0.813877509	-0.799797884	-1	-1
chr1	88754889	88755733	+	Platr5	NR_040493	476	-1	-1	-1	-1	0.26061304	0.163596503	-0.240778559	0.312094671	-1	0.12479461	0.203093256	0.577702529	-0.615533645	-0.653132031	-0.022807206	-0.567504933	-1	-1	0.240326975	0.00265891	0.551585779	0.21573522	0.157577604	1.209572503	0.062143643	0.40222696
chr1	89016112	89022210	+	1700067G17Rik	NR_040471	603	-1	-1	-1	-1	-1	-0.196693107	-1	-1	-1	-0.704822878	-0.342629389	-0.605929282	-1	-1	-1	-0.62939142	-1	-1	-1	-1	-1	-1	-1	-1	-1	-1
chr1	89070461	89153793	+	Sh3bp4	NM_133816	3673	0.819378896	0.867096765	0.505965427	0.59291165	0.360738533	0.377842936	0.328148105	0.520097214	-0.523324833	-0.131295196	0.222873838	-0.073645937	0.949858605	0.952170172	1.026279593	0.964466545	0.870687701	0.711234188	0.627588786	0.765277261	0.832712673	0.866312925	0.421935873	0.911819503	0.059580279	-0.09559849
chr1	89360343	89406133	-	C030007H22Rik	NR_040482	589	-1	-1	-0.459009931	-0.520426783	-0.248758746	-0.188079938	-1	-1	-1	-1	-1	-1	-0.667459362	-0.701568109	-0.668913928	-1	-0.719397572	-1	-1	-1	-1	-1	-1	-1	-1	-0.480774342
chr1	89454810	89895282	+	Agap1	merged: NM_178119, NM_001037136	9581	0.480569985	0.497716932	0.372160704	0.321460377	0.472235215	0.561178256	0.430178051	0.438856452	-0.785698233	-0.365763446	-0.740481932	-0.637868278	0.979649876	0.929609148	1.025912868	0.924203374	0.549554816	0.369394438	0.361484131	0.426785642	0.470755054	0.446115291	-0.84074521	-0.421611399	0.132435923	0.275486933
chr1	89676506	89683892	-	4933400F21Rik	NR_015540	3611	-0.914052302	-1	-0.920140702	-1	-0.755286872	-1	-1	-1	-1	-1	-1	-1	-0.861594892	-0.706195278	-0.757966442	-0.83861919	-1	-0.639140865	-0.742261573	-0.722195422	-0.342127128	-0.695244471	-1	-0.466988708	-1	-1
chr1	89927961	89931176	-	Gbx2	NM_010262	2126	1.363421181	1.350589549	1.084047487	1.086287758	0.65032853	0.638987235	0.456618032	0.682967073	0.144184199	-0.493724849	-0.630787073	-0.296549078	1.491838098	1.502977066	1.455036354	1.429623998	1.388790012	1.347454657	0.182436909	0.119678383	0.086123275	0.240891738	-0.125646093	-0.341935171	0.605570727	0.444445033
chr1	89952677	90014577	-	Asb18	NM_139152	1404	-1	-1	-1	-1	-1	-1	-1	-1	-1	-1	-1	-1	-0.906113579	-0.512500145	-1	-1	-0.859817464	-0.875114536	-1	-1	-0.782015393	-1	-1	-0.7382279	-1	-1
chr1	90042131	90153401	-	Iqca	NM_029122	3210	1.49043867	1.491474316	1.471283849	1.354142379	0.919864211	0.947249783	0.924337587	1.06621263	0.602434977	0.605375732	-0.523338336	0.150456064	1.912348869	1.808506339	1.902674682	1.81554639	1.628457362	1.678720741	-0.654569403	-0.662395959	-0.669479482	-0.803505315	-0.634114734	-0.611346418	1.490480987	1.561041108
chr1	90203979	90215722	+	Ackr3	merged: NM_007722, NM_001271607	2319	-0.226130332	-0.069696241	-0.03010931	0.131976039	0.018162085	0.131570571	-0.164775032	-0.300518637	-0.816119887	-0.217435244	-0.185214204	-0.145793228	0.066917109	0.119635546	-0.114697968	-0.191719445	-0.020724823	0.003333199	0.82625207	0.756111711	0.480102057	0.664106377	-0.253734501	0.677355375	-1	-0.559618884
chr1	90603424	90613341	+	Cops8	NM_133805	1843	2.347178489	2.279075951	2.262158187	2.195979163	1.640404388	1.633954627	1.541271877	1.465141016	1.846809124	1.823804646	1.768803399	1.833038813	1.512775114	1.559572186	1.488962985	1.477644033	2.00223474	2.020240762	1.582070514	1.600816607	1.555171388	1.616019717	1.592532579	1.913059642	1.855599374	1.896664429
chr1	90766859	90843971	-	Col6a3	merged: NM_001243009, NM_001243008	10841	0.453441545	0.50191328	0.189126089	0.172089707	-0.218865111	-0.217082362	-0.030023925	-0.081777945	-0.458326664	-0.450475409	-1	-0.976829915	0.557485271	0.606991122	0.528889587	0.537390483	0.348578514	0.292187466	-0.682033684	-0.439395021	-0.096506647	-0.000917094	-0.643533512	-0.259707533	-0.234125668	-0.322607895
chr1	90915099	90951142	+	Mlph	NM_053015	4484	-0.460008412	-0.660900447	-0.453474832	-0.686180846	-1	-0.866380138	-1	-1	-1	-1	-1	-1	-0.420693608	-0.485278659	-0.381553759	-0.610888566	-0.339271838	-0.525481014	-0.498256189	-0.829457241	-0.851323588	-0.546198217	-0.907763748	-0.899978102	-0.790082948	-0.938768192
chr1	90953107	90954012	+	Prlh	NM_001101647	261	-1	-1	-1	-1	-1	-1	-1	-1	-1	-1	-1	-1	-1	-1	-1	-1	-1	-1	-1	-1	-1	-1	-1	-1	-1	-1
chr1	90958132	90969620	-	Rab17	merged: NM_001159725, NM_008998	1950	-1	-1	-0.862066665	-0.548566802	-1	-1	-1	-1	-1	-1	-1	-0.884502849	-0.77082426	-1	-0.771938654	-1	-1	-1	1.289039355	1.412311779	1.062681099	1.089798186	-0.680226009	0.362388978	-1	-1
chr1	90998726	91128944	+	Lrrfip1	merged: NM_001111312, NM_008515, NM_001111311, NM_001310732	5848	1.867260471	1.909461519	1.829302892	1.815790978	0.964354725	0.939053101	1.063279616	1.170545915	0.590398198	0.676353215	-0.010169627	0.116905017	1.880114064	1.857037299	1.773728703	1.788825596	1.844106464	1.808470527	1.403674332	1.38181937	1.171987246	1.147495888	-0.203323261	0.308814513	1.490276373	1.457807105
chr1	91145102	91170795	+	Rbm44	NM_001033408	3851	0.16572138	0.213564282	0.299493884	0.454171231	0.334019375	0.381490877	0.355957596	0.365355148	0.059767994	0.409717986	-0.115894948	0.020671085	0.846602546	0.99564889	0.812922138	0.871731713	0.435376788	0.722181702	0.536926362	0.331235519	0.321482205	0.378253324	-0.103041539	0.669189325	0.815614788	0.739958263
chr1	91179821	91225196	+	Ramp1	merged: NM_001168392, NM_016894, NM_178401	3022	-0.748486257	-1	-0.656373583	-0.589648933	-1	-1	-1	-1	-0.519622057	-1	-0.366590954	-0.702691544	-0.349139731	-0.006183201	-0.263067096	-0.520483399	-0.767518779	-0.790712006	-0.639995043	-0.648036113	-0.394835422	-0.793782448	-1	-0.858774807	-0.863638013	-1
chr1	91250318	91286025	+	Ube2f	NM_026454	1363	0.278140769	0.274035685	0.901020641	0.945276509	1.180031343	1.098443279	0.794493473	1.044269745	1.221347528	1.361025695	1.426454714	1.416268205	1.233711847	1.189526306	1.038224941	1.020071391	1.047911778	1.063055698	1.203707556	1.266094708	1.293164193	1.225534165	1.613266241	1.494138006	1.317030498	1.25605568
chr1	91298337	91321080	+	Scly	NM_016717	2207	-0.76545167	-0.624572659	-0.738559097	-0.812961987	0.126515599	-0.009519075	0.008972221	-0.218171688	-0.05776664	-0.377694738	-0.705952026	-0.465638423	0.17076081	0.45569856	0.489991263	0.418627331	-1	-0.569346458	1.075499271	1.204213741	1.132841589	1.065416138	0.114565	-0.120479644	-0.029936578	0.035198562
chr1	91322074	91348303	+	Espnl	NM_001033292	5442	-1	-1	-1	-1	-1	-0.797601526	-0.849257201	-1	-0.911994358	-1	-0.899029234	-1	-0.648741364	-0.190171078	-0.626870954	-0.705418362	-1	-1	-0.160271423	-0.571179143	-0.453111904	-0.311481228	-1	-0.955970689	-1	-1
chr1	91351072	91362404	+	Klhl30	NM_027551	3020	0.18728978	-0.095430991	0.042075614	-0.173666331	-1	-1	-0.398920703	-0.595504401	-1	-1	-1	-0.922008478	-0.069715596	0.0459913	-0.101685463	-0.286477213	0.12125238	0.116657107	-0.091267459	-0.27698234	-0.465394966	-0.504660902	-0.768874211	-0.858694972	-0.492862038	-0.488362743
chr1	91366429	91374217	+	Fam132b	NM_173395	2815	-0.673070318	-0.682562083	-0.334847792	-0.644724891	0.800223477	0.847790868	0.873914609	0.79962359	-0.469999971	-0.362951388	-0.696369997	-0.369453607	0.366745911	0.582213931	0.641681456	0.60327641	-0.537589098	-0.287833146	0.576620142	0.784963449	0.44695185	0.411495119	-1	-0.738717066	-0.158646178	-0.01400062
chr1	91375830	91398783	-	Ilkap	NM_023343	1368	0.515494998	0.548404676	0.187170253	0.410778791	0.868710045	0.849229132	0.815432763	0.829617238	1.067150848	1.095339018	0.912197379	0.767461695	0.649251012	0.782176718	0.775093442	0.774561743	0.658706234	0.318738684	1.188301538	1.215280626	1.098453005	1.080940314	1.273965201	1.2462511	0.878288084	0.918503037
chr1	91404878	91406029	-	1700020N18Rik	NR_026924	547	-1	-1	-1	-0.498686737	-1	-1	-1	-1	-1	-1	-1	-1	-1	-1	-1	-1	-1	-1	-1	-1	-1	-1	-1	-1	-1	-1
chr1	91411482	91413222	-	Hes6	NM_019479	1335	0.800399596	0.572126272	0.906995285	0.67051845	0.407617432	0.11727796	0.328345354	0.438423347	0.231076875	-0.345174856	-0.130661937	-0.090437015	0.707559495	0.834751395	0.895875768	0.751182485	0.971049714	0.884705876	0.360142334	0.448066993	0.305280832	0.126509289	0.247726582	0.776103279	0.226985635	0.349472476
chr1	91415981	91459328	-	Per2	NM_011066	5837	-0.371689106	-0.818326099	-0.660263445	-0.615340234	0.070693842	-0.044519787	-0.098882591	-0.06352337	-0.688849421	-0.618421107	-0.567317642	-0.633926286	-0.552923193	-0.372594326	-0.350559019	-0.376568267	-0.717524873	-0.641642231	-0.698426394	-0.926378168	-0.881533399	-0.936544741	-0.927466257	-0.921196754	-0.581153631	-0.493491135
chr1	91494667	91529307	+	Traf3ip1	NM_028718	3500	-0.444119046	-0.178457803	-0.430906534	-0.73316302	0.104194922	-0.010141509	0.249812342	0.137990079	0.115605317	0.400450531	0.303794158	0.171249884	-0.05826262	0.0338424	-0.0606732	-0.098828766	-0.717394358	-0.584395016	0.131592655	0.172134515	-0.01638684	0.007877811	-0.465320178	0.398905294	-0.055366267	-0.142216091
chr1	91540564	91559590	+	Asb1	merged: NM_001039126, NM_023046	6072	-0.749367557	-0.824110289	-0.223134753	-0.450569064	-0.431766903	-0.436474979	-0.233979663	-0.111728484	-1	-0.628360774	-0.507062356	-0.888226624	-0.36731377	-0.439405868	-0.386652052	-0.404059819	-0.418068917	-0.342588912	0.223769152	0.079557144	0.206114565	0.207461951	-0.088085158	-0.030601133	-0.80945751	-0.521047033
chr1	91801460	91848034	+	Twist2	NM_007855	1335	-0.556608182	-1	-0.810777761	-0.631743537	-1	-1	-1	-1	-1	-1	-1	-1	-1	-0.727724109	-0.520321625	-0.548833987	-0.744411601	-0.346411451	-1	-1	-1	-1	-1	-1	-1	-1
chr1	91928778	92180341	-	Hdac4	NM_207225	8100	0.155852951	0.185165523	0.015343927	-0.167915693	0.5633884	0.389744467	0.287802882	0.409218416	0.131179604	0.017812608	-0.247177077	-0.377738191	0.127867262	0.267057598	0.240001363	0.199936999	-0.211079622	-0.245827263	0.538983739	0.536738113	0.619914816	0.513623732	0.314882629	0.38939409	0.173175578	0.171151109
chr1	92439718	92473758	-	Ndufa10	NM_024197	1209	2.17403525	2.153350248	2.047257847	1.953346354	1.056956919	1.010917063	1.031268843	0.920207802	1.670843501	1.624655116	1.715496285	1.650242353	1.209902426	1.090848422	1.209442457	1.115199626	1.897526953	1.829049448	1.921739583	2.051417574	1.950755953	1.940622202	2.059280241	2.15557292	1.4383511	1.405295544
chr1	92464482	92464542	-	Mir6900	NR_105865	60	2.596839668	2.592958182	2.454854013	2.392012304	1.262873391	0.912587847	1.180544121	1.038935429	1.953015981	1.85431104	1.93827547	1.80593717	1.333625642	1.290015176	1.307546997	1.231168003	2.215182956	2.266864803	2.043875387	2.179158436	2.070259308	2.066022424	2.483236943	2.468786671	1.525584965	1.744661316
chr1	92479680	92480619	-	Olfr1416	NM_147038	939	-1	-1	-1	-1	-1	-1	-1	-1	-1	-1	-1	-1	-1	-0.790543853	-1	-0.843854164	-1	-1	-1	-1	-1	-1	-1	-1	-1	-1
chr1	92490817	92491753	-	Olfr1415	NM_001011525	936	-1	-1	-1	-1	-1	-1	-1	-1	-1	-1	-1	-1	-0.611194661	-0.790011567	-1	-0.562848563	-1	-1	-1	-1	-1	-1	-1	-1	-1	-1
chr1	92511047	92518515	-	Olfr1414	NM_147039	1189	-1	-1	-1	-1	-1	-1	-1	-1	-1	-1	-1	-1	-0.804119431	-1	-0.568779901	-1	-1	-1	-1	-0.550705771	-1	-1	-1	-1	-1	-1
chr1	92573124	92574206	+	Olfr1413	NM_147037	1082	-1	-1	-1	-1	-1	-1	-1	-1	-1	-1	-1	-1	-1	-1	-1	-1	-1	-1	-1	-1	-1	-1	-1	-1	-1	-1
chr1	92588331	92589297	+	Olfr1412	NM_146277	966	-1	-1	-1	-1	-1	-1	-1	-1	-1	-1	-0.07713512	-1	-1	-1	-1	-1	-1	-1	-0.52010911	-0.674430806	-1	-0.537414507	-1	-1	-1	-1
chr1	92596520	92597492	+	Olfr1411	NM_146490	972	-1	-1	-1	-1	-1	-1	-1	-1	-1	-1	-1	-1	-1	-1	-1	-1	-1	-1	-0.521905722	-1	-1	-1	-1	-1	-1	-1
chr1	92607838	92608807	+	Olfr1410	NM_146491	969	-1	-1	-1	-1	-1	-1	-1	-1	-1	-1	-1	-1	-1	-1	-1	-1	-1	-1	-1	-1	-1	-1	-0.496223675	-1	-1	-0.419912702
chr1	92619880	92621001	+	Olfr12	NM_206896	1121	-1	-1	-1	-1	-0.463731034	-1	-1	-1	-1	-1	-1	-1	-1	-1	-1	-1	-1	-1	-1	-1	-1	-1	-1	-1	-1	-1
chr1	92637144	92641985	-	Myeov2	merged: NR_028108, NM_001163425	711	1.420454719	1.353976215	1.568919093	1.525276104	1.871982208	1.820953625	1.49450966	1.501316974	1.535481313	1.669640724	1.356755979	1.400829958	2.036629185	1.945137316	2.090373724	1.836765825	1.836057421	1.913862366	1.637943252	1.734342815	1.676444264	1.630648972	1.674454468	1.677137606	2.057809099	1.96541201
chr1	92644217	92648841	-	Otos	NM_153114	704	-0.806527277	-1	-1	-1	-1	-1	-0.129870853	-0.439005043	-1	-1	-1	-1	-1	-0.738340532	-1	-0.802141666	-1	-1	-1	-1	-1	-1	-0.600826989	-1	-0.587806085	-1
chr1	92831685	92860196	+	Gpc1	NM_016696	3552	-0.631737819	-0.355151924	-0.460580306	-0.476094284	-0.101055742	0.262014715	0.137196549	0.340893226	-0.624038324	-0.366090423	-0.744238263	-0.932834666	0.250141182	0.246256354	0.488058984	0.352247221	-0.467329241	-0.261415088	0.228529223	0.224948254	0.202633305	0.292572535	-0.722134602	-0.934244006	-0.646792067	-0.316693302
chr1	92850377	92850443	+	Mir149	NR_029559	66	-1	-1	-1	-1	-1	-1	-1	-1	-1	-1	-1	-1	-1	-1	-1	-1	-1	-1	-1	-1	-1	-1	-1	-1	-1	-1
chr1	92870128	92902906	-	Ankmy1	NM_172850	3243	-0.0496609	-0.1954867	0.170969557	0.037062922	-0.734560307	-1	-1	-0.803297406	-1	-1	-1	-1	-0.647095651	-0.364523827	-0.364273169	-0.471047406	-0.576865693	-0.250597597	-0.795483423	-0.477878988	-0.805635491	-0.616934321	-0.703005436	-0.813285334	-0.819415952	-0.688928032
chr1	92906988	92908620	+	Dusp28	NM_175118	1491	-0.633573481	-1	-1	-1	0.361601757	0.667486321	0.401964353	0.547377074	0.27960903	0.672569602	0.042615222	0.213258564	0.197859198	0.230533326	0.225511148	0.225417007	-1	-0.294266176	0.300357174	0.209178068	-0.146384138	0.124438112	-0.278219595	-0.00186757	0.571246044	0.54595141
chr1	92910824	92920585	+	Rnpepl1	NM_181405	3039	-0.398985352	-0.699486625	-0.439066819	-0.591136507	0.534919435	0.550847823	0.44327083	0.539389332	-0.006582565	0.106517444	0.120126398	0.163947111	0.174248603	0.269936783	0.339043439	0.177166407	-0.50695476	-0.595298866	0.962936519	0.994553883	0.920232381	0.912117258	0.305396749	-0.457937679	-0.385329482	-0.077142738
chr1	92933542	92950590	-	9430060I03Rik	NR_015525	1672	0.115681264	0.1218722	-0.205383262	-0.021073575	0.505869684	0.541762738	0.299033606	0.405627631	0.453583469	0.26003639	-0.002390151	0.104670714	0.169672169	0.300374595	0.499819959	0.454199116	0.038100406	0.0099737	0.060672199	0.162664207	0.389851513	0.40081276	0.25848011	0.152186217	0.51412612	0.2940048
chr1	92934407	92947948	+	Capn10	NM_011796	2877	0.695635412	0.680280829	0.209588021	0.444677951	1.195270345	1.189898345	0.992681309	0.95791618	0.888012112	0.924386062	0.517643975	0.551302327	0.650235922	0.770517993	0.873502662	0.796364928	0.598463172	0.676699427	0.792517421	0.972034827	0.992770267	1.064112668	1.049238476	0.835118625	0.877327354	0.766008349
chr1	92973118	92986391	+	Gpr35	merged: NM_001104529, NM_001271766, NM_022320	4498	0.832666611	0.836141889	1.136891659	1.283503946	-0.02202861	0.043586358	-0.04418321	0.003773319	-1	-0.397850952	-1	-1	1.022547393	0.920249526	0.970223281	0.939009083	1.473764132	1.533101011	-1	-0.657843368	-0.350739907	-0.462193271	-0.505434782	-0.720415233	0.346140775	0.390001776
chr1	93006333	93012269	+	Aqp12	merged: NM_177587, NM_001159658	1088	-1	-0.770410484	-0.630780529	-0.679455792	-1	-1	-1	-1	-1	-1	-1	-1	-0.789724775	-0.684070607	-1	-1	-0.70262807	-1	-1	-1	-1	-0.57056098	-1	-0.814262838	-1	-1
chr1	93015454	93101874	-	Kif1a	merged: NM_008440, NM_001110315, NM_001294149, NM_001294150	8321	-0.96059797	-1	-0.963528354	-0.942040472	-0.481638023	-0.503699026	-0.811699251	-0.630840964	-1	-0.786550252	-1	-0.845157514	-0.3877827	0.000967735	-0.176196506	-0.256430531	-1	-0.953726804	-1	-0.78305762	-0.779899051	-0.841203534	-0.947879913	-0.893086473	-0.712701078	-0.877333299
chr1	93135239	93145421	+	Agxt	merged: NM_001276710, NM_016702	1553	-1	-1	-1	-1	-1	-1	-1	-1	-1	-1	-1	-1	-0.842740417	-1	-1	-1	-1	-1	-1	-1	-1	-1	-1	-1	-1	-1
chr1	93151354	93160948	-	2310007B03Rik	merged: NM_001159940, NM_172411	2362	-1	-1	-1	-1	-1	-1	-1	-1	-1	-1	-1	-1	-1	-1	-1	-1	-1	-1	-1	-1	-1	-1	-1	-1	-1	-1
chr1	93168422	93231066	+	Crocc2	NM_001310428	7428	-1	-1	-0.922168461	-1	-1	-1	-1	-1	-1	-1	-1	-1	-1	-0.721015701	-0.837646687	-1	-0.890073559	-1	-0.898736635	-0.914441144	-0.904329185	-0.82550121	-0.890868168	-0.881840004	-1	-1
chr1	93235896	93296448	+	Sned1	NM_172463	4474	-0.43777308	-0.430559205	-0.622521383	-0.897725775	-0.048649925	-0.066399664	-0.042116356	-0.153572525	-1	-1	-0.935846584	-1	-0.044429195	0.1236058	0.094795472	0.175641395	-0.682779931	-0.788527477	-0.497591725	-0.335804959	-0.276044485	-0.19814405	-0.907578048	-0.947004625	-0.90338339	-1
chr1	93274548	93274610	+	Mir6901	NR_105866	62	-1	-1	0.389435094	-1	-1	-1	-1	0.784854655	-1	-1	-1	-1	-0.189437985	0.52960179	0.647832515	0.434750273	-1	-1	0.22350024	-1	0.197623837	0.486044004	-1	-1	-1	-1
chr1	93301204	93305879	-	Mterf4	merged: NM_001310756, NM_178051	1330	1.107724098	1.139160223	1.783916969	1.781952332	0.782361848	0.96991538	0.768846081	0.913933548	1.415300161	1.42662647	1.419715543	1.438334768	0.93494327	0.908892834	1.030714359	0.762059763	1.603742281	1.281654846	0.973715653	1.033504328	0.943049081	0.916315284	1.054928393	1.170636833	1.060647682	1.214431748
chr1	93309436	93342788	-	Pask	NM_080850	5119	0.03969697	0.020201499	0.013996036	-0.248601645	0.697624656	0.660962368	0.585424349	0.68615543	0.480779005	0.495067848	0.391851077	0.33444919	0.515489085	0.688980616	0.625061853	0.686813005	0.117954099	0.201255558	0.916677224	0.820829172	0.709630507	0.814395045	-0.154234503	0.676754811	0.41568461	0.407168981
chr1	93343644	93367618	+	Ppp1r7	NM_023200	3653	0.719145488	0.662987137	1.031658107	1.224460159	0.963266046	0.982606736	0.991462011	0.960362749	1.291727854	1.275633145	1.204364756	1.238813696	1.083859636	1.168055883	1.084796803	1.126434138	1.186306976	1.083645607	1.278189509	1.297712911	1.323175296	1.305040841	1.112833294	1.28666155	1.334106878	1.362038335
chr1	93346091	93346155	+	Mir6902	NR_105867	64	-1	-1	-1	-1	0.640461327	0.884913062	0.854721182	0.477558068	0.023267875	0.670692271	0.536362087	0.581270971	0.580455931	0.941445533	0.930320259	0.850209304	0.248336756	-0.080455826	0.497996036	0.634692901	0.764956637	0.472712966	0.828097295	0.003146096	0.265231807	0.516211328
chr1	93352157	93352285	+	Mir6345	NR_105763	128	-1	-1	-1	-1	-1	-1	-1	-1	-1	-1	-1	-1	-1	0.282999875	0.06153066	-0.379444219	-1	-1	-1	-1	-1	-1	-1	-0.256776283	-1	0.064776085
chr1	93373895	93404304	+	Ano7	merged: NM_207031, NM_001271884	4019	-0.798635899	-0.861009242	-0.343237805	-0.402746986	-0.517153024	-0.853272116	-0.672895335	-0.834967333	-0.793623655	-1	-0.585883064	-0.913025124	-0.452327869	-0.540234726	-0.572583217	-0.582126307	-0.257672613	-0.166248277	0.11837206	-0.43379527	-0.174352747	0.034432231	-0.686979432	-1	-0.574436479	-0.628660843
chr1	93405939	93478917	-	Hdlbp	merged: NM_133808, NM_001301364	6469	1.230463904	1.322751618	1.337739274	1.418996504	1.750862737	1.756703745	1.714609849	1.738425359	1.388089757	1.321498751	1.472821121	1.568089552	2.07923966	2.029069709	2.05305825	2.045489053	1.544380177	1.537334068	1.943556402	1.928367332	2.010995265	2.018616919	1.475451338	1.519651524	1.478325129	1.444984097
chr1	93478992	93509732	+	02-Sep	merged: NM_001159717, NM_001159718, NM_010891, NM_001159719	3334	1.429299579	1.449882308	1.604107304	1.471352293	1.606662397	1.608066876	1.597561509	1.456430828	1.588843742	1.642929089	1.629728534	1.7007648	1.70622516	1.634147276	1.605465584	1.604659878	1.63378264	1.596256534	1.773531012	1.754077075	1.79281657	1.826454357	1.885694112	2.084105522	1.746915489	1.843771108
chr1	93512103	93621976	+	Farp2	NM_145519	3912	0.680018338	0.673132523	0.468601065	0.723698954	0.713018331	0.737834249	0.585697774	0.672729043	0.746956408	0.700744393	0.516664051	0.516074797	0.741404972	0.82059317	0.75546008	0.703620348	0.641428592	0.788058508	0.413806227	0.304427105	0.343543978	0.439738006	0.270193153	0.094436546	0.484190036	0.60634696
chr1	93620750	93635727	-	Stk25	NM_021537	3254	1.800084612	1.738341346	1.537238582	1.437310643	1.28719995	1.319120473	1.209519667	1.166970054	0.98586298	1.024415248	0.844749952	0.959947436	1.509002876	1.602751623	1.561581725	1.544338041	1.685668481	1.674541226	1.298441338	1.263064289	1.243310587	1.226211435	0.656523228	0.864922407	1.30517365	1.25982963
chr1	93685574	93695770	+	Bok	NM_016778	1559	-1	-1	-0.769197945	-0.859801638	0.535343167	0.687202986	0.408651082	0.444267921	0.842676453	0.729977144	1.470116387	1.595575796	0.005525218	0.289551543	0.240902667	0.155051164	-0.624820842	-0.795855508	1.08093184	1.335365802	1.142908483	1.18959702	1.2959712	0.509014119	0.32997105	0.285354417
chr1	93705390	93754838	-	Thap4	merged: NM_025920, NM_001310761	2230	0.722121811	0.759070061	0.842905251	0.617922955	1.388912778	1.393207676	1.31505885	1.283773059	1.321357306	1.275018384	1.298877539	1.281217123	0.927977711	0.959836692	0.957548412	0.935826199	0.710703855	0.747860448	1.327712375	1.32349397	1.289423421	1.337668153	0.978663078	1.000892654	1.201972237	1.235796156
chr1	93755032	93789529	+	Atg4b	NM_174874	2964	1.246247743	1.237647898	1.224021014	1.257111532	1.50011036	1.517313838	1.474405706	1.411094175	1.934442534	1.854767794	2.027927877	2.168316794	1.134280347	1.159072043	1.211559589	1.098504422	1.223238367	1.127234283	1.679524103	1.628771528	1.615880885	1.612414924	1.944207452	1.480152375	1.601886989	1.609732504
chr1	93792575	93801934	-	Dtymk	merged: NM_001105667, NM_023136	1310	0.695136853	0.794695608	0.737979218	0.71420333	1.789843158	1.808515749	1.615939587	1.495570883	1.900689947	1.952123557	1.78911645	1.896803834	1.051058621	1.043396919	1.03927812	0.937503363	0.995601108	0.95553939	1.853374762	1.922457061	1.935041664	1.920687923	1.944768983	2.237181461	1.955682774	1.960304598
chr1	93803964	93822100	+	Ing5	NM_025454	4538	0.916895788	0.879816019	0.942022998	0.911160384	0.778246477	0.755011277	0.772477536	0.729245978	0.951127355	0.910823382	0.969796649	1.014962746	0.781269308	0.894291649	0.79439596	0.724403002	0.859897951	0.800417063	0.943615258	0.853301227	0.938111883	0.80297141	0.860602188	1.115999438	0.734834204	0.657391223
chr1	93825239	93852361	+	D2hgdh	merged: NM_001310767, NM_178882	3506	-1	-1	-0.917961513	-0.660355536	-0.117752854	-0.031823735	0.077352338	0.054368695	0.120691009	0.223607666	-0.278527666	-0.186614469	0.159360356	0.273263463	0.070265659	0.145463253	-0.793109729	-0.563128504	0.582915412	0.73529374	0.726007626	0.744137631	0.535151913	0.686028815	-0.276356539	-0.021331636
chr1	93861343	93876494	+	Gal3st2	NM_199366	2846	-0.80817612	-0.814560479	-0.390014819	-0.736397291	0.129765013	-0.076821198	0.184188328	-0.053849147	0.238603403	0.06131655	-0.698755929	-0.158064671	0.44754505	0.690681158	0.706941637	0.797055938	0.068650354	0.648902005	-0.144586318	-0.460578189	-0.37509992	-0.127651293	-1	-0.652836774	0.681256393	0.831210585
chr1	93918436	93941239	+	Gm9994	NM_001205249	1185	-1	-1	-1	-1	-1	-1	-1	-1	-0.513824184	-0.701043405	-1	-0.698389189	-0.44692484	-0.431663981	-0.485037653	-0.692814904	-0.838221655	-0.305620393	-0.577405931	-0.626178626	-1	-0.593479986	-1	-1	-0.322139637	-0.210663545
chr1	93990508	94011539	+	Gm6086	NM_001039219	4059	0.566115843	0.698306566	0.526290753	0.53612871	-0.29761908	-0.182326415	-0.362705845	-0.482981363	-0.939081343	-0.563046271	-0.461366874	-0.841912696	0.497873029	0.481742488	0.302746362	0.406926642	0.424298827	0.444849595	-0.657307418	-0.632962435	-0.518639324	-0.517676397	-0.817359759	-1	-0.534258883	-0.133345674
chr1	94020492	94028330	+	Neu4	merged: NM_173772, NM_001310769	4591	-0.93102482	-1	-1	-1	-1	-1	-1	-1	-1	-1	-1	-1	-0.940208111	-0.948167012	-1	-1	-1	-1	-1	-1	-1	-1	-0.83499014	-1	-1	-1
chr1	94038304	94052553	-	Pdcd1	NM_008798	1930	-0.243463379	-0.47413908	0.070576857	-0.595360246	-1	-0.572844179	-1	-0.707155123	-1	-1	-1	-1	-0.077099627	-0.349914086	0.003110604	-0.507930348	-0.264865123	-0.082439759	-1	-1	-1	-1	-1	-1	-0.802009512	-0.282211933
chr1	94797441	94802472	+	4930440C22Rik	NR_040473	1565	-1	-1	-1	-1	-0.561281227	-1	-1	-1	-1	-1	-1	-1	-1	-0.758519139	-1	-1	-1	-1	-1	-1	-1	-1	-1	-1	-1	-1
chr1	95313627	95335284	+	Fam174a	NM_026321	2107	-0.861679857	-1	-0.208335029	-0.177938584	0.055973855	0.06942391	0.068836877	-0.093971002	0.080030843	0.019943073	0.447798949	-0.050862417	0.207257806	-0.032157723	0.149339291	0.034785851	-0.254191189	-0.436033473	0.247073672	0.199794877	0.057875274	0.265605671	0.303958834	-0.186308467	-0.13379044	0.233291307
chr1	95587681	95667594	-	St8sia4	merged: NM_009183, NM_001159745	5677	-1	-1	-1	-1	-1	-1	-0.378592355	-1	-1	-1	-0.902774722	-1	-0.796739594	-0.850763239	-0.766565399	-0.8034032	-1	-1	-1	-0.924473742	-0.828661556	-1	-0.925587636	-0.851049951	-1	-1
chr1	95701183	95716518	-	4930598F16Rik	NR_040479	761	-1	-1	-1	-1	-1	-1	-1	-1	-1	-1	-1	-1	-0.723430118	-1	-1	-1	-0.282567291	-1	-1	-0.616730205	-1	-1	-1	-1	-1	-1
chr1	95990658	96021758	-	1700063A18Rik	NR_040467	356	-1	-1	-1	-1	-1	-1	-1	-1	-1	-1	-1	-1	-1	-1	-1	-1	-1	-1	-1	-1	-1	-1	-1	-1	-1	-1
chr1	96612056	96662573	-	4930533P14Rik	NR_040478	583	-0.357665577	-0.055495218	-0.178702514	-0.294522288	-1	-1	-1	-1	-1	-1	-1	-1	-0.80102055	-0.523388666	-1	-0.509955148	-0.54746178	-1	-1	-1	-1	-1	-1	-1	-1	-1
chr1	96818783	96872171	-	Slco4c1	NM_172658	2394	0.48725609	0.474372452	0.541571611	0.590647347	1.410370916	1.432815792	1.356761383	1.32811334	1.484050267	1.360720133	1.760016423	1.759937731	0.809877333	0.990128051	0.953702833	1.074107541	0.404030873	0.1112276	0.668634485	0.865059989	0.768861471	0.719335612	0.616271266	0.118174006	1.214767596	1.421904797
chr1	96871125	96881234	+	Panct2	NR_131964	3917	-1	-1	-0.925877115	-1	0.184739584	0.098548314	-0.015578725	0.221485548	0.23229768	0.291769048	-0.256052958	0.020331719	-0.115738997	0.136824644	-0.164607629	0.047846346	-0.679351937	-1	-0.04732922	0.165149843	0.314457044	0.164280562	0.193877399	0.008209672	-0.054230522	0.029652715
chr1	96906175	96997560	-	Slco6b1	NR_120500	2475	-0.274872153	-1	-0.661915348	-0.185751032	-1	-1	-1	-1	-1	-1	-1	-1	-0.894899723	-0.686526307	-1	-0.780780286	-0.471440787	-0.416237798	-1	-1	-0.75954714	-0.758935764	-0.640911361	-1	-0.838514258	-0.810049082
chr1	97059448	97128303	-	Slco6c1	NM_028942	2433	-1	-1	-1	-1	-1	-1	-1	-1	-1	-1	-1	-1	-1	-1	-1	-1	-1	-1	-1	-1	-1	-1	-0.561559717	-1	-1	-1
chr1	97643901	97662018	-	D1Ertd622e	NM_133825	2738	1.836805597	1.806494012	1.855070171	1.874753574	1.506337436	1.505396196	1.521860639	1.505514178	0.637640842	0.742154502	0.259301203	0.21498789	2.124073618	2.073146197	2.02138415	2.01789438	1.870158065	1.953407745	0.040346967	-0.01483088	0.09221828	0.116412878	0.174652233	-0.450400446	1.509530095	1.433430805
chr1	97706042	97770092	-	Ppip5k2	NM_173760	5568	1.670251392	1.676930539	1.677770582	1.704176181	1.213381267	1.175600277	1.291527332	1.297845302	0.969976064	0.879855843	0.833482621	1.008322666	1.99113946	1.915789266	1.952943178	1.987094658	1.780816975	1.878523081	1.055475806	0.939931363	0.955489368	0.941615423	0.956937926	1.069983101	1.297100744	1.312786407
chr1	97770171	97793708	+	Gin1	merged: NM_001310773, NM_026250	2785	-0.166415784	-0.271286494	0.074179079	-0.051020503	0.303921426	0.304079099	0.327787676	0.322501108	0.678947102	0.683059208	0.999854986	0.960658375	0.020754988	0.017180587	-0.167286907	-0.05890389	-0.208625506	0.031073715	0.388501128	0.30876091	0.409057955	0.296550001	0.738121439	0.793010875	0.450520914	0.640109068
chr1	97821093	98095632	-	Pam	NM_013626	4103	-1	-1	-0.632176898	-1	-0.632264873	-0.473371595	-0.677625677	-0.671201169	-1	-1	-1	-1	-0.39196157	-0.78561062	-0.306356931	-0.313207207	-0.749050751	-0.872240767	-0.297496499	0.030355055	-0.023337932	-0.065014862	-0.900114955	-0.942516797	-0.944681908	-1
chr1	98031122	98047793	-	B230216N24Rik	NR_037993	1178	-1	-1	-0.790801295	-1	-1	-1	-1	-1	-1	-1	-1	-1	-1	-1	-1	-0.772171718	-1	-1	-1	-1	-0.592788877	-0.591914199	0.336773752	-1	-1	-0.667015234
chr1	98131466	98144655	+	1810006J02Rik	NR_040439	1687	-1	-1	-0.729502555	-1	-1	-1	-1	-1	-1	-1	-1	-1	-0.743913623	-0.871285598	-1	-0.82925287	-0.786717934	-1	-1	-1	-1	-1	-0.646303219	-0.691952755	-1	-1
chr1	98421123	98509380	+	Slco6d1	merged: NM_001164233, NM_027584	2328	-1	-1	-1	-1	-1	-1	-1	-1	-1	-1	-1	-1	-0.889044862	-0.903093894	-1	-1	-1	-1	-1	-1	-1	-1	-1	-1	-1	-1
chr1	99772764	100485942	+	Cntnap5b	NM_172851	5120	-1	-1	-0.942190523	-0.909377971	-1	-1	-1	-0.865543221	-1	-1	-1	-1	-0.946018119	-0.911037403	-1	-0.966837382	-1	-1	-1	-1	-1	-1	-0.849410972	-0.911219997	-1	-1
chr1	101155767	101175202	+	Gm20268	NR_037989	886	-1	-1	-1	-1	-1	-1	-1	-1	-1	-1	-1	-1	-1	-1	-1	-1	-1	-1	-1	-1	-1	-1	-1	-1	-1	-1
chr1	104768818	104995481	+	Cdh20	NM_011800	3722	0.099378113	0.140798409	0.131448328	-0.062460733	-0.607586533	-0.728619526	-0.654934745	-0.699328123	-1	-1	-1	-0.935686294	0.355371059	0.325731236	0.383074279	0.368785819	0.170138145	0.155996964	-1	-1	-1	-1	-0.804065581	-0.882062413	-0.886225147	-0.609186729
chr1	105276916	105356710	-	Rnf152	merged: NM_001160368, NM_178779	8529	-0.004595951	0.039535592	-0.145462334	-0.062434461	-0.935467602	-0.394655036	-0.815441504	-0.561822277	-0.803184702	-1	-0.823613179	-0.752959411	-0.417873684	-0.316849931	-0.538361094	-0.363068314	-0.153638599	-0.351131269	-0.253840667	-0.14296966	0.009829518	-0.017119284	-1	-0.265584996	-0.519157101	-0.560463356
chr1	105518421	105663676	-	Pign	NM_013784	6777	0.791878839	0.798290317	0.790051943	0.835629016	0.681023716	0.706014004	0.539760479	0.432078894	0.252020155	0.219771689	0.235124561	0.178106402	0.907915593	0.816757393	0.896551893	0.859735947	0.78238893	0.801595573	0.680465009	0.561132583	0.515053184	0.560699381	0.22563261	0.219944616	0.875170087	0.898962871
chr1	105663860	105755131	+	2310035C23Rik	merged: NM_029349, NM_173187	5406	0.805207062	0.802985982	0.734509139	0.894671651	1.056815949	1.057855028	0.916217928	0.803113461	0.787999815	0.773016643	0.801502134	0.714546684	1.142266934	1.164379672	1.162114177	1.14762569	0.767041792	0.801404825	0.985043354	0.91635637	1.005307441	0.985136794	0.740146568	0.723279541	1.317686687	1.217871214
chr1	105780722	105847981	+	Tnfrsf11a	NM_009399	5022	-1	-1	-0.96957123	-0.951449438	-0.012949058	0.014022193	0.071580806	-0.26444076	-1	-1	-1	-0.798197907	-0.560009824	-0.175330261	-0.630612426	-0.475463854	-1	-1	-0.076777548	-0.18160004	0.035094826	-0.026346024	-0.916758613	-0.909655956	-1	-1
chr1	105990405	106034079	+	Zcchc2	merged: NM_001122675, NM_001122676	6663	0.803199316	0.647911472	0.612654672	0.534694976	0.808646327	0.822552261	0.876346622	0.966610914	0.144091417	0.205776423	-0.183213385	-0.311709829	0.874408324	1.057990425	0.899975694	0.925156473	0.502778119	0.594740255	0.427507268	0.515882021	0.494441281	0.495831963	-0.105283	-0.441966572	0.573701118	0.662161292
chr1	106152624	106171524	-	Gm20753	NR_040630	545	-1	-1	-1	-1	-1	-1	-1	-1	-1	-1	-1	-1	-0.790030718	-1	-1	-1	-1	-1	-1	-1	-1	-1	-1	-1	-1	-1
chr1	106171868	106394245	+	Phlpp1	NM_133821	6104	-0.035227046	0.187630895	-0.563572811	-0.464346437	-0.042951684	-0.133628993	-0.327946327	-0.18850342	-1	-0.776504036	-0.908911653	-0.787112902	0.025427673	-0.068944118	-0.070480087	-0.039995763	-0.305991116	-0.359332719	0.05021105	0.05439752	0.223868566	0.175836711	-0.535803866	-0.650402652	-0.718260361	-0.840156977
chr1	106538175	106714290	-	Bcl2	merged: NM_009741, NM_177410	7349	-0.798215858	-0.849998506	-0.746287639	-0.742735221	-0.674581328	-1	-0.546120846	-0.599136515	-1	-1	-1	-1	-0.539057715	-0.622358593	-0.677863649	-0.65438517	-0.84263649	-0.859521706	-0.505382655	-0.536484625	-0.441841346	-0.505252914	-1	-1	-0.626140806	-0.926365293
chr1	106546495	106546631	-	Mir3473f	NR_106164	136	-1	-1	-1	-1	-1	-1	-1	-1	-1	-1	-1	-1	-1	-1	-1	-1	-1	-1	-1	-1	-0.111823746	-1	-1	-1	-0.036377751	-1
chr1	106720409	106759742	-	Kdsr	merged: NM_027534, NM_001316750	5721	0.494856363	0.426543517	0.352838344	0.50293257	0.479100329	0.486398076	0.316724071	0.498684214	0.611200776	0.799050144	0.352888362	0.539642255	0.418793048	0.525722102	0.396110577	0.363341663	0.386914068	0.307415673	1.032964846	1.100570723	0.982410907	0.983832596	0.611440985	0.609429607	0.428415142	0.598662436
chr1	106770787	106796725	-	Vps4b	NM_009190	3272	0.890317206	0.827695941	1.218001146	1.269490293	1.0380408	1.005268507	0.957703945	1.065463994	1.255623203	1.372173343	1.256655365	1.259039225	1.066566904	1.046402337	1.043328134	1.078109182	1.188924125	1.221170501	1.308958045	1.274971881	1.238830767	1.238151101	1.286211059	1.552436694	1.16525139	1.12103682
chr1	106861179	106883348	+	Serpinb5	NM_009257	2565	-0.791512258	-1	-0.524416924	-0.770897065	-1	-1	-1	-0.763377097	-1	-0.48307639	-1	-1	-0.126524721	-0.516838876	-0.688213025	-0.709886675	-0.736574171	-0.718550021	-0.754377624	-0.847591486	-0.614872071	-1	-0.052601171	-1	-1	-0.815481468
chr1	106934448	106957080	+	Serpinb12	merged: NM_027971, NM_001199213	1735	0.34146706	0.266565699	1.523985233	1.46945182	-0.589218344	-0.543314307	-0.443323839	-0.434490355	-0.868930012	-0.628381337	-1	-1	0.978311213	0.786822178	0.975617105	0.84703446	1.442829646	1.325441926	-1	-1	-1	-1	-0.277307896	-1	0.346396507	0.178620108
chr1	106980983	107001195	+	Serpinb13	NM_172852	1607	-1	-1	-1	-1	-1	-1	-1	-1	-1	-1	-1	-1	-1	-1	-1	-1	-1	-0.609875092	-1	-1	-1	-1	-0.634422584	-1	-1	-1
chr1	107045586	107052303	-	Serpinb3a	NM_009126	1629	0.830603982	1.008455729	1.127525887	1.196084619	-0.21949962	-0.100099663	-0.100660565	0.005364272	-0.756855638	-0.218706021	-1	-0.679006574	0.97396697	0.907665182	0.949644291	1.025298923	1.079865773	1.068220578	-1	-1	-1	-1	-0.637773116	-1	0.436886048	0.461268028
chr1	107078192	107083480	-	Serpinb3d	NM_201376	1164	-1	-1	-1	-1	-1	-1	-1	-1	-1	-1	-1	-1	-1	-1	-1	-0.688860228	-1	-1	-1	-1	-1	-1	-1	-0.699472834	-1	-1
chr1	107153960	107161114	-	Serpinb3b	NM_198680	1632	-1	-1	-1	-1	-1	-1	-1	-1	-1	-1	-1	-1	-0.918072315	-0.928743826	-1	-1	-0.781075233	-1	-1	-1	-1	-1	-1	-0.867806825	-1	-1
chr1	107271200	107278371	-	Serpinb3c	NM_201363	1659	-1	-1	-0.913746333	-0.867084767	-1	-1	-1	-1	-1	-1	-1	-1	-1	-1	-1	-1	-1	-1	-1	-1	-1	-1	-1	-1	-1	-1
chr1	107362313	107380475	+	Serpinb11	NM_025867	1699	-1	-1	-1	-1	-1	-1	-1	-1	-1	-1	-1	-1	-1	-1	-1	-1	-1	-1	-1	-1	-1	-1	-1	-1	-1	-1
chr1	107422688	107452689	+	Serpinb7	NM_027548	1887	-1	-1	-1	-1	-1	-1	-0.469362878	-1	-1	-1	-1	-1	-0.928281082	-0.682053043	-1	-1	-0.525177134	-0.649857624	-1	-1	-1	-1	-1	-1	-1	-0.866524732
chr1	107511422	107525600	+	Serpinb2	merged: NM_001174170, NM_011111	2047	-0.665919252	-0.491925354	-0.358217898	-0.226718976	-0.777938897	-1	-1	-1	-1	-1	-1	-1	-0.54963626	-0.67015018	-0.635279863	-0.525093617	-0.411810876	-0.33196451	-1	-1	-1	-1	-1	-1	-1	-1
chr1	107529002	107549271	+	Serpinb10	merged: NM_001160307, NM_198028	3490	-0.837776118	-1	-1	-0.872764798	-1	-1	-1	-1	-1	-0.776604164	-1	-1	-1	-1	-1	-0.909099278	-0.883884537	-1	-1	-1	-1	-1	-0.79370716	-0.875250498	-1	-1
chr1	107590005	107608978	+	Serpinb8	merged: NM_001159748, NM_011459	3289	0.102193399	-0.127695421	0.318828696	0.422671537	-0.574840415	-0.702832686	-0.62467003	-0.569493105	-1	-1	-1	-1	-0.196754553	-0.10232479	-0.412686773	-0.175081617	0.305131428	0.436340709	-1	-1	-1	-1	-1	-0.815413072	-0.775247067	-0.576519911
chr1	107917258	107950947	+	D830032E09Rik	merged: NR_102307, NR_102306	2219	-1	-1	-1	-1	-1	-1	-1	-1	-0.365986266	-1	-1	-1	-1	-0.781025887	-1	-1	-0.829126638	-1	-0.559400127	-0.531095711	-0.459067272	-0.409285117	-1	-0.509565808	-1	-0.792651969
chr1	109982899	110139903	+	Cdh7	merged: NM_001316743, NM_001316744, NM_172853	4998	-0.808719406	-1	-0.664177229	-1	-1	-1	-1	-0.862729744	-1	-1	-1	-1	-0.775228971	-1	-0.896376571	-0.87773465	-1	-0.925482321	-1	-1	-1	-1	-1	-0.770302154	-1	-1
chr1	110889194	110977372	-	Cdh19	NM_001081386	3054	0.690189622	0.680391108	0.320788418	0.224130934	0.255294147	0.063662098	-0.160185296	0.225757968	-0.468308346	-1	-0.542780934	-1	0.309954872	0.274561224	0.494276476	0.167381552	0.237742729	0.085688363	-1	-1	-0.657817283	-0.552201042	-0.77087411	-0.393397306	0.177613387	0.135827036
chr1	111858701	111864918	-	Dsel	NM_001081316	5763	-0.426842219	-0.409669165	-0.501640404	-0.434168203	0.154633913	0.222635251	0.31370113	0.172099438	0.018673162	-0.450286687	-0.062378395	-0.038872764	0.428298783	0.522640446	0.221624001	0.570135651	0.113031008	0.172594302	-0.128968791	-0.231744678	0.219171316	-0.171571	-0.863846492	-0.417805931	-0.155134398	-0.045220348
chr1	115685136	116580674	+	Cntnap5a	NM_001077425	3915	-0.74294606	-0.593664404	-0.925842305	-0.526889656	-0.770062282	-1	-0.480537376	-0.615520642	-0.648012679	-0.310035849	-0.679542812	-1	2.98913E-05	-0.048036317	-0.058469871	-0.072027153	-0.578484698	-0.592904866	-0.824423726	-1	-1	-1	-0.681094002	-0.887183957	-0.290000839	-0.423113064
chr1	118298517	118311132	-	Tsn	NM_011650	3039	1.256604789	1.214477823	1.219563492	1.055320306	1.400412528	1.454611749	1.400390171	1.32491772	1.547987259	1.596319711	1.560838689	1.525791519	0.772312827	0.72500026	0.767997374	0.64127554	0.602849138	0.589557863	1.39068885	1.431863516	1.430312652	1.388370739	1.654203168	1.641255443	1.379499906	1.456474699
chr1	118321842	118333831	+	Nifk	NM_026472	1894	0.665298553	0.573063225	1.684007735	1.785593002	1.910250008	1.891446692	1.851508872	1.75284029	2.200617641	2.199336825	2.236908795	2.250908403	1.531482597	1.524652814	1.513181896	1.604595851	1.531332617	1.351240041	1.584450085	1.630861914	1.596429186	1.61760476	2.046924866	1.992129209	2.227093363	2.266159105
chr1	118389057	118609462	+	Clasp1	merged: NM_001293301, NM_029709, NM_001293300	7875	0.442363693	0.56361533	0.648426529	0.73862815	0.581262456	0.648232828	0.629198895	0.649788965	-0.08934101	0.106339908	-0.119072371	-0.085949485	1.063676364	1.141893021	1.018993263	1.106563935	0.768878187	0.723091735	0.873965058	0.841759774	0.92359862	0.903424668	0.139860587	0.335366484	0.610406217	0.529532443
chr1	118458668	118459265	-	2900060B14Rik	NR_027901	597	-0.633822299	-1	0.271965047	0.276682677	0.870622755	0.968473659	0.884518923	0.649038709	0.554005233	0.48416106	0.395489776	0.688114432	0.50805733	0.436487436	0.448271325	0.429107958	-0.19547753	0.017134377	0.377864418	0.536746555	0.611310043	0.612711566	-0.341563876	-0.310649136	1.053203212	0.952822686
chr1	118627944	118685168	+	Tfcp2l1	NM_023755	9270	0.192491293	0.158638098	0.170288112	0.195175442	0.768125473	0.779941985	0.424525283	0.241416531	-0.480467374	-0.255073217	0.798285003	0.900052376	0.485287325	0.648426182	0.403735363	0.470283506	0.373246785	0.293814227	2.029857231	1.896770846	1.905901307	1.90326984	1.772021683	1.61861017	0.106685745	0.319070813
chr1	118834060	119053619	-	Gli2	NM_001081125	6708	0.476834949	0.418251391	0.455580363	0.210340624	0.147243211	0.115300041	0.333146969	0.155174563	-0.927295336	-1	-0.91637415	-0.840788174	-0.077039906	-0.000892486	-0.084703412	-0.174366505	0.505388825	0.336675106	-0.539093343	-0.706748567	-0.74024629	-0.601042048	-0.880631966	-0.465502274	-0.408032364	-0.189393877
chr1	118954219	118954299	+	Mir6346	NR_105764	80	-1	-1	-1	-1	-1	-1	-1	-1	-1	-1	-1	-1	-1	-1	-1	-1	-1	-1	-1	-1	-1	0.096173192	-1	-1	-1	-1
chr1	119415464	119422248	-	Inhbb	NM_008381	4255	-1	-1	-1	-1	0.197864515	0.093045398	-0.022668614	0.168920788	-0.564827835	-0.575925943	-0.361750557	0.009236784	-0.331338121	-0.496429148	-0.11650424	-0.10376558	-1	-1	-0.07911615	-0.556901426	0.270413693	0.218506186	-0.046755206	-1	-1	-0.490274329
chr1	119470304	119504782	-	Ralb	NM_022327	2277	-1	-1	-0.641954546	-0.384003002	0.152328308	-0.175519023	-0.048958598	-0.057913373	0.330433572	0.589800244	0.221128109	0.533202746	-0.089240385	-0.131373228	-0.142025124	-0.197036092	-0.832739952	-0.258098638	1.161108543	1.204439907	1.168246725	1.183666286	1.776291461	1.405214651	-0.287245852	0.046804967
chr1	119526153	119528983	+	Tmem185b	NM_146103	2830	-0.595884183	-0.683757356	0.117489341	-0.036878463	1.131039342	1.19700595	1.045778923	0.892875022	1.240549599	1.280449109	1.271789894	1.164524492	0.510117974	0.555814347	0.291379782	0.232456631	0.104422005	0.405907926	0.514612814	0.616884096	0.55544651	0.556843213	0.979903705	0.74968083	1.364047318	1.497374564
chr1	119529479	119536165	-	3830432H09Rik	NR_126486	2414	-1	-1	-1	-0.904459114	-0.671210901	-0.434544078	-0.419489602	-0.666658916	-1	-1	-1	-1	-0.549034929	-0.437479871	-0.421405064	-0.66192224	-1	-1	-0.176781288	-0.46132686	-0.15080013	-0.028307901	-1	-1	-0.480320125	-1
chr1	119545032	119649000	-	Epb41l5	merged: NM_145506, NM_001113416	7746	1.388133206	1.332630466	1.555312114	1.536960818	0.510516066	0.602034015	0.563084686	0.593919177	0.108438178	0.232020857	0.201260499	0.396706548	0.956208017	0.97162619	0.946739362	1.023385977	1.418326689	1.29451366	0.791961759	0.732142612	0.669578678	0.594307893	0.726924599	0.55275644	0.767629277	0.706490499
chr1	119658092	119837071	-	Ptpn4	NM_019933	4706	-0.630157883	-1	-0.593626112	-0.557973197	0.786042413	0.838630512	0.818094877	0.840736503	-0.287668639	-0.385356374	-0.306729078	-0.331524388	0.766283752	0.788683298	0.761998174	0.737287049	-0.774187531	-0.745889634	0.543910666	0.436965145	0.524784265	0.510769058	-0.073652208	0.064875983	0.302509604	-0.063163911
chr1	119907898	119913168	-	Tmem177	NM_175106	3292	-1	-1	-1	-0.866181383	0.28470307	0.209826651	0.334028723	0.392765038	0.566251382	0.213012543	0.362991116	0.303825033	0.44662947	0.409280445	0.517346589	0.419950739	-0.704463258	-0.384465772	0.413054705	0.497793609	0.333933926	0.377924026	-0.446313384	0.236215784	0.48130304	0.546985801
chr1	119923518	119995210	-	Cfap221	NM_001115074	2511	0.012162009	0.198399032	0.258358069	0.153734437	-0.498043001	0.076874897	-0.136961144	-0.402341135	-0.654216143	-0.769259364	-1	-1	0.224985964	0.066750994	0.150482239	0.173613749	0.611014774	0.301060949	-1	-1	-1	-1	-0.73398368	-1	0.098378347	0.062398726
chr1	120006979	120063532	+	Sctr	merged: NM_001012322, NM_001311077	1922	-1	-1	-1	-1	-0.615864441	-1	-1	-1	-1	-1	-1	-0.93758768	-0.768237722	-0.655375154	-0.76936165	-0.846867164	-1	-1	-0.451349778	-0.673240572	-0.239420567	-0.613793949	-1	-0.794736729	-1	-1
chr1	120067376	120073780	-	Tmem37	NM_019432	1017	-1	-1	-0.19545923	-0.203657668	1.024455594	1.167702567	0.734724445	0.952324725	1.974962677	1.787634806	2.09775345	2.108499011	0.870961094	0.901369907	0.595551914	0.562936722	-0.077634401	0.336415796	0.473764748	0.439444471	0.235516004	0.280102214	0.586110673	0.3975885	0.878142994	0.398520094
chr1	120113279	120121096	-	Dbi	merged: NM_001037999, NM_007830	745	1.868800595	1.884265706	1.83035973	1.709338749	1.372457047	1.390964923	0.963474977	1.198969561	1.011713868	1.119792032	0.910100836	0.852320759	1.875880174	1.745398003	1.828925763	1.763130335	2.068387685	2.045258641	1.686066142	1.731352287	1.574851293	1.630923815	1.689742978	2.001097013	1.91154133	1.855706078
chr1	120121186	120188189	+	3110009E18Rik	merged: NM_001172074, NM_028439	1089	1.584087434	1.628960533	1.707633617	1.558819238	0.372618455	0.507187968	-0.512347757	0.165799699	0.525740545	0.689855672	0.483299363	0.510118138	1.285487875	1.121224737	1.102195448	1.005851777	1.705339269	1.60396881	0.472143025	0.410853876	0.358928545	0.433624394	0.533084437	0.50413783	1.037394604	0.97837186
chr1	120226415	120271082	-	Steap3	merged: NM_001085409, NM_133186	3177	-1	-1	-1	-1	0.181624662	0.378046903	0.11672309	0.402596546	0.224688526	0.321179502	0.594765879	1.059538744	-0.001805243	-0.275330078	-0.230977751	-0.251525492	-1	-1	1.481538237	1.376100433	1.15891204	1.167226143	1.039566109	0.183437357	0.215859693	-0.105761938
chr1	120340581	120343174	+	C1ql2	NM_207233	2000	-1	-1	-1	-1	-1	-1	-1	-1	-1	-1	-1	-1	-0.873276515	-0.664753252	-1	-1	-1	-1	-1	-1	-1	-1	-1	-1	-1	-1
chr1	120474537	120505084	-	Marco	NM_010766	1985	-0.554165607	-0.75358241	-0.252549743	-0.284879815	-1	-0.580443438	-1	-0.419307868	-1	-1	-1	-1	-0.469839942	-0.693328339	-0.627639866	-0.516165888	-0.02903978	-0.47411	-1	-1	-1	-1	-0.684234982	-0.888562577	-1	-0.773638694
chr1	120602486	120607991	+	En1	NM_010133	2554	-0.882923278	-0.887137969	-1	-1	0.026517499	-0.319217381	-0.557778366	-0.270449841	-0.906816447	-1	-1	-1	-0.010735892	-0.131926427	-0.687255953	-0.450360369	-0.848062843	-0.864452616	-0.753570394	-1	-1	-1	-1	-1	-0.781282707	-1
chr1	121087404	121120975	+	Celrr	merged: NR_038008, NR_110450	1580	-1	-1	-1	-1	-1	-1	-1	-1	-1	-1	-1	-1	-0.731005192	-0.926586338	-1	-1	-1	-1	-1	-1	-1	-1	-0.630219756	-1	-1	-1
chr1	121304352	121332589	-	Insig2	merged: NM_001271531, NM_133748, NM_178082, NM_001271532	2953	-0.584085965	-0.447734646	-0.200146932	0.010850857	-0.249727751	0.05665915	-0.063129603	-0.176362194	0.03882814	-0.067941336	-0.014014994	-0.116966068	0.387509716	0.342203439	0.400928438	0.239852703	0.054013635	0.150683596	0.422102842	0.510591693	0.500849713	0.569056911	0.360159929	0.534416276	-0.805143767	-0.021960285
chr1	121431066	121506460	+	Ccdc93	merged: NM_029955, NM_001025156	7256	-0.081085114	-0.236194451	0.425182826	0.339952345	0.362323939	0.253328385	0.583720068	0.326915475	0.833382507	0.581190919	0.86823215	0.802573388	0.393073321	0.359002139	0.441472237	0.4050457	0.444547076	0.267991251	1.087679035	1.085185745	1.012504653	1.080425142	1.041144446	0.602620317	0.081390485	0.163389526
chr1	121509772	121528465	-	Htr5b	NM_010483	2004	0.381447641	0.388267332	0.448705619	0.128694781	-0.293211909	-0.127924757	-0.487625059	0.083693995	0.599175965	0.838467665	0.86206447	0.958910525	0.321198825	0.334832246	-0.195414313	-0.040514829	0.00323268	0.024081258	0.165141326	-0.042336819	0.153661124	0.168705993	0.568226707	0.35104766	0.274157134	0.073403807
chr1	121553834	121567980	-	Ddx18	NM_025860	2249	1.751338949	1.767938796	1.699953968	1.534666984	1.760672001	1.759587268	1.780642197	1.610512735	1.945382725	1.88145361	1.848949091	1.838963536	1.372675954	1.401635417	1.472952239	1.490471444	1.554722538	1.58116022	1.574806865	1.635519443	1.662045885	1.618083047	1.746388978	1.786102284	2.031940872	2.074271559
chr1	123332137	124045559	-	Dpp10	NM_199021	4630	0.891485363	0.830120133	1.408209873	1.421397995	0.329646618	0.312558893	0.24508821	0.351574968	-0.380037742	-0.501033242	-0.791748698	-0.947570686	1.028050858	0.882479441	1.041150562	1.047179472	1.301633692	1.104097166	-1	-1	-1	-1	-0.513934312	-1	0.563867936	0.653135778
chr1	125392904	125435727	-	Actr3	merged: NM_023735, NM_001205386, NM_001205385	2746	1.556828257	1.578487578	1.816665452	1.969123521	1.802029493	1.784387731	1.776723025	1.703346312	1.350310439	1.375419702	1.493754727	1.446284187	2.098684429	2.039543776	2.042511188	2.06158901	1.919483834	2.020127531	2.215894334	2.191248783	2.122296116	2.127321348	1.905411249	1.920020665	1.755822237	1.783192771
chr1	125561015	125595684	+	Slc35f5	NM_028787	2597	0.024696522	0.167822665	0.13004494	0.275095925	0.401427226	0.184872473	0.198165687	0.069343226	-0.367036032	-0.028674934	-0.034929887	0.110436251	0.350183316	0.30929341	0.111530953	-0.111992258	-0.119719752	0.015620208	0.594445598	0.687970044	0.689584797	0.808175776	0.500253456	0.610642335	0.307829032	-0.154097349
chr1	125676995	125873861	+	Gpr39	NM_027677	2689	-0.456183442	-0.805836466	-0.85181693	-0.725010592	-0.392682121	-0.657287167	-0.571934137	-1	-1	-1	-1	-1	-0.485709068	-0.444043719	-0.522378258	-0.550821297	-1	-0.486590465	-0.763115829	-0.656981332	-0.774496153	-0.625982162	-1	-0.844095535	-1	-0.822469625
chr1	125867621	125912928	-	Lypd1	merged: NM_001311089, NM_001311090, NM_145100	6604	-0.695268552	-0.910257076	-0.933459856	-0.866530299	-0.649486328	-0.703680786	-0.773687582	-1	-1	-1	-1	-0.962590042	-0.530233462	-0.659619353	-0.652934509	-0.791774498	-1	-0.716516079	-0.557184114	-0.877272424	-0.89374544	-0.736525623	-1	-1	-1	-0.883251508
chr1	125913635	126830632	-	Nckap5	merged: NM_172484, NM_176957, NM_001081756	7593	0.667273306	0.760412735	0.659826968	0.686314328	0.071764277	0.356026707	0.275178547	0.302889774	-0.39158766	-0.341483183	-0.712652659	-0.967284055	0.699712224	0.726504209	0.690809289	0.665267945	0.656856225	0.560642313	-1	-0.942328789	-1	-0.905919683	-0.847955345	-0.910300972	0.084844538	-0.108144946
chr1	127204985	127482972	+	Mgat5	NM_145128	3104	0.15346667	0.220832225	0.204942232	0.324148706	0.308951676	0.295238025	0.32980968	0.151318763	-0.747715138	-1	-0.252671494	-0.75311394	0.449943237	0.365820141	0.42488323	0.328127265	0.20854779	0.073730958	0.587753017	0.489618227	0.706143987	0.636547325	-0.145528239	0.106706257	-0.182670495	-0.440717943
chr1	127490341	127678021	-	Tmem163	NM_028135	2517	-0.678015363	-0.795267155	-0.084047979	-0.320941337	-1	-1	-1	-1	-1	-1	-1	-1	-0.26421998	-0.545195065	-0.404172825	-0.783662173	-0.022267854	0.110389094	-0.478229284	-0.641070085	-0.407924431	-0.549103767	-1	-1	-1	-1
chr1	127729412	127767564	+	Acmsd	NM_001033041	2303	-1	-1	-0.831267959	-0.640235254	-0.031237449	-0.135915965	-0.528549284	-0.15177502	-1	-0.391701948	-0.650334401	-0.94731342	-0.388321246	-0.086079134	-0.439894732	-0.281176208	-0.714666792	-0.695602655	-0.401828304	-0.618946955	-0.659104354	-0.658322451	-0.546250561	-0.822677669	-0.182675652	-0.513759509
chr1	127753616	127774054	-	2900009J06Rik	NR_045298	464	-0.449201981	-0.369877562	-0.093139494	-0.130716288	0.271100775	-0.098932491	-1	0.230874222	-1	0.046034805	-0.390423249	-0.448462801	0.10324205	-0.038453121	-0.16715386	-0.010730411	-0.480763826	0.003164546	0.133898121	-1	-0.305821531	-0.304675036	-0.253888148	-1	0.250833184	0.332143004
chr1	127774163	127804837	+	Ccnt2	NM_028399	3514	1.532498685	1.504283466	1.493237004	1.555940749	1.242554619	1.194174926	1.281527243	1.174847751	1.171219898	1.170647516	1.230528987	1.152024163	1.34407826	1.479062839	1.342503994	1.449277515	1.55693612	1.399890593	1.200417805	1.054271921	1.074560255	1.111638171	1.188601174	1.029724711	1.241848203	1.318721709
chr1	127815270	127840290	-	Map3k19	NM_011737	3936	-1	-1	-0.926206179	-1	-1	-1	-1	-1	-1	-1	-1	-1	-0.710652645	-0.778490199	-1	-0.790666427	-0.680447837	-0.907388748	-0.173990811	-0.707996325	-0.58041255	-0.447769859	-1	-0.887714368	-1	-0.772117483
chr1	127868772	127943876	+	Rab3gap1	NM_178690	4251	1.666144101	1.73964127	1.588487101	1.676923582	0.985793138	1.013763013	0.93980155	1.021270867	0.717561931	0.764573905	0.574299399	0.727029666	1.262369108	1.206562725	1.193804812	1.221493821	1.443158876	1.408540973	0.910077091	0.829039108	0.763850745	0.695522849	0.680541996	0.499640824	0.909776224	0.921230585
chr1	127954178	128103047	-	Zranb3	merged: NM_001285945, NM_027678	4304	0.65118198	0.614383388	0.688839351	0.656114934	0.497977869	0.378298197	0.443392398	0.429761007	0.605710076	0.511845339	0.290771782	0.49742531	0.71479137	0.65268635	0.652882718	0.698891893	0.685496098	0.540224835	0.901070713	0.851410498	0.858776638	0.898121848	0.654429958	0.842199295	0.444141468	0.357346134
chr1	128103305	128237735	+	R3hdm1	NM_181750	4812	1.143106909	1.13800138	1.275937666	1.341663046	1.565005416	1.575545659	1.563601989	1.471267357	1.477866135	1.564656988	1.422099575	1.487129492	1.304500529	1.374117259	1.232723189	1.346920815	1.182962425	1.246413118	0.854492884	0.716770186	0.872795837	0.943645703	0.861293343	0.866413193	1.762749544	1.774417927
chr1	128202360	128202430	+	Mir128-1	NR_029543	70	-1	-1	-1	-1	-1	-1	-1	-1	-1	-1	0.048220665	0.254641873	-1	0.246198692	-1	-1	-1	-1	-1	-0.060370952	-1	-1	-1	-1	-1	0.029351286
chr1	128244180	128279377	+	Ubxn4	NM_026390	4093	1.701805643	1.742306612	1.741415174	1.723073211	1.583833895	1.545882502	1.53816262	1.489945751	1.576195739	1.620677423	1.415709593	1.473220022	1.372332078	1.383829671	1.330208989	1.447501863	1.517033163	1.512950115	1.179307276	1.112927165	1.172638225	1.097934968	1.198903726	1.204972258	1.959738361	1.943332287
chr1	128284755	128328318	-	Lct	NM_001081078	6174	-0.292784109	-0.390502244	-0.149926352	-0.065470672	-0.342860426	-0.285144899	-0.406042877	-0.101200588	-0.446846492	-0.632506281	-0.80223031	-0.941446543	0.02094504	0.042926075	-0.103939271	-0.067145829	-0.120094001	0.089513691	0.020271976	0.066468916	-0.017806552	-0.11389388	-0.352909936	-0.601232161	-0.83821947	-0.480259502
chr1	128331574	128359705	-	Mcm6	merged: NM_008567, NM_001313695	4431	1.356804693	1.404523956	1.223349151	1.37142968	1.634016525	1.636128785	1.653200479	1.58365714	1.814858013	1.88609762	1.788530666	1.841002492	1.317734248	1.304542259	1.317096697	1.318327474	1.459654067	1.528745087	1.695874414	1.670921972	1.642170539	1.662412439	1.929587458	2.178815861	1.656413992	1.745899475
chr1	128363706	128417416	-	Dars	merged: NM_177445, NM_145507	2509	1.091738984	0.964877608	1.148899003	1.428219719	1.328051503	1.346029475	1.306656308	1.173481731	1.651778243	1.562510442	1.634523629	1.653153186	1.195457188	1.113832084	1.11606503	1.076891572	1.293807235	1.115235176	1.762394349	1.779161301	1.825624418	1.828240826	2.075287966	2.252332616	1.597178689	1.619485939
chr1	128588198	128592299	-	Cxcr4	NM_009911	1814	-0.842956049	-0.573274116	-0.335666192	-0.441335231	-0.600943801	-0.555797317	-0.223337551	-0.29269615	-0.776271444	-1	-1	-1	0.520177394	0.593042217	0.685898835	0.63902532	0.1632662	-0.010217851	-0.501614888	-1	-0.297872765	-0.296721007	-1	-1	-0.39013301	-0.757319448
chr1	129273303	130219278	+	Thsd7b	NM_172485	6253	0.732010483	0.766820619	0.565039453	0.585719302	0.025894846	0.092257227	0.227630093	0.078952497	-0.682932075	-0.349447594	-0.836960833	-0.80408685	0.631213105	0.543707617	0.674939803	0.481483022	0.703523325	0.655245519	-1	-0.964080906	-0.663342919	-0.88816086	-0.25326169	-0.862823287	0.242789465	0.16995415
chr1	130388527	130423043	-	Cd55b	merged: NM_007827, NM_001317361	1368	0.684560549	0.691987604	0.603860564	0.639015985	-0.155355199	-0.092320721	-0.119021334	-0.108424214	-0.434056969	-0.353409372	-0.690107968	-0.843368091	0.48392553	0.485247879	0.373720868	0.527222481	0.643540463	0.311551131	-0.089953868	-0.473052303	-0.153568408	-0.043096885	-1	-1	-0.37064911	-0.26227185
chr1	130439025	130462744	-	Cd55	NM_010016	2534	2.206578161	2.249568666	2.138510803	2.20846949	0.784269912	0.806929966	0.946124174	1.039468821	0.34213033	0.407371078	0.419877182	0.371193589	1.750086244	1.670695954	1.642685277	1.641374078	2.004030822	2.053786981	0.910830454	0.923071573	0.957016754	0.926087555	0.437410446	0.382802594	1.268439367	1.140451626
chr1	130576705	130629606	-	Zp3r	NM_009581	2034	0.140540259	0.375313353	0.459021795	0.239400678	-1	-0.586972892	-1	-0.188383062	-1	-0.666735635	-0.61968144	-0.496130083	0.297181537	0.133200416	0.365155187	0.27822341	0.686609207	0.340994672	-1	-1	-1	-0.838189749	-1	-0.890936873	-0.367718018	-1
chr1	130635920	130661618	-	C4bp	NM_007576	1883	-1	-1	-0.857882037	-1	-1	-1	-1	-1	-0.444082599	-1	-0.320365827	-1	-1	-0.790985329	-0.765671265	-0.844202572	-1	-0.562420118	-0.512615949	-0.803366745	-0.310818164	-0.134312016	-0.805911938	-1	-1	-1
chr1	130670201	130681571	-	C4bp-ps1	NR_028304	754	-1	-1	-0.358147708	-0.589121129	-1	-1	-1	-0.460409462	-1	-1	-0.711177654	-1	-0.721535103	-0.349370173	-1	-0.682426473	-1	-0.649602669	-0.445277851	-1	0.07645836	-0.021117847	-0.024889923	0.272125537	-1	-1
chr1	130689042	130729253	-	Pfkfb2	merged: NM_001162415, NR_027859, NM_008825, NM_001162416	9621	0.124522816	0.133692774	-0.02118162	-0.047474777	0.021812053	-0.034932151	-0.046709505	0.205819862	-0.450848608	-0.419544813	0.241389904	0.099608573	0.373084878	0.567746956	0.472720764	0.398422026	0.104843077	-0.184246392	0.38947772	0.432300003	0.494880783	0.422993516	0.262782271	0.120285637	-0.471700173	-0.394214017
chr1	130717326	130722057	+	Yod1	NM_178691	3827	-1	-1	-1	-1	0.141540868	-0.35884327	-0.242563003	0.255074647	-0.411745677	-0.390733848	-1	-0.697013565	0.608260759	0.580116822	0.464700795	0.388482429	-0.620217242	-0.566837481	-0.252812883	0.035898356	0.0139872	0.071806199	-0.030712234	0.310073831	0.037564779	-0.480655634
chr1	130731975	130744622	+	AA986860	NM_177604	2909	-1	-1	-0.823566378	-0.792477673	-0.712336004	-1	-1	-0.535204682	-1	-1	-1	-1	-0.22974285	-0.26750053	-0.139643587	-0.308871657	-0.677116819	-0.706680198	0.158675591	0.462193322	0.502893864	0.495613805	-0.36829417	-0.143405352	-0.596400455	-0.664146819
chr1	130800901	130814740	+	Fcamr	merged: NM_144960, NM_001170632	1911	-1	-1	-0.709153083	-0.649106305	0.923959621	0.969127779	0.863812831	0.963332208	-1	-0.390305608	-0.325427903	-1	1.028050234	0.937394649	1.032511777	0.914938918	-0.420339467	-1	-1	-0.451096523	-0.411874471	-0.410808258	-1	-0.150153539	-0.560673985	-0.341719488
chr1	130826683	130852249	+	Pigr	NM_011082	3849	-1	-1	-1	-0.883175578	-0.767011775	-1	-1	-0.828945205	-0.786428358	-1	-1	-1	-0.705904284	-0.938848727	-0.76959416	-0.916817358	-1	-1	-0.821954323	-1	-0.614971605	-0.502069533	-1	-0.885483644	-1	-0.868769681
chr1	130865776	130880790	+	Fcmr	NM_026976	1491	-1	-1	-0.703811533	-1	-1	-1	-1	-0.6485713	-1	-1	-1	-1	-0.550063776	-1	-1	-0.811079584	-1	-0.78849005	-1	-0.865948664	-1	-1	-1	-1	-1	-1
chr1	130882073	130887411	-	Il24	NM_053095	1116	-0.685679246	-0.627396945	-0.123090002	-1	-1	-1	-1	-1	-1	-1	-1	-1	-1	-0.689739321	-0.656230558	-1	-0.535046892	-0.572417116	-1	-1	-1	-1	-1	-1	-1	-1
chr1	130906984	130911296	-	Il20	merged: NM_021380, NM_001311091	1031	0.615321027	0.50347006	0.894438977	0.750582556	-0.437647071	-0.383670321	-1	-0.55252133	-1	-1	-1	-1	0.471164851	0.23979426	0.473329922	0.170030078	0.654150499	0.544414271	-1	-1	-1	-1	-1	-1	-0.499981637	-1
chr1	130932655	130939241	-	Il19	NM_001009940	1023	-0.858162442	-1	-0.766348822	-1	-1	-1	-1	-1	-1	-1	-1	-1	-0.633609738	-1	-0.635159271	-0.746108892	-0.817343233	-0.717943017	-0.536601771	-1	-1	-1	-0.288311027	-1	-1	-1
chr1	131019844	131024970	+	Il10	NM_010548	1306	-1	-1	-1	-1	-1	-1	-1	-1	-1	-1	-1	-1	-1	-0.674887065	-1	-1	-1	-1	-0.603186689	-0.576538854	-0.180024118	-0.507319327	-1	-0.631934017	-1	-1
chr1	131053700	131097843	-	Mapkapk2	NM_008551	2870	-1	-1	-0.668980818	-1	0.836340892	0.794840281	0.865624533	0.813507247	-0.245243519	0.161237545	0.018277941	-0.432858166	0.579233344	0.823466347	0.857908103	0.884990078	-0.489936729	-0.405193073	0.844989646	0.792769938	1.069676266	1.049328503	0.040664428	-0.10353898	0.543887579	0.556444161
chr1	131128440	131138234	-	Dyrk3	NM_145508	2072	-0.239021222	-0.608498305	-0.43905991	-0.136262477	0.924733787	1.026324743	0.906117932	0.916971475	0.900191964	0.958011459	0.714929171	0.556060657	1.136888151	1.221246248	1.119429015	1.17330225	0.710439533	1.091971189	1.065651106	0.970227615	1.196932206	1.212747347	1.012421439	0.929783547	1.106182495	1.145924736
chr1	131153206	131173471	+	Eif2d	merged: NM_010709, NM_001136070	2290	0.800132878	0.718517091	1.228493333	1.238634898	1.30806335	1.363540424	1.303584795	1.337705841	1.610131849	1.639630712	1.526277825	1.569760984	1.231500157	1.288976218	1.341999279	1.274552391	1.311059797	1.368963115	1.692002344	1.614976775	1.678173881	1.676684158	1.720172097	1.836400039	1.433229052	1.494992679
chr1	131176409	131245178	-	Rassf5	merged: NM_018750, NM_001313731, NM_001311094	3738	1.457133537	1.418908929	1.255802737	1.212843058	0.506094743	0.337323496	0.687753785	0.607611635	-0.069471197	0.327413246	-0.483284665	-0.548564832	1.038693783	1.18078876	1.053982433	1.098086857	1.366729884	1.307441894	-0.2444052	-0.444150475	-0.132753016	-0.228166521	-0.524779506	-0.790122789	0.545869434	0.63303608
chr1	131254601	131279563	-	Ikbke	NM_019777	3203	-0.62764867	-0.767027631	-0.605664852	-0.807891197	-1	-1	-1	-0.562220919	-0.924150748	-0.926934221	-1	-1	-0.255810091	-0.196539735	-0.218541553	-0.27468957	-0.476528877	-0.583949827	0.043285811	0.175256856	0.030018854	0.0427547	-1	-0.123422575	-0.621220899	-0.846507538
chr1	131285250	131527361	-	Srgap2	NM_001081011	8040	0.411920978	0.409918842	0.392069567	0.387749869	0.442180593	0.467302733	0.499889609	0.440513939	-0.127147961	-0.47680708	-0.187614668	-0.353013917	0.700895657	0.827342794	0.706170455	0.781583	0.573528394	0.509216683	0.863641323	0.798155687	0.782029692	0.85344075	0.118623151	0.247554555	0.527896925	0.461671802
chr1	131527902	131539035	+	Fam72a	NM_175382	1354	1.64535939	1.640550434	1.345838232	1.393663638	1.1857564	1.162438641	1.106367934	1.016672062	0.971003377	1.014050125	0.53987726	0.745278319	1.42119452	1.471394672	1.385091965	1.52771102	1.346007105	1.306233542	0.798959775	0.695303067	0.751510601	0.783067278	0.048709417	0.611536132	1.540051791	1.489791943
chr1	131599113	131612000	+	Avpr1b	NM_011924	4148	-1	-1	-0.929688611	-1	-1	-1	-1	-1	-1	-1	-1	-1	-0.781603786	-0.892584962	-1	-0.922308723	-1	-1	-0.417775418	-0.638311322	-0.2665558	-0.248021943	-0.820570666	-0.806893364	-1	-1
chr1	131638313	131675507	+	Ctse	NM_007799	2120	-1	-1	-0.730572258	-1	-1	-1	-1	-0.560230683	-1	-1	-1	-1	-1	-0.894654724	-0.786403882	-0.75287193	-0.520224155	-1	-0.716683777	-1	-1	-1	-1	-1	-1	-1
chr1	131688694	131715439	+	Rab7b	merged: NM_145509, NM_001311096	4498	-0.706354633	-0.661633659	-0.934769394	-0.779814497	-0.549352144	-1	-0.5216975	-0.849840202	-1	-1	-1	-1	-0.350171327	-0.604162239	-0.796190851	-0.380767812	-0.766120256	-0.789421685	-0.728787678	-0.707982822	-1	-1	-0.832160949	-1	-1	-0.885426694
chr1	131744021	131770405	+	Slc26a9	NM_177243	3640	1.102406029	1.035208502	0.95190968	0.883977966	-0.110328443	0.155747219	0.165789889	0.275650635	-0.474843534	-0.828661926	-1	-0.877318677	0.794780975	0.871492719	0.669278417	0.687165966	1.06904725	1.053306213	-0.683667774	-0.8873151	-0.697713763	-1	-0.246895662	-1	0.236306897	0.379166545
chr1	131797394	131818115	+	Pm20d1	NM_178079	3540	-0.63089697	-0.731320634	-0.739047653	-0.360917639	-1	-0.548937804	-1	-1	-1	-1	-1	-1	-0.564978861	-0.63541241	-0.318343511	-0.835924156	-0.50649707	-0.746460607	0.027043767	-0.020953149	0.303904348	0.391043518	0.024936794	-0.336433007	-1	-0.596135697
chr1	131828011	131848864	+	Slc41a1	NM_173865	4661	0.694512074	0.729868438	0.250731553	0.183935304	0.551337333	0.488625154	0.609891297	0.706090565	-0.137003374	0.08206273	-0.360353786	-0.901384733	0.896426723	1.061865455	1.024266704	1.041564101	0.319161453	0.451747731	0.450268717	0.482602894	0.675254803	0.701176786	0.251515215	0.385532755	0.43246259	0.65030229
chr1	131867276	131872889	+	Rab29	NM_144875	1191	0.753850354	0.682082312	0.543691439	0.321177738	0.774575781	0.720491316	0.440036672	0.439642146	0.607632767	0.31617364	1.21550602	1.317035749	1.155211503	1.139312377	1.248979049	1.121664568	0.25685425	-0.033959666	0.970959941	0.957284688	0.831605353	0.797149394	1.363310382	0.741279922	0.840888345	0.58685836
chr1	131910457	131936321	+	Nucks1	merged: NM_001145804, NM_175294	6096	0.160822791	0.262035703	0.737925582	0.701613762	1.127548581	1.106972525	1.144710217	1.157264875	0.777110419	0.785156175	0.839556333	0.963666344	1.063199527	1.060114984	1.066510396	1.066070363	0.507158731	0.196809488	1.762578666	1.797455361	1.817648134	1.809247494	1.499487753	1.409671971	1.07701434	0.933831326
chr1	131962914	131982972	+	Slc45a3	merged: NM_001177628, NM_145977	3486	2.828815856	2.809005931	2.237902949	2.21728528	1.873022576	1.857162109	1.887542719	1.83607048	1.364678259	1.279259657	0.983199353	0.858752292	2.086438872	2.12411557	2.157770611	2.044472535	2.158428803	2.138533102	0.263531886	0.280931706	0.310251046	0.3059988	0.501613809	-0.28699873	1.715459652	1.830603115
chr1	132007604	132025684	+	Elk4	NM_007923	3671	0.804480393	0.862434427	1.087883972	1.054833271	1.320267066	1.313059722	1.421053883	1.489201959	0.561871968	0.595132927	0.297075811	0.373950529	1.60575413	1.621855866	1.585602754	1.576795824	1.325692063	1.271040863	0.367657428	0.35390966	0.552134791	0.42757646	-0.349859859	-0.71017969	1.180738248	1.233382294
chr1	132026620	132068062	-	Mfsd4a	merged: NM_172510, NM_001114662	4853	0.597607959	0.590527975	0.6518729	0.503034997	0.14460674	0.090515196	0.213663644	0.335928382	-0.228268622	-0.191000152	-0.086663557	-0.330451972	0.259476517	0.354984535	0.298233995	0.327550789	0.632272677	0.534708998	-0.25009881	-0.28218909	-0.152725034	-0.20077828	-0.727111351	-0.765004733	-0.08431117	0.322342803
chr1	132113546	132139685	-	Cdk18	NM_008795	3046	-1	-1	-1	-1	0.386061541	0.267190499	0.352172733	0.458684517	-0.521917894	0.166701789	0.356882679	0.272965626	-0.631745	-0.268055387	-0.437353652	-0.180326545	-1	-0.937956521	-0.001520158	0.037913125	0.143663641	0.189518078	-0.285676657	-0.536662447	-0.678217542	-0.044587029
chr1	132191435	132257382	+	Lemd1	merged: NM_001033250, NM_001311104, NM_001311102, NM_001311103, NR_132336	1252	-0.196197686	-0.233357449	0.514977134	0.320698506	-1	-1	-0.085410482	-0.11475919	-0.133915099	-0.047280523	-1	-0.159181023	0.413259675	0.371889712	0.382528392	0.080375979	0.349487201	0.409236719	-0.385537354	-0.844471406	-0.40624973	-0.26754014	-0.569458245	-1	0.231122064	0.300596852
chr1	132198087	132198184	+	Mir135b	NR_029777	97	-0.294700113	-1	-1	-1	-1	-1	-1	-1	-1	-1	-1	-1	-1	-0.39795466	-1	-0.027944101	-1	-1	-1	-1	-1	-1	-1	-1	-1	-1
chr1	132298625	132307357	+	Klhdc8a	NM_144810	4269	-1	-1	-0.872403432	-1	-1	-1	-1	-1	-1	-1	-1	-1	-0.88025799	-0.919197399	-1	-0.803820083	-0.522201463	-0.91394374	-0.836567852	-0.902190958	-0.640848174	-1	-1	-0.944615481	-1	-1
chr1	132316124	132333488	+	Nuak2	merged: NM_028778, NM_001195025	3132	-1	-1	-0.90912526	-1	-0.441591403	-0.290211046	-0.612252508	-0.660266613	-0.62597027	-1	-1	-0.960648832	0.080427967	0.237011783	0.045537774	0.107356468	-0.389980044	-0.433169575	-0.592278636	-0.772479725	-1	-0.662979623	-1	-1	-0.615528927	-1
chr1	132356314	132391386	-	Tmcc2	merged: NM_178874, NM_001311108, NM_001311107	4183	1.002014776	0.939859444	1.207710343	1.222723056	0.910375962	0.869157665	0.874825553	0.950200618	0.02110087	0.092156732	-0.694312123	-0.670359926	1.326347363	1.367479036	1.478219536	1.333352902	1.299281254	1.210494254	-1	-0.594022143	-0.496471345	-0.559679697	-0.695814066	-1	0.696945549	0.833761846
chr1	132417452	132466959	+	Dstyk	NM_172516	6385	1.455284828	1.440417481	1.200019582	1.205856407	0.887510105	0.845518456	0.868386884	0.9862305	0.339823512	0.506046792	-0.373172739	0.112476042	1.078122425	1.183749913	1.14614892	1.186706238	1.215111348	1.023430264	0.056393689	0.164202776	0.115316508	0.225837448	-0.080318591	-0.106764702	0.988817607	1.006405423
chr1	132477366	132505665	+	Rbbp5	NM_172517	3632	1.375078695	1.375171987	1.414324682	1.513610041	0.882175625	0.929725803	1.028152745	0.950567076	0.981122664	0.876015121	0.986271683	1.072909896	0.676306634	0.742879762	0.661523636	0.742349403	1.246486677	1.228404404	1.032907026	1.044152366	1.162556303	1.092997331	1.120154992	1.275746761	0.875758412	0.664999102
chr1	132506229	132508639	+	Tmem81	NM_029025	1742	-0.027225953	-1	-0.848180574	-0.626360873	-0.748520297	-0.544451204	-1	-0.504025424	-0.283120762	-0.473892838	-0.14675091	-0.872559352	-0.560584282	-0.415701403	-0.751254781	-0.508776256	-0.652048893	-0.583168273	0.175987479	-0.058609257	0.019426296	-0.135141044	-0.332133156	-0.045766515	-1	-0.749702158
chr1	132509424	132542940	-	Cntn2	NM_177129	9535	0.219612211	0.292274166	-0.093028666	-0.017864928	0.10552176	0.047856015	-0.021092469	0.217244002	-1	-0.791699571	-0.577860955	-0.973750445	0.173014068	0.273969729	0.175622541	-0.007886408	-0.198657425	-0.404118724	-0.578967097	-0.775069149	-0.686998296	-0.629242012	-0.91273361	-1	-0.461541939	-0.465848792
chr1	132564689	132741797	-	Nfasc	merged: NM_001160317, NM_001160316, NM_182716, NM_001160318	10379	-0.754145735	-0.761887017	-0.582460488	-0.556867558	-0.526562208	-0.64876204	-0.728090766	-0.647226964	-1	-1	-0.894667681	-0.87178324	-0.466515077	-0.4134482	-0.406747098	-0.534906007	-0.594136774	-0.838425603	-0.925208619	-0.882172194	-0.929456056	-0.868410591	-0.820698138	-0.839363441	-0.955694783	-0.817208487
chr1	132729352	132732826	+	Gm10538	NR_045892	1879	-1	-1	-1	-1	-1	-1	-1	-1	-1	-1	-1	-1	-1	-1	-1	-1	-1	-1	-1	-1	-1	-1	-1	-1	-1	-1
chr1	132880354	132940005	+	Lrrn2	NM_010732	3346	-0.907920062	-0.627247455	-1	-1	-1	-1	-0.628972113	-0.893593266	-1	-1	-1	-1	-0.581665825	-0.442616955	-0.656088621	-0.654780349	-0.879521605	-1	-0.29408254	-0.583136769	-0.368301995	-0.624840873	-0.239845785	-0.207181604	-1	-1
chr1	132986104	133030587	-	Mdm4	merged: NR_126506, NM_008575, NM_001302804, NM_001302803, NM_001302802, NM_001302801	7354	2.276423111	2.3184367	2.528929149	2.526226006	2.12831502	2.147628294	2.190119754	2.246296809	1.810602285	1.869206284	1.282596595	1.231171196	2.573411266	2.482293928	2.453818193	2.536500499	2.412882123	2.396592611	1.172803367	1.065119775	1.178541704	1.183892632	1.207219768	0.78650708	2.550426718	2.558705283
chr1	133046011	133108688	+	Pik3c2b	NM_001099276	7929	0.208146542	0.335412241	0.450455905	0.31128624	1.094757606	1.099276154	1.158272504	1.068144847	0.509167301	0.214708446	0.566309336	0.312930304	1.172883927	1.263646637	1.124346464	1.070294006	0.732027734	0.61026132	0.751842288	0.766844546	0.834406243	0.807775251	-0.050855431	-0.032678261	0.645725201	0.564747147
chr1	133131165	133139800	+	Ppp1r15b	NM_133819	5588	0.256256201	0.529229154	0.328082225	0.306215428	1.649347083	1.64327778	1.657453354	1.618338539	1.324758257	1.370654144	1.093390692	1.150903338	1.215445363	1.356223419	1.302516897	1.420243962	0.140704773	0.376012131	1.626531918	1.559224134	1.512733235	1.523886042	1.079360901	1.021249801	1.346605843	1.379314929
chr1	133246096	133303435	+	Plekha6	merged: NM_001160268, NM_182930	7457	0.48070491	0.604590701	0.436107154	0.242764931	0.588216561	0.673401051	0.427167526	0.626949365	-0.036370483	-0.114108222	-0.482515502	-0.386468927	0.730764818	0.807640604	0.812490434	0.681900248	0.510769866	0.461114469	0.421150637	0.231749434	0.2880479	0.318618723	0.016643729	-0.456958206	0.132160108	0.209648881
chr1	133249851	133269808	-	Gm19461	NR_037984	3112	0.189608637	0.321629905	0.573163029	0.504086138	0.109053535	-0.110808175	0.0476231	-0.104259768	-1	-0.861016589	-1	-1	0.763812247	0.778162276	0.780255954	0.66681649	0.818204673	0.530433933	-0.712160088	-1	-0.558357714	-0.661475694	-1	-1	-0.009841619	-0.190154798
chr1	133309822	133323026	+	Golt1a	NM_026680	1842	-1	-1	-1	-1	-0.759009883	-0.560045852	-0.078019153	-0.151694094	-0.524189751	0.106805926	0.162343435	0.047642736	-0.493857384	-0.349166813	-0.548529959	-0.841298355	-1	-1	-0.586970613	-0.726281068	-0.399970456	-0.456840685	0.20347262	-0.320321748	-0.550442946	-0.403543094
chr1	133327211	133329722	+	Kiss1	NM_178260	496	-1	-1	-1	-1	-1	-1	0.283554372	0.295108469	-0.144994068	0.066273665	0.225174675	0.490574253	-0.292542477	-0.127649141	-1	-0.368919628	-1	-1	-0.306929261	-0.065045881	-0.076692392	-0.183476124	-0.019701904	0.571601913	-0.359405453	-1
chr1	133350565	133360323	+	Ren2	NM_031193	1525	-0.818673569	-0.700269552	-0.613672198	-0.530539077	0.131727884	0.137074262	0.392564459	0.15840705	-0.154155676	0.446189967	0.927350461	0.960846222	-0.141400815	-0.001386691	-0.266335681	0.046245414	-0.228388928	-0.228577533	1.155256369	0.793532258	0.806307114	0.9400675	0.88947779	0.523281636	-1	-0.723442084
chr1	133350673	133360319	+	Ren1	NM_031192	1422	-0.808067086	-0.684864499	-0.595523331	-0.510236169	0.159926885	0.092014724	0.421745158	0.186735724	-0.127988893	0.475509009	0.954967718	0.99089535	-0.115111802	0.000165625	-0.241415598	0.063377594	-0.203010215	-0.203201	1.175593455	0.810887613	0.832123854	0.967085955	0.919469539	0.542723961	-1	-0.708872308
chr1	133363571	133380319	+	Etnk2	NM_175443	2280	-1	-1	-0.879516904	-1	-0.284423734	-0.224790884	-0.525657432	-0.414303714	-0.276602539	-1	-0.541480785	-0.663032646	-0.287266449	0.130569578	-0.199529252	-0.263222613	-1	-1	0.465851216	0.387579049	0.46984993	0.440633764	0.213693975	0.387921007	-0.905020171	-0.886798106
chr1	133382299	133424212	-	Sox13	NM_011439	3531	-0.630263659	-0.73081026	-0.738547971	-0.776530095	1.229712621	1.177817316	1.14939633	1.260083312	0.298157274	0.588021138	0.096801683	0.177500692	0.281848062	0.417219317	0.39513947	0.518337824	-0.794276591	-0.745971363	1.13812556	1.108378213	0.978150373	1.032975153	0.428806779	0.008978314	0.623667851	0.640345925
chr1	133603870	133610280	-	Snrpe	NM_009227	492	2.484690548	2.493806962	2.439597717	2.227276786	2.295681664	2.26005721	2.136328688	2.065988688	2.730402589	2.817784178	2.649144966	2.703613623	2.266702891	2.105091703	2.220080561	2.135971841	2.468119759	2.443309423	2.219108662	2.176757464	2.20987125	2.228885525	2.67626609	2.74477401	2.856869193	2.821175627
chr1	133619870	133661399	-	Zc3h11a	merged: NM_144530, NM_001276767	4468	1.133942112	1.144868057	1.064850599	1.085343619	1.243803369	1.238283913	1.302414028	1.237388211	1.261669287	1.296420283	1.360029206	1.273423327	1.027903998	1.12197342	1.016157166	1.048965268	0.868672351	0.833868439	1.542474786	1.441299906	1.54108863	1.55884646	1.427223624	1.173251415	1.399439425	1.336321469
chr1	133655878	133660885	-	Zbed6	NM_001166552	5007	-0.808997595	-0.885137732	-0.694835279	-0.766545422	0.888784741	0.910268393	0.877463644	0.820347596	0.317561313	0.197779306	0.267069966	0.272730959	0.694181775	0.965749512	0.786175757	0.982347409	-0.584629381	-0.673443071	1.25855956	1.180209117	1.307870602	1.32578533	0.389544496	0.402044042	0.511917556	0.337392166
chr1	133679028	133690108	-	Lax1	merged: NM_001159649, NM_172842	2371	-1	-1	-0.88357398	-0.902906532	-1	-1	-1	-1	-1	-1	-1	-1	-0.80365421	-0.26614576	-0.732344557	-0.447297329	-1	-1	-0.367475588	-0.626284357	0.149986879	0.028679994	-1	-0.462309359	-1	-1
chr1	133702673	133753747	-	Atp2b4	merged: NM_001167949, NM_213616	8292	-0.02529506	-0.226509295	0.031743223	-0.24200092	0.023544492	-0.055889628	0.011119164	0.008028889	-0.473815897	-0.700965225	-0.514084887	-0.683047839	0.19955617	0.198905222	0.135740724	0.233497025	-0.139244617	-0.115961452	0.700387026	0.640668085	0.811573153	0.707113436	-0.036725696	-0.036542422	-0.425287374	-0.292943627
chr1	133726557	133726645	-	Mir6903	NR_105868	88	-1	-1	-0.032276248	0.161369511	-1	-1	0.892003761	0.062823784	-1	-1	-1	-1	0.306454257	0.243864832	0.212316406	0.289301163	-1	-0.19958727	0.952603255	0.995757994	1.166167977	0.977346479	-1	-0.119281815	-1	-1
chr1	133897193	133907999	-	Optc	merged: NM_001160421, NM_001160420, NM_054076, NM_001160422	2073	-1	-1	-1	-0.803247913	-1	-1	-1	-0.722103759	-0.887780552	-1	-1	-1	-0.322460317	-0.249321283	-0.309964161	-0.748620133	-1	-0.671978374	-1	-1	-1	-1	-1	-1	-1	-1
chr1	133910303	133921401	-	Prelp	NM_054077	3602	0.730485118	0.772960664	0.986901665	0.990345884	0.142924566	0.086774917	-0.138509684	0.291568743	-0.517657901	0.057939983	-0.855286384	-0.576865224	0.833547283	0.893823157	0.891195012	0.732491476	1.129188028	1.129979297	-1	-1	-1	-1	-0.724993107	-1	0.340234892	0.40980296
chr1	134037514	134048277	+	Fmod	NM_021355	2859	-1	-1	-1	-1	-1	-1	-1	-1	-1	-1	-1	-1	-1	-0.653382784	-1	-0.891364447	-1	-1	-0.21347267	-0.755889882	-0.641960656	-1	-1	-1	-1	-1
chr1	134074864	134079155	-	Btg2	NM_007570	3083	0.419091877	0.197301683	0.643784382	0.821613062	0.127401013	0.482042889	0.194494653	0.603917531	0.00517136	-0.064790535	-0.328258181	0.092339581	0.827112282	0.935178003	0.912850268	0.94435656	0.74950669	0.83194039	0.926924804	0.885913752	0.938507153	0.965875279	0.433852047	0.009819331	0.516115267	0.579752405
chr1	134111241	134151540	+	Chit1	merged: NM_001284525, NM_027979, NM_001284524	1851	-0.355028587	-0.74017787	0.043069163	-0.169003615	0.756637665	0.614311019	0.756782178	0.11544211	0.3385244	0.625479717	0.289338321	0.4338938	0.777729984	0.861448333	1.025883815	0.939719403	0.523279186	0.824159604	0.540590374	0.037562849	-1	-0.525135501	0.168996276	-1	0.866691376	0.773208145
chr1	134182403	134190031	+	Chil1	NM_007695	1689	-1	-1	-0.915138052	-1	-1	-0.535686291	-1	-1	-0.763520622	-1	-1	-0.869107407	-1	-0.656397479	-1	-1	-1	-1	0.118129689	0.168091907	0.09271847	-0.15610283	-0.646589811	-0.033818679	-1	-1
chr1	134193447	134201232	+	Mybph	NM_016749	1829	-1	-1	-1	-1	-1	-1	-1	-1	-1	-1	-1	-1	-0.715286277	-0.61406043	-1	-0.723878243	-1	-1	-0.236644377	-0.473887499	0.000329902	-0.345384377	-1	-1	-1	-1
chr1	134199214	134235457	-	Adora1	merged: NM_001282945, NM_001291930, NM_001291928, NM_001039510, NM_001008533	5819	-0.944696744	-0.718563768	-0.948741637	-0.883977245	-1	-0.808211599	-1	-0.642608604	-1	-1	-0.760862093	-0.919305598	-0.620250001	-0.657547268	-0.909582131	-0.674258178	-0.864017299	-0.93525253	0.228454149	0.011376136	0.34393805	0.397720042	-0.110901595	-0.284748959	-1	-1
chr1	134290003	134292548	+	Myog	NM_031189	1480	-1	-1	-1	-1	-1	-1	-1	-1	-1	-1	-1	-1	-0.836281125	-0.289978451	-0.718962719	-0.4953814	-1	-1	-1	-1	-0.790906849	-1	-1	-1	-1	-1
chr1	134296782	134332928	-	Ppfia4	NM_001144855	6067	-0.946824558	-0.903139407	-0.974662714	-1	0.484331329	0.30471563	0.098244172	0.187325492	-0.583038352	0.159728349	-0.291695577	-0.150513435	0.066951176	0.366506621	0.040983468	-0.028231967	-0.868816179	-0.883258439	0.528826756	0.327595879	0.444875303	0.493050225	-0.86974271	-0.118971115	-0.547086378	-0.673853279
chr1	134346096	134361999	-	Tmem183a	merged: NM_020588, NM_001042485	3169	0.758584558	0.729313512	1.411915007	1.584054737	1.312533251	1.240057301	1.256650212	1.25341108	1.280994338	1.411061355	1.312840477	1.380758841	1.443917162	1.424583359	1.431062218	1.417912264	1.558538996	1.647355786	1.318951345	1.394213682	1.439475834	1.403800078	1.552953787	1.63580669	1.497019776	1.437669335
chr1	134385939	134390983	+	4933406M09Rik	NM_173771	1770	-0.912491157	-1	-0.577181884	-0.776974446	-1	-0.548937804	-0.449572894	-0.382052643	-0.512586472	-0.364961727	-1	-0.874310022	-0.859224309	-0.876540783	-0.754260782	-0.717120131	-1	-0.815719183	-0.26696322	-0.653954842	-1	-1	-1	-0.876784725	-0.645973416	-1
chr1	134405989	134411738	+	Cyb5r1	NM_028057	1626	-0.407155118	-1	-0.590214783	-0.761795764	0.52855522	0.515753788	0.247128272	0.453675295	0.778276601	0.760908194	1.025805462	0.998472693	0.286396679	0.365317298	0.464823296	0.347101502	0.036170757	0.319106785	1.535906775	1.533014334	1.607023593	1.599297488	2.113129137	1.821093358	0.065437933	0.042233342
chr1	134415377	134433350	+	Adipor1	merged: NM_028320, NM_001306069	3448	0.681092903	0.612862872	0.557452484	0.411746225	1.481380877	1.528722859	1.442047215	1.495530933	1.19833587	1.220803513	1.189425497	1.119548014	1.085189405	1.147681132	1.207757304	1.183687028	0.592853577	0.479543885	1.670496206	1.641674941	1.741579878	1.719390587	1.231855233	1.318346221	1.21211052	1.235319956
chr1	134455530	134490873	+	Klhl12	merged: NM_153128, NM_001311136	3263	0.990662833	0.95742397	0.701229464	0.820667337	1.496067095	1.496759709	1.504262958	1.478257413	1.529382432	1.523623555	1.203248632	1.28818993	1.12984263	1.181270426	1.122094731	1.187935895	1.022237629	1.011313899	1.057964165	1.002036518	1.097817918	1.073190833	1.1164074	1.138827097	1.293540287	1.318132594
chr1	134494659	134507884	+	Rabif	NM_145510	1959	1.550690878	1.460099359	1.670765925	1.771854598	1.213542994	1.098690362	1.086488382	1.082690841	1.631268341	1.729917115	1.574563981	1.714759452	1.187223213	1.198671348	1.309966842	1.254716691	1.610760411	1.666065875	1.105345228	1.126880357	1.24255036	1.213943687	1.553783051	1.629149778	1.723735677	1.638057329
chr1	134540940	134549682	-	Mgat4e	merged: NM_001145300, NM_001291015	1832	-1	-1	-0.658816997	-0.878034276	-0.399760829	-1	-0.651182185	-0.216755834	-1	-0.286982504	-0.386152821	-0.638814298	-0.196305306	-0.033414632	-0.00780003	0.031720359	-0.800265699	-0.419227227	-0.101242689	-0.66210325	-0.699142581	-0.220939057	-1	-1	-0.209572469	-0.26382419
chr1	134560177	134632878	+	Kdm5b	NM_152895	6300	-0.225140991	-0.04283972	0.23110707	0.029848866	2.04933841	2.044708493	2.09107772	2.030300129	1.702052888	1.658831521	1.625999956	1.519704965	1.507087334	1.613417589	1.605092624	1.773905686	0.571156455	0.474343267	1.570621288	1.534723679	1.604827921	1.616637365	1.142797623	1.26989528	1.86168428	1.832473124
chr1	134646680	134749417	+	Syt2	NM_009307	3386	0.482966449	0.465451743	0.203104375	0.373469725	-0.743029888	-0.53636064	-0.198229185	-0.152685888	-1	-0.46515465	-0.359976504	-0.619132617	0.068448518	0.13731805	-0.132873966	-0.061521789	0.086915334	-0.019305988	0.055725601	0.036320709	-0.231688054	-0.00218517	-0.177812019	-0.104607421	-0.701660972	-0.853552533
chr1	134765942	134955940	-	Ppp1r12b	merged: NM_001081307, NR_015606	6185	0.290619359	0.417003345	0.240116883	0.389690372	0.064597747	0.131505535	-0.240604614	-0.019487281	-0.279889108	-0.278208391	-0.318763837	-0.444491721	0.266591961	0.281332737	0.369752729	0.349246059	0.212369543	0.23514397	0.186084795	-0.012462354	0.043865624	-0.023973229	-0.276657864	-0.367965065	0.062335996	-0.286395105
chr1	134962564	134974179	+	Ube2t	merged: NM_026024, NM_001278115	1133	1.307323942	1.395359721	2.201362378	2.341658916	1.386311416	1.388817738	1.24648197	1.272122942	1.760075316	1.864422537	1.574049623	1.592304059	1.403803956	1.402150071	1.44493013	1.377927818	1.954627072	2.018995791	0.827889233	0.89523377	0.886130076	0.77935863	1.098811739	1.607287124	2.001118248	1.95359937
chr1	134986352	135105276	-	Lgr6	NM_001033409	3623	0.305230536	0.211436677	0.019394577	0.007806463	-0.031665621	-0.262913007	0.203006112	0.031145894	-1	-0.48575386	-1	-0.826251942	0.320557952	0.330422037	0.287830528	0.369727934	0.18943504	0.033924589	-0.89647384	-0.690008143	-1	-0.821906738	-1	-0.784871743	-0.174439399	-0.259830125
chr1	135108497	135132575	-	Ptprv	NM_007955	6080	-0.899647441	-1	-0.928175147	-0.959517233	-0.432184112	-0.505081075	-0.604560008	-0.717436156	-1	-0.858208718	-1	-0.95951179	-0.415430307	-0.412111611	-0.436731585	-0.451091747	-1	-1	-0.533892611	-1	-0.628037922	-0.550916151	-0.869983401	-0.649455833	-1	-1
chr1	135132724	135145320	+	Ptpn7	NM_177081	3264	-0.705879351	-1	-0.610534841	-1	-0.572768691	-0.350241781	-0.62274955	-0.25541327	-1	-1	-0.561363971	-0.549733033	-0.334116805	-0.156575545	-0.458947456	-0.41309188	-1	-1	-1	-1	-1	-1	-0.877763646	-0.867806825	-1	-0.848930739
chr1	135146833	135156268	+	Arl8a	NM_026823	1702	0.123982013	0.274458263	0.601794051	0.632257788	0.81439793	0.907007119	0.86121405	0.800869385	-0.127017997	-0.142277506	0.008851149	0.185006855	1.214426701	1.246108977	1.20960476	1.105556884	0.707294942	0.636735565	0.814098344	1.010166557	1.056638754	1.085853982	0.266109892	0.231329036	0.187770967	0.375441223
chr1	135160249	135167681	-	Gpr37l1	NM_134438	2253	-1	-1	-1	-0.816075959	-0.333602867	-0.412518351	-0.522212537	-1	-1	-0.510910844	-1	-0.816054849	-0.687671249	-0.593483033	-0.722004089	-0.64545229	-0.831263719	-1	-1	-1	-0.741723919	-1	-1	-0.478924753	-0.525916216	-1
chr1	135253573	135258472	-	Elf3	merged: NM_001163131, NM_007921	2000	0.572303433	0.589918079	0.956558065	0.899865858	0.546028871	0.599545152	0.6643012	0.739414349	0.733810825	0.562349887	0.799075342	1.036734989	1.311694624	1.454628011	1.448922174	1.516480558	1.295712843	1.289269892	2.396350189	2.319351367	2.258126067	2.252818538	1.779255999	1.885877607	0.937292135	0.827350121
chr1	135262698	135284084	-	Rnpep	merged: NM_145417, NM_001159624	2301	1.297704683	1.181454927	1.406943309	1.237215582	1.517686345	1.498046503	1.592837033	1.665069579	1.672199255	1.70697585	1.803969355	1.869113782	1.324543422	1.289733424	1.339346185	1.30936015	1.450303971	1.521877923	1.595392036	1.661889999	1.587082699	1.572116697	1.457009928	1.520252539	1.544126801	1.503899296
chr1	135301534	135313737	-	Timm17a	NM_011590	917	0.875709667	0.60040332	2.033482767	2.088464662	2.30180402	2.290274785	2.176297567	2.174418736	2.859320825	2.854781275	2.905731164	2.89437447	1.652790613	1.606384151	1.70874688	1.63823475	1.787367053	1.777316822	1.980003089	1.971750276	2.009905581	1.986043376	2.503447854	2.482931509	2.733920434	2.721355614
chr1	135324812	135368065	+	Lmod1	NM_053106	3942	-1	-1	-1	-1	0.345240163	0.393883824	0.151542319	0.327698805	-0.272335157	-0.312409554	-0.114367747	-0.100589445	0.261890972	0.236531128	0.100937347	-0.058997773	-0.811706121	-1	-0.459164012	-0.739778279	-0.285726843	-0.229734686	-1	-0.887864994	0.146373969	0.086187837
chr1	135371455	135375063	-	Shisa4	NM_175259	1190	-0.436961323	-1	-0.652638627	-0.347354303	-1	-0.430050645	-1	-0.139952622	-0.693089012	-0.701952372	-1	-1	-0.174280505	0.022698259	-0.569009702	-0.292693726	-0.432168759	-0.186874157	0.197335351	-0.083591896	0.253362188	0.354246255	-1	-0.827413479	-1	-0.66936664
chr1	135382314	135430491	-	Ipo9	NM_153774	6236	0.533237158	0.505062047	0.50086057	0.798095625	0.849267107	0.817962704	0.936818324	0.872682466	0.517895181	0.603672937	0.463821176	0.583705534	1.11480942	1.118049148	1.059197135	1.106470089	0.940093431	0.855735	1.349066933	1.290639549	1.358601618	1.329386101	1.105221631	1.037470956	0.966669622	0.84051115
chr1	135434579	135585355	-	Nav1	NM_173437	12767	0.513197795	0.488585012	0.485797071	0.404488537	0.231804056	0.154892086	0.223808617	0.435644789	-0.233928968	-0.217790449	0.282979232	-0.038898843	0.626558928	0.709363473	0.717370603	0.76003279	0.46218681	0.355840251	0.207505288	0.237007016	0.471357661	0.377908922	0.006105211	0.334509892	0.509811324	0.49718865
chr1	135454602	135454683	-	Mir1231	NR_049188	81	0.737656635	0.463474651	0.278737004	0.575958767	0.25208412	-1	0.460580133	0.379077583	-1	-1	-1	-1	0.905673028	1.036520826	1.099356222	0.98362328	0.437965177	0.475303774	0.78676468	0.734397949	0.90361947	0.838991196	0.14918257	0.352291948	0.169145587	0.417406466
chr1	135729196	135752229	+	Csrp1	NM_007791	1770	0.403674466	0.466308476	0.503635241	0.567127673	0.781320453	0.760300482	1.018454216	1.149626011	0.788392874	0.489116335	1.229412066	1.400055776	1.364148323	1.288180513	1.342707807	1.209872047	0.671475581	0.514723647	2.245597416	2.28919167	2.131037692	2.118121679	0.986368403	0.990230114	-0.539198175	0.008856409
chr1	135766084	135769134	+	Phlda3	NM_013750	1467	-1	-1	-1	-1	-0.325550197	-0.494539873	-1	-0.134752651	-0.574042828	-0.522851077	0.478983278	0.54678527	-0.622369028	-0.854893704	-1	-0.423723749	-1	-1	0.954647622	1.15268038	1.211099219	1.285949178	0.681341472	0.160094279	-1	-0.715428891
chr1	135799420	135810989	+	Tnni1	merged: NM_021467, NM_001112702	1114	-1	-1	-1	-1	-1	-1	-1	-0.36295027	-1	-0.380822665	-0.448882331	-0.236600731	-1	-0.817466047	-0.655804377	-0.762104408	-1	-0.735228628	-0.726890567	-0.312306815	-0.739544894	-0.459296054	-1	-1	-1	-1
chr1	135818597	135833341	+	Lad1	NM_133664	2992	-0.34050267	-0.69609291	-0.653999393	-0.58699525	-0.718211095	-1	-1	0.085554538	-0.851220896	-1	-0.830892872	-0.210242311	-0.719889296	-0.750058506	-0.628853305	-0.537448595	-0.502349302	-0.496377461	0.720172304	0.88059974	0.67104291	0.705188245	0.009448929	0.458665072	-0.758170788	-0.837483521
chr1	135836333	135852268	+	Tnnt2	merged: NM_001130178, NM_001130177, NM_001130175, NM_001130179, NM_001130180, NM_001130181, NM_011619, NM_001130174, NM_001130176	1252	-1	-1	-0.8007263	-1	-1	-1	-1	-1	-1	-1	-1	-0.615551887	-1	-0.834211197	-0.682827214	-1	-1	-0.862133863	-0.592109694	-0.730191009	-0.608695	-0.405178749	-1	-1	-1	-1
chr1	135871393	135919207	-	Pkp1	merged: NM_019645, NM_001313701	4670	-1	-1	-0.749462307	-1	-0.799928462	-0.771648359	-1	-0.586469478	-1	-1	-1	-1	-0.610644936	-0.532894582	-0.563774241	-0.590752413	-0.910424016	-1	-1	-1	-1	-1	-0.774280635	-1	-0.830502653	-1
chr1	135953577	136006342	-	Igfn1	NM_177642	8996	-0.883574002	-1	-0.78297376	-0.946130867	-0.884800661	-1	-1	-0.918462346	-1	-1	-1	-1	-0.911515518	-0.900053602	-1	-0.895864301	-0.907339841	-1	-1	-1	-1	-1	-0.767601024	-1	-1	-1
chr1	136008218	136035030	+	Tmem9	merged: NM_001160145, NM_025439, NM_001160146	1750	0.29035134	0.338243444	0.435253995	0.246303106	0.220507141	-0.328615163	-0.058371348	0.279860402	-0.382639203	-0.777103435	0.205690828	0.007145662	0.483291726	0.586349626	0.55651311	0.416191664	0.020150524	0.276666802	1.333567084	1.523401793	1.53403151	1.545313715	1.069695047	1.16631457	-0.535964684	-0.750572699
chr1	136050803	136051370	+	Ascl5	NM_001270609	567	-1	-1	-1	-1	-1	-1	-1	-0.57866132	-1	-1	-1	-1	-0.238028181	-0.2919502	-1	-1	-1	-1	-1	-0.537335859	-0.582655108	-1	-1	-1	-1	-1
chr1	136052900	136119822	+	Cacna1s	merged: NM_014193, NM_001081023	6260	-1	-1	-1	-1	-1	-1	-1	-0.69062965	-1	-1	-1	-0.960624793	-0.782646929	-0.782313578	-1	-0.946998171	-1	-1	-0.211746682	-0.478152905	-0.457727017	-0.559039187	-0.821463805	-0.926093983	-1	-1
chr1	136127718	136131183	-	Gm15850	merged: NR_046169, NR_046170, NR_046168, NR_046167	508	-1	-1	-1	-1	-1	-1	-1	-1	-1	-1	-1	-1	-1	-0.482641039	-0.633462064	-0.585108136	-1	-1	0.025269678	-1	-1	-0.192258013	-1	-1	-1	-1
chr1	136131400	136178014	+	Kif21b	NM_001039472	9119	-0.02261665	0.006160657	-0.047982655	-0.197815188	-0.204524157	-0.006246262	-0.128513288	0.183611666	-0.511752103	-0.572962361	-0.647892085	-0.757159647	0.007640654	0.17262721	0.129695659	0.157330151	-0.11426225	-0.087168488	0.387779219	0.283533405	0.135024275	0.238391964	-0.265893804	-0.786017427	-0.287668432	-0.33972462
chr1	136213521	136234280	-	5730559C18Rik	NM_028872	3013	-1	-1	-0.828600175	-0.855645992	-0.550688252	-0.683553371	-0.259882974	-0.389000091	-0.741973886	-0.857126028	-1	-1	-0.488239519	-0.271973392	-0.433912817	-0.539436678	-0.766981382	-0.620285517	0.640747125	0.911286329	0.620196089	0.624750399	-0.558979196	-0.168675653	-1	-0.720937301
chr1	136258913	136260873	-	Gpr25	NM_001101516	1960	-1	-0.594001145	-0.758491486	-0.794220736	-1	-1	-1	-0.831513633	-1	-1	-1	-1	-0.318475985	-0.340739535	-0.426128187	-0.386236812	-0.81084949	-0.708934675	-0.70001928	-0.494764732	-0.713554493	-1	-1	-1	-1	-1
chr1	136268122	136346104	-	Camsap2	NM_001081360	7823	0.812191632	0.834034374	1.118164926	1.102134042	1.357370114	1.37892506	1.434190639	1.43378275	0.531115491	0.638084562	0.39536721	0.278707862	1.761889738	1.770224711	1.710636153	1.798027084	1.128379224	1.079579666	0.953097038	1.008163686	0.906110628	0.92057755	-0.108947232	-0.154149982	1.302247578	1.255169314
chr1	136411915	136415519	-	9230116N13Rik	NR_024328	2097	0.048239045	0.031769066	-0.182963285	-0.063079437	-0.637680928	-0.194343345	-0.501175198	-0.632831831	-0.376107017	-0.806956105	-0.294517259	-0.732849816	-0.283916066	-0.078081526	-0.211965768	-0.048497102	-0.147422803	-0.113961058	-0.098204936	0.010972184	0.23424625	0.22440071	-0.296906286	-0.101141809	-0.685467131	-0.783164466
chr1	136415270	136440220	+	Ddx59	NM_026500	2228	1.079812835	1.021595151	1.03074329	0.977018799	0.630442469	0.466516856	0.524182906	0.604154327	0.530462257	0.338628408	0.338015492	0.226996611	1.264692011	1.202551807	1.25070886	1.18023734	1.134811341	1.210725508	0.862061553	0.883666639	0.872354336	0.856683433	0.750051318	1.032830935	0.797891036	0.75641378
chr1	136467847	136530819	+	Kif14	NM_001287179	8338	0.969936181	1.05721897	1.066620961	1.113521655	1.038036416	1.008331146	1.094219718	1.095370267	0.343187386	0.372783979	0.211908512	0.278541579	1.565157964	1.606131942	1.479438142	1.489061751	1.157745735	1.102468714	0.788676659	0.796286175	0.71268772	0.761322384	-0.901529882	-0.573270028	0.959239379	0.842880783
chr1	136624900	136630391	+	Zfp281	merged: NM_001160251, NM_177643	5275	-0.059724997	0.060285116	0.399929063	0.576455381	1.189934809	1.123806708	1.159600275	1.030165239	1.093617411	1.156221154	1.169955844	1.069652477	1.001034537	1.069648728	1.103809147	1.184574513	0.78840304	0.738993281	0.830868365	0.774252012	0.889405291	0.893730061	0.892294573	0.706415772	1.578823148	1.644115977
chr1	136683395	136690805	+	Gm19705	merged: NR_045324, NR_045325	489	-0.00488296	-0.247954602	0.582840704	0.479337485	0.085524843	0.53191671	0.289408031	-1	0.088119102	0.152326924	-0.011500348	0.157272204	0.79704134	0.68133311	0.844204385	0.478264358	0.468924853	0.525354697	0.229306549	-0.118308063	0.149282417	0.252884963	0.805653901	0.503425266	0.532170176	0.657341503
chr1	136696210	136725728	+	Platr22	NR_037986	1199	0.208412476	0.15457838	0.157626198	0.251494638	-0.046871852	-0.041741017	0.089917739	0.325195054	-0.089541358	0.032984905	-0.059386288	0.017626101	0.486739624	0.461040633	0.428712679	0.484009034	-0.139937384	0.031543546	0.063492474	-0.553046936	-0.148319583	-0.102756217	-1	-0.532077633	0.977269759	0.654832443
chr1	136843583	136960448	-	Nr5a2	merged: NM_030676, NM_001159769	3857	0.46190052	0.372889608	0.637793428	0.441586528	1.770153625	1.724933693	1.741887678	1.740094758	1.695815513	1.710500707	1.557147964	1.607554052	1.258935434	1.32975615	1.179914284	1.301209463	0.53330958	0.65693967	1.599867602	1.474077971	1.446893257	1.444997379	0.99532958	-0.126479073	1.550455113	1.551296898
chr1	137966454	137966541	+	Mir181a-1	NR_029795	87	-1	-1	-1	-1	-1	-1	-1	-1	-1	-1	-1	-1	-1	-1	-1	-1	-1	-1	-1	-1	-1	-1	-1	-1	-1	-1
chr1	137966638	137966718	+	Mir181b-1	NR_029820	80	-1	-1	-1	-1	-1	-1	-1	-1	-1	-1	-1	-1	-1	-1	-1	-1	-1	-1	-1	-1	-1	-1	-1	-1	-1	-1
chr1	138062858	138175305	-	Ptprc	merged: NM_001268286, NM_011210, NM_001111316	5666	-1	-1	-1	-0.956702083	-1	-1	-0.585996092	-0.780987427	-1	-1	-1	-1	-0.866845414	-0.957537369	-0.659850424	-0.803096338	-1	-1	-1	-1	-1	-1	-0.861850192	-1	-1	-1
chr1	138273737	138289462	+	Atp6v1g3	NM_177397	1887	-0.848084372	-1	-1	-1	-1	-1	-1	-1	-1	-1	-1	-1	-1	-1	-1	-1	-1	-1	-1	-1	-1	-1	-1	-1	-1	-1
chr1	138483836	138619757	-	Nek7	merged: NM_021605, NM_001311148	4304	1.055540568	1.101088979	1.119484638	1.184159831	0.365899531	0.183615891	0.467345912	0.28172356	-0.670377601	0.050238538	-0.633802222	-0.512795638	1.121851123	1.06269015	1.054382304	1.056510099	1.122155684	1.085068588	0.606679548	0.611035343	0.612565172	0.648609794	0.400685541	0.523465843	0.772866607	0.764209677
chr1	138640094	138682075	-	Gm5833	NR_040304	1930	-1	-0.47413908	-0.755621447	-0.791680581	-1	-1	-1	-1	-1	-1	-1	-1	-0.726354747	-0.656362333	-1	-0.734704948	-0.737214238	-0.905749717	-1	-1	-1	-1	-1	-1	-1	-1
chr1	138825185	138847579	-	Lhx9	merged: NM_010714, NM_001025565, NM_001042577	5750	-0.944074068	-1	-1	-1	-0.709855362	-1	-0.589912538	-0.934958609	-1	-0.820934007	-1	-1	-0.661838804	-0.635305158	-0.833137573	-0.733326102	-1	-0.669805621	-1	-0.925354745	-0.879967454	-0.785468543	-1	-0.958219329	-0.857695098	-0.767394354
chr1	138851978	138856854	-	2310009B15Rik	NM_001081226	571	-0.512022061	-0.437137161	-1	-0.385012953	-0.087318693	0.090474086	-1	-0.371220733	-1	0.052220139	-0.222634583	-1	-0.004329481	-0.147806076	0.145287324	-0.414983123	0.015666712	-0.121840228	0.365563823	0.43835837	0.57826497	0.63158815	0.767917358	0.731420258	-0.163885574	-0.23986602
chr1	138963708	139176042	+	Dennd1b	merged: NM_001166501, NM_181347	8313	-0.425185799	-0.718567328	-0.461510192	-0.253903524	0.383365391	0.419319805	0.258006203	0.300970511	-0.677182576	-0.701511592	-0.313784323	-0.056028434	0.3165371	0.187142033	0.27090155	0.270514159	-0.58360123	-0.451962275	0.655418388	0.701491251	0.757864749	0.753390946	-0.232843255	0.239164782	-0.594810701	-0.29382625
chr1	138977656	138979246	+	4930596I21Rik	NR_108103	460	-1	-1	-1	-1	-1	-1	-1	-1	-1	-1	-1	-1	-0.760306734	-0.644901024	-0.163944209	-0.200710911	-1	-1	0.346382856	-0.095152334	-0.047745877	0.040664609	-1	-0.645451853	-1	-1
chr1	139198253	139377076	-	Crb1	NM_133239	4702	0.600133999	0.495611566	0.931145411	0.864870379	-0.131185672	-0.262317414	-0.169851987	-0.288282685	-1	-1	-0.885077048	-1	0.501023185	0.415004295	0.494420021	0.482554676	0.733385158	0.588872542	-0.610495059	-0.692079849	-0.530684822	-0.704102189	-0.720652973	-1	-0.190258025	-0.297306544
chr1	139379451	139402852	+	4933436E23Rik	NR_040455	1111	-1	-1	-1	-0.813989111	-1	-1	-1	-1	-1	-1	-1	-1	-1	-1	-1	-0.608581392	-1	-1	-1	-1	-1	-1	-1	-1	-1	-1
chr1	139422382	139453007	+	Zbtb41	NM_172643	8362	0.720588107	0.743390987	0.665061468	0.72309601	0.939256708	0.905241243	1.039658143	0.940560115	0.622560486	0.613561983	0.509780343	0.446014919	1.210556967	1.217042533	1.175581543	1.244208604	0.766713586	0.921455373	0.18598501	0.206489712	0.34915986	0.245084072	0.203367745	-0.056642823	0.779515938	0.880482219
chr1	139454772	139494088	+	Aspm	NM_009791	9866	1.218219925	1.273244388	2.011412888	2.027512477	1.065292388	1.051789065	0.975956903	1.01272534	0.51645097	0.292656446	0.225543339	0.299676497	1.261754333	1.314824507	1.286486536	1.297482417	1.67817087	1.499437015	0.927008992	1.037144164	1.030659652	1.026033847	0.178629643	0.015266615	1.031138173	0.931650526
chr1	139501706	139523756	+	F13b	NM_031164	2378	-0.156042424	-0.113883848	-0.289172525	0.069705047	-0.481710754	-1	-1	-0.591319077	-0.514809377	-0.904208234	-0.796153681	-1	-0.523638187	-0.229542016	-0.486053506	-0.278090886	0.054865761	-0.4033356	-1	-1	-0.595240447	-0.858184481	-1	-1	-0.618651156	-1
chr1	139547063	139560222	-	Cfhr1	NM_015780	1732	-1	-1	-1	-1	-1	-1	-1	-1	-1	-1	-1	-1	-1	-1	-1	-1	-1	-1	-1	-1	-0.815749296	-1	-1	-0.630598547	-1	-1
chr1	139697918	139781239	-	Gm4788	merged: NM_001160304, NM_001160303, NM_001029977	2887	-1	-1	-1	-0.918742484	-0.710735932	-0.807004942	-1	-1	-1	-1	-1	-1	-0.908430136	-0.95829468	-0.908946438	-0.892297623	-1	-1	-1	-1	-1	-1	-1	-1	-1	-1
chr1	139810291	139858699	-	Cfhr2	NM_001025575	1602	-0.651070313	-1	-1	-0.759057618	-0.567706422	-0.520467852	-1	-1	-1	-1	-1	-0.863013198	-0.916676361	-0.610281534	-1	-0.451480917	-1	-1	-1	-1	-1	-1	-1	-1	-0.383919096	-1
chr1	140085854	140183411	-	Cfh	NM_009888	4365	-0.837853657	-0.817892661	-0.756585873	-0.774583474	-0.540890491	-0.675671312	-0.691503978	-0.785562926	-1	-1	-1	-0.895443146	-0.340021682	-0.212319782	0.088565367	-0.206751226	-0.652597659	-0.845072462	-0.839573721	-0.491697198	-0.572274617	-0.359909716	-0.762151683	0.368252665	-0.694324052	-0.789903401
chr1	140246256	140610261	+	Kcnt2	NM_001081027	3957	-0.920924736	-1	-0.894035468	-0.838529322	-1	-0.740772865	-1	-1	-1	-1	-1	-1	-0.931349297	-0.760607281	-0.493173841	-0.651291587	-1	-1	-1	-1	-0.909634511	-1	-1	-0.888239788	-1	-1
chr1	140570175	140656402	-	4930590L20Rik	NR_040604	551	-1	-1	-1	-1	-1	-1	-1	-1	-1	-1	-1	-1	-1	-1	-1	-0.760114381	-1	-1	-1	-1	-1	-1	-0.533785509	-1	-1	-1
chr1	143603275	143702893	-	Cdc73	NM_145991	7110	-0.455837186	-0.42346699	0.022636947	-0.300150004	0.860263617	0.875446195	0.844606334	0.80156175	0.100560709	0.226537793	0.395155484	0.375248961	0.812595416	0.755154259	0.714841981	0.686626208	0.001188929	-0.329358316	0.921366265	0.87512176	0.876664384	0.881779722	0.437959376	0.557709909	0.449067206	0.32918773
chr1	143640696	143649937	+	B3galt2	NM_020025	4578	-1	-0.66576042	-0.613839904	-0.638741706	-0.399618753	-0.617726095	-0.460127852	-0.654132893	-1	-0.641702453	-0.713673161	-0.540357085	-0.605508548	-0.30619877	-0.692571768	-0.377285453	-0.663869029	-0.820767309	-0.642407236	-0.444790153	-0.207738753	-0.179368834	-0.153304364	-0.859961509	-0.530477654	-1
chr1	143739348	143749678	+	Glrx2	merged: NM_001038593, NM_001038592, NM_023505, NM_001038594	3730	-0.664494908	-0.741648172	-0.559262423	-0.395153354	0.269112706	0.311509327	0.075452889	0.144597033	0.795533352	0.450538449	0.668706075	0.678940938	0.165114568	0.323236258	0.188736413	0.389644092	-0.39670875	-0.559767032	0.078514654	0.16397368	0.235406327	0.132128701	0.720041095	0.840005221	0.858997283	0.564386844
chr1	143750790	143777051	-	Trove2	NM_013835	8720	-0.206846819	-0.206544347	0.052405267	0.025504627	0.141404787	0.183674676	0.035058452	0.20469302	0.039549654	-0.380583113	-0.078276875	0.114770669	0.262235147	0.431287765	0.370565514	0.504922078	-0.007323418	0.025394655	-0.106658972	-0.225748304	0.060555835	0.069728733	-0.093819302	-0.108348657	0.085846247	0.04005418
chr1	143777277	143807466	+	Uchl5	merged: NM_001159866, NM_019562	1851	0.79274544	0.88043885	1.260921346	1.279521397	0.894907617	0.822513744	0.728022941	0.793988974	1.353232686	1.426516754	1.568190527	1.47240406	0.664765492	0.666820347	0.542007729	0.519112972	1.207059475	1.15617648	0.974323894	1.019924535	0.995222357	1.057337882	1.823047226	1.87165939	1.466986667	1.502810271
chr1	143999337	144004149	-	Rgs2	NM_009061	3009	2.50137962	2.445478785	2.571403041	2.550132996	0.582458737	0.574097174	0.676964457	0.718078325	-0.1491114	-0.216748824	-0.710687171	-0.797972671	1.378068205	1.398304881	1.369585209	1.230909655	2.361146662	2.12522094	-1	-0.582923076	-0.654290583	-0.548042283	0.378754983	-0.751563621	0.545091682	0.510057444
chr1	144138666	144177372	-	Rgs13	NM_153171	1497	-1	-1	-1	-1	-1	-1	-1	-1	-1	-1	-1	-1	-0.837832836	-1	-1	-0.811694016	-1	-1	-1	-1	-1	-1	-0.767320597	-1	-1	-1
chr1	144244668	144249104	-	Rgs1	NM_015811	1330	-1	-1	-1	-0.839646073	-1	-1	-1	-1	-1	-1	-1	-1	-1	-1	-1	-0.462966361	-1	-1	-1	-1	-1	-1	-0.745271356	-0.727424535	-1	-1
chr1	144519689	144567667	-	Rgs21	merged: NR_110891, NM_001290269	827	-1	-1	-1	-1	-1	-1	-1	-1	-1	-1	-1	-1	-1	-1	-1	-1	-1	-1	-1	-1	-1	-1	-1	-0.50774829	-1	-1
chr1	144752840	144775421	-	Rgs18	NM_022881	1859	-1	-1	-1	-0.785406304	-1	-1	-1	-1	-1	-1	-1	-1	-0.865019188	-0.590863988	-0.409162967	-0.636148742	-0.564421743	-0.755754008	-1	-1	-1	-1	-1	-1	-0.468707175	-0.548812481
chr1	146495665	146902472	+	Brinp3	merged: NM_153539, NM_001145807	3172	0.132934343	0.242725799	0.017966968	0.131833676	-1	-0.517548746	-1	-0.799771056	-0.706976218	-1	-0.838915059	-1	-0.020207156	-0.098435781	0.032044632	0.009531798	0.323586528	0.102091181	-1	-1	-1	-1	-0.777548601	-0.67812518	-0.095364578	-0.277295569
chr1	149829618	149961290	-	Pla2g4a	merged: NM_008869, NM_001305632	3051	-0.592768282	-0.399997404	-0.906953787	-0.663911486	-0.48956764	-1	-0.26433075	-0.654054746	-0.443171475	-0.752175191	-0.072125304	0.014792766	-0.574172222	-0.668675713	-0.43787085	-0.468916065	-0.769233261	-0.596335541	-1	-0.868564934	-1	-1	-1	-0.803838469	-1	-1
chr1	150024260	150052202	-	Mir7652	NR_106112	39	-1	-1	-1	-1	-1	-1	-1	-1	-1	-1	-1	-1	-1	-1	-1	-1	-1	-1	-1	-1	-1	-1	-1	-1	-1	-1
chr1	150074872	150099874	-	Ptgs2os	NR_015466	2994	-1	-1	-1	-0.797186873	-1	-1	-1	-0.790337081	-0.919319546	-1	-1	-1	-0.805253082	-0.888882034	-1	-0.944737613	-1	-1	-1	-1	-1	-1	-1	-0.857648766	-1	-1
chr1	150100030	150108234	+	Ptgs2	NM_011198	4460	-0.767324864	-1	-1	-1	-0.462076994	-0.498509029	-0.519234303	-0.363250037	-1	-0.546353139	-1	-1	-0.014999341	-0.108722138	0.177306001	0.042191946	-0.25514205	-1	-1	-1	-0.918934401	-0.850228085	-1	-0.899497617	-1	-0.71819933
chr1	150159042	150164948	-	Ptgs2os2	NR_110420	1745	-1	-1	-0.848400898	-1	-1	-1	-1	-1	-1	-1	-1	-1	-0.800654793	-1	-1	-0.664719682	-1	-0.541144256	-1	-1	-1	-1	-1	-0.632455872	-1	-0.592385029
chr1	150319416	150333906	+	Pdc	merged: NM_024458, NM_001159730	1247	-1	-1	-1	-1	-1	-1	-1	-0.758214338	-1	-1	-0.669127009	-1	-1	-1	-0.812471876	-1	-1	-1	-1	-0.638823396	-0.607662138	-0.606807051	-1	-1	-1	-0.497866945
chr1	150320680	150346771	-	2310030A07Rik	NR_040603	610	-1	-1	-1	-1	-1	-1	-0.075519356	-1	-1	-1	-1	-1	-0.574083254	-1	-1	-1	-1	-1	-0.585226521	-0.557878166	-1	-0.396765143	-0.56235237	-1	-1	-0.675095798
chr1	150361310	150393055	-	BC003331	merged: NM_001077237, NM_145511	3242	0.924265232	0.910749089	0.996283752	1.027493325	0.843208264	0.746705859	0.794457847	0.802540764	1.08983748	1.095006683	1.195215617	1.162559663	0.783761932	0.724751815	0.700950266	0.677768773	0.710284581	0.491518269	1.093550806	1.045684802	1.143180613	1.11448813	1.106030485	1.189910609	0.967570289	0.8685188
chr1	150392837	150449935	+	Tpr	NM_133780	7550	1.219308553	1.274218672	1.245991912	1.263515722	1.955234163	1.939352601	1.939608153	1.889608972	1.76252012	1.78038286	1.874837403	1.803351704	1.591560575	1.641837671	1.599397621	1.713307641	1.259242322	1.283607201	1.515111698	1.458424207	1.381199451	1.387851574	1.404756038	1.370981376	1.940570314	1.946357441
chr1	150449411	150466165	-	Prg4	merged: NM_021400, NM_001110146	4278	0.642938134	0.723550185	0.42283234	0.475393575	0.118485794	0.141086887	0.301094824	0.185595258	0.481293553	0.287401305	0.446688839	0.454787859	0.392367088	0.334652201	0.247624122	0.25981682	0.662856541	0.645329705	0.014810671	-0.067436599	-0.019635498	-0.048549403	-0.086588528	0.163549071	0.638220464	0.559100893
chr1	150562501	150993435	-	Hmcn1	NM_001024720	18314	-0.964050558	-1	-0.91402407	-0.934729733	-0.65882339	-0.868760653	-0.904270141	-0.852078026	-0.760890037	-1	-0.983431115	-0.934721201	-0.646265359	-0.723590809	-0.760598506	-0.827383646	-0.975345443	-0.88389052	-1	-0.815334118	-0.823976385	-0.769042676	-0.785878535	-0.803907423	-0.593099723	-0.517271859
chr1	151138033	151144095	+	C730036E19Rik	NR_038011	2640	-1	-0.80294019	-1	-0.838631495	-1	-1	-1	-1	-1	-1	-1	-1	-0.752013357	-0.875930632	-1	-0.883463672	-1	-0.868262192	-0.545596855	-0.85125857	-1	-0.770654696	-1	-1	-1	-1
chr1	151344497	151364445	+	Ivns1abp	merged: NM_054102, NM_001039512, NM_001039511	5037	0.693724616	0.75798573	0.607556075	0.739516923	1.638504796	1.638079065	1.614539908	1.545134789	1.627505531	1.631331279	1.65640433	1.77689748	1.232954872	1.257288859	1.240212989	1.300469769	0.845239994	0.958540581	1.672767418	1.623086371	1.668042731	1.657273221	1.496949089	1.51101868	1.320205555	1.377247123
chr1	151367698	151428435	-	Swt1	NM_025819	3668	1.555433162	1.5096773	1.697959897	1.659018387	1.520851866	1.509108843	1.495727909	1.415541864	1.766830766	1.79763758	1.691663091	1.697430807	1.57512063	1.478839585	1.542021626	1.549817124	1.633034131	1.718899785	1.022128661	0.893034478	0.881431516	0.995148396	1.02054427	1.171837012	1.928698258	1.875652699
chr1	151428647	151458183	+	Trmt1l	NM_026876	2665	0.94827429	0.952961154	0.51675768	0.5138885	0.548397309	0.793934618	0.542750828	0.613701422	0.85515872	1.0983595	1.104277156	1.072825828	0.505445516	0.569857552	0.554742314	0.510604747	0.612147349	0.549035465	0.946762951	0.883441829	0.952346596	1.021450059	1.143481577	1.006222856	0.49005972	0.837380173
chr1	151442392	151442450	+	Mir7682	NR_106150	58	-1	-1	-1	-1	-1	-1	-1	-1	-1	-1	0.699988119	0.050876784	-1	-0.220618856	0.100734525	-0.096651662	0.009534599	-1	-1	0.292068057	0.224806306	0.226157451	-1	0.322684783	-1	-1
chr1	151469405	151500823	-	Rnf2	NM_011277	3028	1.871727791	1.805701027	1.946238402	1.976588104	1.649253347	1.618027507	1.663129299	1.626489969	1.722508557	1.711793393	1.911056506	1.877318168	1.878439568	1.834550897	1.758155012	1.860497509	2.011246627	2.103773674	1.288361884	1.320822511	1.376539214	1.318975694	1.452431196	1.668226794	1.988225975	2.10977603
chr1	151571372	151719347	+	Fam129a	NM_022018	3939	-0.454971684	-0.629497634	-0.354214292	-0.335432651	-0.287141313	-0.368476517	-0.482387326	-0.146801506	-0.47787077	-0.630621867	0.32736843	0.58946026	0.274288994	0.159715735	0.070794938	-0.058704996	-0.29467688	-0.574702188	1.713685526	1.663093204	1.601516853	1.591690742	1.341335393	0.928790159	-0.70104052	-0.623620819
chr1	151755373	151822328	+	Edem3	merged: NM_001039644, NM_001311166, NM_001311165	6622	-0.142338332	-0.091706924	-0.294728597	-0.313617836	0.995670465	0.936409808	0.927104298	1.056635342	0.227268158	0.103739694	0.156437176	0.210890069	0.411022459	0.614047379	0.438388006	0.736391404	-0.671454788	-0.292680883	0.79013202	0.698384005	0.821109609	0.804010089	0.254880335	-0.091379783	0.446130175	0.430393071
chr1	151884523	152090320	-	1700025G04Rik	NM_197990	9754	0.282119874	0.210328155	0.242521294	0.203603593	-0.189559143	-0.108458025	-0.327511919	-0.254028188	-0.741211655	-0.763969828	-0.360637769	-0.315411848	0.130504036	0.268146096	0.248159582	0.183129467	0.034055267	0.28707233	0.34236754	0.323559108	0.263862756	0.349690306	-0.018030766	-0.070542892	-0.101595013	0.093964298
chr1	152370735	152386682	-	Tsen15	NM_025677	1132	-0.18146106	-0.196782537	-0.784106916	-0.284172454	1.076593021	1.116800384	0.784231857	0.997722534	1.465432406	1.424742369	1.373469894	1.257072796	0.03652421	0.194574494	-0.030191626	0.154708215	-0.022044787	-0.289692431	1.04640896	1.140413499	1.161130984	1.214991843	1.686256413	1.762359983	1.565629186	1.637526451
chr1	152399866	152510695	+	Colgalt2	NM_177756	4056	0.065145628	0.066384572	0.158049403	0.198422706	0.058536012	0.218337732	-0.08418968	-0.116792076	0.00827948	-0.206993605	-0.651861722	-0.940636975	0.724629969	0.718466557	0.878216779	0.896688882	0.616506385	0.746484755	-0.359884689	-0.897616031	-0.628202232	-0.551100198	-0.689019037	-0.163073551	0.688606313	0.874988779
chr1	152517529	152625111	-	Rgl1	NM_016846	3887	-0.230675256	0.061818074	-0.033774254	-0.095305438	-0.02519651	-0.050800103	0.13928391	0.061290153	-0.494649808	-0.794818184	-0.864405268	-0.884163801	0.463419026	0.500966672	0.191808129	0.344655458	0.335275112	0.208525344	-0.056600703	0.046323778	-0.034259768	0.0288258	0.211811252	-0.138220684	-0.095491754	-0.088230671
chr1	152750550	152757544	+	Apobec4	NM_001081197	1566	-1	-1	-0.834014633	-1	-1	-0.513844341	-0.612252508	-1	-1	-1	-1	-1	-0.077984325	-0.277880123	-0.153644783	-0.638805379	-1	-0.658601922	-1	-0.772479725	-0.56013149	-0.662979623	-1	-1	-0.414842474	-0.728831035
chr1	152766541	152775580	+	Arpc5	NM_026369	1897	0.497066845	0.411148256	0.59791103	0.987353555	1.152811536	1.137502418	1.070625764	1.111605618	1.443188453	1.471935164	1.669936384	1.667564814	1.035523709	0.962157983	1.037093406	1.012600278	0.958776871	1.002684532	2.13396663	2.130386498	1.995040268	1.991787384	2.157377903	2.034640015	1.589105124	1.565672699
chr1	152800152	152836990	+	Ncf2	NM_010877	3590	-0.913596406	-1	-0.766827271	-0.549741266	-0.483653898	-0.431822438	-0.037285879	-0.142043171	-0.774424668	-0.03746574	0.314711799	0.281498016	-0.438583945	-0.021784813	-0.244925613	-0.055090677	-0.470590091	-1	0.428264213	0.573964865	0.607640728	0.544325622	0.258674803	0.042496447	-0.714100015	-0.303509192
chr1	152836994	152902646	-	Smg7	merged: NM_001160256, NM_001160257, NM_001005507	6069	0.247158243	0.257909259	0.373674099	0.231761792	1.591098791	1.575838571	1.618963398	1.585685348	0.694102153	0.829482351	0.872616036	0.993638912	1.230859429	1.316627599	1.102834971	1.233254477	0.52187499	0.36688559	1.438298072	1.377743163	1.397396615	1.40170344	0.763371573	0.659729344	0.973272647	0.971929138
chr1	152955100	153119261	+	Nmnat2	NM_175460	4523	0.431889646	0.24110771	0.216754033	0.040642814	-0.334885191	-0.108696923	-0.222379077	-0.184060298	-0.896102694	-0.444302799	-1	-1	0.249935176	0.300569525	0.268778773	0.096824289	0.267217867	0.217827487	0.157418322	0.191527414	0.314475534	0.193629937	-0.507069677	0.250846781	-0.076046709	-0.085908597
chr1	153122755	153186447	-	Lamc2	NM_008485	5164	0.26226757	0.255895568	0.019447976	0.100983004	-0.023795263	-0.178442545	-0.052012798	0.155702208	-0.072792004	-0.344577755	-0.087689388	-0.602830493	0.362593061	0.239080346	0.334534777	0.231715136	0.18451246	0.097050196	0.947584624	0.987012406	1.101435455	1.089870324	-0.486772005	0.063318171	-0.292308832	-0.546579345
chr1	153218921	153332786	-	Lamc1	NM_010683	7622	0.104341213	0.190848818	-0.041837255	-0.096154277	0.338344844	0.274218626	0.392728442	0.547136428	-0.522184172	-0.937797936	-0.239166571	0.019952619	0.421322603	0.525394786	0.49560617	0.391169247	-0.073731881	-0.064996134	2.011491083	2.148216138	2.238637097	2.239379941	0.941042844	1.204300019	-0.213335478	0.015069243
chr1	153404185	153414233	-	E330020D12Rik	NR_033736	2827	-1	-1	-0.401713927	-0.787718474	-0.532648656	-1	-0.585430027	-0.87660415	-1	-0.9180806	-0.042789886	-0.118065909	-0.326477949	-0.308795483	-0.257593568	-0.411811671	-0.394993228	-0.875844594	0.3760101	0.498511131	0.510609486	0.615733142	-0.440431338	-0.545374698	-0.747480424	-0.657415358
chr1	153425208	153452574	+	Shcbp1l	NM_001033162	2045	0.976388174	0.968094565	0.559787194	0.767246391	-0.197563119	0.108860198	-0.117732195	-0.334034877	0.070404844	-0.252468641	-0.138539239	-0.131288358	0.547732984	0.52429939	0.570807755	0.373797254	0.700459806	0.816269666	0.259320793	-0.240663885	0.185318494	0.054157954	-1	-0.175304238	0.173185386	0.19334963
chr1	153455757	153487660	-	Dhx9	NM_007842	4613	-0.514890753	-0.351598436	-0.031688612	0.032872204	1.891921771	1.889243487	1.909895949	1.913073279	0.834485312	0.90310249	1.264705195	1.203029894	1.516260785	1.5485317	1.501327654	1.684833527	-0.138987786	-0.086207992	1.811817067	1.801773198	1.821188423	1.838082456	1.009456532	0.77474347	1.253960844	1.215823696
chr1	153503015	153549714	-	Npl	NM_028749	1403	-0.805971241	-1	-0.476499418	-0.186823426	1.995832013	1.97970183	1.91138589	1.882209993	2.456396975	2.266246312	2.382875687	2.425536187	1.054219676	1.248691231	1.176883721	1.273642324	-0.859732078	0.114032253	1.386679219	1.558983607	1.624410947	1.654480995	2.270709147	1.956393239	2.18718481	2.324468538
chr1	153653036	153697665	+	Rgs8	NM_026380	5804	-0.944562564	-1	-0.881406316	-0.919125709	-1	-1	-1	-0.879389104	-1	-1	-1	-1	-0.952041963	-0.853535626	-1	-0.892790941	-1	-1	-1	-1	-1	-1	-1	-0.920787192	-0.858825518	-0.951955136
chr1	153721239	153737829	-	C230024C17Rik	NR_046171	3337	-1	-1	-0.914191973	-1	-0.850950271	-1	-1	-0.221060158	-1	-1	-1	-1	-0.415330271	-0.256928831	-0.520278119	-0.289082268	-1	-1	-1	-1	-1	-1	-1	-0.870307194	-0.245904631	-0.33140268
chr1	153740352	153745468	+	Rgs16	NM_011267	2335	-1	-1	-0.648054596	-0.695172963	0.543309829	0.567897974	0.308395412	0.597595166	-1	-1	-0.884385696	-1	0.747025566	0.940078914	0.844647819	0.867641362	-0.218998979	-0.300457226	-0.647234202	-0.154689354	-0.308052984	-0.137126367	-1	-0.399671469	-0.470186434	-0.664928789
chr1	153749425	153764221	+	Rnasel	NM_011882	4758	-1	-1	-0.883917541	-1	-0.802903744	-1	-0.710139726	-0.663248602	-1	-0.605532385	-1	-1	-0.845494293	-0.677608427	-0.525571269	-0.693648755	-0.911923636	-1	0.448036252	0.357106019	0.314314335	0.331594131	0.539979456	-0.827353618	-1	-1
chr1	153779386	153844141	-	Rgsl1	NM_001243223	3640	0.146932494	0.156139488	0.130869563	0.052340192	-0.75677992	-1	-0.649604131	-0.69446768	-0.697341843	-1	-1	-1	-0.124022132	-0.078073599	-0.159886879	-0.16017273	0.130018245	0.06211866	-0.813647583	-1	-1	-1	-1	-0.785664807	-0.502559154	-0.325096502
chr1	153849541	153851195	-	Teddm2	NM_178243	1654	-0.440360547	-1	-0.465463003	-0.613229503	-0.36609571	-0.30921983	0.407819096	0.223395946	-0.675999883	-0.504613698	-1	-0.866722613	0.719477686	0.908741176	0.772477897	1.031830401	0.492404849	0.025944317	-0.34314884	-1	-1	-1	-1	-1	0.150515135	0.316040236
chr1	153874344	153876871	+	Teddm1b	NM_001008426	2527	-1	-1	-1	-1	-1	-1	-0.554824352	-0.760642368	-0.905921307	-0.71468191	-1	-0.951733948	-1	-0.835467357	-0.814465191	-0.706716025	-0.50631373	-0.639072977	-1	-1	-1	-1	-1	-0.716898215	-0.633880647	-0.630157386
chr1	153891645	153893060	+	Teddm1a	NM_178244	1415	-1	-1	-1	-1	-1	-1	-1	-1	-1	-1	-1	-1	-0.708230273	-0.367511189	-1	-0.667867939	-1	-1	-1	-1	-1	-1	-1	-1	-0.74768346	-0.411289811
chr1	153899925	153900036	+	Mir8114	NR_106194	111	0.763085913	0.545821538	0.379949849	0.7771736	2.24277103	2.290278318	2.172052335	2.135182714	2.484529501	2.450089927	2.512421415	2.373640692	1.872623706	1.947957035	2.071128918	2.024806521	1.483697505	1.625739088	2.290377576	2.38727163	2.324672929	2.324409893	2.087958789	1.852742696	2.503039669	2.489942908
chr1	153899928	153909723	+	Glul	NM_008131	2807	0.186328659	0.242321824	0.273909946	0.461395401	2.167329626	2.159659769	2.144878017	2.0794273	2.078288468	2.102244307	2.116921124	2.096144008	1.738432024	1.809536371	1.871984175	1.912850869	0.94862623	1.160810491	2.263424211	2.338206236	2.279948694	2.267872057	1.70801598	1.396601621	2.189434055	2.145454311
chr1	154201186	154205674	+	Zfp648	NM_001204908	1877	-1	-1	-1	-1	-1	-1	-1	-1	-1	-1	-1	-1	-1	-1	-1	-1	-1	-1	-1	-1	-1	-1	-1	-1	-1	-1
chr1	154241520	154256906	-	4930452N14Rik	NR_040629	613	-1	-1	-1	-1	-1	-1	-1	-1	-1	-1	-1	-1	-1	-1	-1	-1	-1	-1	-1	-1	-1	-1	-1	-1	-1	-1
chr1	154255688	154270416	+	4930532M18Rik	NR_108050	481	-1	-1	-1	-1	-1	-1	-1	-1	-1	-1	-1	-1	-0.61819357	-1	-1	-1	-1	-1	-1	-1	-1	-1	-1	-0.656162447	-1	-1
chr1	154392518	154725920	-	Cacna1e	NM_009782	12697	-0.625389934	-0.813254863	-0.802959897	-0.757327889	-0.565147945	-0.75366136	-0.648790481	-0.57141543	-1	-1	-0.953823266	-0.908703377	-0.507498972	-0.603860835	-0.664177691	-0.642081893	-0.670113601	-0.692172813	-1	-1	-1	-1	-0.823509338	-1	-0.946272018	-0.897098657
chr1	155096366	155099636	-	Ier5	NM_010500	3270	-1	-1	-0.77760082	-0.865407257	0.468540618	0.42631521	-0.102055599	0.256362872	-0.8620647	-1	-1	-1	0.675960839	0.772302501	0.833372408	0.823477785	-1	-0.890725905	-0.002288949	-0.004213037	-0.001880576	0.177287063	-1	-1	-0.390614238	-0.364310215
chr1	155127877	155146780	-	Mr1	NM_008209	2509	-1	-0.794746962	-0.585363768	-1	-1	-1	-1	-1	-1	-0.833332886	-1	-1	-0.308365182	-0.527007724	-0.813383293	-0.639137834	-0.845769481	-1	-1	-1	-1	-1	-0.570002907	-0.511047203	-1	-1
chr1	155158702	155203517	+	Stx6	NM_021433	2459	1.476469197	1.443238705	1.095069687	1.091569164	0.735136287	0.891315193	0.734507689	0.763765482	0.58863068	0.557296503	0.11940386	0.116601973	1.01152195	1.111516713	1.109298557	1.056944906	1.246833783	1.257571994	0.452802173	0.532854594	0.331866911	0.462525041	0.456587362	0.430956969	0.798503483	1.004107487
chr1	155275656	155417444	-	Xpr1	NM_011273	7651	0.269752608	0.267979483	0.382104813	0.286060601	1.284699346	1.296636403	1.374967321	1.351977972	0.886341783	0.755824002	1.16692094	1.180472548	1.129069675	1.217574255	1.0730792	1.162033734	0.204945686	0.273956663	0.980378285	0.872558577	0.915015839	0.93559368	0.243096315	0.11364279	0.864898974	0.85620862
chr1	155520172	155527111	-	Gm5532	NR_132128	1751	-0.838240229	-1	-0.690201295	-0.430171208	0.518421823	0.39769983	0.428023378	0.170082653	1.011061714	1.12728775	1.034946503	1.135811406	-0.532387257	-0.398885747	-0.480496854	-0.422014183	-0.167242735	-0.503463653	-0.573336345	-0.715854501	-1	-0.816887971	-1	-1	0.499106713	0.763418427
chr1	155558119	155687233	+	Acbd6	merged: NM_026683, NM_028250, NM_001145781	1942	0.58012459	0.492094388	0.745203567	0.57990286	0.920737945	0.920901866	0.890677147	0.87312708	0.49436313	0.357130179	0.826155869	0.63564651	1.086656404	1.077449577	1.102186704	1.01410555	0.886587413	0.800336027	1.21140903	1.227796924	1.261148624	1.275835446	0.723479222	0.664158703	0.531548475	0.461931336
chr1	155701693	155742027	-	Lhx4	NM_010712	1851	-1	-1	-0.855791663	-1	-1	-1	-0.463445904	-1	-1	-1	-1	-0.707110233	-0.448222187	-0.516602693	-0.762551661	-0.726313605	-1	-1	-1	-0.888980538	-0.825511513	-0.604090543	-1	-0.788507305	-1	-1
chr1	155778154	155812899	-	Qsox1	merged: NM_023268, NM_001024945	3361	0.522823911	0.465217944	0.321266326	0.291303265	0.960227457	0.917537324	0.95273501	0.855866133	0.230537912	0.486901907	-0.337022351	-0.745835401	0.607644827	0.824205962	0.770146842	0.804388052	0.267302099	0.112910916	0.721404407	0.881236846	1.01677219	1.028317315	-0.066697784	-0.318689637	0.608888088	0.560518079
chr1	155844963	155973255	-	Cep350	NM_001039184	13307	0.039297208	0.026367585	0.122004434	0.120121742	0.677750916	0.650321951	0.731960625	0.628055015	-0.201885536	-0.470894394	-0.309182157	-0.21541938	0.839547691	0.80942839	0.637567233	0.776720928	0.209345894	-0.165244582	0.381771094	0.451289719	0.493125959	0.389735122	-0.674431241	-0.24316638	0.347049098	0.325382608
chr1	156004598	156036480	-	Tor1aip1	merged: NM_144791, NM_001160019, NM_001160018	4439	0.870211888	0.892131645	0.563903816	0.373181278	1.147473897	1.122981584	1.237910123	1.108018169	1.593342735	1.542614101	1.298120104	1.310537318	0.78201761	0.825722496	0.788013254	0.763574745	0.30962132	0.464426534	0.775692139	0.667890876	0.571583436	0.768766006	0.684178135	0.899566106	1.699711996	1.667927529
chr1	156035663	156068859	+	Tor1aip2	merged: NM_172843, NM_001160180, NM_001160182, NM_001160181, NM_022329	8110	0.234899296	0.333663602	0.125781833	0.076029684	0.915788065	0.892561776	0.913959294	0.828895257	1.092094455	1.136619932	1.265674646	1.357889047	0.740847527	0.72624865	0.679715476	0.748615684	0.141785948	0.30797082	1.281314288	1.275404634	1.230890635	1.24564935	1.368734081	1.360448357	1.319925528	1.214613571
chr1	156075955	156205026	-	Fam163a	NM_177838	3892	-0.919719034	-1	-1	-1	-0.619020376	-1	-0.665460694	-0.573358266	-1	-1	-0.864554919	-1	-0.411967612	-0.179969106	-0.465675835	-0.647306308	-0.677897937	-0.906446881	-0.124061409	-0.511741038	-0.367305288	-0.30006735	-0.155060029	-1	-0.668439952	-1
chr1	156255295	156303606	-	Tdrd5	merged: NM_001277730, NM_001134741	3472	0.52270212	0.583534198	0.644892903	0.727147268	0.727048575	0.814285203	0.83245258	0.883387351	-0.085244721	-0.09156509	0.018527862	0.299014504	0.916891682	0.850629092	0.923341983	0.78802507	0.344497384	0.172510367	-0.179278731	-0.284604283	-0.472043241	-0.471032099	-1	-0.777555328	0.109890547	0.130819139
chr1	156310718	156328035	+	Nphs2	NM_130456	3124	-1	-1	-0.908915331	-0.709807785	-0.727060234	-0.289316775	-0.168590212	-0.555301792	0.077609139	0.224785251	-0.332767568	-0.301591914	-0.456609636	-0.603743119	-0.729963365	-0.718887106	-1	-1	-1	-0.592904871	-0.888407909	-0.725413878	-1	-1	-0.434601846	-0.149642663
chr1	156428107	156474328	-	Soat1	NM_009230	4785	1.148345507	1.050592912	1.218683505	1.301824595	0.682280567	0.756181355	0.922143221	0.927754663	0.934867844	0.700536061	0.872314735	1.032514206	0.941802197	0.941884482	0.783989276	0.798040576	1.035564843	1.035954496	1.142330415	1.207735986	1.357298455	1.343126519	1.618259158	1.256123957	0.887496708	0.883579195
chr1	156558786	156649619	+	Abl2	merged: NM_009595, NM_001136104	10714	1.152477456	1.109311484	1.276677767	1.223273085	1.722169508	1.714581657	1.796819948	1.828443132	0.820904642	0.9430409	0.564624604	0.384909802	1.721035421	1.826633174	1.751166184	1.716488652	1.256532184	1.161860245	0.704236942	0.663595897	0.741633302	0.749055783	-0.190667123	-0.329261679	1.531844284	1.585698744
chr1	156653616	156674339	-	Tor3a	NM_023141	3268	-0.828676193	-0.834501129	-0.538195842	-0.33392548	0.698249723	0.846350661	0.95822934	1.037503423	1.08838941	0.860166989	0.476903317	0.480983717	0.77357767	0.96420885	0.928741399	0.967303552	-0.086107274	-0.210918918	-0.156854072	-0.138511449	0.142491702	0.201204486	0.516100605	0.327468065	1.091511525	0.996810171
chr1	156678570	156718910	-	Fam20b	NM_145413	4238	-0.431358131	-0.554637718	-0.593788055	-0.239165043	0.73137726	0.83788724	0.890585176	0.85480462	0.655877263	0.712172147	0.678684731	0.76067128	0.55361397	0.629499239	0.51979571	0.644825194	-0.538631028	-0.224252182	1.025047898	1.106657624	1.171744315	1.168088896	0.618649284	0.413903372	0.817601669	0.839394079
chr1	156804165	156939626	-	Ralgps2	merged: NM_001159968, NM_001159965, NM_023884, NM_001159966, NM_001159967, NR_027640	7133	1.525503741	1.522520569	1.468118688	1.479944644	1.172270176	1.203446741	1.30268587	1.303003027	0.894667149	0.90210033	0.841949589	0.785092031	1.501416765	1.539688592	1.476833844	1.555616751	1.583003788	1.629222553	0.529101234	0.661078008	0.739512017	0.77881533	1.081317187	0.818745711	1.482680128	1.444614228
chr1	156839022	156861079	+	Angptl1	NM_028333	2191	-0.681513361	-0.423949067	-0.574538036	-0.174358931	-1	-0.760130596	-1	-0.64359637	-1	-1	-0.443641734	-0.48086004	-0.273271242	-0.302395587	-0.501485667	-0.444178693	-0.529738496	-0.503767585	-0.723480461	-0.702391206	-0.252187554	-0.321287452	-0.166784875	-0.815298699	-0.215544156	-1
chr1	157099146	157108680	-	Tex35	merged: NM_001305061, NM_001305059, NM_001305063, NM_001305062, NM_028540	1021	-0.593804792	-1	0.396517225	0.35268476	-1	-0.588018255	-0.265721707	-0.333534807	-1	-1	-1	-1	0.100884711	0.149529663	0.109649906	0.006558246	0.180256917	0.554117618	-0.536044083	-0.815858278	-0.261042441	-0.041209054	-0.690544202	-1	-0.810819255	-0.199294248
chr1	157135182	157412595	-	Rasal2	NM_177644	10046	0.065184048	0.076999157	0.05183537	-0.121292478	0.464692681	0.471615056	0.548906024	0.248887365	-0.284152533	-0.086966593	0.015276509	-0.122940401	0.308765902	0.321333155	0.297459598	0.320089283	-0.113026953	-0.129264166	0.51771661	0.465823513	0.562675425	0.587272178	-0.273256731	-0.771190903	0.138637887	0.064855091
chr1	157412351	157420236	+	2810025M15Rik	NR_027984	1194	0.524140808	0.599035571	0.817671004	0.58333139	1.245717823	1.334680884	1.312300565	1.209654137	1.426827827	1.262110578	1.556402887	1.543188064	1.426339683	1.332880623	1.49303749	1.366834251	0.928242638	0.870757993	1.630808543	1.647798285	1.754542579	1.675774873	1.47907291	1.556177179	1.107108614	1.048763359
chr1	157458581	157488733	+	BC026585	NM_001033284	1289	-1	-0.662337538	-0.617293374	-0.546177888	0.346351532	-0.069600703	0.061126219	0.295300335	0.539917608	0.6677145	0.448298209	0.545378652	0.287803104	0.478873216	0.273293767	0.374628622	-0.648811004	-0.190884217	1.035183972	1.072310417	1.010889563	0.987560025	0.680498125	0.733640239	0.815759402	0.468981454
chr1	157506795	157568424	+	Sec16b	merged: NM_033354, NR_027641, NM_001159986	4650	0.626304274	0.534682338	0.630430451	0.668423577	0.367942676	0.332361274	0.118621687	0.269055827	0.162532729	-0.422907822	0.141937961	-0.07519868	0.94376908	0.910691154	0.896351525	0.848481501	0.870152123	0.769691667	-0.572208186	-0.2671248	-0.273246727	-0.380931871	-0.910740496	-0.60232767	0.317590044	0.319257793
chr1	158245268	158356260	-	Brinp2	NM_207583	4101	-0.923470674	-0.759631298	-0.243326602	-0.889515838	-0.875114064	-1	-1	-0.837721332	-0.470482047	-1	-1	-1	-0.590104551	-0.432233467	-0.38510993	-0.359687804	-0.510490778	-0.585548912	-1	-1	-1	-1	-0.900071441	-1	-1	-0.779310755
chr1	158362303	158691786	+	Astn1	merged: NM_001205204, NM_007495	7224	-0.352048131	-0.197162657	-0.499001662	-0.291467691	-0.860663602	-0.839463933	-0.647743942	-1	-1	-1	-1	-1	-0.270678316	-0.374435854	-0.333900241	-0.348056921	-0.355965444	-0.191168724	-1	-1	-1	-1	-1	-1	-0.681903675	-0.71223299
chr1	158505624	158505733	+	Mir488	NR_030441	109	-1	-1	-1	-1	-1	-1	-1	-1	-1	-1	-1	-1	-1	-1	-1	-1	-1	-1	-1	-1	-1	-1	-1	-1	-1	-1
chr1	158711730	158957438	-	Pappa2	NM_001085376	8585	-0.398853511	-0.668020225	-0.488093748	-0.189359878	-0.238477073	-0.229720282	-0.381275804	-0.418686598	-0.891168887	-0.601386005	-1	-0.918076412	-0.443116367	-0.364346289	-0.564522954	-0.44910014	-0.561537748	-0.369651826	-1	-1	-1	-1	-0.949392866	-1	-0.570572245	-0.562270352
chr1	159232325	159347580	+	Rfwd2	NM_011931	5056	0.799686487	0.7094375	1.096889885	0.989326783	1.879636685	1.877218644	1.884277689	1.763940687	0.66590032	0.884015329	0.704010218	0.65832568	1.942672624	1.917685581	1.945299973	1.929764349	1.10739245	1.05322888	0.952008276	0.931200707	0.979985442	0.944478788	0.611421497	0.246804558	1.488100858	1.515851991
chr1	159340306	159340424	+	Scarna3a	NR_028518	118	-1	-1	-1	-1	1.145970877	1.043429377	0.766498825	-1	0.506223323	0.320009668	0.400407205	0.206930461	-1	0.124828645	-1	-0.103141263	-1	-1	0.243782028	-0.254214863	-1	0.3864407	-1	-1	0.532293344	0.672375896
chr1	159340357	159340423	+	Mir1843b	NR_039543	66	-1	-1	-1	-1	1.359308968	1.294032273	1.015548	-1	0.580284766	0.273776925	0.353759844	0.161426439	-1	0.270342688	-1	-1	-1	-1	0.48506302	-0.03767804	-1	0.630845993	-1	-1	0.541323168	0.797421135
chr1	159523768	159924922	+	Tnr	NM_022312	5395	-0.88841718	-1	-1	-1	-1	-1	-1	-1	-1	-1	-1	-1	-1	-0.915157285	-1	-0.939071068	-1	-1	-1	-1	-1	-1	-1	-1	-1	-1
chr1	160044379	160078586	+	4930523C07Rik	merged: NR_028111, NM_001162896	5390	-1	-1	-0.944910399	-1	-1	-1	-0.572540613	-1	-1	-1	-0.506661579	-0.95459095	-0.948568389	-0.783085677	-1	-0.837956999	-1	-1	-0.680759803	-0.920798076	-0.774887947	-0.872654166	-0.855832734	-1	-1	-1
chr1	160074734	160077985	-	4930562F07Rik	merged: NR_038031, NR_038030	887	-1	-1	-1	-1	-1	-1	-1	-1	-1	-1	-0.46739859	-0.777343387	-1	-0.780909564	-1	-0.547885933	-1	-1	-0.494981546	-1	-0.2900947	-0.691373072	-1	-1	-1	-1
chr1	160085031	160153575	-	Tnn	NM_177839	5809	-0.127157708	-0.179763684	-0.503994195	-0.461661061	-0.540354173	-0.362812491	-0.477238001	-0.261400526	-0.687779957	-0.617198968	-0.760545652	-1	-0.123050993	-0.138970464	-0.139063917	-0.12468783	-0.04970299	-0.062989625	-0.822847874	-0.807744477	-1	-0.710299875	-1	-0.853924709	-0.507120304	-0.663784617
chr1	160195259	160201186	+	Mrps14	NM_025474	1970	1.515777531	1.498241908	1.484277679	1.214374723	0.994728539	0.910404789	0.921856853	0.914383866	1.486149432	1.590127215	1.512748743	1.586530525	1.344010107	1.150214805	1.266148856	1.164295627	1.534391403	1.481489141	1.284630635	1.380569865	1.369645834	1.345347048	1.878573545	1.80698819	1.756706943	1.792857682
chr1	160202366	160212892	-	Cacybp	NM_009786	2115	-0.133605022	0.164884927	0.307524898	0.570892132	1.573336264	1.589945079	1.464511513	1.474736206	1.706022564	1.755103025	1.832852373	1.829484157	1.048047429	0.936016469	1.021670046	1.101212308	0.633273226	1.006082009	1.52842573	1.563533541	1.6629001	1.65148376	2.468007189	2.528781242	1.751604451	1.828145835
chr1	160219173	160792938	-	Rabgap1l	merged: NM_001038621, NM_013862	9489	0.269831852	0.361083562	0.421437779	0.507509351	0.191538772	0.099546026	0.17727078	0.364086102	-0.088845141	-0.544336383	-0.414301446	-0.719464021	0.839660332	0.792350322	0.811099008	0.87843314	0.492766206	0.596599612	-0.211905779	-0.221844551	-0.144287549	-0.078055883	-0.521050797	-0.826948454	0.216113127	0.229318064
chr1	160295863	160295972	-	Mir1927	NR_035448	109	-1	-1	-1	-1	-1	-1	-1	-1	-1	-1	-1	-1	-1	-1	-1	-1	-1	-1	-1	-1	-1	-1	-1	-1	-1	-1
chr1	160576667	160577753	-	Gpr52	NM_001146330	1086	-0.865239378	-0.770082208	-1	-1	-1	-1	-1	-1	-1	-1	-1	-1	-0.591766293	-1	-0.649718871	-0.441444709	-1	-1	-1	-1	-1	-0.570059005	-0.529594408	-1	-0.693264431	-1
chr1	160906410	160974976	+	Rc3h1	NM_001024952	11011	0.560026624	0.59103106	0.518204027	0.615359793	0.871924307	0.933466606	1.020248887	1.026148088	0.728457257	0.690852559	0.839534663	0.797241416	1.159458894	1.200258752	1.138125479	1.224251424	0.622227412	0.598338579	0.6508391	0.621558851	0.674858883	0.701470635	0.25428465	0.307509117	0.953204002	0.82392037
chr1	160978605	161003014	+	Serpinc1	NM_080844	2161	1.293672984	1.349020012	1.345266457	1.382448735	0.867532528	0.76759028	0.751152842	0.851686872	0.882161628	0.781562605	0.582534395	0.62000112	1.388827422	1.349961127	1.380235163	1.262421733	1.493291448	1.617006602	-0.061871402	-0.347473299	-0.247264044	-0.132287091	-0.352925503	-1	1.143777207	1.274738565
chr1	161017755	161034259	-	Zbtb37	NM_173424	3883	0.717533579	0.523778031	1.106579191	1.114824205	0.991747929	0.891884792	1.06283326	0.888276817	0.854426219	0.81647013	0.693917145	0.62564769	1.380685566	1.31203548	1.316033196	1.299219898	1.28467213	1.34551816	0.486251422	0.386084546	0.394573827	0.404129487	0.086465796	-0.120351511	0.943697428	0.989860119
chr1	161035165	161038537	+	Gas5	NR_002840	2554	0.255700009	0.469669693	0.41215483	0.420795731	1.39002532	1.405906292	1.227870349	1.291358799	1.715474939	1.742308764	1.750429328	1.753982373	0.958784686	1.045112085	1.047187833	1.033013474	0.780083796	0.686810829	1.630974258	1.516986074	1.534692035	1.501126824	1.975746031	1.97666508	1.445644787	1.574989259
chr1	161038091	161038156	+	Snord47	NR_028543	65	-1	-1	-1	-1	1.228308814	0.878268119	0.848082605	1.061958422	1.373070494	1.501058477	1.403137343	1.417444782	0.837366168	0.861101377	0.336867656	0.58548791	0.241986265	-1	1.519947999	1.601130127	1.326779458	1.382326951	2.070505494	1.659525776	0.979196429	0.977758466
chr1	161040600	161070660	-	Dars2	NM_172644	3621	-0.679606055	-0.572749157	0.00256718	-0.051875812	0.740039698	0.848765943	0.611858592	0.626386397	0.978592566	0.871676746	1.020570264	0.975891616	0.463468656	0.622252485	0.482643954	0.428231915	-0.012550206	0.151573023	1.160846848	1.097533645	1.09553006	1.053437834	1.24750298	1.170400987	0.573801511	0.759199592
chr1	161070766	161086724	+	Cenpl	merged: NR_131028, NR_131029, NR_131030, NM_001159930	2439	0.139818879	-0.180872186	0.522172103	0.782960533	0.59828712	0.637368751	0.630061446	0.596254681	1.172767967	1.163187183	0.961524219	0.944271473	0.874510966	0.879012382	0.8782203	0.903757541	0.707574821	0.506093811	0.656912279	0.709096573	0.74066429	0.705000723	0.626612516	0.966878268	1.49226478	1.592172429
chr1	161088377	161131479	-	Klhl20	NM_001039482	4037	-0.017141736	-0.02462729	-0.224335698	0.090954009	0.520523442	0.621327682	0.301435359	0.404696476	0.29941329	0.233909408	0.05046772	0.093593894	0.319966016	0.34759532	0.255625572	0.368131802	-0.048197335	-0.087034958	0.611310931	0.46706417	0.628285908	0.692177644	-0.106054287	0.342414619	0.010734073	0.18455878
chr1	161142711	161170507	+	Ankrd45	NM_028664	3723	-1	-1	-1	-0.935710765	-0.607655932	-1	-1	-0.60255972	-0.578108089	-0.645691924	0.343265874	-0.237534936	-0.428262096	-0.465601102	-1	-0.52808253	-0.941700205	-0.559247098	-0.079103318	-0.076462181	0.27752929	0.351393867	0.391884941	0.863651483	-0.367181654	-0.153784361
chr1	161156842	161159314	-	4930469G21Rik	NM_001195189	954	-1	-1	-1	-0.648728009	-1	-1	-1	-1	-1	-1	-1	-1	-0.309203809	-0.653633155	-1	-0.732421898	-0.307624288	-1	-1	-1	-0.170282804	0.09867848	-0.115035904	-0.113782265	-1	-0.615581597
chr1	161240111	161251210	-	Prdx6	merged: NR_130150, NM_007453, NM_001303408	2489	0.673898818	0.439222198	0.754295182	0.822105027	1.100923335	1.096771765	0.987533661	1.124252881	1.613170682	1.500013611	2.272454181	2.145031373	1.032864121	1.083859119	1.016243813	1.038953095	1.08246777	1.119924663	1.51869686	1.561931092	1.731872394	1.759448707	2.38322504	2.306325833	1.370251897	1.343578213
chr1	161395437	161418206	+	Tnfsf4	NM_009452	1609	-0.826482102	-0.539965613	-1	-1	-1	-1	-1	-1	-1	-1	-1	-1	-1	-1	-0.572819929	-1	-0.875356735	-0.80094663	-1	-1	-1	-1	-0.634729886	-0.681386894	-1	-1
chr1	161494656	161505290	+	Tnfsf18	NM_183391	2064	-1	-1	-1	-1	-1	-1	-1	-1	-1	-1	-1	-1	-1	-0.89212415	-1	-1	-1	-1	-1	-1	-1	-1	-0.692909659	-0.806138744	-1	-1
chr1	161780691	161788495	-	Fasl	merged: NM_001205243, NM_010177	1934	-1	-1	-1	-0.792022954	-1	-1	-1	-1	-1	-1	-1	-1	-0.869541832	-0.72061792	-1	-1	-1	-1	-0.34390815	-0.8075571	-0.538649499	-0.71004489	-1	-1	-1	-1
chr1	161816111	161876661	-	Suco	NM_172645	6308	1.110908645	1.185705599	1.062884896	1.056545157	1.058806491	1.037694876	1.072110383	1.104013436	0.302950469	0.235221555	0.120366157	0.031311654	1.400385601	1.40305371	1.364722713	1.470224072	0.765818031	0.679354021	0.800391286	0.825970875	0.834579823	0.828553455	0.242630208	0.159547317	0.985785375	0.964056099
chr1	161942088	161979636	-	4930558K02Rik	merged: NM_001204905, NM_001204904	1164	-0.873073247	-0.782212357	-0.712333707	-0.694514844	-1	-1	-0.311575876	-1	-1	-1	-1	-0.449537415	-0.441318652	-0.522891769	-0.801746258	-0.77004469	-0.716918704	-0.5215312	-1	-1	-1	-1	-1	-1	-1	-1
chr1	161969187	161973435	+	Pigc	merged: NM_026078, NM_001039045	3301	0.324470566	0.182866327	1.096134687	1.195936457	0.166110665	0.16737865	0.024374406	0.178141473	-0.075383184	0.161708684	0.245833416	0.07181902	0.787842776	0.637496714	0.800860036	0.686910282	1.214001302	1.3109715	0.0873193	0.172693182	0.08245673	0.063379002	0.076576507	-0.145294697	0.360782971	0.220932685
chr1	161987301	162478034	-	Dnm3	merged: NM_001038619, NM_172646	7523	-0.005411624	-0.052639159	0.328386214	0.269691974	-0.270923903	-0.226310293	-0.193610932	-0.273931575	-0.966074936	-0.530147614	-0.690078521	-0.921752337	0.328630823	0.241517737	0.217112583	0.265842499	0.283328918	0.38256592	-1	-1	-0.568108226	-0.761352362	-0.942701155	-0.967710221	-0.334391267	-0.295745693
chr1	162004968	162016485	+	2810442N19Rik	NR_040562	919	-1	-1	-0.471126396	-0.639650062	-1	-1	-1	-0.696621522	-1	-1	-1	-1	-0.26566012	-0.414572144	-0.40548951	-1	-0.294638939	-0.450384169	-0.505503148	-1	-1	-1	-1	-1	-1	-1
chr1	162217622	162225550	+	Dnm3os	NR_002870	7928	-1	-1	-1	-0.939359114	-0.772274715	-1	-1	-1	-1	-1	-1	-0.939351145	-0.900863146	-0.913561084	-0.821124773	-0.76511839	-1	-1	-1	-0.944616848	-1	-1	-0.896997242	-0.940632908	-1	-0.773371756
chr1	162217813	162217923	+	Mir199a-2	NR_029810	110	-1	-1	-1	-0.193818658	-1	-1	-1	-1	-1	-1	-1	-1	-1	-1	-1	-0.076401732	-1	-1	-1	-1	-1	-1	-1	-1	-1	-1
chr1	162223367	162223477	+	Mir214	NR_029796	110	-1	-1	-1	-1	-1	-1	-1	-1	-1	-1	-1	-0.193767068	-1	-1	0.122014841	-1	-1	-1	-1	-1	-1	-1	-1	-1	-1	-1
chr1	162533671	162548345	-	Mettl13	NM_144877	2790	-0.891691896	-1	-0.856385827	-0.603743423	1.41179826	1.351195862	1.318486828	1.279034289	1.230214156	1.131647444	0.637236678	0.889580525	0.679021409	0.848593579	0.764951918	0.771601086	-0.390685332	-0.361192104	0.910617064	0.986963507	0.953773119	1.007394848	0.804463449	0.817731451	0.825585019	0.939030917
chr1	162570827	162599078	+	Vamp4	NM_016796	2532	0.74154265	0.792857539	1.02150751	1.127919736	0.582452625	0.780551765	0.683664262	0.819146111	0.161918206	0.173376912	0.023809017	-0.101186194	1.175524035	1.170224927	1.160224843	1.174881685	1.038894532	1.047902756	0.225109953	0.331262398	0.448878491	0.147876177	0.56863882	0.55458039	0.695902319	0.626282665
chr1	162639149	162649694	+	Myoc	NM_010865	2080	0.846003654	0.725164999	1.181488821	1.261566414	-0.635677207	-0.247203452	-0.191901373	-0.262315837	-0.514704031	-0.417774835	-1	-0.731222104	0.632095837	0.507817489	0.578733141	0.384598561	1.180221629	1.123150034	-0.070474865	-0.69104424	-0.049604744	-0.00745292	-0.340018592	-0.807343277	0.301579497	0.41720561
chr1	162647242	162658219	-	7420461P10Rik	NM_001177581	741	1.655243582	1.610767206	2.035473811	2.054495268	0.457255096	0.761024416	0.574839442	0.627068282	0.351147762	0.365027208	-0.061025895	-0.007928838	1.600765538	1.385427604	1.458288115	1.318585341	2.047189167	2.019690091	-0.050760059	-0.270380145	0.036688	0.084701371	0.471835448	-0.590537788	1.255314976	1.40776218
chr1	162671784	162740556	-	Prrc2c	NM_001081290	10444	1.20874136	1.25675639	1.043002144	1.128491955	1.696890249	1.673773086	1.663400266	1.507630664	1.173377296	1.136662198	1.376021657	1.30017561	1.303766773	1.55061526	1.378027874	1.555471568	1.043743287	0.86477052	1.564176205	1.55535354	1.537673463	1.541417257	0.964861111	0.985845319	1.497439855	1.511448888
chr1	162793882	162812549	-	Fmo4	NM_144878	1787	0.638017868	0.611398703	0.809108942	0.648795556	-0.391646337	-1	-1	-0.287453531	-1	-0.440425668	-1	-1	0.479994824	0.276735096	0.359013696	0.458438601	0.780059304	0.779296465	-1	-1	-1	-1	-1	-0.106595172	0.211734333	0.143570351
chr1	162829560	162866548	-	Fmo1	NM_010231	2326	-1	-0.877503293	-1	-0.752978572	-1	-1	-1	-0.745025082	-1	-1	-1	-0.339537409	-0.16578767	-0.249586608	-0.51904389	-0.401281279	-0.62347282	-0.853186898	-1	-1	-0.589394023	-1	-1	-0.488554755	-0.613013693	-1
chr1	162875046	162898712	-	Fmo2	NM_018881	3336	-1	-0.837315359	-0.954967359	-1	-1	-1	-1	-1	-1	-1	-1	-1	-0.741715384	-0.590054497	-0.74293387	-0.654067041	-1	-1	-1	-1	-1	-1	-1	-1	-1	-1
chr1	162916550	162937225	-	Fmo6	NM_001178038	1870	-0.379924639	-0.654439614	-0.663646043	-0.097547733	-0.608831721	-0.564207256	-1	-1	-1	-0.45461689	-1	-1	-0.389316625	-0.385930052	-0.125979526	-0.17725943	0.041827374	-0.397751663	-1	-1	-1	-1	-1	-1	-0.554656488	-1
chr1	162953798	162984528	-	Fmo3	NM_008030	2048	0.268499157	-0.005148524	0.305800574	0.291425893	-1	-1	-1	-0.550616211	-1	-1	-1	-1	0.218837138	0.061232844	0.06153066	-0.157933336	0.433240152	0.571896922	-1	-1	-1	-1	-1	-1	-0.064483808	-0.524460478
chr1	163024301	163085670	-	Mroh9	NM_030071	2956	-1	-1	-1	-1	-1	-1	-1	-1	-1	-1	-1	-1	-1	-1	-1	-1	-1	-1	-1	-1	-1	-1	-1	-1	-1	-1
chr1	163245118	163313650	-	Prrx1	merged: NM_175686, NM_011127, NM_001025570	7448	-0.87998461	-0.851687746	-0.714485576	-1	-1	-1	-0.794149605	-1	-1	-1	-1	-1	-0.450071624	-0.5655841	-0.720298287	-0.512460439	-0.521317303	-0.756055104	-1	-1	-1	-1	-0.804150281	-0.937071515	-0.93942777	-1
chr1	163384902	163403669	-	Gorab	merged: NM_178883, NM_001313738, NR_132627	2685	-0.243434377	0.179391047	-0.051908698	0.20530268	0.329501355	0.205224743	0.045027908	0.210138659	0.479120535	0.107301301	0.314470759	0.211307753	0.109308314	0.122097094	-0.185904251	0.040866285	0.281668526	0.058918105	0.170341163	0.43303803	0.222212718	0.249409604	0.681458413	0.937709528	0.380966286	0.180712666
chr1	163702992	163725232	-	Mettl11b	NM_001143956	1053	-0.756846161	-0.764523463	-0.622591831	-1	-1	-1	-1	-1	-1	-1	-1	-1	-0.784219633	-0.53248277	-1	-1	-1	-1	-1	-1	-1	-1	-1	-0.425142947	-1	-1
chr1	163779582	163917107	+	Kifap3	merged: NM_010629, NM_001305643	4010	-0.154247038	-0.058014415	-0.172221985	-0.075384192	0.111451363	0.074692208	0.088589068	-0.544652737	-0.096283629	0.093952169	-0.293713579	0.275362171	0.093659522	0.033275645	0.037747824	0.080749663	-0.026721492	-0.212352341	0.403480069	0.619141498	0.409099585	0.551200561	0.35086315	0.197824244	-0.3105312	-0.192599834
chr1	163929099	163955126	+	Scyl3	merged: NM_001286002, NM_028776, NM_001286003	4689	0.570941359	0.514308723	0.423181829	0.578224899	0.444170191	0.630274488	0.528251941	0.440082944	0.694528132	0.592981884	0.64179468	0.625725192	0.385025101	0.409913267	0.390103325	0.296705954	0.410831052	0.403827496	0.618657402	0.701806114	0.635104067	0.588804596	0.459872303	0.522710488	0.319118167	0.375349383
chr1	163954007	163994781	-	BC055324	NM_201364	2910	0.084003453	0.138701215	0.752909952	0.93715744	1.164605872	1.191230803	1.169280003	1.085182856	1.50778181	1.279591578	1.616875635	1.608350379	0.951775059	0.996492333	0.963530155	0.969159994	0.702806958	0.788454281	1.030359971	1.153970512	1.090033219	1.145663145	1.337611098	1.23199576	1.146886198	1.205709922
chr1	163994944	163997244	+	Mettl18	NM_027279	1458	0.243809474	0.258998658	1.113925968	1.353896483	0.540788218	0.47431019	0.460580133	0.472343773	0.808226811	1.049574995	0.865073244	0.934279843	0.778346276	0.6011688	0.451027429	0.511720187	1.120465848	0.97331608	0.295115422	0.429515013	0.558162194	0.298747468	0.927816056	1.007568762	0.601977147	0.637247391
chr1	164048233	164057677	+	Sele	NM_011345	2912	-0.811704953	-0.443356463	-1	-1	-1	-0.808344726	-1	-0.449514261	-1	-1	-1	-1	-0.642084525	-0.523090664	-0.715565319	-0.620662037	-0.224801665	-0.672753886	-1	-0.808144755	-1	-1	-1	-1	-1	-1
chr1	164062075	164080785	+	Sell	merged: NM_001164059, NM_011346	2321	-1	-1	-0.936652362	-0.315255427	-1	-1	-1	-1	-0.588368414	-1	-1	-0.901023791	-0.761976618	-0.698325377	-0.801266478	-0.652610471	-1	-1	-1	-1	-1	-1	-0.717998064	-1	-0.571708091	-1
chr1	164115263	164150026	+	Selp	NM_011347	3438	1.182869524	1.251567123	1.16032619	1.058200988	-0.182837942	0.01691595	-0.121000561	-0.158357887	-1	-1	-1	-0.512352923	1.151169427	1.078880716	1.076667859	0.94318977	1.329435291	1.336310452	-1	-1	-1	-1	-0.544901532	-1	0.406196207	0.214939575
chr1	164148575	164152217	-	Gm16548	NR_037987	1241	0.932937545	1.002393371	1.152219191	1.086708387	-1	-0.124454473	-1	-0.155616034	-0.402836807	-1	-1	-0.535382042	1.181794465	1.090479967	1.112621793	0.916544079	1.338046549	1.389610387	-1	-1	-1	-1	-0.567043906	-1	0.223218138	0.133001065
chr1	164151834	164220277	+	F5	NM_007976	7433	-0.43677035	-0.579793139	-0.558257836	-0.489777146	-1	-1	-0.793818896	-0.948855733	-0.825827703	-0.936326854	-1	-1	-0.698353218	-0.678579021	-0.680441666	-0.615983835	-0.541975199	-0.438525797	-1	-1	-1	-0.825597885	-0.890933086	-0.789161027	-0.93931369	-0.927131389
chr1	164249045	164265385	+	Slc19a2	merged: NM_054087, NM_001276455	3571	-0.676444578	-0.568958494	-0.919324365	-0.778491264	0.007870405	0.135643778	-0.066086587	0.677290847	0.353465545	0.272970179	0.417130905	0.307458046	0.437389416	0.564558573	0.483133489	0.524067831	-0.509064584	0.187776061	0.297639787	0.353922311	0.494769707	0.546564583	0.009052078	-0.281692514	0.022051962	-0.354352952
chr1	164275597	164287847	+	Ccdc181	NM_029115	1896	1.444957395	1.44347171	1.447957053	1.444456545	0.453079049	0.500671541	0.327307172	0.496619472	-0.284758874	0.400413872	-0.601619833	-0.256225499	1.003103584	0.912367583	0.989484232	0.908091729	1.287082218	1.248955457	-0.059695446	-0.008097247	0.027544063	0.117551341	-0.145353133	0.0573829	0.801547868	0.660501211
chr1	164289799	164307484	-	Blzf1	merged: NM_001160209, NM_001160208, NM_025505	4035	1.12862384	1.103305249	1.33004765	1.461261308	0.593996304	0.62977123	0.579061912	0.550644758	1.025207573	1.086903044	1.02755579	1.107920075	0.850426145	0.771243073	0.760246644	0.650293869	1.376362226	1.247352514	0.880400972	0.961232546	0.866798971	0.901699955	0.949820693	1.049024371	0.706423784	0.774923786
chr1	164307671	164437300	+	Nme7	merged: NM_001293313, NM_138314, NM_178071	3017	0.898648201	0.865415401	0.90379992	0.815454306	0.606386234	0.520162341	0.567348983	0.42417204	0.323391054	0.416517687	0.449435622	0.603005576	0.922499337	0.86245682	0.851788405	0.792405795	1.005039036	1.063457988	0.859978936	0.944628215	1.064375022	1.000984043	1.125746409	1.113771212	0.75002488	0.729644412
chr1	164437098	164458355	-	Atp1b1	NM_009721	2590	0.440039425	0.601206031	0.657725152	0.715288473	0.965036346	0.936747786	1.119859708	1.149962608	0.200511518	0.238401071	0.396606843	0.251861833	1.342408469	1.404855186	1.355421381	1.416772693	0.969938778	0.978161776	1.738883878	1.891494068	1.920025537	1.92841568	1.327953515	1.101480451	0.841564715	0.653594607
chr1	164796731	164824266	+	Dpt	NM_019759	1636	-1	-1	-0.839957555	-1	-1	-1	-1	-1	-1	-1	-1	-1	-0.649242225	-0.867826884	-0.739155456	-0.824873931	-1	-1	-1	-1	-1	-1	-1	-1	-0.774336431	-1
chr1	164863120	164871438	+	Gm20743	NR_040303	1588	-1	-1	-1	-1	-1	-1	-1	-1	-0.666612135	-1	-1	-1	-0.845658066	-0.926926743	-0.733268218	-1	-1	-1	-1	-1	-0.667009284	-0.801816604	-1	-1	-1	-1
chr1	164931647	164935510	-	Xcl1	NM_008510	502	-0.747852846	-1	-0.497818916	-1	-1	-1	-1	-1	-1	-1	-1	-1	-0.359047663	-0.479042369	-0.433807801	-0.372914908	-0.504320659	-0.247255119	-1	-1	-1	-1	-1	-1	-1	-1
chr1	165066616	165091930	-	4930568G15Rik	NR_040480	998	-1	-1	-1	-1	-1	-1	-1	-1	-1	-1	-1	-1	-0.694969314	-0.609444581	-0.629020018	-0.580314962	-1	-0.712777207	-1	-1	-1	-1	-1	-1	-1	-0.516995902
chr1	165137852	165160773	-	Tbx19	NM_032005	2662	1.249883248	1.284061955	1.283932925	1.318685714	0.333063352	0.543849387	0.510374585	0.571629524	-0.234940709	0.382880574	-0.434690893	-0.912512204	1.222983385	1.246070359	1.06578673	1.175526627	1.572083948	1.536124872	-0.187386584	-0.654582528	-0.772715681	-0.512888777	-0.52391217	-0.842768972	1.116653329	1.223477281
chr1	165174340	165194433	-	Sft2d2	NM_145512	5526	0.29520531	0.281148343	0.50425903	0.41032532	-0.604929808	-0.346028052	-0.122722785	-0.395131833	-1	-0.623315769	-1	-0.844654982	0.02387212	0.10883557	0.116089387	-0.162306386	0.430403019	0.374490489	0.993088365	0.953207475	0.8382719	0.866015567	0.344789775	0.159861841	-0.520391123	-0.527855684
chr1	165212285	165236958	-	Tiprl	NM_145513	4395	1.020515318	0.950838831	1.066106213	1.127077647	1.491387907	1.47042014	1.37066636	1.187608249	1.520035635	1.654552263	1.491851629	1.454945889	0.996584144	0.988557883	0.960223507	1.04134285	1.005529339	1.004063391	1.007511548	0.874191735	0.939561731	0.899566939	1.277152987	1.368088484	1.857211727	1.857025426
chr1	165295765	165326745	+	Gpr161	merged: NM_001081126, NM_001310429, NM_001310430	7024	-1	-1	-1	-0.932135328	1.507019815	1.538459953	1.582397817	1.350216209	1.199088307	0.996752162	1.116224994	1.073182743	0.761022963	0.97180815	0.896267622	0.971561071	-0.754118526	-0.684967192	1.398102927	1.160446078	1.31872572	1.308871939	0.540142467	-0.040893365	0.84235506	1.072087958
chr1	165329500	165460463	-	Dcaf6	NM_028759	3305	0.691785149	0.59690309	0.288187947	0.309857101	0.834970883	0.954028681	0.688673321	0.844255635	-0.196321968	0.192021403	-0.152811179	-0.081968441	1.215398591	1.085636544	1.14790094	1.153033794	0.63097856	0.681144776	0.396238353	0.362160616	0.404326164	0.495350033	-0.879087344	-0.156553197	0.457234878	0.266266839
chr1	165461207	165481214	+	Mpc2	NM_027430	854	0.730333603	0.794062588	0.918791112	0.80817935	1.961969729	2.002342675	1.753482828	1.884064847	2.425915088	2.359968361	2.545241359	2.523400665	1.437692844	1.403366308	1.573762182	1.583753418	0.944768757	1.139674872	1.16104541	1.207788547	1.262918438	1.232734819	1.620346138	1.593988869	2.290427605	2.25337965
chr1	165485182	165576773	+	Adcy10	NM_173029	5209	-0.685722191	-0.889069362	-0.673755202	-0.549052075	-0.636103478	-0.649664621	-1	-0.528455239	-0.618329128	-0.358539931	-0.269604834	-0.365780091	-0.459452378	-0.318881932	-0.513079652	-0.789424611	-0.561361763	-0.664059838	-0.419255289	-0.527743642	-0.145703572	-0.267019605	-0.851590675	-0.631219861	-0.641304544	-0.613724725
chr1	165592180	165634541	-	Mpzl1	merged: NM_001083897, NM_001001880	2356	1.030709167	0.91757785	1.546765497	1.565658045	0.908653993	0.986727562	0.959506407	0.878075318	0.784824088	0.634439107	0.797043835	0.832982604	1.260902177	1.314439755	1.27201476	1.239588774	1.546801533	1.591007028	0.994284623	0.93515231	1.135391836	1.08990124	0.589152427	1.034262857	1.011678587	1.140420171
chr1	165648944	165708094	-	Rcsd1	merged: NM_001038846, NM_178593	2670	0.11842322	-0.123256843	0.28538897	0.322685325	0.123252527	0.136885729	0.162331771	0.303973307	-0.624603993	-0.526051017	-0.376657025	-0.555950125	0.372696013	0.410597349	0.450851879	0.330208488	0.347031436	0.275769137	-0.761818477	-0.852675996	-0.388788054	-0.387702657	-1	-1	-0.736364275	0.038109637
chr1	165763779	165775304	+	Creg1	NM_011804	2125	0.14661604	0.162976813	0.479414399	0.470000208	0.750480556	0.746110614	0.75019349	0.650463429	1.099796299	1.2065588	1.268741007	1.235772606	0.502060825	0.429440867	0.465443974	0.520086537	0.593941898	0.729249133	1.399100955	1.362889749	1.353789161	1.356872902	2.008839539	1.705991282	0.627790409	0.856908101
chr1	165788680	165871153	+	Cd247	merged: NM_031162, NR_103716, NM_001113393, NM_001113392, NM_001113391	4604	-0.249156687	-0.701635381	-0.907454344	-0.819279341	-0.031069095	-0.22825875	-0.10420325	-0.104560583	-0.81501422	-1	-0.937533872	-0.947291867	0.050359716	0.092599659	-0.0230323	-0.088960876	-0.714575944	-0.580769145	0.630740228	0.486114467	0.531487735	0.646231112	-0.716289434	-1	-0.655489284	-0.692016891
chr1	165865153	166002634	-	Pou2f1	merged: NM_198933, NM_198932, NM_011137, NM_198934	13123	0.967277337	0.928422649	0.615959078	0.541733519	0.130144306	0.155161965	0.217143708	0.206234444	-0.178109223	-0.149851831	0.108264987	0.01105567	0.603316858	0.656979011	0.531425758	0.490049524	0.484430527	0.397131362	0.735873252	0.680504853	0.74461446	0.753594474	0.409247638	0.339259129	0.111755138	0.056871573
chr1	166098147	166127898	-	Dusp27	merged: NM_001160049, NM_001033344	4025	-1	-1	-1	-0.798517456	-1	-0.744083354	-1	-0.835172048	-1	-1	-0.767568586	-1	-0.571282629	-0.470347526	-0.736000185	-0.617418512	-1	-0.834202403	-0.151344234	-0.178751544	0.108044983	-0.035579611	-1	-0.021753881	-1	-0.873750547
chr1	166130459	166166510	+	Gpa33	NM_021610	2293	0.403061502	0.259795147	0.029233348	-0.173983187	0.184717995	-0.024394418	-1	-0.231985636	-1	-1	-0.790164384	-1	0.445497377	0.591850989	0.447448607	0.448840726	0.288424802	0.409661222	1.342506342	1.382563185	1.53488916	1.559949189	1.185352324	1.237900963	-0.35625207	-0.264288329
chr1	166201384	166238744	-	Mael	NM_175296	1546	1.053838439	0.933563996	1.507998028	1.732441154	1.484332374	1.496123439	1.560199558	1.551599061	1.030807667	1.380474905	1.389444448	1.472314576	1.647953125	1.552573975	1.616473381	1.5970921	1.729343194	1.909169459	1.232219536	0.984775237	0.989005658	1.056362201	0.842789982	0.788656485	1.682335169	1.728726848
chr1	166254138	166316832	+	Ildr2	NM_001164528	8260	-1	-1	-0.963270088	-0.941639959	-1	-1	-1	-0.911888286	-1	-1	-1	-1	-0.934017391	-0.742260458	-0.669306761	-0.713423765	-1	-0.911324236	-0.73838027	-0.856473947	-1	-1	-0.900698696	-1	-1	-1
chr1	166379166	166393620	+	Tada1	NM_030245	2144	1.906426079	1.855657452	1.860871133	1.781141168	0.836020273	0.818198827	0.785584536	0.975844599	1.216533385	1.112767454	1.469306873	1.421311056	1.284513511	1.268851591	1.308754706	1.319887323	1.887829047	1.931049501	1.148137392	1.257806418	1.180972591	1.097642519	1.390866702	1.097044682	1.333910078	1.332579873
chr1	166393611	166409828	-	Pogk	merged: NM_001142948, NM_175170	7370	-0.189201291	-0.241790851	-0.471873885	-0.252273889	0.229007427	0.150786049	0.160820152	0.304471938	-0.500823738	-0.745626714	-0.478960638	-0.094028383	-0.262853479	0.029899938	0.001986374	-0.108994948	-0.153434934	-0.609100373	0.016841721	-8.28608E-05	-0.013531811	-0.023520428	-0.639091895	-0.936451959	-0.475682147	-0.24425809
chr1	166483612	166497588	-	Gm4846	NM_001164306	1744	-1	-0.728343926	-0.048576662	-0.23894716	-1	-0.327441042	-0.444946044	-0.504364639	-1	-1	-1	-1	-0.141646069	-0.397581292	-0.313246544	-0.347333377	0.244560953	-0.018501101	-1	-1	-1	-1	-1	-1	-0.708017864	-0.310422359
chr1	166628970	166647693	-	Gm4847	NM_001164312	3012	-0.94646745	-1	-0.905870673	-1	-1	-1	-1	-1	-1	-1	-1	-1	-0.911870035	-0.479042369	-0.67409803	-0.464966174	-0.091341096	-0.114752068	-1	-1	-1	-1	-0.768398443	-0.858374719	0.026224427	0.029089784
chr1	166662054	166681845	-	Fmo9	NM_172844	3065	-1	-1	-1	-1	-1	-1	-1	-1	-1	-1	-1	-1	-1	-1	-1	-1	-1	-1	-1	-1	-1	-1	-0.771513577	-1	-1	-1
chr1	166974022	166999730	-	Gm16701	NR_037988	936	-1	-1	-1	-1	-1	-0.351478022	-1	-1	-1	-1	-1	-1	-0.763467052	-1	-1	-1	-1	-0.699076556	-1	-1	-1	-1	-1	-1	-1	-1
chr1	167001416	167091302	+	Fam78b	merged: NM_175461, NM_001160262, NM_001160261	4986	-1	-1	-1	-1	-1	-1	-0.837762554	-1	-1	-1	-1	-1	-0.498316146	-0.525162333	-0.812410793	-0.703817519	-0.517379464	-1	-0.662818291	-0.681657866	-0.677489094	-0.760273531	-0.846004378	-0.664628973	-1	-1
chr1	167226083	167285127	-	Uck2	NM_030724	1337	0.900969797	0.824517933	1.589262332	1.50332772	2.412714326	2.423740697	2.288550089	2.167063646	2.111577153	2.058254313	1.814209415	1.77571313	1.911421494	1.955852374	2.053943407	2.054898015	1.788652755	1.782162817	1.89008657	1.919760496	1.970698071	1.969581212	2.023522149	1.608737468	2.211559754	2.202351206
chr1	167290124	167290225	+	Mir6347	NR_105765	101	-1	-1	-1	-1	-1	-1	-1	-1	-1	-1	-1	-1	-1	-0.169917317	-1	-1	-1	-1	-1	-1	-1	-1	0.060886214	-1	-1	-1
chr1	167308669	167333978	+	Tmco1	NM_001039483	4474	0.89558144	0.914595576	0.933525745	1.073715862	0.96669712	0.951625948	0.893343257	0.822204197	1.387220402	1.419218057	1.407458287	1.368796881	0.956720387	0.860598482	0.858504155	0.859590278	1.010721255	1.002315175	1.254665723	1.240372903	1.255775046	1.249744603	1.374680713	1.548699633	1.449170162	1.453116479
chr1	167349990	167368530	+	Aldh9a1	NM_019993	2833	2.180319815	2.173692615	2.140388085	2.23750925	1.422149446	1.394270634	1.480444341	1.412306837	1.167505659	1.299833482	0.752496054	0.838493061	1.959987999	1.90470787	1.960954467	1.899768676	2.244315091	2.258825586	1.328502286	1.454761878	1.370894987	1.340098781	1.441332596	1.58325135	1.536452435	1.639461278
chr1	167372383	167393797	-	Mgst3	NM_025569	635	2.460905024	2.414289998	2.301326124	2.039225821	0.980799371	0.966519142	0.85808002	0.729697543	0.846980868	0.698810923	0.277500051	0.36146065	2.066825574	1.940808236	2.062113726	1.812754414	2.41475949	2.477957215	1.556773856	1.812133493	1.62221227	1.631051979	1.107163464	1.49655563	1.553106287	1.405519042
chr1	167445674	167466780	-	Lrrc52	NM_001013382	1137	-0.870467488	-1	-1	-0.59052538	-1	-1	-1	-1	-1	-1	-1	-1	-0.510605822	-0.390288021	-1	-1	-0.712007622	-0.739257382	-1	-1	-1	-1	-0.542675063	-0.694352579	-1	-1
chr1	167598361	167639623	+	Rxrg	merged: NM_009107, NM_001159731	2363	-1	-1	-0.883228367	-0.6977762	-1	-1	-1	-1	-1	-1	-1	-1	-0.730411578	-0.492606451	-0.804110243	-0.871644464	-0.837821734	-0.701194773	-0.033646607	0.153313907	0.073548803	0.238597159	0.776845953	0.299310813	-0.505451275	-1
chr1	167689557	167848733	+	Lmx1a	NM_033652	3338	-0.61610463	-0.485365705	-0.368984489	-0.376427426	0.543747588	0.401344993	0.404052238	-0.055892292	0.091767933	0.172866825	-0.785133556	-0.599841904	0.765287506	0.869535835	0.886809286	0.909601456	0.231056365	0.334450419	-0.800150495	-1	-1	-1	-1	-1	0.645878392	0.721507259
chr1	168119363	168432169	-	Pbx1	merged: NM_008783, NM_183355, NM_001291509, NM_001291508	9280	-1	-1	-0.967158563	-1	-0.841124136	-1	-0.70479435	-0.92074341	-1	-1	-1	-1	-0.325676968	-0.447183329	-0.348414858	-0.445752537	-0.975663236	-0.958286615	-1	-0.952259157	-0.798119469	-0.701244567	-0.910566642	-0.948793145	-1	-1
chr1	168490642	168490762	+	Mir6348	NR_105766	120	-1	-1	-1	-1	-1	-1	-1	-1	-1	-1	-1	-1	-1	-1	-1	-1	-1	-1	-1	-1	-1	-1	-1	-1	-1	-1
chr1	169497933	169531464	-	Nuf2	NM_023284	2405	2.001235384	1.988364009	2.231083824	2.274288642	1.028045691	0.989988382	0.876087819	0.977093497	0.811514295	0.834726703	0.919230026	0.886259426	1.921481308	1.81283495	1.907849346	1.826269065	2.184187937	2.191363388	0.743034312	0.969127677	0.916149027	0.986053506	0.706305841	0.867303491	1.166641665	1.244189518
chr1	169655500	169695813	+	Rgs5	merged: NM_009063, NM_001313705	4546	-1	-1	-1	-0.899171407	-0.657137177	-0.766831088	-0.700387341	-0.740551378	-1	-0.900255258	-1	-1	-0.796896732	-0.858846138	-0.887305853	-0.647589728	-1	-1	-1	-1	-1	-1	-1	-0.901198259	-1	-1
chr1	169741476	169747642	-	Rgs4	NM_009062	2941	-1	-1	-1	-0.74282764	-0.714630914	-0.67808644	-1	-1	-1	-1	-1	-1	-0.200692187	-0.498022062	-0.482838334	-0.019323463	-1	-0.586613931	-1	-1	-1	-1	-1	-1	-0.754967007	-1
chr1	169928938	169934653	+	Ccdc190	NM_001033185	1440	-0.810010624	-1	-1	-0.576753117	-1	-1	-1	-1	-1	-1	-1	-1	-0.832508725	-0.549956046	-1	-1	-1	-1	-0.430733322	-0.179392208	-0.643742454	-1	-0.606667625	-0.582873013	-1	-1
chr1	169949536	169969205	-	Hsd17b7	NM_010476	4574	1.115863655	1.093262465	1.260944107	1.277755605	0.352330772	0.4391333	0.306518031	0.404348709	0.042270481	0.469574273	-0.270852836	0.145765623	0.895188512	0.953325528	0.849942641	0.892641622	1.160518831	1.090283075	0.542850925	0.817648801	0.521355431	0.567463494	0.371077473	0.393381919	0.615022809	0.619837323
chr1	169969408	169972396	+	3110045C21Rik	NR_040438	1135	0.002218899	-0.078536802	0.582646888	0.709622658	-0.467546394	-1	-0.156843295	-1	0.14378147	0.092551662	-0.321942343	-0.411299241	0.559017431	0.480393309	0.403565276	0.250999526	0.560434084	0.783612135	0.053509737	0.268950912	0.27279179	0.214115106	0.678884781	0.571974131	0.363575021	-0.469447621
chr1	169972306	170088944	-	Ddr2	NM_022563	8290	0.631925717	0.569541483	0.555211649	0.394254625	0.651679128	0.670169231	0.849629183	0.732423778	0.351322915	0.533137739	0.072792965	-0.017748947	0.780937402	0.875019635	0.926054012	0.917743338	0.512557449	0.522125796	0.879119145	1.105940498	1.294647911	1.286732088	0.837794034	1.173594381	0.955294084	1.033593382
chr1	170141222	170174964	-	Uap1	merged: NM_001305045, NM_001305046, NM_133806	3084	0.766394683	0.673979542	0.446325619	0.545202761	1.763136014	1.745246846	1.826240385	1.758397245	2.041226029	1.882047422	2.245348375	2.154036462	1.131506467	1.288752445	1.446912562	1.380872414	0.585031978	0.718224778	1.601125784	1.31658062	1.464710748	1.474462036	1.817614761	1.452428684	1.777444996	1.803698899
chr1	170199255	170215393	-	Uhmk1	NM_010633	2024	0.316326672	0.45805398	0.700377401	0.699065994	1.921534329	1.917529126	1.982500451	1.887661483	1.233811369	1.144871286	1.242610649	1.047887104	1.770796287	1.819187485	1.733726708	1.815959151	0.760067291	0.696920523	1.168742791	0.870723463	0.849052368	1.056803024	0.434737652	-0.299609993	1.559390689	1.485609262
chr1	170232870	170251587	+	Sh2d1b2	NM_001033499	399	-1	-1	-1	-1	-1	-1	-1	-1	-1	-1	-1	-1	-1	-0.496499192	-1	-1	-1	-1	-1	-1	-0.10337759	-1	-1	-1	-1	-1
chr1	170277323	170285662	+	Sh2d1b1	NM_012009	1433	-1	-1	-1	-1	-1	-1	-1	-1	-1	-1	-1	-1	-0.661101652	-1	-1	-1	-1	-1	-0.293839193	-0.396863045	-1	-1	-1	-1	-0.346736724	-1
chr1	170298192	170306332	-	Gm7694	NM_001198955	3833	0.989862211	0.904685146	0.582924557	0.576664088	-0.089945482	-0.0662138	0.297817418	0.101516196	-0.377861447	-0.359683916	-0.862767533	-1	0.734117258	0.842785618	0.872816487	0.801572737	0.858342985	0.844795685	-0.34082888	-0.48803947	-0.316899027	-0.385680606	-0.808656484	-0.885063655	0.148819052	0.326191599
chr1	170308860	170312125	+	1700015E13Rik	NM_001039593	713	-0.67606081	-1	-1	-1	-1	-1	-1	-1	-1	-1	-1	-1	-0.709872322	-1	-1	-1	-1	-1	-1	-1	-0.641362533	-1	-1	-1	-0.591179138	-1
chr1	170317495	170589849	-	Nos1ap	merged: NM_001109985, NM_027528	3684	0.562302383	0.45901237	0.144910192	0.249657909	-0.294160243	-0.305714248	-0.329955488	-0.080257485	-0.737652004	-0.785899739	-1	-1	0.413707854	0.424745819	0.44229017	0.409983795	0.449482109	0.252549063	-0.32732604	-0.374718066	-0.282032698	-0.280870734	-1	-1	-0.233486053	-0.575337542
chr1	170644531	170682789	+	Olfml2b	NM_177068	3095	-1	-0.826876168	-0.832368613	-0.858912129	-1	-0.817605001	-1	-1	-1	-1	-1	-0.923741891	-0.596425706	-0.756429435	-0.728083291	-0.635883458	-1	-0.885297335	-0.787752954	-0.689262165	-0.660965315	-0.797671956	-0.692838532	-1	-1	-1
chr1	170704456	170867771	-	Atf6	NM_001081304	7463	1.19111179	1.265802514	0.921883416	0.93048723	0.434259302	0.437862632	0.511466079	0.516745703	0.675372477	0.342336899	0.751628673	0.807034824	0.509556673	0.54695892	0.444034712	0.45554508	0.818631465	0.615974651	0.958603729	1.014391073	1.084339494	1.095737294	0.577740529	0.693676319	0.259526052	0.295364355
chr1	170874187	170885540	-	Dusp12	NM_023173	1374	1.793895401	1.750170577	1.942308504	1.966481512	1.414220381	1.327607014	1.28250342	1.255676205	1.478961341	1.413262018	1.766898069	1.771253654	1.467919307	1.385344813	1.464110541	1.346116918	2.029845344	2.038136466	1.268458522	1.320085199	1.363268253	1.368442645	1.499766689	1.592712758	1.386638091	1.435017503
chr1	170907272	170912941	-	Fcrlb	NM_001029984	1284	-0.501126643	-0.798521296	-1	-1	-0.504698817	-1	-1	-0.763590272	-1	-1	-1	-1	-0.545586407	-0.379577169	-0.441012738	-0.787059342	-1	-0.865087843	-0.393809473	-0.162498305	-0.222587571	0.012730914	-1	-0.720231778	-1	-1
chr1	170917593	170927583	-	Fcrla	merged: NM_001160215, NM_145141, NR_027666	1727	-1	-1	-1	-1	-0.587989566	-1	-1	-0.501464838	-1	-1	-1	-1	-0.748418002	-0.696597375	-1	-1	-0.790638922	-1	-1	-0.541642239	-0.586711259	-0.685402206	-1	-0.874121815	-1	-1
chr1	170960558	170976071	-	Fcgr2b	merged: NM_001077189, NM_010187	1546	-1	-1	-1	-0.752410275	-0.266085917	0.017195147	0.150633201	0.049800102	-0.135148904	0.198774186	0.081209358	0.208945722	-0.268956743	-0.202722894	-0.392642847	-0.241826264	-0.690813082	-0.88519954	-0.538726069	-0.620700824	-0.660737036	-0.340661438	0.206782008	0.722885644	0.394350415	0.457385067
chr1	171018925	171029761	+	Fcgr4	NM_144559	1250	-0.645049501	-0.465286259	-0.204218091	0.155507585	-1	-1	-0.551827138	-1	-1	-1	-1	-1	-0.140599801	0.085429636	0.108972885	-0.164285597	0.203481078	0.137460283	-1	-1	-1	-1	-1	-1	-0.555399897	-0.498581848
chr1	171051168	171059403	-	Fcgr3	NM_010188	1353	-0.476739562	-0.673584344	0.090413237	-0.009638029	1.834841883	1.831964331	1.736477378	1.586790955	2.129441324	2.014959854	2.102943554	2.156005739	1.46238237	1.485978796	1.591858258	1.594572684	0.399929791	0.74256287	0.505085992	0.65925649	0.832324512	0.79770575	1.342003868	1.499691521	2.28289204	2.273290765
chr1	171064590	171064652	-	Mir6546	NR_106103	62	-1	-1	-1	-1	-1	-1	-1	0.662285235	-1	-1	-1	-1	0.076633383	0.680637987	-1	0.149394052	-1	-1	-1	0.264630468	0.484654368	-1	0.546862498	-1	-1	0.077393676
chr1	171121660	171126967	+	Cfap126	NM_001081275	1034	-1	-1	-1	-1	0.110342751	0.295503764	-0.011631146	-0.194463891	-0.342298527	-0.214098722	-1	-0.730060753	0.321984488	0.272523321	0.220904515	0.331056222	-1	-1	-0.176577386	-0.689763302	-0.199897897	-0.556546392	0.156534236	-0.359582142	1.07572402	0.414162784
chr1	171129156	171150603	-	Sdhc	NM_025321	1179	1.426120245	1.551284236	1.668635136	1.707877207	0.761820932	0.905619016	0.752393563	0.87997319	1.28280485	1.422119693	1.353560443	1.423308402	1.120726656	1.066349241	1.018626768	0.928069478	1.641357119	1.797868255	1.735314612	1.811012769	1.782291453	1.829634349	1.90801659	2.011515344	1.36580667	1.397546118
chr1	171150712	171161130	+	Mpz	merged: NM_008623, NM_001315499, NM_001315500	2035	-1	-1	-0.867030996	-1	-1	-1	-0.49223187	-1	-1	-1	-1	-1	-1	-0.698766417	-1	-0.920947513	-1	-1	-0.53506459	-1	-0.838702333	-1	-1	-1	-1	-1
chr1	171173263	171196268	-	Pcp4l1	NM_025557	1575	-1	-1	-1	-0.539745611	0.402955774	0.265662306	0.472396653	0.516538873	-1	0.574210616	-0.551484442	-0.438853094	0.129603791	0.232324153	0.01730052	0.324700914	-0.294544064	-0.158644196	-1	-1	-0.561714738	-0.664321219	-1	-0.760115866	0.422907882	-0.445334832
chr1	171213969	171218845	+	Nr1i3	merged: NM_009803, NM_001243063, NM_001243062	1414	-1	-1	-1	-0.735141377	-0.167635128	-1	-0.046476768	-0.160346218	-1	-1	-1	-1	-0.294687566	0.052674504	-0.172956598	-0.209585932	-1	-1	-0.772184131	-0.597706271	-0.372996429	-0.530426417	-0.601936194	-1	0.094507312	0.145018441
chr1	171217802	171222514	-	Tomm40l	NM_001037170	2920	-1	-1	-1	-0.851751948	-0.121999992	0.081499425	-0.058810631	-0.152141064	-0.321680242	-1	-1	-1	-0.074364156	0.221297604	-0.000251477	-0.114722972	-0.761275507	-0.584700489	0.176897141	0.305410373	0.303636859	0.337583151	0.428108584	0.459988206	-0.413057468	-0.665028765
chr1	171221563	171226379	+	Apoa2	merged: NM_001305585, NM_013474, NM_001305550, NM_001305549, NR_131173	936	-1	-1	-1	-1	-0.609107286	-0.102190444	-0.23469003	-0.700604918	-0.442244054	-1	-1	-1	-0.084081812	-0.088825373	-0.126381688	-0.177653813	-1	-1	0.220874783	0.077163067	0.333143913	0.168359834	-0.048912332	0.4517198	0.261707166	-1
chr1	171229571	171234349	-	Fcer1g	NM_010185	658	-1	-1	-1	-1	-1	-0.228415459	0.16813161	-0.281049506	-1	-0.555368666	-1	-1	-0.594348014	-0.23176732	-0.292967111	0.215796719	-1	-1	-1	-0.461156317	-0.182833777	-0.620585683	-1	-0.558320098	-0.569584999	0.012266263
chr1	171234852	171247122	-	Ndufs2	NM_153064	1623	0.465981757	0.521440254	1.064392175	1.423647171	1.176116838	1.080757639	1.163465917	1.15168991	1.240199707	1.187383641	1.077298337	1.199247534	1.067680841	1.101483747	1.043513511	1.004878557	1.174064316	1.099668256	1.942761775	1.982443932	1.945960599	1.925786819	1.93416886	2.073268101	1.389463112	1.266338372
chr1	171250421	171259922	+	Adamts4	NM_172845	3673	0.517850014	0.692733909	0.284633657	0.37366543	-0.157895884	-0.008953291	-0.651770103	-0.236165391	-0.574449461	-0.53501769	-1	-1	0.377985345	0.319835099	0.372009069	0.276899689	0.543201333	0.553489538	-0.745555252	-0.799380985	-1	-0.698957035	-1	-1	-0.599038139	-0.09559849
chr1	171270327	171276895	+	B4galt3	NM_020579	1998	0.563439057	0.58179508	-0.121058897	0.192222276	1.624163248	1.600733894	1.46961338	1.655137988	1.808293147	1.629724614	1.708194672	1.692409286	1.150491007	1.373828235	1.331120407	1.413026168	0.644443298	0.620518736	1.242471556	1.176743084	1.330441759	1.348290476	1.349283009	1.19687236	1.532109445	1.565041164
chr1	171276991	171281186	-	Ppox	NM_008911	1821	-0.393863713	-0.222233593	0.305674612	0.262174944	0.114115106	0.181652586	-0.22473003	-0.29404013	-1	-0.78395486	-0.215785044	-0.483637743	0.320331867	0.447241392	0.495876	0.337436538	0.241761376	0.409257555	0.842314431	0.771079048	0.865562142	0.912146373	0.238401757	0.557208092	-0.186463065	-0.261687644
chr1	171281952	171287961	-	Usp21	NM_013919	2181	1.877951777	1.752602913	1.549971024	1.387765865	1.046335375	1.049601039	1.068051509	1.14302483	0.953465216	1.153098735	0.757140002	0.789630821	1.4476602	1.473034561	1.430758648	1.486164702	1.687373517	1.672942652	0.878962848	0.813087577	0.935458863	0.901653921	0.874738807	0.949989597	1.315919737	1.295412956
chr1	171288563	171294982	-	Ufc1	NM_025388	964	-0.036329041	-0.0155297	0.796780853	0.606766382	1.487350246	1.41619738	1.478339056	1.41049541	1.781934382	1.823330013	1.760260434	1.983348278	1.011049573	1.021765933	1.088311904	0.885704242	0.974118212	0.776075566	1.819287848	1.772854775	1.762840955	1.783083199	1.85515994	1.912950562	1.396264652	1.553124353
chr1	171329144	171342501	+	Dedd	merged: NM_001128609, NM_011615	2733	1.793954011	1.822956101	1.939787145	1.941115237	1.265944291	1.256918101	1.304884399	1.242274306	1.500154901	1.483769387	1.488521047	1.51318511	1.529825725	1.481223297	1.536234093	1.491647273	2.070060676	2.000091603	1.199674901	1.124421385	1.217745204	1.178570502	1.064132046	1.184432699	1.355173678	1.482629766
chr1	171342236	171345645	-	Nit1	merged: NM_012049, NM_001242580	1374	0.274834584	0.430183839	0.749557101	0.854108663	0.911414102	0.972565169	0.791058851	0.781734543	1.025242812	1.088942911	1.030438057	1.083505402	0.813682145	0.78636639	0.780342163	0.781277057	1.085210627	1.089477803	1.278314012	1.212347738	1.321185816	1.323994325	1.255635681	1.465638217	1.23496797	1.23794469
chr1	171345698	171358170	+	Pfdn2	NM_011070	622	1.478327419	1.486937793	1.720539954	1.657647636	1.585933212	1.574005692	1.436623051	1.542811603	2.1573626	2.255333224	2.001253877	2.117744224	1.314634733	1.297589795	1.405417687	1.418749952	1.621243116	1.557781791	1.324501515	1.377497725	1.215733636	1.423689789	1.913697927	1.921983945	2.151859336	2.159904021
chr1	171358448	171360798	-	Klhdc9	NM_001033039	1555	-0.695425978	-0.827565363	0.197747095	0.335010934	-0.095318124	0.246036485	-0.271108103	0.168507322	0.12008581	0.359629962	0.334661518	0.157508363	0.113412794	0.187774403	-0.239299282	0.254852543	0.169051733	0.337586453	0.4267474	0.28727106	0.242560927	0.369974099	0.185504477	0.566406772	0.260184216	0.245304273
chr1	171370172	171388287	+	Nectin4	merged: NM_027893, NM_001122680	3504	-1	-1	-1	-0.931991908	-1	-1	-1	-0.544270511	-0.870029219	-0.932749897	-1	-0.873190201	-0.367778073	-0.217119303	-0.480669828	-0.510458477	-1	-0.684455993	0.07389759	-0.423701664	-0.170916855	-0.107131828	-0.794363767	-0.875683946	-1	-1
chr1	171388959	171410239	+	Arhgap30	NM_001005508	4487	-1	-1	-1	-1	0.005836287	0.044553662	0.233116771	0.004731398	-0.249374633	-0.441794877	-0.470969798	0.01981029	-0.528221225	-0.125801781	-0.193622583	-0.451578112	-1	-0.917753243	0.407579102	0.188058875	0.222890635	0.213502445	-0.241903353	-0.445128525	-0.490004183	-0.07497867
chr1	171411312	171418759	+	Usf1	merged: NM_001305678, NM_001305677, NM_001305676, NM_009480	2030	0.645522897	0.591997474	0.872827639	0.736778697	1.76330932	1.758265104	1.528993284	1.505716749	1.20242363	1.171541434	1.143733644	1.205859864	1.146235574	1.316538578	1.187316836	1.213545492	1.135751678	1.016076955	1.52366466	1.436954973	1.454921015	1.431618342	1.066356891	0.717674206	1.186551377	1.22675976
chr1	171419032	171420352	+	Tstd1	NM_001164525	551	-0.765205061	-1	-0.633951607	-0.500850909	0.367684512	0.481688859	0.123689492	0.390996772	0.44127376	0.660230937	0.449382735	0.605888144	0.10324205	0.470083595	-0.079199241	0.107124841	-0.705372062	-0.568974773	0.6556187	0.070536912	0.706148559	0.414960394	-0.314151371	0.34392702	0.523349097	0.593267225
chr1	171437560	171464593	+	F11r	NM_172647	2482	-0.192965027	-0.148281762	-0.330563521	-0.316126218	1.670080674	1.664446805	1.642994582	1.706312624	2.235941671	2.132659073	2.25786391	2.169133905	1.073354406	1.208172614	1.21787265	1.213197538	0.392787395	0.474728383	1.851652511	1.806232742	1.794046751	1.794450535	1.643473757	1.590339924	1.781160643	1.768592185
chr1	171503477	171504750	+	Alyref2	NM_019484	1273	0.609907356	0.488127126	0.582308789	0.476109537	0.573948458	0.591827651	0.562033532	0.399355278	1.084634441	0.965100427	0.408520674	0.347017973	0.657524549	0.797389219	0.910664369	0.862181629	0.809192021	0.836398464	0.36581487	0.162951555	0.380349233	-0.169349415	0.612851978	0.557771619	1.416761725	1.417090779
chr1	171518123	171535294	-	Itln1	NM_010584	1139	-0.870664198	-1	-0.376745901	-1	0.071746828	-0.279450099	-0.304062219	-0.294308184	-0.09820302	0.392713619	-0.070405297	0.402325437	0.175550181	0.19206874	0.066033859	0.118186821	-0.54084893	-0.850569905	-0.731363222	-0.710697707	-0.467153217	-0.582947759	-0.181171672	-1	0.167364614	0.09081045
chr1	171559192	171585316	+	Cd244	NM_018729	3758	-0.031229672	-0.353724117	0.146020957	-0.082446395	-0.762667213	-0.730557042	-0.33673175	-0.701411573	-0.638051554	-1	-1	-0.936259322	-0.019302837	-0.22507414	-0.097530222	0.076242579	-0.020462099	-0.271113788	-1	-1	-0.704606216	-0.703896693	-0.526319726	-0.751400035	-0.604999949	-0.499215426
chr1	171588612	171607410	-	Ly9	merged: NM_001277968, NM_008534, NR_102726	2591	-1	-1	-1	-1	-1	-1	-0.012534484	-1	-1	-1	-1	-1	-0.899099262	-0.912000924	-0.591857184	-0.351672975	-1	-1	-1	-1	-1	-1	-1	-0.776682806	-1	-1
chr1	171632402	171653037	-	Slamf7	NM_144539	3977	-0.389351044	-0.353550092	-0.357437832	-0.489402642	0.306195908	0.344811561	0.442278438	0.448641658	-0.227819855	-0.606315133	-0.356298451	-0.170622538	-0.355774678	-0.159482232	-0.267405454	-0.009419082	-0.264542233	-0.252810655	-0.703135145	-1	-1	-1	-0.376603914	-0.842238587	0.351068761	0.166057219
chr1	171641839	171641900	-	Mir7683	NR_106151	61	-1	-1	-1	-1	-1	-1	-1	-1	-1	-1	-1	-1	0.083107676	0.022863456	-1	-1	-1	0.213165237	-1	-1	-1	-1	-1	-1	-1	-1
chr1	171682054	171705257	+	Cd48	NM_007649	1142	0.294101553	0.012490372	-0.377616016	-0.207508822	-1	-1	-0.050142249	-0.741493124	-1	-1	-0.648341213	-1	-0.031170769	0.176503809	-0.033600226	0.161931309	0.203786533	0.173961301	-1	-0.36604735	-1	-0.583652506	-0.714650837	-1	-1	-0.400924145
chr1	171767131	171801184	+	Slamf1	NM_013730	2688	0.736443724	0.743672765	0.910673191	0.91434712	-0.518093658	-0.336699463	-0.571832877	-1	-0.586410398	-0.727393192	-1	-0.913279327	0.7753448	0.645357115	0.708464364	0.698716132	0.954945061	0.939353142	-1	-1	-1	-1	-0.747283483	-1	0.213359157	0.201463108
chr1	171839696	171890718	+	Cd84	merged: NM_013489, NM_001252472, NM_001289470	6253	-0.860393574	-0.865300794	-0.784842103	-0.924456865	-0.636190182	-1	-0.410151555	-0.887017663	-1	-0.86156855	-0.953154737	-1	-0.412081597	-0.309008051	-0.249425516	-0.172784367	-0.820094215	-0.577449259	-0.833302011	-0.750554777	-0.888486605	-0.88816086	-1	-0.926017912	-0.723227958	-0.417589814
chr1	171917536	171943868	+	Slamf6	NM_030710	2443	-1	-1	-1	-0.827896688	-1	-1	-1	-1	-0.903022586	-1	-1	-1	-1	-0.765821249	-0.809304257	-0.632566352	-0.780723437	-1	-1	-1	-1	-0.861415565	-0.033775171	0.614559547	-1	-1
chr1	172000959	172027295	-	Vangl2	NM_033509	5698	-0.893681588	-0.814719438	-0.820523508	-0.736605417	-0.657782596	-0.568476459	-0.746510593	-0.442668562	-0.844943564	-1	-1	-0.637653803	-0.5743056	-0.374965505	-0.390108474	-0.615103734	-1	-1	-0.004350533	0.136063775	0.161156963	0.181337976	-0.490196005	-0.260917786	-0.7489616	-0.830731506
chr1	172052291	172057596	-	Nhlh1	NM_010916	2487	-1	-1	-0.888363716	-1	-1	-0.638450344	-1	-1	-0.826366506	-1	-1	-1	-1	-0.541807869	-0.580930474	-0.877220781	-1	-0.861327155	-0.162272137	-0.843578736	-0.606935666	-0.606079606	-0.642091829	-1	-1	-1
chr1	172066012	172082749	-	Ncstn	NM_021607	2855	1.604751754	1.555574589	1.202230355	1.134294855	0.658083866	0.649014191	0.503074031	0.471784849	0.875494059	1.022928478	0.984717562	1.007823374	1.025426722	1.087018219	1.036601799	1.016554233	1.312589933	1.412011323	1.197151391	1.278832163	1.316928485	1.25332093	1.157474763	1.170988636	0.760532976	0.686294319
chr1	172082528	172122332	+	Copa	NM_009938	4629	1.604974326	1.554019764	1.31840502	1.447512335	1.326429097	1.32372695	1.415854757	1.384932843	1.28523656	1.246960559	1.200584818	1.254115107	1.442054816	1.446542062	1.377869363	1.372665398	1.622150916	1.59859493	1.761348165	1.776138562	1.83827302	1.862998145	1.326072284	1.480081005	1.01580688	1.027772391
chr1	172126754	172136497	+	Pex19	merged: NM_001159525, NM_023041	3131	1.104043462	1.043043292	1.470589544	1.496711661	1.572495854	1.571090834	1.628477245	1.55451686	1.803484718	1.856538617	1.720418335	1.728995505	1.194531687	1.294681896	1.277401327	1.306181117	1.477056958	1.481137721	1.241793077	1.241127535	1.174645606	1.239192137	1.270357894	1.289171509	1.563184914	1.624313217
chr1	172148014	172196393	+	Dcaf8	NM_153555	3743	2.013336623	2.007547763	1.908649762	2.019934559	1.472822813	1.471578848	1.468655223	1.5365524	1.066145466	1.084825285	0.608283434	0.668681819	1.967268278	1.966815577	1.968850842	1.907944982	2.076041561	1.968444306	1.305676154	1.307694348	1.211210512	1.211984826	0.767475655	0.893511762	1.341919822	1.329579806
chr1	172196728	172206781	-	Pea15a	NM_011063	2477	-1	-1	-0.887966472	-1	0.270713412	0.313118484	0.359454144	0.516907036	0.321961576	-0.043094667	0.261299822	0.010040055	-0.137138447	0.425039448	0.258339702	0.290795508	-0.844095611	-0.395608845	0.650347136	0.652905009	0.762710698	0.788376462	-0.129295665	-0.025072002	0.298880112	-0.090092089
chr1	172209893	172219895	-	Casq1	NM_009813	1874	-0.734386559	-1	-0.429113677	-1	-0.214406329	-0.274907915	-0.335825563	-0.458599913	-1	-1	-0.860107209	-0.587526968	-0.371156986	0.313123538	-0.337860903	-0.024336063	-0.669246641	-0.824134247	0.271710086	-0.251561108	0.166588697	0.105870222	-0.568875627	-0.64987073	-0.434534369	-0.498423176
chr1	172223507	172258424	-	Atp1a4	NM_013734	3485	-1	-1	-1	-1	-1	-0.544532175	-0.639038089	-0.814423127	-1	-1	-0.85117408	-0.845827639	-0.545574858	0.011492742	-0.801426667	-0.382201066	-1	-1	-0.284187124	-0.45900615	-0.262430318	-0.261256229	-0.884572978	-0.823953666	-1	-1
chr1	172271708	172298064	-	Atp1a2	NM_178405	6227	-1	-1	-0.833195733	-1	-1	-1	-1	-1	-1	-0.960885909	-0.95296936	-1	-0.740840844	-0.563995629	-0.914963573	-0.45851031	-1	-1	-1	-1	-1	-0.887749368	-0.931670269	-1	-1	-1
chr1	172312366	172319843	+	Igsf8	NM_080419	2280	-0.690414269	-0.699557976	-0.707927472	-0.591223651	0.329909674	0.23793232	0.037599142	0.248098171	-0.434056969	-1	-1	-0.817834256	0.291721216	0.312320261	0.341836163	0.325014868	-0.475481888	-0.850680826	-0.060505602	0.153582524	0.08778796	0.116705964	-1	0.086558635	-1	-1
chr1	172321032	172329263	-	Kcnj9	NM_008429	3270	-1	-1	-0.912599542	-0.865407257	-1	-0.701584043	-1	-1	-0.8620647	-1	-1	-1	-0.790030718	-0.814197025	-0.850204295	-0.758089915	-1	-1	-1	-1	-1	-1	-0.78279724	-0.868015994	-1	-1
chr1	172341209	172374085	+	Kcnj10	NM_001039484	5407	-1	-1	-0.9450731	-0.809867279	-0.343158032	-0.156447592	-0.362396928	-0.143567829	-1	-1	-1	-1	-0.095914308	-0.000548021	-0.281123392	-0.069871897	-0.921599336	-0.930693102	-1	-0.796345932	-0.873365134	-1	-1	-0.91550298	-0.692329693	-0.623196192
chr1	172376530	172384099	+	Pigm	NM_026234	7569	0.852555355	0.857922538	0.427533693	0.496529751	1.027031776	1.057333829	1.049160121	1.028554349	0.928096039	0.861648499	0.800045874	0.678528942	0.688098709	0.736514695	0.635199203	0.684329274	0.440445903	0.535428826	0.572126299	0.632298693	0.680502581	0.625829969	0.392521206	0.338250589	0.97720989	0.941420458
chr1	172475359	172478409	+	Slamf9	NM_029612	1145	0.013564222	-0.437964496	-0.151920079	-0.288173053	-0.470234584	-0.177620198	-0.160104192	-0.581259973	-1	-0.292403896	0.202167882	0.19830758	-0.72405588	-0.34123344	-0.474626864	-0.309530205	-0.542336614	-0.172665418	0.585208367	0.493264461	0.338127113	0.2314762	0.675155299	-0.451536504	-0.530602988	-1
chr1	172482212	172498877	+	Igsf9	merged: NM_001145800, NM_033608	4249	-0.92592157	-0.766109173	-0.931234404	-1	0.327536243	0.348109577	-0.022120307	0.398798818	-0.639281416	-0.204229878	-0.094750211	-0.404925723	-0.535538876	-0.367824852	-0.537325316	-0.494960219	-0.902477275	-1	0.851297837	0.8108948	0.615754974	0.658214195	-0.456296007	0.056366879	-0.855885465	-0.489850906
chr1	172500245	172507375	+	Tagln2	NM_178598	1382	-1	-1	-0.380400571	-0.352763016	0.685346912	0.597395398	0.776875473	1.043625164	0.615392572	0.449896704	1.623220788	1.668100438	0.585583719	0.68461971	0.466302445	0.580252975	-0.098731114	-0.77548066	2.310478035	2.37185062	2.246822514	2.2540846	2.22472051	1.972176838	0.632895112	0.455019725
chr1	172521129	172545870	+	Cfap45	NM_027972	1822	0.60008068	0.747500262	0.848904906	0.878853696	-0.756984392	-0.091903163	-0.458570356	-0.214769408	-0.521027941	-0.784048291	-0.244835821	-0.008610556	0.21082501	0.123769051	0.255312043	0.144046144	0.941053645	0.929174653	-0.070895721	-0.314538401	-0.521523106	-0.697232292	-0.800703142	0.106922433	0.326127369	0.455987936
chr1	172541619	172550806	-	4933439K11Rik	NR_040558	941	-0.847743935	-0.58320443	-1	-1	-1	-1	-1	-0.701755901	-1	-1	-1	-1	-0.612561764	-0.422153997	-1	-0.729670923	-0.48496883	-0.82474941	-1	-1	-0.530867796	-1	-1	-1	-1	-1
chr1	172555937	172563717	+	Vsig8	merged: NM_177723, NR_027644	1879	-1	-1	-1	-1	-1	-1	-1	-1	-1	-1	-0.860425575	-1	-0.866255846	-0.937469666	-1	-1	-1	-1	-0.444278839	-0.803030227	-1	-1	-0.671757381	-1	-1	-1
chr1	172581376	172590568	-	Slamf8	NM_029084	2040	-1	-1	-1	-1	-1	-1	-1	-1	0.160854981	-0.802623192	-0.25660473	-0.459000487	-0.933267858	-1	-1	-0.46981831	-0.816904899	-1	-0.412463915	-1	-1	-1	-1	-1	-1	-1
chr1	172596639	172602551	-	Fcrl6	NM_001164725	1914	-1	-1	-1	-1	-1	-1	-1	-1	-1	-1	-1	-1	-0.767487697	-0.754449359	-1	-1	-1	-0.827167058	-1	-1	-1	-1	-1	-1	-1	-1
chr1	172630768	172632974	-	Dusp23	NM_026725	1417	0.887190497	0.806975812	0.708918032	0.457382325	-1	-0.484126747	-0.132263844	-0.636167549	-0.729856751	-0.649274965	-1	-0.917348156	0.555222507	0.52166899	0.393784269	0.437399207	0.803866184	0.788244142	-1	-0.483737249	-0.639814764	-0.44463335	-0.757267864	-0.461092365	0.390941235	0.096889298
chr1	172698055	172699966	+	Crp	NM_007768	1698	-1	-1	-1	-1	-1	-1	-1	-1	-1	-1	-1	-1	-1	-0.872007826	-1	-1	-1	-1	-1	-1	-1	-1	-1	-1	-1	-1
chr1	172893960	172895054	-	Apcs	NM_011318	984	-1	-1	-1	-1	-1	-1	-1	-1	-1	-1	-1	-1	-1	-1	-1	-1	-1	-1	-1	-1	-1	-0.542652105	-1	-1	-1	-1
chr1	172956767	172957817	+	Olfr16	NM_008763	1050	-1	-1	-1	-1	-1	-1	-1	-1	-0.800761111	-0.807178803	-1	-1	-1	-1	-1	-1	-1	-1	-1	-1	-1	-1	-1	-1	-0.685786955	-0.53167632
chr1	173130282	173131215	-	Olfr1408	NM_146764	933	-1	-1	-1	-1	-1	-1	-1	-1	-1	-1	-1	-1	-1	-1	-1	-1	-1	-1	-1	-1	-1	-1	-0.484869319	-1	-1	-1
chr1	173183441	173184504	-	Olfr1406	NM_146763	1063	-1	-1	-1	-1	-1	-1	-1	-1	-1	-1	-1	-1	-1	-1	-1	-1	-1	-1	-1	-1	-1	-1	-1	-0.679338695	-1	-1
chr1	173203357	173204299	+	Olfr218	NM_001001809	942	-1	-1	-1	-1	-1	-1	-1	-1	-1	-1	-1	-1	-1	-1	-1	-1	-1	-1	-1	-1	-1	-0.530223357	-1	-1	-1	-1
chr1	173215606	173216640	+	Olfr1404	NM_146881	1034	-1	-1	-1	-1	-1	-1	-1	-1	-1	-1	-1	-1	-1	-1	-1	-1	-1	-1	-1	-1	-1	-1	-0.51538247	-1	-1	-1
chr1	173221270	173227229	-	Fcer1a	NM_010184	1026	-1	-1	-1	-1	-1	-1	-1	-1	-1	-1	-1	-1	-1	-1	-1	-1	-1	-1	-1	-1	-1	-1	-1	-0.805225247	-1	-1
chr1	173270146	173271137	+	Olfr418	NM_146651	991	-1	-1	-1	-1	-1	-1	-1	-1	-1	-1	-1	-1	-1	-1	-1	-1	-1	-1	-1	-1	-1	-1	-1	-0.663169601	-1	-1
chr1	173274460	173277756	-	Mptx2	NM_001205011	694	-1	-1	-1	-1	-1	-1	-1	-1	-1	-1	-1	-0.731414661	-1	-1	-1	-1	-1	-1	-1	-1	-1	-1	-1	-0.572943878	-1	-1
chr1	173331885	173333503	-	Ackr1	NM_010045	1158	-1	-1	-1	-1	-1	-1	-1	-1	-1	-1	-1	-1	-0.79991916	-1	-1	-1	-1	-1	-1	-1	-1	-1	-1	-1	-1	-1
chr1	173334253	173367695	-	Cadm3	NM_053199	4159	-1	-1	-1	-1	-1	-1	-1	-0.839613809	-1	-1	-1	-1	-0.87749885	-0.892836726	-0.87816648	-0.591255441	-1	-1	-1	-1	-1	-1	-0.901318092	-1	-1	-1
chr1	173420603	173466036	+	Aim2	NM_001013779	2537	-1	-1	-1	-0.833193673	-0.373517954	-0.316920253	-0.045231072	0.339879113	-0.611624612	-1	-0.307138757	-1	-0.48539897	-0.645570821	-0.505359455	-1	-1	-1	-0.042259002	-0.022246496	-0.125294972	0.074046083	-0.454782951	0.305897288	-1	-1
chr1	173521310	173535957	-	BC094916	NM_001024721	1294	-1	-1	-1	-1	-1	-1	-1	-1	-1	-1	-1	-1	-1	-1	-1	-1	-1	-1	-1	-1	-1	-1	-1	-1	-1	-1
chr1	173591956	173599274	-	Pydc4	merged: NM_001177350, NM_001177349	2680	-1	-1	-1	-1	-1	-1	-1	-1	-1	-1	-1	-1	-1	-1	-0.823171987	-1	-1	-1	-1	-1	-1	-1	-0.746711932	-1	-0.848954707	-1
chr1	173630858	173647928	+	Pyhin1	NM_175026	3497	-1	-1	-1	-1	-1	-1	-1	-1	-1	-1	-1	-1	-1	-0.933144714	-1	-1	-1	-1	-1	-1	-1	-1	-0.794035997	-0.875467602	-1	-1
chr1	173673679	173698392	+	Pydc3	NM_001162938	2987	-0.779525651	-1	-0.298709459	-0.586549381	-1	-1	-1	-0.789947527	-1	-1	-1	-1	-0.550533026	-0.800105925	-1	-0.895502806	-0.765414513	-0.832739921	-1	-1	-1	-1	-0.766898656	-1	-0.925697208	-1
chr1	173723427	173741809	-	AI607873	NM_001204910	3483	-1	-1	-1	-1	-1	-1	-0.444496507	-1	-1	-1	-1	-1	-1	-1	-1	-0.908934473	-1	-1	-1	-1	-1	-1	-1	-1	-1	-1
chr1	173747293	173766919	-	Ifi204	NM_008329	2295	-1	-1	-1	-1	-1	-1	-0.051994143	-1	-1	-1	-1	-1	-0.798454613	-0.90184678	-1	-0.868364256	-1	-1	-1	-1	-1	-1	-1	-1	-1	-1
chr1	173857219	173880187	-	Mndal	NM_001170853	1908	-1	-1	-1	-1	-1	-1	-0.241531175	-1	-1	-1	-1	-1	-1	-0.884383589	-0.768050664	-1	-1	-1	-1	-1	-1	-1	-1	0.233738413	-1	-1
chr1	173896340	173913046	-	Mnda	merged: NM_001301745, NM_001033450	1789	-1	-1	-1	-1	-1	-1	-1	-1	-1	-1	-1	-1	-0.860503167	-1	-1	-0.837377795	-1	-1	-1	-1	-1	-0.82007318	-1	-0.877925569	-1	-1
chr1	173920400	173942672	-	Ifi203	merged: NM_001302650, NM_001302651, NM_001302649	4891	-1	-1	-0.93966362	-1	-1	-1	-0.545641367	-1	-1	-1	-1	-1	-0.808493113	-0.830926921	-0.576392302	-0.849142194	-1	-1	-1	-1	-1	-1	-1	-0.951279108	-1	-1
chr1	173962568	173982844	-	Ifi202b	merged: NM_011940, NM_008327	1796	-1	-1	-0.919755017	-0.875908029	-1	-1	-1	-1	-1	-1	-1	-1	-0.805218131	-1	-1	-0.627590701	-1	-1	-1	-1	-1	-1	-1	-1	-1	-1
chr1	174011997	174031755	-	Ifi205	NM_172648	1613	-1	-1	-0.911521104	-1	-1	-1	-0.420218085	-1	-1	-1	-1	-1	-1	-1	-1	-1	-1	-1	-1	-1	-1	-1	-1	-1	-1	-1
chr1	174041932	174042936	+	Olfr433	NM_146717	1004	-1	-1	-1	-1	-1	-1	-1	-1	-1	-1	-1	-1	-1	-1	-1	-1	-1	-1	-1	-1	-1	-1	-1	-1	-1	-1
chr1	174050374	174051313	+	Olfr432	NM_146716	939	-1	-1	-1	-1	-1	-1	-1	-1	-1	-1	-1	-1	-1	-1	-1	-1	-1	-1	-1	-1	-1	-1	-0.671634749	-1	-1	-1
chr1	174069299	174070253	+	Olfr430	NM_146718	954	-1	-1	-1	-1	-1	-1	-1	-1	-1	-1	-1	-1	-1	-1	-1	-1	-1	-1	-1	-1	-1	-1	-1	-1	-1	-1
chr1	174089037	174089980	+	Olfr429	NM_146722	943	-1	-1	-1	-1	-1	-1	-1	-1	-1	-1	-1	-1	-1	-1	-1	-1	-1	-1	-1	-1	-1	-1	-1	-1	-1	-1
chr1	174099459	174100410	+	Olfr426	NM_001206926	949	-1	-1	-1	-1	-1	-1	-1	-1	-1	-1	-1	-1	-1	-1	-1	-1	-1	-1	-1	-1	-1	-1	-1	-0.462504371	-1	-1
chr1	174099459	174100408	+	Olfr427	NM_207158	949	-1	-1	-1	-1	-1	-1	-1	-1	-1	-1	-1	-1	-1	-1	-1	-1	-1	-1	-1	-1	-1	-1	-1	-0.462504371	-1	-1
chr1	174117090	174118014	-	Olfr231	NM_001005520	924	-1	-1	-1	-1	-1	-1	-1	-1	-1	-1	-1	-1	-0.761104902	-1	-1	-0.725984126	-1	-1	-1	-1	-1	-1	-1	-0.64650214	-1	-1
chr1	174136745	174137693	+	Olfr424	NM_146721	948	-0.573948343	-1	-0.480583014	-1	-1	-1	-1	-1	-1	-1	-1	-1	-0.76578183	-1	-1	-0.640983836	-0.671941302	-0.460028197	-1	-1	-1	-1	-1	-1	-1	-1
chr1	174151480	174152530	+	Olfr421-ps1	merged: NM_146720, NR_047667	1050	-1	-1	-0.01420445	0.329718962	-1	-1	-1	-1	-1	-0.361165112	-1	-1	-0.146843429	-0.20304583	-0.029769803	-0.387699752	0.183648824	0.033460079	-1	-1	-1	-1	-1	-1	-0.132541583	-1
chr1	174158721	174159767	+	Olfr420	NM_146305	1046	-1	-0.610971704	-0.689228348	-0.670447654	-1	-1	-1	-1	-1	-1	-1	-1	-0.444737667	-0.573628487	-0.446700617	-0.247113647	-0.516354481	-0.196106715	-1	-1	-1	-1	-1	-1	-1	-0.638617468
chr1	174172775	174248449	+	Spta1	NM_011465	8405	-0.942702715	-0.866234174	-0.646354249	-0.733281632	-1	-1	-1	-0.954471501	-1	-1	-1	-1	-0.86556477	-0.745626957	-0.806640655	-0.801329399	-0.708950014	-0.792583222	-1	-1	-1	-1	-0.860528792	-0.894034645	-0.897822842	-1
chr1	174249888	174250976	-	Olfr419	NM_146715	1088	-1	-1	-1	-1	-1	-0.401270461	-1	-1	-1	-1	-1	-1	-1	-1	-1	-1	-1	-1	-0.722072776	-1	-1	-1	-1	-1	-1	-1
chr1	174330517	174332877	+	Mptx1	NM_025470	803	-1	-1	-1	-1	-1	-1	-1	-1	-1	-1	-1	-0.759492451	-1	-1	-1	-1	-1	-1	-1	-1	-1	-1	-1	-1	-1	-1
chr1	174368918	174369848	+	Olfr417	NM_207137	930	-1	-1	-1	-1	-1	-1	-1	-1	-1	-1	-1	-1	-1	-0.647517131	-1	-1	-1	-1	-1	-1	-1	-1	-1	-0.648065327	-1	-1
chr1	174391045	174392055	+	Olfr248	NM_146714	1010	-1	-1	-1	-0.66229281	-1	-0.376878327	-1	-1	-1	-1	-1	-1	-1	-1	-1	-1	-1	-1	-1	-1	-1	-1	-1	-1	-1	-1
chr1	174430429	174431384	+	Olfr414	NM_146761	955	-1	-1	-1	-1	-1	-1	-1	-1	-1	-1	-1	-1	-1	-1	-1	-1	-1	-1	-1	-1	-1	-1	-1	-1	-1	-1
chr1	174448624	174449602	+	Olfr220	NM_207694	978	-1	-1	-1	-1	-1	-1	-1	-1	-1	-1	-1	-1	-1	-1	-1	-1	-1	-1	-1	-1	-1	-1	-1	-1	-1	-1
chr1	174501824	174822729	+	Fmn2	NM_019445	6442	1.175330888	1.185393634	1.277661866	1.232371997	1.023517109	0.98918925	1.033082409	0.993358234	0.051042776	0.192448929	-0.293233486	-0.418763739	1.763608186	1.734762203	1.624842111	1.692721551	1.217001102	1.184217002	0.028941865	0.065545488	0.31699643	0.441801687	-0.238348058	0.313010653	1.118547662	1.026484061
chr1	174833784	174921819	-	Grem2	NM_011825	3745	-1	-1	-0.922758697	-1	-1	-1	-1	-1	-1	-1	-1	-1	-0.865856445	-0.937267554	-0.764656941	-0.782276695	-1	-1	-1	-1	-1	-1	-1	-0.937400135	-1	-1
chr1	175059075	175492545	-	Rgs7	merged: NM_011880, NM_001199003	2487	-1	-0.653833165	-0.559299535	-0.470001649	-0.80983899	-0.782640234	-0.550368325	-1	-1	-1	-1	-1	-0.709149631	-0.598420031	-1	-0.668872583	-0.640087084	-0.540477541	-0.748533452	-0.638133708	-0.606935666	-0.492757972	-0.845691696	-0.246454768	-1	-1
chr1	175601377	175625635	-	Fh1	NM_010209	1632	1.322594569	1.254799544	1.288717432	1.455797833	0.892227102	0.834467553	0.846242358	0.974751022	0.942083277	1.034061737	0.85813328	1.017110853	1.047888246	1.03406179	1.061824063	0.986069675	1.649405999	1.541706116	1.706167674	1.76623584	1.67966867	1.70246672	1.760204111	1.827614876	1.115398427	0.772635152
chr1	175632192	175660853	+	Kmo	NM_133809	2498	-1	-1	-1	-1	-1	-1	-1	-1	-1	-1	-1	-1	-1	-0.80067281	-1	-0.877691993	-1	-1	-1	-1	-1	-1	-1	-1	-1	-1
chr1	175662420	175692632	-	Opn3	NM_010098	1769	1.11502576	1.078032736	0.822957571	0.740846092	0.447672701	0.493237993	0.212677695	0.372559629	-0.260288981	-0.633207698	-0.743474074	-0.395505768	0.627072667	0.601893617	0.591814779	0.654133602	0.890976003	0.950941098	-0.22462226	-0.503976853	0.144103255	-0.385666312	-0.65766573	-1	-0.787774282	0.147652644
chr1	175682237	175688353	-	Chml	NM_021350	6116	-0.329526625	-0.234093783	0.077932611	-0.09205392	0.823999513	0.852825966	0.724774696	0.676498644	0.037183908	-0.117997045	-0.448321168	-0.211250178	0.713411901	0.796997729	0.622832396	0.856201111	0.033220651	0.212097318	-0.079081001	-0.004205944	0.054076325	0.031796795	-1	-0.55224365	0.197648155	0.013887262
chr1	175698592	175815733	+	Wdr64	NM_029453	3816	-0.918261674	-1	-1	-0.789776796	-0.172057929	-0.109407505	-0.160039294	-0.704705884	-0.584736114	-0.031303825	-0.29192054	-0.579273743	-0.041917876	-0.096074383	0.029623034	0.020175471	-0.208579571	-0.125123442	-0.596288723	-1	-1	-0.829359367	-0.675272483	-0.793538156	0.050152963	0.235294817
chr1	175880777	175911396	+	Exo1	NM_012012	5506	1.220056985	1.323567117	1.31208027	1.362607863	1.149856044	1.208911095	1.192065009	1.209401853	1.095360181	1.110617928	1.076841835	1.086962244	1.343415091	1.297291026	1.258637885	1.27952942	1.482861857	1.428852089	1.04322665	0.910065771	0.894670486	0.876323196	1.025393014	0.955291628	1.086964401	1.085802867
chr1	175920328	175922225	+	Becn2	NM_001290692	1789	0.167122136	0.34602892	0.217062702	0.245550057	1.780194175	1.775278166	1.788493416	1.77719086	2.38691869	2.235753564	2.186074661	2.112137672	1.012387548	1.063223132	1.084411562	1.196570137	0.194514164	0.285623051	1.415792022	1.290890664	1.149777564	1.18886822	1.65202242	-1	1.827217658	2.013094985
chr1	175962305	176275312	-	Pld5	merged: NM_001195816, NM_176916	3894	-0.766931838	-0.663968029	-0.833271325	-0.483049154	-0.619150677	-1	-0.29590069	-0.830582196	-0.881427388	-0.885584008	-1	-1	-0.535471732	-0.542394381	-0.729395702	-0.956899606	-0.62459509	-0.591482389	-0.902932067	-1	-1	-1	-1	-1	-0.482786322	-0.689064947
chr1	176733652	176807124	-	Cep170	NM_001099637	6930	0.797601948	0.847886017	0.986710783	1.041507081	1.065729017	1.04904418	1.073015854	1.022390631	0.735990085	0.813616655	0.781786171	0.729110618	1.218729414	1.082052229	1.148703646	1.077091304	1.137927805	1.182795442	0.749479704	0.451906105	0.57040574	0.447659514	0.255138211	0.368686266	0.755702895	0.971198207
chr1	176772324	176772423	-	Mir350	NR_029775	99	-1	-1	-1	-1	-1	-1	-1	-1	0.125414862	0.109094998	-1	-1	-1	-0.404585164	-1	-0.035853647	-1	-1	0.035478361	-1	0.289819563	-1	-1	-1	-1	0.167790951
chr1	176814659	177020432	+	Sdccag8	NM_029756	2771	-0.398546406	-0.42767791	-0.203326738	-0.182205976	0.091347809	0.121957508	0.171840932	0.127237459	-0.365655496	0.004611634	0.222149233	0.286247343	0.272534833	0.23481515	0.24965046	0.20686811	0.057794951	-0.083083206	0.062908318	0.192923102	0.181931252	0.076864114	0.37274349	-0.405204319	-0.053326887	-0.247541607
chr1	176834623	176836133	-	Hmga2-ps1	NR_037996	1510	-0.028101992	-0.095430991	0.825406711	0.745696686	0.356343077	0.068106414	0.396684322	-0.076625833	0.366668047	0.238626846	0.122644195	0.437117691	0.160264536	0.258897784	0.332732472	0.175829596	0.901115667	0.659046424	0.217509853	0.29152185	-0.151108878	-0.33265041	-1	-1	-0.184641184	0.37896484
chr1	177022114	177248767	-	Akt3	NM_011785	4735	1.027254904	1.029253995	1.133102506	1.139059091	1.466902451	1.48812728	1.392011999	1.432274695	0.57588642	0.387828654	0.032489454	0.109126931	1.69078672	1.623245743	1.597479441	1.613714813	1.17444315	1.13651435	0.596778269	0.751683832	0.682731815	0.655313935	-0.489351985	-0.146819087	1.339042764	1.363602498
chr1	177444660	177450764	+	Zbtb18	merged: NM_001012330, NM_013915	5106	0.049785176	0.008744401	0.353298373	0.157711416	1.00810155	0.900145024	1.019071541	1.004600308	-0.237450454	-0.374876039	-0.285293264	-0.599884076	1.204643156	1.23255867	1.126059522	1.147624871	0.122419887	0.072257428	0.342630358	0.430972583	0.366002954	0.380583273	-0.648440785	-0.837173113	0.560710363	0.524326514
chr1	177641541	177642943	-	2310043L19Rik	NR_037994	698	-1	-1	-1	-1	-0.308476415	-1	-1	-0.199036454	-1	-1	-1	-1	-0.531403872	-0.221657681	-1	-0.347526924	-0.390920008	-0.244803247	-0.420848799	-0.59433716	-1	-0.305669593	-1	-1	-1	-1
chr1	177729813	177753305	+	1700016C15Rik	NM_027077	749	-0.81600998	-1	-1	-1	-1	-1	-1	-1	-1	-1	-0.318444023	-1	-0.837923187	-1	-1	-1	-1	-1	0.057543323	-0.612670071	-0.2300345	0.033758575	-1	-0.593378836	-1	-1
chr1	177763177	177796509	-	Adss	NM_007422	2553	1.76940098	1.753020603	2.298174963	2.458098089	1.717897758	1.718508158	1.72639997	1.745284993	1.3096793	1.240777594	1.334621027	1.317794445	2.062918297	1.977872736	2.07874444	2.013766419	2.198847063	2.233628959	1.591362593	1.624982476	1.631790774	1.632132199	1.747196678	1.855231182	1.574761175	1.599064016
chr1	177991434	178048291	+	Gm16432	NM_001034899	1663	-0.615186057	-0.549277546	-0.440083767	-0.614617442	0.00163402	0.192301067	0.021408535	-0.002712495	-0.607272823	-1	-1	-1	0.048718736	-0.060531058	0.013409679	0.060887928	-0.409527183	-0.065774919	-0.405357578	-0.704957245	-0.088583302	-0.266194511	-1	-0.869936541	-0.113335301	-0.462232851
chr1	178187416	178252597	+	Desi2	NM_024282	4213	1.259416457	1.222386684	1.154719545	1.178211917	1.287000833	1.271753268	1.42101516	1.32637355	0.525019169	0.6493329	0.196099472	-0.071928716	1.808224743	1.750091938	1.733922385	1.805112069	1.316879494	1.371163468	0.523859528	0.75137683	0.723641429	0.749320709	0.438435534	-0.142541685	1.418990616	1.410875019
chr1	178319152	178322693	+	Cox20	NM_025511	448	-0.344106696	-1	0.0319333	-0.200411958	1.121046742	0.884913062	0.911953935	0.84153655	0.97208738	0.871321917	0.74076533	0.840691566	0.7195686	0.928337677	0.586349117	0.871900696	0.023307042	0.058475497	1.313091968	1.109131818	1.038540548	1.127869631	1.611032255	1.638682618	1.197991201	1.004420239
chr1	178328299	178337784	-	Hnrnpu	NM_016805	3670	1.602990369	1.622433032	1.695816196	1.790978221	2.113553093	2.099407337	2.085457592	2.078557504	1.9635524	1.928899019	1.802504963	1.821826899	1.868334637	1.880328584	1.801994154	1.905870789	1.54485624	1.461745497	2.087571884	2.047277483	1.968477705	1.97061101	1.885844215	1.623204035	1.860315549	1.878934227
chr1	178405880	178483249	+	Efcab2	NM_026626	2538	0.06974399	0.070073795	-0.118837028	-0.228051715	-0.127248718	-0.317055892	-0.198013079	-0.548196014	-1	-0.545182242	-0.571267369	-0.476154229	-0.09282947	-0.143197977	-0.30277234	-0.314988273	-0.045354189	-0.058444787	-0.080865524	-0.185536107	0.217667496	0.288985119	0.498551056	0.509785272	-0.595637399	-0.744116477
chr1	178529124	178932857	+	Kif26b	NM_001161665	7406	-0.228535145	-0.348758637	-0.213365964	-0.641439189	-0.16091872	-0.441602531	-0.230725107	-0.220593284	-0.876107979	-0.70976777	-0.923603173	-0.784697036	-0.155321509	0.10810817	0.178799723	0.170969498	-0.728934555	-0.343229674	-0.58834022	-0.710769008	-0.701434705	-0.758461419	-1	-1	-0.365386049	-0.330962744
chr1	178955038	179518003	-	Smyd3	NM_027188	3761	1.025540764	1.008451514	1.088233228	0.979040824	0.623784764	0.59357565	0.63376689	0.442102895	0.551644912	0.662178952	0.388833675	0.416899472	0.548067834	0.527981876	0.557436173	0.508108957	0.776230285	0.635109263	0.749993828	0.844807718	0.884707947	0.887501979	0.836992432	0.845168856	0.967233033	0.796283325
chr1	179528055	179546267	-	Tfb2m	NM_008249	2448	1.087126422	1.021319424	1.096483694	0.992561619	1.575915561	1.566497618	1.588284905	1.512491022	1.535061105	1.639593809	1.459179784	1.465346965	1.500281703	1.434026686	1.485041352	1.49440454	1.216567788	1.362652638	0.647627672	0.713119152	0.724030877	0.703432718	0.927623931	0.859712544	1.675261971	1.693834088
chr1	179546528	179627473	+	Cnst	NM_146105	4545	1.259030945	1.306320395	1.519935221	1.669366375	1.441493124	1.411565056	1.475109865	1.484494503	0.927617997	0.942063823	0.645905488	0.575934563	1.913967717	1.849018196	1.909428859	1.863253526	1.702617684	1.717910605	0.72192598	0.713097151	0.671308415	0.653659173	-0.096729487	0.419886029	1.183826342	1.218719934
chr1	179668230	179687184	+	Sccpdh	NM_178653	1922	-0.514878086	-0.747461777	-0.538143633	-0.544496527	-0.174759621	0.342652903	-0.244150812	0.147676058	-0.450492022	-0.095677746	-0.263872274	0.240104245	0.694420724	0.793544418	0.742783861	0.737915982	0.261358243	0.199919389	0.953273057	1.050632265	1.131267983	1.11554404	1.403597886	1.61027512	0.297746845	0.511069233
chr1	179744903	179804015	-	Ahctf1	NM_026375	8831	1.334338708	1.317020623	1.153140223	1.11353053	1.812741175	1.81034206	1.913430633	1.815745869	1.496714922	1.546965376	1.50091926	1.431618414	1.786127248	1.804080784	1.768034751	1.834237583	1.345071016	1.386202384	1.16828881	1.212275896	1.175903387	1.168535791	0.920642861	0.91349765	1.709781765	1.663686176
chr1	179961088	180165602	+	Cdc42bpa	NM_001033285	8656	1.351016198	1.431774681	1.341929138	1.385789545	0.378179965	0.450963424	0.393403103	0.436059502	-0.30501647	-0.301024892	-0.180789845	-0.455299759	1.02233607	0.986964935	0.935838418	0.919797554	1.257087525	1.112112523	0.068320815	0.225847443	0.086654387	0.124057421	-0.446837899	-0.484026356	0.582262648	0.458885873
chr1	180165237	180196020	-	Adck3	merged: NM_001163290, NM_023341	4076	-0.247717906	-0.277619988	-0.306749699	-0.081624534	0.520884422	0.414435108	0.555134373	0.581489143	0.533269311	0.787651451	0.003718411	0.291888136	-0.140591817	0.046784763	-0.147951936	-0.014495289	-0.204188687	-0.226596034	0.043338665	0.216857215	0.228994431	0.318606122	-0.055065732	0.023029782	0.315779135	0.297159276
chr1	180227003	180256300	-	Psen2	merged: NM_011183, NM_001128605	2084	1.895804203	1.849379442	1.601424707	1.511988841	0.700464303	0.616022684	0.590233358	0.456930338	0.547963602	0.361063856	0.205120047	-0.053576003	0.691300019	0.699055044	0.783760134	0.734170646	1.205856325	1.043501717	-0.025781334	0.244462972	0.450707584	0.543194726	-0.038773395	-0.130277954	0.037250123	0.057865454
chr1	180326968	180330549	-	Gm5069	NR_003623	3581	-1	-1	-1	-1	-1	-1	-1	-1	-1	-1	-1	-1	-0.804736251	-0.877772896	-1	-1	-1	-1	-1	-0.885682904	-1	-0.820196608	-0.72379997	-0.782886487	-1	-1
chr1	180330475	180423659	+	Itpkb	NM_001081175	5101	-1	-1	-1	-1	-0.434321741	-0.644603302	-0.724598716	-0.496839573	-1	-1	-0.893047971	-1	-0.168846826	-0.296691415	-0.340613702	-0.282224904	-0.917317476	-1	-0.457735451	-0.358301487	-0.305617811	-0.391429462	-0.848937239	-0.586090776	-1	-1
chr1	180432372	180483504	-	Stum	NM_001081227	6557	-1	-1	-1	-1	-0.736716142	-1	-1	-1	-0.925756405	-1	-1	-1	-1	-0.66678869	-1	-0.674629666	-1	-1	-1	-1	-1	-1	-1	-1	-1	-1
chr1	180568974	180601254	+	Parp1	NM_007415	3827	0.864324943	0.857938457	0.666795937	0.757299603	1.779247402	1.774748175	1.806609385	1.681174331	1.70251485	1.673733056	1.857833863	1.913331902	1.012432038	1.206151157	1.19171936	1.215290192	0.945529228	0.71778656	1.956730191	2.003287821	2.068726643	2.066600895	1.85441206	1.98557872	1.345940298	1.267108476
chr1	180587200	180587267	+	Mir6904	NR_105869	67	1.264385754	1.286263376	0.944686273	1.065408508	1.878259385	1.780858979	1.990527414	1.805363268	1.993989898	1.942952346	2.140785664	2.178511344	1.329188567	1.471775619	1.365808975	1.328856018	1.266263575	1.024176516	2.15012939	2.22811423	2.373705278	2.247747345	2.186696551	2.346277612	1.512463356	1.438707309
chr1	180641149	180690687	+	Lin9	merged: NR_120498, NM_001103182	3160	0.581339045	0.661367637	0.776045727	0.862170733	0.964887016	0.890305193	0.948891156	0.865212051	1.098871704	1.112316893	1.017968392	1.261970942	1.107773569	1.045483114	0.964773627	1.028619164	0.770028942	0.830979166	0.808002322	0.724592022	0.732431438	0.747597676	0.908007856	0.916903458	1.412189566	1.331126923
chr1	180693047	180697034	-	Mixl1	NM_013729	2289	-0.871202059	-1	-0.613839904	-0.44429756	0.708767034	0.795163867	0.693202831	0.659367692	1.314590755	1.055191932	1.062581478	1.239858617	-0.060621491	0.085893777	-0.126546069	-0.264619394	-0.542213042	-0.185911888	-0.845859683	-1	-0.744796614	-0.584237841	-0.715107966	-0.393183171	0.755905318	0.830829877
chr1	180726042	180754204	+	Acbd3	NM_133225	3471	1.391489191	1.378429547	1.732401644	1.748125963	1.090008784	1.124411052	1.108954122	1.043218015	0.597307798	0.545961913	0.554872637	0.727330025	1.6632079	1.694486353	1.6176626	1.667325984	1.46825921	1.389511148	1.059925167	1.00178499	1.103053155	0.995148079	-0.147914561	0.565840888	1.225723438	1.242771413
chr1	180802559	180813605	-	H3f3a	NM_008210	1086	1.653883093	1.734469899	2.397597013	2.44941353	2.349120234	2.338480903	2.278154086	2.211875519	2.583885907	2.621602658	2.653573365	2.598736291	2.083222811	1.941625047	2.096858582	2.005748043	2.364799655	2.588846784	2.075220385	2.100377051	2.129891037	2.130239627	2.501238825	2.511623928	2.6185749	2.634890932
chr1	180851150	180868114	+	Sde2	NM_145943	3190	0.713151663	0.650485994	0.896582341	0.771563734	1.373968927	1.358635415	1.330569373	1.376661819	1.714451558	1.758677724	1.544014018	1.575059222	1.034108218	1.065920747	1.043603953	1.129455427	0.849736432	0.94858535	1.28760908	1.239457341	1.207870747	1.183860126	1.400451878	1.468968688	1.707539246	1.652263638
chr1	180893107	180899107	+	Lefty2	NM_177099	2477	-1	-0.79263898	-0.514268595	-1	-0.677115751	-0.637460784	-1	-1	-1	-1	-1	-0.6820862	-0.625640228	-0.908350246	-0.680380786	-0.876789223	-0.844095611	-0.860848158	0.930736726	0.899596608	0.731102572	0.803824491	-0.566491102	2.109584114	-1	-1
chr1	180904273	180908088	+	Pycr2	NM_133705	1599	0.708949962	0.725431407	0.599345676	0.394012752	0.051303942	0.045417623	0.089834557	-0.039361035	-0.147760264	0.022938471	0.294620166	0.270631182	0.615534606	0.66910405	0.594661023	0.650326905	0.703349943	0.834319244	1.299345283	1.323720576	1.470138516	1.413065719	1.719774273	1.829757193	0.142922497	-0.280167279
chr1	180935038	180938401	+	Lefty1	NM_010094	1604	-1	-1	-1	-1	-1	-1	-0.418426242	-1	-1	-0.608450696	-0.556570547	-0.605283821	-0.734015964	-0.497988331	-1	-0.696122275	-1	-1	0.529344209	-0.298123806	-0.173524436	0.053276967	0.011174137	0.255613755	-1	-1
chr1	180942517	180975104	+	Tmem63a	NM_144794	3239	-0.793189662	-0.71308979	-0.806138015	-0.494756735	0.046265922	-0.301915451	-0.181939499	0.280323491	0.152579808	-0.429718053	0.289370119	0.03393735	0.100764768	-0.072804431	-0.140427734	-0.211638185	-0.876059802	-0.379114804	0.244539971	0.113438564	0.351718546	0.307046856	-0.279144005	0.461888565	-0.235211975	-0.572364215
chr1	180989555	181017569	-	Ephx1	merged: NM_010145, NM_001312918	1739	-0.837309305	-1	-1	-0.625928807	-1	-1	-1	-0.503515638	-0.282515759	-1	0.197106228	0.088972834	-0.152427922	-0.299649351	-0.058248762	-0.048502512	-0.791786727	-0.743050394	0.546668127	0.676744066	0.860814877	0.907076904	0.006544981	0.41007914	-1	-1
chr1	181051236	181060667	+	9130409I23Rik	NM_001033819	1898	1.440585058	1.451683038	1.563781715	1.708529972	0.261908667	0.164873328	0.1105131	0.221733141	-0.446567699	-0.790915691	-0.672495204	-0.647426797	1.129395737	0.876236293	0.977825658	0.964671406	1.513119336	1.457710967	-0.291517215	-0.303041106	-0.084418307	-0.167112421	-1	-1	0.942647358	0.810725384
chr1	181087137	181144204	-	Nvl	NM_026171	9392	0.354568216	0.39738704	0.581814552	0.5732133	1.024258241	0.948850141	0.950562134	0.92979584	1.01109932	1.018750993	1.059737548	1.060519942	0.768528713	0.801229881	0.816919118	0.847215062	0.544763486	0.533648277	0.928392311	0.917745242	0.963884418	0.947466049	0.723994666	0.754084071	0.948267191	0.98025252
chr1	181150930	181168994	+	Cnih4	NM_030131	3268	0.313588127	0.357959863	0.409061725	0.419378863	0.896337219	0.889955232	0.755653868	0.71263723	1.402363598	1.486881995	1.419159647	1.400546604	0.465394341	0.444067072	0.410397888	0.530771537	0.474303078	0.528637529	0.859287512	0.920774903	1.040078195	1.031402947	1.323063622	1.315448912	1.484189262	1.494167847
chr1	181173225	181211978	-	Wdr26	NM_145514	7047	0.947337243	0.93052088	1.091406991	0.969877897	1.682906935	1.662029109	1.707185925	1.655490441	0.952518907	1.061979635	0.957824073	0.938834739	1.726462537	1.771576112	1.738163635	1.772190573	1.040768493	1.047871248	1.325876201	1.355890012	1.347987167	1.338653454	0.441684306	0.374000623	1.582317478	1.528688561
chr1	181352627	181460641	+	Cnih3	merged: NM_001160212, NM_001160211, NM_028408	2727	-1	-1	-1	-0.84295288	-1	-1	-1	-1	-1	-1	-1	-0.914405035	-0.386560201	-0.236439926	-0.401941697	-0.433952728	-0.590215374	-0.773108469	-1	-1	-1	-1	-1	-1	-0.652412802	-0.824504992
chr1	181509632	181511451	-	Ccdc121	NM_207280	1819	-1	-1	-1	-0.781698631	-1	-1	-1	-1	-1	-1	-1	-1	-1	-1	-1	-1	-0.799122964	-1	-1	-1	-1	-1	-1	-1	-1	-1
chr1	181815314	181842401	-	Lbr	NM_133815	3552	1.510595753	1.79226314	0.976288874	1.015692631	1.72420734	1.720457649	1.794767069	1.778465404	1.867152038	1.940532364	1.933572479	1.959412335	1.274073955	1.33798925	1.347578045	1.320975663	0.728790333	0.780987633	1.411152041	1.538715045	1.413623819	1.347450482	1.518349885	1.560015271	1.802622592	1.824215228
chr1	181896385	182019980	-	Enah	merged: NM_010135, NM_001083120, NM_008680, NM_001083121	12347	0.638786633	0.557666967	0.809743921	0.845622412	0.792987004	0.800338791	1.001349696	0.961118721	0.384125776	0.218598358	0.580148544	0.722012396	1.248473131	1.14948002	1.270788518	1.247912176	0.939255781	0.926658382	1.406182135	1.368983885	1.539630119	1.546511042	0.835416058	0.608498919	0.661534469	0.64778359
chr1	182124736	182132415	+	Srp9	NM_012058	1388	1.560705579	1.551382577	1.775470984	1.721422576	1.877405566	1.880703942	1.761127331	1.64018699	2.183798678	2.156388616	2.264696452	2.28590933	1.498206887	1.474618678	1.646391721	1.523114278	1.812357737	1.89030802	1.305257331	1.386988573	1.421781186	1.315463387	1.998707739	1.90287668	2.104325687	2.045861271
chr1	182157177	182158098	-	Vmn1r1	NM_001166728	921	-1	-1	-1	-1	-1	-1	-1	-1	-1	-1	-1	-1	-1	-0.588425157	-1	-0.55838342	-1	-1	-0.379158803	-1	-0.524683118	-0.523726833	-1	-1	-1	-1
chr1	182275769	182282759	-	Degs1	NM_007853	2005	2.612450544	2.615691233	2.489848495	2.463580604	1.50226422	1.507394823	1.667477879	1.556953429	1.52321458	1.580833543	1.860505009	1.778561784	1.939660046	1.902428849	1.811043564	1.824158163	2.332889672	2.449455979	1.341240918	1.450671411	1.482381982	1.492219636	1.873403381	1.984696703	1.971084765	2.018827322
chr1	182300833	182303289	+	1700047M11Rik	NR_015458	686	-0.208744629	-0.493529076	-0.27979459	-0.563553502	-1	-1	-1	-1	-1	-1	-0.511958675	-0.443933641	-1	-0.569164679	-1	-1	-0.189908646	-1	-0.615883823	-1	-1	-1	-1	-0.357957879	-1	-1
chr1	182313101	182341606	-	Fbxo28	NM_175127	4913	0.842617045	0.858054993	1.063591256	0.988383368	0.821873212	0.884360159	0.809085898	0.88974261	-0.164483981	0.131689613	-0.227038265	-0.026686302	1.164040446	1.170967397	1.221973724	1.23051722	0.817355707	0.761518925	0.725973905	0.710716221	0.634506409	0.677071982	-0.310935245	0.174527148	0.876182388	0.808160703
chr1	182409166	182462436	+	Trp53bp2	NM_173378	4370	-1	-1	-1	-0.811434529	0.281815453	0.132520614	0.428740323	0.487999408	-0.404809007	-0.520801981	-0.442781243	-0.19125869	0.418277757	0.551760294	0.692256252	0.723266011	-1	-0.784561346	1.008066071	1.064407877	0.803620181	0.791972172	-0.011417162	0.186115074	0.08720468	0.026640073
chr1	182467258	182517483	-	Capn2	NM_009794	3185	-1	-1	-1	-1	-0.730958657	-0.393285938	-0.092047579	-0.477118728	-1	-0.446167058	-0.839464736	-0.961275316	-0.157556471	-0.125710823	-0.121799467	-0.117300228	-0.874235542	-0.888155221	1.50978875	1.50779275	1.291893827	1.265016811	-1	0.526768844	-1	-0.448790317
chr1	182565006	182632352	+	Capn8	merged: NM_130890, NM_001145806	3705	-1	-1	-0.921995404	-0.935420543	-0.606402727	-0.561616433	-0.463695405	-0.698333727	-0.825382573	-0.786858845	-1	-1	-0.187954218	-0.041459306	-0.14388971	-0.277646603	-0.88983771	-0.724970577	-1	-0.800770854	-1	-1	-1	-1	-0.487245661	-0.348551024
chr1	182747125	182749180	-	Ccdc185	NM_001033547	2055	-1	-1	-1	-0.666309207	-1	-1	-1	-1	-1	-1	-1	-1	-1	-1	-1	-1	-1	-1	-1	-1	-1	-1	-0.819213833	-1	-1	-1
chr1	182764905	182895654	+	Susd4	NM_144796	2035	0.108697337	-0.26205667	-0.867030996	-0.165079819	-1	-0.587103874	-0.49223187	-0.332364495	-1	-1	-1	-1	-0.038179661	-0.031821425	-0.04856687	0.071174451	0.019620901	-0.20156761	-1	-0.505911633	-0.552987675	-0.19279891	-1	-1	-0.035427757	-0.198038558
chr1	182954787	182976044	+	Tlr5	NM_016928	3199	-0.183220537	-0.1904792	-0.159596682	0.157433429	-1	-1	-1	-1	-0.753435248	-1	-0.840052469	-1	0.240971287	0.209263653	0.106816441	0.090014073	-0.095694653	0.181378251	-1	-1	-1	-1	-0.779020344	-1	-0.68922609	-0.450158922
chr1	183086263	183221529	-	Disp1	merged: NM_001278220, NM_001278219, NM_001278218, NM_026866	5208	0.617395208	0.638449978	0.142306877	0.263315738	0.149762654	0.183779915	0.05714848	0.168341686	-0.61828037	-0.358475585	-0.679020899	-0.745088957	0.378407822	0.350236056	0.303993068	0.156540393	0.339423481	0.288084172	-0.071063918	0.127846446	0.013444206	-0.040434549	-0.312400596	-0.095607492	-0.260044075	-0.041786644
chr1	183276341	183297008	-	Brox	NM_027861	3456	1.750804409	1.708895887	1.793699246	1.856475611	0.959709847	1.048351323	1.041864717	0.992575136	0.954049301	1.116949727	0.913751372	1.034834731	1.330891604	1.376913757	1.278325432	1.308420788	1.781905957	1.735726984	0.953720179	0.96429282	0.952889059	0.980430189	0.920524671	0.891815984	1.106398447	1.194222508
chr1	183297059	183324501	+	Aida	NM_181732	3293	0.391599248	0.408714478	0.46574922	0.755255918	0.91552931	0.987431822	0.948298118	0.811275575	0.17379744	0.282797579	-0.471205146	-0.109840292	1.241736282	1.204276104	1.1475768	1.161675765	0.612330283	0.695315918	0.533650613	0.598129719	0.579402343	0.593337081	-0.640392315	0.107687346	0.753471033	0.768858699
chr1	183326235	183369565	-	Mia3	NM_177389	6741	1.303813396	1.298614285	1.055897082	1.150362436	0.513479767	0.547377726	0.444036107	0.551326702	0.681775427	0.713218222	0.771651558	0.748818778	0.487216595	0.578230911	0.510115688	0.537183219	0.783530973	0.863493741	0.689204182	0.880941946	0.735282053	0.724592354	0.674625232	0.486165577	0.635161768	0.556906073
chr1	183388884	183410206	+	Taf1a	merged: NM_021466, NM_001277957, NM_001277959, NM_001277958	2482	1.708876781	1.745448908	2.000013205	2.029990692	1.470581382	1.443428258	1.387253718	1.310924729	1.772705178	1.708229686	1.632292724	1.712732012	1.247886381	1.318399591	1.31696252	1.305021021	1.5256382	1.327272774	0.516243335	0.654145729	0.633863099	0.638971916	1.099763449	0.856641482	1.634965007	1.707164736
chr1	183418469	183437053	+	Hhipl2	merged: NM_030175, NM_001308052	2915	-0.653661376	-0.591744834	-0.249769397	-0.277426846	0.177875991	0.246124308	0.101065517	0.260285539	-0.361020104	-0.583262541	-0.195512557	-0.563467515	-0.028311657	0.078479951	-0.100699908	-0.146760077	-0.069402276	-0.036969265	-0.434558758	-0.605606484	-0.540016474	-0.242193342	-0.762465935	-1	-0.299703302	-0.509167496
chr1	184033031	184033998	-	1700056E22Rik	NM_028516	967	-0.41338654	-0.243907638	-0.257818244	-0.461288945	-0.280760796	-0.114524917	0.29406948	-0.169795849	-1	-1	-1	-1	0.122659329	0.229134096	0.281175159	0.260685903	-0.006562032	-0.167184434	0.383756274	0.346099035	0.153848278	0.058656539	-0.268504099	-0.468281748	-0.169807868	-1
chr1	184034460	184075636	+	Dusp10	NM_022019	2712	0.57651128	0.660072334	1.171532703	1.22787126	1.272792865	1.293075273	1.282577572	1.20673351	1.358278698	1.366093015	1.286077718	0.995279794	1.101007625	1.08531936	1.024429017	1.005269614	1.27771719	1.325161847	1.083182581	0.93192199	1.108001935	1.044182873	0.544522323	0.913452158	1.219110021	1.387100724
chr1	184527840	184557691	-	1700112H15Rik	NR_040472	778	0.210479475	0.420446446	0.569066371	0.095256024	-0.345589527	-0.140924207	-1	-0.658754713	-1	-1	-1	-1	-0.032703791	-0.133220987	0.145617006	-0.080352933	0.207499157	-0.552261976	-1	-1	-0.474581378	-1	-0.626396946	-1	-0.765380736	-0.441527134
chr1	184712496	184718989	+	4930488B22Rik	NR_040627	1722	-1	-1	-1	-1	-1	-1	-1	-1	-1	-1	-1	-1	-1	-0.873555607	-1	-1	-1	-1	-1	-1	-1	-1	-1	-1	-1	-1
chr1	184727144	184732493	-	Hlx	NM_008250	2147	-1	-1	-1	-1	-1	-1	-0.508137707	-0.350524184	-1	-1	-1	-1	0.026393439	0.106913737	0.089605017	0.035026995	-0.699729518	-0.914398487	-1	-1	-0.732217017	-0.731555264	-1	-1	-1	-0.787157909
chr1	184786766	184811300	-	01-Mar	NM_001290273	2142	-1	-1	-1	-1	-0.316298445	-0.257678323	-0.507451133	-0.272710147	-1	-1	-0.778589024	-1	-0.433082013	-0.200791758	-0.539656998	-0.319353821	-1	-0.679458873	-0.718826477	-1	-0.503556144	-0.73108813	-0.701001475	-1	-0.384842121	-0.451519871
chr1	184813067	184845847	-	02-Mar	NM_133684	1883	1.528642099	1.535472948	1.286467423	1.051812746	1.339818699	1.371436608	1.20870875	1.164480826	1.51441433	1.471042962	1.404244618	1.230724267	1.332330873	1.277680446	1.425468461	1.263203241	1.504368735	1.41055284	1.278858769	1.353108928	1.431037759	1.367610349	0.908549236	0.55443286	1.445972607	1.473844515
chr1	184822406	184822488	-	Mir1981	NR_035502	82	2.175966014	2.175627949	2.071480578	1.686942915	1.713945075	1.826586836	1.71952909	1.611552057	1.665716933	1.758565617	1.680059981	1.309329002	2.08338649	2.043213329	2.202541711	1.967317525	2.29322548	2.166448126	1.933150487	1.911853	2.03490907	1.913026796	1.493510649	1.23286211	1.787275003	1.810786628
chr1	184871925	184883036	-	C130074G19Rik	NM_178692	2853	-1	-0.814930953	-1	-1	1.62968848	1.660795046	1.659832374	1.742142141	1.198170222	1.045512192	1.108269273	1.214688978	0.810606689	0.88927358	0.755422805	0.874523679	-1	-1	0.814686792	0.725567846	0.548103268	0.427321725	-1	-1	0.823740823	0.817759159
chr1	184896423	184999549	-	Mark1	NM_145515	4565	-0.870884778	-0.778811568	-1	-0.69016386	0.132608103	0.065050584	-0.074682011	0.401679668	-0.001267097	0.413966228	-0.211234682	-0.015280889	-0.33377377	-0.352409385	-0.24256393	-0.229524086	-0.908566244	-0.919035394	0.219997633	0.311488825	0.000971647	0.102687485	-0.09839766	-1	0.184267149	0.015773434
chr1	185204167	185286746	+	Rab3gap2	NM_001163754	6988	1.429681331	1.41281234	1.248060994	1.33831326	0.655031402	0.597744042	0.633567387	0.791587477	0.104509838	0.044448264	0.295630333	0.128874636	1.413538433	1.444752843	1.37174113	1.400072763	1.530210829	1.515693196	0.818866057	0.779989293	0.766176539	0.762688008	0.118812842	0.517297113	0.548714578	0.542929133
chr1	185242925	185243038	+	Snora36b	NR_034044	113	-1	-1	-1	-1	0.116988162	-1	-1	-1	-1	-1	-1	-1	-0.39810916	0.053094647	0.111222494	-1	-1	-1	-1	-0.238728293	-1	-1	-1	-1	-1	-1
chr1	185242974	185243043	+	Mir664	NR_035529	69	-1	-1	-1	-1	0.318104259	-1	-1	-1	-1	-1	-1	-1	-0.228376324	0.252095543	0.312160631	-1	-1	-1	-1	-0.054835536	-1	-1	-1	-1	-1	-1
chr1	185286661	185329401	-	Iars2	NM_198653	3540	0.184317995	-0.129405897	-0.241371959	-0.244252966	0.376070364	0.359900237	0.138559252	0.304418239	0.499153484	0.377987769	0.237949154	0.270007443	0.425714838	0.473777263	0.366551109	0.370964048	0.015688881	0.101341121	1.250105265	1.350194029	1.210415133	1.19849744	1.214173907	1.17495431	0.031880846	0.373490655
chr1	185313318	185313385	+	Mir194-1	NR_029580	67	-1	-1	-1	-1	0.330272978	-1	-1	-1	-1	-0.010592637	-1	-1	0.04587621	-1	0.043399078	-1	-1	-1	-1	-1	-1	-1	-1	-1	-0.030638666	-1
chr1	185313580	185313691	+	Mir215	NR_029908	111	-1	-1	-1	-1	0.124156081	-1	-1	-1	-1	-1	-1	-1	0.454421257	-0.441111067	-1	-0.331600562	-1	-1	-1	0.029971348	0.410559363	-0.032778961	-1	-1	-1	-1
chr1	185332158	185357769	+	Bpnt1	NM_011794	2182	-0.271973858	-0.099783848	0.390102787	0.446391208	0.267949817	0.198832615	0.445726115	0.395177383	0.959989857	0.924829905	1.027050709	1.045838598	0.520395056	0.472346027	0.36587659	0.280142341	0.506931604	0.48549445	1.030910728	1.108900734	1.1417145	1.191600942	1.308097261	1.542253003	0.423959958	0.543025512
chr1	185363094	185428355	+	Eprs	NM_029735	4850	1.696195015	1.688522565	1.55073573	1.625508393	1.489050997	1.484902583	1.498059983	1.462734046	1.61632386	1.625523745	1.644678209	1.625002084	1.089328898	1.151350452	1.11437285	1.165853879	1.378582767	1.241817971	1.743658201	1.822017828	1.813665242	1.778616852	1.676349139	1.923728979	1.611930845	1.559248306
[truncated: 23,332 more rows]
