# Supplementary material for: Maternal DNMT3A-dependent de novo methylation of the paternal genome inhibits gene expression in the early embryo
Source: Nat Commun. 2020 Oct 27;11:5417. doi: 10.1038/s41467-020-19279-7 (PMC7591512; doi:10.1038/s41467-020-19279-7)
Supplement: Supplementary file 11 — Source Data [file 41467_2020_19279_MOESM11_ESM.xlsx]

## Sheet: Fig. 1a
	see file Supplementary Data 3.txt

## Sheet: Fig. 1b
	Genomic feature	genome-wide			PMA
	TSS	12938921	0.00525386		90073	0.0642736
	enhancers	26345791	0.0106977		8291	0.00591623
	intragenic	867823873	0.352381		520047	0.371091
	intergenic	1555636788	0.631668		782989	0.558719
		length (bp)	percent		length (bp)	percent

## Sheet: Fig. 1c
		ALL	PMA		expected	observed
	CGI	13342	175		131.146	175
	LD	9243	47		90.8544	47
					X2 test
		CGI promoter count	TSS loci that overlap a TSS count	p=	2.15012e-09
		22585	222

## Sheet: Fig. 1d
					DNAme (%)
chr	start	end	strand	name	DD_sperm_BISseq_DBA_2J_methylation_Wang2014_culled_x5_mean	BD_2C_BISseq_DBA_2J_methylation_Wang2014_culled_x5_mean	BD_4C_BISseq_DBA_2J_methylation_culled_mean	BD_ICM_BISseq_DBA_2J_Wang2014_culled_x5_mean
chr1	38898200	38898800	.	PMA_TSS	4.6875	34.8695	0	4.42834
chr1	38986900	38988800	.	PMA_TSS	4.47668	53.7928	36.1915	12.2971
chr1	63445300	63445900	.	PMA_TSS	0.340093	31.5946	25.0831	11.9643
chr1	66699600	66700700	.	PMA_TSS	10.3795	54.2744	25.9628	19.4977
chr1	87205700	87207000	.	PMA_TSS	15.3252	86.1374	70.7605	43.5478
chr1	135765200	135766700	.	PMA_TSS	1.78634	41.0172	47.1714	14.6749
chr1	135818100	135818700	.	PMA_TSS	1.9292	32.0916	29.2115	13.1289
chr1	154256400	154257600	.	PMA_TSS	11.4122	54.3688	41.861	23.1952
chr1	155813100	155813900	.	PMA_TSS	1.01851	46.2254	34.0155	10.625
chr1	172081700	172082300	.	PMA_TSS	16.0082	60	8.33335	7.65625
chr1	175879800	175881000	.	PMA_TSS	4.93429	43.8788	33.6697	13.2863
chr1	180903600	180904900	.	PMA_TSS	0.637188	63.5424	8.42807	4.04797
chr1	189007700	189008300	.	PMA_TSS	4.05025	44.5536	0	0.294118
chr1	192135900	192137700	.	PMA_TSS	0.985548	47.7932	49.3244	7.7465
chr10	68278400	68279100	.	PMA_TSS	0	33.4838	55.0915	17.1087
chr10	75560500	75561200	.	PMA_TSS	3.64786	36.4792	20.4466	1.51544
chr10	82047700	82048500	.	PMA_TSS	1.14144	31.686	23.6364	4.16667
chr10	82240500	82241800	.	PMA_TSS	1.7562	80.0853	35.3154	81.0909
chr10	86498100	86499000	.	PMA_TSS	2.22222	83.1428	0	33.3333
chr10	93161600	93162700	.	PMA_TSS	1.79599	38.3844	29.6629	4.86111
chr10	93640000	93641000	.	PMA_TSS	1.53549	35.1658	43.5095	19.2969
chr10	93641100	93641700	.	PMA_TSS	0.446429	35	9.54546	9.29487
chr11	22286900	22288000	.	PMA_TSS	2.85714	56.1518	0	4.7619
chr11	31370000	31371400	.	PMA_TSS	0.544561	34.2406	30.9462	13.5913
chr11	32205400	32206400	.	PMA_TSS	4.84413	39.0227	28.6166	3.95018
chr11	51289400	51290100	.	PMA_TSS	0.668552	38.9273	31.5352	18.8986
chr11	52359300	52360900	.	PMA_TSS	1.42041	33.4504	29.6353	2.50627
chr11	58307100	58308200	.	PMA_TSS	3.74749	36.9527	5.46474	0.672976
chr11	69007500	69008500	.	PMA_TSS	6.35236	41.398	52.8127	12.6967
chr11	69834600	69835300	.	PMA_TSS	18.8305	55	7.36394	17.8571
chr11	70238000	70239400	.	PMA_TSS	2.3005	34.6786	20.796	0.662768
chr11	72313900	72314500	.	PMA_TSS	8.16301	39.2493	46.1085	6.86388
chr11	85889200	85890100	.	PMA_TSS	7.73152	51.5369	53.7896	29.7001
chr11	85890300	85891500	.	PMA_TSS	1.14517	48.9551	77.8842	26.6071
chr11	87616900	87618200	.	PMA_TSS	0.431183	59.0927	28.6382	3.67087
chr11	88864500	88865800	.	PMA_TSS	3.38449	49.8526	31.9597	9.16982
chr11	98446300	98447300	.	PMA_TSS	7.56272	39.6291	1.06707	5.20834
chr11	101175400	101177400	.	PMA_TSS	4.54101	66.0244	50.1283	18.0628
chr11	114764600	114765200	.	PMA_TSS	2.08764	32.0972	18.8274	6.81442
chr12	27114000	27114900	.	PMA_TSS	15.9099	54.7015	37.0098	62.2807
chr12	76443900	76444700	.	PMA_TSS	1.88312	45.3333	2.96296	15.2631
chr12	88285300	88287100	.	PMA_TSS	12.37	70.1049	61.3161	26.9248
chr12	100519800	100520700	.	PMA_TSS	0.540256	33.9883	32.751	8.59104
chr13	34162300	34162900	.	PMA_TSS	19.16	51.3311	52.0164	27.8535
chr13	67305400	67306800	.	PMA_TSS	1.38889	63.5996	49.382	22.3007
chr14	11551600	11553700	.	PMA_TSS	2.22738	53.8856	34.3592	33.5233
chr14	13285000	13285900	.	PMA_TSS	7.05377	38.2333	4.41596	32.5778
chr14	19823900	19825000	.	PMA_TSS	5.23989	65.8353	45.0008	34.6652
chr14	78308300	78309300	.	PMA_TSS	0.627091	63.4066	61.9158	73.43
chr14	101199800	101200800	.	PMA_TSS	11.3644	47.096	18.3416	15.5588
chr15	73838800	73840800	.	PMA_TSS	3.71799	49.3022	66.6846	24.4082
chr15	81662900	81663900	.	PMA_TSS	4.45594	44.4444	0	6.61375
chr15	83122700	83123700	.	PMA_TSS	8.70985	44.2559	0	1.33333
chr15	95653800	95655600	.	PMA_TSS	1.82671	40.7948	14.3175	29.4927
chr15	97782100	97784500	.	PMA_TSS	5.58531	59.1399	49.1254	43.9921
chr16	36041000	36042300	.	PMA_TSS	2.14836	35.9682	12.1346	14.6217
chr16	91009700	91012600	.	PMA_TSS	1.50268	40.9284	52.2755	11.0825
chr17	3324800	3326300	.	PMA_TSS	3.03569	35.6179	31.4294	27.9659
chr17	24208900	24209700	.	PMA_TSS	0.644359	31.6376	34.5805	4.87188
chr17	26203000	26203600	.	PMA_TSS	1.2987	32.619	0	9.58334
chr17	26560800	26562300	.	PMA_TSS	2.61498	76.5666	71.3288	28.9947
chr17	33929500	33931100	.	PMA_TSS	1.25187	39.8177	36.8659	12.1192
chr17	34031600	34032700	.	PMA_TSS	0.69057	31.3316	28.8434	5.80543
chr17	35393800	35395200	.	PMA_TSS	2.58129	59.3437	34.0202	12.0974
chr17	36057800	36058800	.	PMA_TSS	4.21244	69.6471	34.0313	47.5523
chr17	36128300	36129500	.	PMA_TSS	6.17883	42.5091	28.8532	48.8889
chr17	78416900	78417900	.	PMA_TSS	4.07212	49.4688	52.9388	6.22167
chr17	84675600	84676300	.	PMA_TSS	1.08267	31.2684	2.37015	9.63472
chr18	34650600	34652600	.	PMA_TSS	2.8127	48.2546	36.4571	10.9301
chr18	34840800	34841700	.	PMA_TSS	5.26683	41.6667	3.26087	4.54545
chr18	37420900	37422100	.	PMA_TSS	4.55214	37.3262	34.75	30.9193
chr18	37706700	37708400	.	PMA_TSS	8.2714	78.6452	83.7313	55.8412
chr19	4961500	4962100	.	PMA_TSS	5.79894	35.948	3.33333	7.01299
chr19	4989100	4989800	.	PMA_TSS	0.875593	32.1394	4.42024	2.20588
chr19	6969600	6970500	.	PMA_TSS	1.60256	35.5599	11.4802	0.416667
chr19	22138300	22139000	.	PMA_TSS	1.05051	60	35.1528	24
chr19	42089700	42090500	.	PMA_TSS	1.13214	40.4159	6.66667	1.38889
chr19	43611500	43614400	.	PMA_TSS	0.649497	43.3088	32.7124	31.0493
chr19	45748300	45749500	.	PMA_TSS	9.24415	80.7579	80.0235	56.5995
chr19	47013800	47014800	.	PMA_TSS	0.606187	36.6827	3.47105	21.5074
chr19	60226600	60227700	.	PMA_TSS	4.62037	35.1156	28.2071	17.5074
chr2	90917900	90918700	.	PMA_TSS	1.98366	34.5705	87.0321	39.0794
chr2	91236900	91237600	.	PMA_TSS	1.65189	34.6545	33.8107	3.26389
chr2	104069400	104070900	.	PMA_TSS	7.48355	47.6932	55.2779	20.4428
chr2	104095400	104096600	.	PMA_TSS	4.94577	44.2239	67.0544	7.89474
chr2	104815700	104817000	.	PMA_TSS	0.547461	52.9755	45.1263	7.44688
chr2	104849500	104850200	.	PMA_TSS	0.458291	31.7653	5.99512	3.87401
chr2	105223400	105225200	.	PMA_TSS	8.0985	73.3437	83.9842	59.4151
chr2	119028400	119030000	.	PMA_TSS	6.10633	71.3819	74.2202	15.9002
chr2	119351300	119352200	.	PMA_TSS	0.909759	31.5956	52.2681	27.2107
chr2	119617300	119618800	.	PMA_TSS	1.31458	42.3541	40.2011	7.58219
chr2	145785800	145787000	.	PMA_TSS	14.9298	61.0157	49.8006	29.5604
chr2	154372700	154373700	.	PMA_TSS	2.02381	42.6984	26.8452	12.6747
chr2	158256800	158259100	.	PMA_TSS	1.67876	65.8774	60.4898	11.8591
chr2	164562100	164564400	.	PMA_TSS	3.59094	49.2239	36.9679	10.3634
chr3	32816400	32818200	.	PMA_TSS	0.882112	44.8041	32.6926	19.0015
chr3	58636700	58637800	.	PMA_TSS	0.474359	91.0885	55.8011	67.9048
chr3	84814500	84815500	.	PMA_TSS	0.148373	36.6426	4.28874	0.462963
chr3	90103500	90104100	.	PMA_TSS	9.59894	64.4475	18.5655	9.63203
chr3	100161500	100163400	.	PMA_TSS	1.84417	51.8191	30.5827	10.1642
chr3	100968700	100970700	.	PMA_TSS	3.51982	68.2445	57.8198	21.8834
chr3	105703600	105705200	.	PMA_TSS	2.99336	52.7447	58.345	21.6499
chr3	115888000	115888700	.	PMA_TSS	0.213068	36.2556	23.9419	3.84615
chr3	116967900	116969500	.	PMA_TSS	5.2395	79.652	60.4301	58.3487
chr4	10872500	10874200	.	PMA_TSS	1.09791	38.4071	31.3915	10.2929
chr4	95557200	95557800	.	PMA_TSS	2.88322	33.3333	12.4666	3.63636
chr4	108218100	108219500	.	PMA_TSS	2.533	51.7181	38.6747	0.285714
chr4	125490700	125492500	.	PMA_TSS	2.95162	50.1264	59.9363	13.2138
chr4	126058800	126059500	.	PMA_TSS	0.76618	37.9842	21.9019	14.2662
chr4	126203000	126203900	.	PMA_TSS	3.1792	51.9097	33.6481	18.5037
chr4	129618800	129619900	.	PMA_TSS	0.658987	31.2276	8.6654	7.70833
chr4	134395900	134397200	.	PMA_TSS	3.89122	43.2933	60.6686	15.0128
chr4	141138400	141139800	.	PMA_TSS	1.50977	31.5466	36.8467	3.73262
chr5	24444200	24445100	.	PMA_TSS	2.35316	34.6119	11.039	11.0485
chr5	36484800	36486000	.	PMA_TSS	0.310559	78.9222	61.0435	42.8571
chr5	75074600	75075400	.	PMA_TSS	4.02778	34.7303	31.2683	22.2222
chr5	123572000	123572900	.	PMA_TSS	4.09513	36.2847	31.9069	3.34499
chr5	136882900	136883500	.	PMA_TSS	0.79382	32.0612	18.887	2.59726
chr5	137313700	137315000	.	PMA_TSS	2.77045	39.7775	32.655	13.2027
chr5	139523000	139524600	.	PMA_TSS	15.2098	82.2705	82.7804	37.4565
chr5	139907000	139907700	.	PMA_TSS	2.71499	38.75	1.45238	7.41758
chr5	142959900	142960700	.	PMA_TSS	1.71429	33.4132	14.4781	1.28205
chr5	147400000	147401100	.	PMA_TSS	0	32.5513	23.5294	61.5385
chr6	65041700	65043100	.	PMA_TSS	1.35336	50.7201	48.6152	11.131
chr6	91115600	91116700	.	PMA_TSS	1.97335	35.1979	33.4396	2.65876
chr6	113377400	113378200	.	PMA_TSS	0.812872	32.625	49.9233	2.27273
chr6	115994200	115995900	.	PMA_TSS	3.08347	46.7298	36.7171	1.57428
chr6	125285300	125287100	.	PMA_TSS	7.29753	76.7737	68.905	61.099
chr6	125494800	125495400	.	PMA_TSS	1.19615	31.4649	0.900279	0.309597
chr6	136660600	136662700	.	PMA_TSS	5.56909	73.2695	71.8631	16.6895
chr7	4470700	4471800	.	PMA_TSS	0.201305	47.7246	56.7288	17.6948
chr7	4844300	4846000	.	PMA_TSS	1.8463	67.8635	59.4278	52.1945
chr7	16129100	16130800	.	PMA_TSS	1.33834	77.4479	54.6476	2.27273
chr7	16221600	16223100	.	PMA_TSS	2.42253	41.3876	38.8968	7.4975
chr7	16475700	16476800	.	PMA_TSS	0.308123	62.7834	32.9412	30.0366
chr7	18909600	18910900	.	PMA_TSS	0.663653	33.5662	32.9983	3.08006
chr7	31150200	31152100	.	PMA_TSS	1.52659	38.8875	42.1522	21.3376
chr7	35334500	35335600	.	PMA_TSS	0.681679	47.7918	54.5449	43.3634
chr7	40897600	40898800	.	PMA_TSS	1.82138	52.9168	50.8719	36.0462
chr7	42866500	42867700	.	PMA_TSS	10.8086	60.5378	50.165	25.1099
chr7	43176800	43178200	.	PMA_TSS	2.3454	50.5002	35.0253	11.5198
chr7	43213400	43214700	.	PMA_TSS	8.61859	58.7227	62.2716	37.2896
chr7	45896200	45896900	.	PMA_TSS	5.5063	40.1601	14.0703	9.06374
chr7	45897100	45898200	.	PMA_TSS	10.8307	51.8821	66.7269	19.2881
chr7	46376700	46378300	.	PMA_TSS	0.354721	35.2609	39.1666	20.96
chr7	52005100	52006200	.	PMA_TSS	0.583554	46.7972	66.257	12.6737
chr7	62418600	62420000	.	PMA_TSS	1.2895	65.2225	76.5713	73.5358
chr7	62420100	62421600	.	PMA_TSS	2.30776	81.7695	84.58	62.1837
chr7	66059500	66060300	.	PMA_TSS	8.48842	43.8878	54.8552	18.7307
chr7	86776000	86776900	.	PMA_TSS	11.4529	43.3532	21.8537	40.9226
chr7	97370600	97371400	.	PMA_TSS	1.30344	34.551	47.387	20.2035
chr7	101011800	101012700	.	PMA_TSS	0.279512	33.8359	0.192308	0.370156
chr7	101108400	101110600	.	PMA_TSS	1.97749	50.6939	49.2791	18.4719
chr7	103442000	103443500	.	PMA_TSS	9.64467	77.4718	93.8095	45.9158
chr7	118244000	118245000	.	PMA_TSS	0.226856	35.1633	51.6105	1.37238
chr8	25101300	25101900	.	PMA_TSS	0.599701	31.9643	1.66667	1.21053
chr8	27446900	27448000	.	PMA_TSS	0	39.0545	42.374	61.9048
chr8	33483800	33485100	.	PMA_TSS	8.22091	47.8733	66.3902	34.1764
chr8	71881200	71881800	.	PMA_TSS	0	33.3333	33.3334	19.5959
chr8	72160800	72161600	.	PMA_TSS	0.319073	32.9408	17.2545	0.810737
chr8	83607000	83609400	.	PMA_TSS	4.3823	81.4161	59.0735	6.56367
chr8	83666600	83667900	.	PMA_TSS	13.0359	79.5957	70.2831	29.8536
chr8	85491800	85493500	.	PMA_TSS	0.587188	66.7597	75.9299	6.93151
chr8	92826900	92829000	.	PMA_TSS	9.23391	56.8496	63.6835	64.4166
chr8	116800900	116802300	.	PMA_TSS	1.77788	72.4663	65.0158	55.641
chr8	126946100	126947200	.	PMA_TSS	15.3608	58.8633	39.8278	34.9207
chr9	35175400	35176700	.	PMA_TSS	2.03359	35.3337	32.439	11.323
chr9	37488100	37489200	.	PMA_TSS	2.8202	39.5157	21.7772	4.1566
chr9	44798600	44799600	.	PMA_TSS	2.14935	34.6686	0.962276	0.222222
chr9	54915300	54917200	.	PMA_TSS	7.99628	86.3726	83.2725	49.5046
chr9	66123500	66126100	.	PMA_TSS	1.51303	52.1639	46.9388	6.06706
chr9	90270400	90271500	.	PMA_TSS	0.364714	31.5103	18.6818	14.5909
chr9	95406700	95408000	.	PMA_TSS	0.567538	34.6517	22.087	6.1126
chr9	120149300	120150300	.	PMA_TSS	15.3667	61.3961	52.381	40.6944
chr9	124475300	124477300	.	PMA_TSS	7.04769	73.3093	48.1875	48.6418

## Sheet: Fig. 1e
	CpG density (high and intermediate)	+	+	+	+	-	-	-	-
	sperm DNAme levels (consistency and coverage)	+	-	+	-	+	-	+	-
	sperm K4me3 (RPKM >=1)	+	+	-	-	+	+	-	-
	count	12253	168	815	106	2384	320	4711	1828	22585
	do not have DBA SNP or INDEL	7481		4772
	sperm DNAme covered (x5 reads per CpG, at least 2CpGs)	4841		sperm cov	+	+	-	-
	2C DNAme covered (x5 reads per CpG, at least 2CpGs)	4483		e2c cov	+	-	+	-
	both	4434			4434

## Sheet: Fig. 1f
#chr	start	end	strand	name	TSStype	DD_spermatozoa_DNAme_DBA_2J_Wang2014_x5_mean	BD_2C_DNAme_DBA_2J_Wang2014_x5_mean	BB_spermatozoa_DNAme_Kubo2015_x5_mean	DD_spermatozoa_DNAme_Wang2014_x5_mean	C57_vs_DBA_sperm_filter	BB_sperm_H3K4me3_Erkek2013_rep1-2_F1540_q10_RPM.bw_RPKM	spermK4me3atLeast1	pat_gain_Wang2014_2C
chr1	3671197	3671798	-	Xkr4	HDTSS	0.600455	0	0.975018	1.69863	PASS	5.4113	K4me3	patHypomet
chr1	4497053	4497654	-	Sox17	HDTSS	0.3048	0	0.695822	0.535872	PASS	16.233	K4me3	patHypomet
chr1	4785425	4786026	-	Mrpl15	HDTSS	0.580393	0.91522	0.582367	0.618049	PASS	10.7648	K4me3	patHypomet
chr1	4807592	4808193	+	Lypla1	HDTSS	0.550407	0.458466	0.243871	0.392753	PASS	16.192	K4me3	patHypomet
chr1	4857393	4857994	+	Tcea1	HDTSS	0.410086	0.199147	0.171527	0.552349	PASS	13.3745	K4me3	patHypomet
chr1	5082872	5083473	+	Atp6v1h	HDTSS	0.680746	0	0.943167	0.495401	PASS	4.69271	K4me3	patHypomet
chr1	6214361	6214962	+	Rb1cc1	HDTSS	0.475686	0.582425	0.247047	0.396709	PASS	9.64919	K4me3	patHypomet
chr1	6359030	6359631	+	Fam150a	HDTSS	0.558856	1.417	0.20202	1.22403	PASS	5.79622	K4me3	patHypomet
chr1	7088619	7089220	+	Pcmtd1	HDTSS	0.111483	2.7019	0.567975	0.398696	PASS	4.7011	K4me3	patHypomet
chr1	9299576	9300177	-	Sntg1	HDTSS	0.127877	26.0202	0.18315	0.478869	PASS	3.23131	K4me3	patHypomet
chr1	9545107	9545708	+	Rrs1	HDTSS	0.526613	0.876469	0.504988	0	PASS	10.0593	K4me3	patHypomet
chr1	9748081	9748682	-	Vcpip1	HDTSS	0	0	0.240385	0.278984	PASS	8.39376	K4me3	patHypomet
chr1	9797829	9798430	+	Sgk3	HDTSS	0.337596	1.01368	0.713568	0.327306	PASS	4.75423	K4me3	patHypomet
chr1	9908337	9908938	+	Mcmdc2	IDTSS	0.625	0	0.467557	0.286579	PASS	2.85011	K4me3	patHypomet
chr1	9943817	9944418	-	Snhg6	HDTSS	0.386206	0	0.278645	0.405732	PASS	6.96777	K4me3	patHypomet
chr1	9967184	9967785	-	Tcf24	HDTSS	0.539413	0.196721	0.139424	0.969026	PASS	2.7653	K4me3	patHypomet
chr1	10008835	10009436	-	Ppp1r42	IDTSS	21.944	0	2.29503	1.839	PASS	31.4911	K4me3	.
chr1	10993164	10993765	+	Prex2	HDTSS	2.22222	0	0.812961	0.780941	PASS	6.41881	K4me3	patHypomet
chr1	11413804	11414405	+	A830018L16Rik	HDTSS	0.268118	0.231481	0.697109	0.230034	PASS	4.40845	K4me3	patHypomet
chr1	12990834	12991435	-	Slco5a1	IDTSS	0.406982	0.679116	0.897685	0.453323	PASS	4.09529	K4me3	patHypomet
chr1	13373782	13374383	-	Ncoa2	HDTSS	0.695866	0.565837	0.707384	0.635551	PASS	3.57056	K4me3	patHypomet
chr1	13589563	13590164	-	Tram1	HDTSS	0.834007	2.73673	0.801747	0.517587	PASS	11.6903	K4me3	patHypomet
chr1	13660208	13660809	-	Lactb2	HDTSS	0.511563	0.763416	0.888682	0.47793	PASS	7.0647	K4me3	patHypomet
chr1	14309898	14310499	-	Eya1	IDTSS	1.84615	0	0.625584	0.557852	PASS	5.25938	K4me3	patHypomet
chr1	14755665	14756266	-	Msc	IDTSS	0.071429	0	0.669106	0.470609	PASS	5.90154	K4me3	patHypomet
chr1	15805345	15805946	+	Terf1	HDTSS	0.427908	0.140056	0.53877	0.560691	PASS	10.4134	K4me3	patHypomet
chr1	15892421	15893022	-	Sbspon	HDTSS	0.499065	11.1442	1.27443	0.628204	PASS	2.3142	K4me3	patHypomet
chr1	16105581	16106182	+	Rdh10	HDTSS	1.01189	1.51234	0.554821	0.515465	PASS	21.3237	K4me3	patHypomet
chr1	16519001	16519602	-	Stau2	HDTSS	0.829689	11.6785	1.5169	0.996287	PASS	2.06442	K4me3	patHypomet
chr1	16619037	16619638	-	Ube2w	HDTSS	1.98489	0	0.725046	0.715342	PASS	17.9292	K4me3	patHypomet
chr1	16664890	16665491	+	Tmem70	HDTSS	0.82382	0.359558	1.46701	0.450034	PASS	17.4399	K4me3	patHypomet
chr1	20890172	20890773	-	6720483E21Rik	HDTSS	0.063776	0.967078	0.94378	0.045454	PASS	2.22659	K4me3	patHypomet
chr1	20890321	20890922	+	Paqr8	HDTSS	0.09819	0.647131	0.81749	0.049407	PASS	3.87533	K4me3	patHypomet
chr1	20951325	20951926	+	Efhc1	HDTSS	0.144885	0	0.387847	0.054735	PASS	11.2075	K4me3	patHypomet
chr1	21078924	21079525	-	Tram2	HDTSS	1	0.446429	1.15015	0.7361	PASS	4.36744	K4me3	patHypomet
chr1	21961641	21962242	-	Kcnq5	HDTSS	1.01721	0	0.64136	0.986822	PASS	3.98904	K4me3	patHypomet
chr1	22805423	22806024	-	Rims1	HDTSS	0.166714	0.74074	0.839506	1.07295	PASS	5.30691	K4me3	patHypomet
chr1	23382874	23383475	-	Ogfrl1	HDTSS	0.492611	0	0.292398	0.605411	PASS	1.38684	K4me3	patHypomet
chr1	23761625	23762226	+	B3gat2	HDTSS	0.769825	0	0.271568	0.717363	PASS	7.51766	K4me3	patHypomet
chr1	23922080	23922681	-	Smap1	HDTSS	0.997597	0	0.784946	0.481052	PASS	4.02819	K4me3	patHypomet
chr1	24100040	24100641	-	Fam135a	HDTSS	0	0	0.931443	0.891789	PASS	4.70483	K4me3	patHypomet
chr1	34579392	34579993	+	Amer3	HDTSS	0.424204	0.555555	0.68203	0.451765	PASS	4.09343	K4me3	patHypomet
chr1	34801421	34802022	+	Arhgef4	HDTSS	0.333283	0	1.0874	1.17263	PASS	3.61717	K4me3	patHypomet
chr1	34842749	34843350	-	Fam168b	HDTSS	0.337125	3.64145	0.532434	0.590947	PASS	3.94151	K4me3	patHypomet
chr1	36068099	36068700	+	Hs6st1	HDTSS	1.06372	1.89928	0.449741	0.708301	PASS	2.18652	K4me3	patHypomet
chr1	36244001	36244602	-	Uggt1	HDTSS	0.249659	0.321251	0.429167	0.383318	PASS	6.53904	K4me3	patHypomet
chr1	36368880	36369481	-	Kansl3	HDTSS	1.03784	0.542005	0.853584	0.872365	PASS	7.37227	K4me3	patHypomet
chr1	36471296	36471897	+	Cnnm4	HDTSS	0	0	0.53245	0.490916	PASS	3.34874	K4me3	patHypomet
chr1	36558080	36558681	-	Sema4c	HDTSS	0.423626	1.35746	0.775411	0.677664	PASS	4.13816	K4me3	patHypomet
chr1	36682882	36683483	-	Fam178b	HDTSS	1.06359	0	1.34204	1.90505	PASS	26.8971	K4me3	patHypomet
chr1	37217977	37218578	+	Cnga3	IDTSS	43.4935	20.9494	30.6795	44.0184	PASS	1.57232	K4me3	.
chr1	37299537	37300138	+	Inpp4a	HDTSS	0.3125	0	0.253435	0.934315	PASS	12.6093	K4me3	patHypomet
chr1	37429802	37430403	-	Coa5	HDTSS	0.48276	0	0.15722	0.684289	PASS	19.8035	K4me3	patHypomet
chr1	37719510	37720111	-	2010300C02Rik	HDTSS	0.640904	0.60817	0.270071	0.6189	PASS	4.4187	K4me3	patHypomet
chr1	37890110	37890711	-	Mitd1	HDTSS	1.24555	11.2902	0.479926	0.71234	PASS	13.2897	K4me3	patHypomet
chr1	37890252	37890853	+	Mrpl30	IDTSS	1.1409	4.50039	0.316679	0.575665	PASS	12.7165	K4me3	patHypomet
chr1	37996907	37997508	-	Txndc9	HDTSS	0.749232	0.990396	0.705055	0.503128	PASS	8.7414	K4me3	patHypomet
chr1	38129361	38129962	-	Rev1	HDTSS	0.400711	1.13333	0.548878	0.628679	PASS	3.18471	K4me3	patHypomet
chr1	38897859	38898460	-	Chst10	HDTSS	0.237417	28.1106	0.592074	0.656382	PASS	4.23043	K4me3	patHypomet
chr1	38987513	38988114	+	Pdcl3	HDTSS	0.50149	60.6055	0.732899	0.686924	PASS	8.91662	K4me3	pat_gain_Wang2014_2C
chr1	39193971	39194572	+	Npas2	HDTSS	0.640269	0.871367	0	0.478085	PASS	6.03016	K4me3	patHypomet
chr1	39535501	39536102	+	Cnot11	HDTSS	0.518526	0	0.27157	0.371001	PASS	9.50845	K4me3	patHypomet
chr1	39720688	39721289	-	Rfx8	HDTSS	0	48.2089	0.939523	0.542999	PASS	2.72988	K4me3	pat_gain_Wang2014_2C
chr1	43445450	43446051	+	Nck2	HDTSS	0	2.38096	0.381608	0.427128	PASS	2.6432	K4me3	patHypomet
chr1	43827407	43828008	-	Uxs1	HDTSS	0.426859	0	0.344034	0.76462	PASS	7.29864	K4me3	patHypomet
chr1	44102087	44102688	-	Tex30	HDTSS	0.432746	0.88397	0.372182	0.447502	PASS	22.7935	K4me3	patHypomet
chr1	44147443	44148044	+	Ercc5	HDTSS	0.255428	0	0.185014	0.473262	PASS	8.60347	K4me3	patHypomet
chr1	44551370	44551971	+	Gulp1	IDTSS	0.659473	10.535	0.15625	0.421261	PASS	2.27972	K4me3	patHypomet
chr1	45925293	45925894	-	Slc40a1	HDTSS	0.409153	6.02285	0.718951	0.412486	PASS	17.1044	K4me3	patHypomet
chr1	46853208	46853809	-	Slc39a10	HDTSS	1.35132	0.5291	0.384727	0.66936	PASS	10.0788	K4me3	patHypomet
chr1	50927222	50927823	+	Tmeff2	HDTSS	0.552492	1.51515	0	0.397067	PASS	15.4296	K4me3	patHypomet
chr1	51478098	51478699	-	Nabp1	HDTSS	0	0	0.415801	0.301434	PASS	25.0163	K4me3	patHypomet
chr1	54194733	54195334	-	Hecw2	HDTSS	0.410386	1.34985	0.743437	0.445313	PASS	6.93795	K4me3	patHypomet
chr1	54438670	54439271	-	Gtf3c3	HDTSS	0.247967	0	1.35864	1.13799	PASS	6.12895	K4me3	patHypomet
chr1	58392835	58393436	+	Bzw1	HDTSS	0.863562	1.9943	1.29214	0.832043	PASS	15.9207	K4me3	patHypomet
chr1	58445185	58445786	-	Ppil3	HDTSS	0.419077	0.833333	0.822965	0.533398	PASS	14.4715	K4me3	patHypomet
chr1	58504808	58505409	-	Orc2	IDTSS	0.482606	0.22096	0.4581	0.30721	PASS	5.94721	K4me3	patHypomet
chr1	58586032	58586633	-	Fam126b	HDTSS	0.328541	1.20412	0.547721	0.503417	PASS	13.1405	K4me3	patHypomet
chr1	58586298	58586899	+	Ndufb3	IDTSS	0.266365	1.64807	0.371429	0.273909	PASS	13.8358	K4me3	patHypomet
chr1	58652340	58652941	+	Gm20257	HDTSS	1.62525	1.54712	5.61883	1.66837	PASS	3.77002	K4me3	patHypomet
chr1	58973181	58973782	-	Trak2	HDTSS	0.217392	0	0.837499	0.336667	PASS	10.132	K4me3	patHypomet
chr1	63445603	63446204	+	Adam23	HDTSS	0.355469	20.3987	1.35227	0.326616	PASS	4.28169	K4me3	patHypomet
chr1	63730324	63730925	+	Fastkd2	IDTSS	0.695187	0	0.574786	0.325895	PASS	4.37862	K4me3	patHypomet
chr1	64532503	64533104	+	Creb1	HDTSS	0.90248	0.240712	0.580559	0.919746	PASS	19.6852	K4me3	patHypomet
chr1	64616867	64617468	-	Mettl21a	HDTSS	0.892857	0	0.248227	0.609756	PASS	7.49529	K4me3	patHypomet
chr1	65186178	65186779	-	Idh1	HDTSS	0.565176	0.384615	0.32274	0.590136	PASS	5.63126	K4me3	patHypomet
chr1	65186384	65186985	+	Pikfyve	HDTSS	0.791246	0.549451	0.250202	0.441912	PASS	5.63498	K4me3	patHypomet
chr1	66175028	66175629	+	Map2	HDTSS	0.276078	1.59647	0.465913	0.241636	PASS	3.98811	K4me3	patHypomet
chr1	66700592	66701193	+	Rpe	HDTSS	0.572699	2.14902	0.775737	0.849696	PASS	4.09995	K4me3	patHypomet
chr1	66817294	66817895	-	Kansl1l	HDTSS	0.24308	2.79172	0.688118	0.71959	PASS	4.09902	K4me3	patHypomet
chr1	66863008	66863609	-	Acadl	HDTSS	0.634681	0.498102	0.684413	0.623321	PASS	7.28093	K4me3	patHypomet
chr1	67038571	67039172	-	Lancl1	HDTSS	0.561535	0.097466	0.416653	0.582529	PASS	15.4519	K4me3	patHypomet
chr1	72710959	72711560	+	Rpl37a	HDTSS	2.22222	0	0.648679	0.54406	PASS	10.5495	K4me3	patHypomet
chr1	72874564	72875165	-	Igfbp5	IDTSS	1.25259	1.47059	1.40888	1.54365	PASS	1.17341	K4me3	patHypomet
chr1	74587727	74588328	-	Zfp142	HDTSS	0.203133	0.357142	0.130719	0.195043	PASS	8.08433	K4me3	patHypomet
chr1	74588060	74588661	+	Bcs1l	IDTSS	0.464653	0	0.30303	0.448307	PASS	8.36114	K4me3	patHypomet
chr1	74601096	74601697	-	Rnf25	HDTSS	0.593968	0	0.663034	0.528699	PASS	25.7582	K4me3	patHypomet
chr1	74601154	74601755	+	Stk36	IDTSS	0.681901	0	0.731624	0.587443	PASS	26.7089	K4me3	patHypomet
chr1	74885107	74885708	-	Fev	HDTSS	0.512397	0.289855	0.442545	0.912219	PASS	1.17807	K4me3	patHypomet
chr1	74900420	74901021	-	Mir375	HDTSS	1.22169	2.5	0.174106	0.55463	PASS	2.51086	K4me3	patHypomet
chr1	79671671	79672272	-	Ap1s3	HDTSS	0.423627	2.43193	0.261969	0.482834	PASS	6.86711	K4me3	patHypomet
chr1	79761468	79762069	-	Wdfy1	HDTSS	0.569081	0	0.430032	0.614678	PASS	7.69288	K4me3	patHypomet
chr1	79775717	79776318	+	Mrpl44	IDTSS	0.190171	0.612746	0.896138	0.282101	PASS	3.20801	K4me3	patHypomet
chr1	80340129	80340730	-	Cul3	HDTSS	1.09847	0.450451	0.546767	0.581514	PASS	1.43904	K4me3	patHypomet
chr1	80758252	80758853	-	Dock10	HDTSS	0.748014	0.370065	0.440063	0.704638	PASS	5.53246	K4me3	patHypomet
chr1	86045562	86046163	+	2810459M11Rik	HDTSS	0.35401	1.46215	0.445932	0.458876	PASS	7.7954	K4me3	patHypomet
chr1	86154479	86155080	+	Armc9	IDTSS	0.34826	0.110742	0.327325	0.41205	PASS	8.46459	K4me3	patHypomet
chr1	86302920	86303521	+	B3gnt7	HDTSS	0.898029	0	1.20735	0.619027	PASS	9.4544	K4me3	patHypomet
chr1	86526435	86527036	+	Ptma	HDTSS	0.628306	0	0.927396	0.601876	PASS	5.69277	K4me3	patHypomet
chr1	87213613	87214214	+	Eif4e2	IDTSS	0.410664	0.119617	0.612	0.489572	PASS	9.1254	K4me3	patHypomet
chr1	87264063	87264664	+	Efhd1	HDTSS	0.320675	0.14881	1.29242	0.258122	PASS	5.6499	K4me3	patHypomet
chr1	87852986	87853587	+	Dgkd	HDTSS	0.108225	2.01681	1.30873	0.281469	PASS	4.57528	K4me3	patHypomet
chr1	88008250	88008851	-	Usp40	HDTSS	0.439876	1.78919	0.566956	0.655751	PASS	3.82221	K4me3	patHypomet
chr1	88701890	88702491	-	Arl4c	HDTSS	0.677714	2.2475	0.13141	0.575089	PASS	6.55768	K4me3	patHypomet
chr1	89930875	89931476	-	Gbx2	HDTSS	0.363263	2.08333	0.252232	0.783325	PASS	7.61552	K4me3	patHypomet
chr1	91144802	91145403	+	Rbm44	IDTSS	0.590329	4.16679	0.495987	0.671915	PASS	2.7392	K4me3	patHypomet
chr1	91405728	91406329	-	1700020N18Rik	IDTSS	1.08259	0	4.34626	2.46431	PASS	3.94524	K4me3	patHypomet
chr1	91459027	91459628	-	Per2	HDTSS	0.978044	17.4803	1.15212	0.669298	PASS	5.93416	K4me3	patHypomet
chr1	91494367	91494968	+	Traf3ip1	HDTSS	0.629923	0.293586	0.737944	0.523971	PASS	5.47002	K4me3	patHypomet
chr1	91540264	91540865	+	Asb1	HDTSS	0.434627	0	0.236407	0.19326	PASS	29.8153	K4me3	patHypomet
chr1	93342487	93343088	-	Pask	HDTSS	0.32346	1.37495	0.334151	0.284919	PASS	14.0707	K4me3	patHypomet
chr1	93511803	93512404	+	Farp2	HDTSS	0.504098	0.905418	0.543492	0.629886	PASS	5.30412	K4me3	patHypomet
chr1	93635426	93636027	-	Stk25	HDTSS	0.215953	8.49002	0.499298	0.244304	PASS	6.07769	K4me3	patHypomet
chr1	93685393	93685994	+	Bok	HDTSS	0.620856	1.90886	0.720339	0.509882	PASS	5.23142	K4me3	patHypomet
chr1	93754537	93755138	-	Thap4	HDTSS	1.35366	1.06952	0.287102	0.954071	PASS	5.6965	K4me3	patHypomet
chr1	93754732	93755333	+	Atg4b	HDTSS	0.925998	1.07655	0.302857	0.775398	PASS	6.47101	K4me3	patHypomet
chr1	95667293	95667894	-	St8sia4	HDTSS	0.480039	0	0.595238	0.383804	PASS	7.77024	K4me3	patHypomet
chr1	96871870	96872471	-	Slco4c1	HDTSS	0.653953	0	1.2937	0.360162	PASS	3.70943	K4me3	patHypomet
chr1	97769791	97770392	-	Ppip5k2	HDTSS	0.436276	0	1.24082	0.351174	PASS	6.26503	K4me3	patHypomet
chr1	97769878	97770479	+	Gin1	HDTSS	0.445559	0	1.01558	0.407619	PASS	5.15406	K4me3	patHypomet
chr1	105356409	105357010	-	Rnf152	HDTSS	0.476508	0.244914	0.36768	0.714404	PASS	5.36284	K4me3	patHypomet
chr1	105663375	105663976	-	Pign	IDTSS	0.297619	0	0.501337	0.428372	PASS	7.1812	K4me3	patHypomet
chr1	105663560	105664161	+	2310035C23Rik	HDTSS	0	0	0.468855	0.511577	PASS	7.84387	K4me3	patHypomet
chr1	106713989	106714590	-	Bcl2	HDTSS	0.957264	7.10233	0.859289	0.298909	PASS	4.13443	K4me3	patHypomet
chr1	111864617	111865218	-	Dsel	HDTSS	0.447305	0.166113	0.898034	0.359837	PASS	5.35165	K4me3	patHypomet
chr1	118310831	118311432	-	Tsn	HDTSS	0.779759	1.00358	0.314191	0.499373	PASS	16.0922	K4me3	patHypomet
chr1	118321542	118322143	+	Nifk	HDTSS	1.11671	5.69095	0.746541	0.742175	PASS	7.69195	K4me3	patHypomet
chr1	118458964	118459565	-	2900060B14Rik	IDTSS	0.37037	0	1.46573	0.408664	PASS	12.078	K4me3	patHypomet
chr1	119053318	119053919	-	Gli2	HDTSS	0.372965	0	0.678885	0.617152	PASS	5.13449	K4me3	patHypomet
chr1	119421947	119422548	-	Inhbb	HDTSS	0.207411	0	0.180103	0.712407	PASS	6.20258	K4me3	patHypomet
chr1	119504481	119505082	-	Ralb	HDTSS	0	0	0.816265	0.708879	PASS	3.31985	K4me3	patHypomet
chr1	119912867	119913468	-	Tmem177	HDTSS	1.2987	0	0.371186	0.546536	PASS	10.8664	K4me3	patHypomet
chr1	120073479	120074080	-	Tmem37	HDTSS	1.27076	0	1.36347	1.01581	PASS	11.1078	K4me3	patHypomet
chr1	120120795	120121396	-	Dbi	HDTSS	0.620591	0.287356	0.607091	0.468317	PASS	8.94831	K4me3	patHypomet
chr1	120120886	120121487	+	3110009E18Rik	HDTSS	0.439681	0.663642	0.495034	0.34986	PASS	8.363	K4me3	patHypomet
chr1	120340281	120340882	+	C1ql2	HDTSS	0.567905	9.17905	0.541686	0.474378	PASS	1.6795	K4me3	patHypomet
chr1	120602186	120602787	+	En1	IDTSS	0	0.757575	1.21222	1.43862	PASS	4.19968	K4me3	patHypomet
chr1	121567679	121568280	-	Ddx18	HDTSS	0.199543	0	0.114279	0.269496	PASS	5.87824	K4me3	patHypomet
chr1	125435426	125436027	-	Actr3	HDTSS	0.648004	0	0.470086	0.483549	PASS	7.04699	K4me3	patHypomet
chr1	125560715	125561316	+	Slc35f5	HDTSS	0.856278	0.265958	0.305824	0.632622	PASS	12.1722	K4me3	patHypomet
chr1	125911913	125912514	-	Lypd1	HDTSS	0.467215	0.4329	0.516724	0.384927	PASS	2.47637	K4me3	patHypomet
chr1	127204685	127205286	+	Mgat5	HDTSS	0.140212	0	0.428941	0.492878	PASS	6.03109	K4me3	patHypomet
chr1	127868472	127869073	+	Rab3gap1	HDTSS	0.610411	0	0.729953	0.727717	PASS	11.3501	K4me3	patHypomet
chr1	128359355	128359956	-	Mcm6	HDTSS	0.414235	0.461711	0.538699	0.488835	PASS	5.16898	K4me3	patHypomet
chr1	128417115	128417716	-	Dars	HDTSS	0	0	0.646412	0.493782	PASS	7.71339	K4me3	patHypomet
chr1	128591998	128592599	-	Cxcr4	IDTSS	0.662174	0.57672	0.49362	0.705509	PASS	11.6642	K4me3	patHypomet
chr1	131097242	131097843	-	Mapkapk2	HDTSS	0.858548	1.20198	0.613616	0.791814	PASS	7.67611	K4me3	patHypomet
chr1	131244877	131245478	-	Rassf5	HDTSS	0.62169	3.37912	0.712513	0.598715	PASS	7.45149	K4me3	patHypomet
chr1	131527060	131527661	-	Srgap2	HDTSS	0.526316	0	0.864394	0.494064	PASS	5.78597	K4me3	patHypomet
chr1	131527688	131528289	+	Fam72a	HDTSS	0	0	0.798194	0.231142	PASS	4.16519	K4me3	patHypomet
chr1	131827711	131828312	+	Slc41a1	HDTSS	0.395699	15	0.516076	0.501861	PASS	6.55862	K4me3	patHypomet
chr1	132298325	132298926	+	Klhdc8a	HDTSS	1.04667	1.82067	0.480036	0.83776	PASS	5.53339	K4me3	patHypomet
chr1	132315824	132316425	+	Nuak2	HDTSS	2.51748	0	0.719701	0.53452	PASS	4.97046	K4me3	patHypomet
chr1	132390980	132391581	-	Tmcc2	HDTSS	1.73942	2.08333	0.613404	0.497904	PASS	3.46525	K4me3	patHypomet
chr1	132417152	132417753	+	Dstyk	HDTSS	0.39478	0	0.405733	0.476036	PASS	8.41147	K4me3	patHypomet
chr1	132477066	132477667	+	Rbbp5	HDTSS	0	0	1.19065	0.358062	PASS	10.6017	K4me3	patHypomet
chr1	132542639	132543240	-	Cntn2	HDTSS	0.473122	2.08333	1.8053	1.54212	PASS	1.06996	K4me3	patHypomet
chr1	133045711	133046312	+	Pik3c2b	HDTSS	0.602069	0	0.177653	0.522623	PASS	10.8804	K4me3	patHypomet
chr1	133130865	133131466	+	Ppp1r15b	HDTSS	0.279845	1.8661	0.308166	0.571272	PASS	20.9741	K4me3	patHypomet
chr1	133363271	133363872	+	Etnk2	HDTSS	0.587801	0.618357	0.755258	0.413493	PASS	18.0662	K4me3	patHypomet
chr1	133423911	133424512	-	Sox13	HDTSS	0.635883	0.10352	0.693853	0.613299	PASS	2.7625	K4me3	patHypomet
chr1	133609979	133610580	-	Snrpe	HDTSS	0.062578	1.19048	1.25642	0.338639	PASS	14.1173	K4me3	patHypomet
chr1	134235156	134235757	-	Adora1	HDTSS	0	0	0.963718	1.18137	PASS	1.56766	K4me3	patHypomet
chr1	134455254	134455855	+	Klhl12	HDTSS	0.403278	0.119617	0.347901	0.507226	PASS	10.2587	K4me3	patHypomet
chr1	134494359	134494960	+	Rabif	HDTSS	0.358832	0	0.460311	0.684312	PASS	27.2811	K4me3	patHypomet
chr1	134549381	134549982	-	Mgat4e	IDTSS	95.9291	15.5728	98.776	93.8466	PASS	25.4972	K4me3	.
chr1	134559877	134560478	+	Kdm5b	HDTSS	0.925206	0	0.311738	0.831598	PASS	20.6405	K4me3	patHypomet
chr1	134646380	134646981	+	Syt2	HDTSS	0.594042	1.85156	0.606767	0.497783	PASS	5.76267	K4me3	patHypomet
chr1	134955639	134956240	-	Ppp1r12b	HDTSS	0.661453	0.774685	0.755122	0.487007	PASS	7.29771	K4me3	patHypomet
chr1	134962264	134962865	+	Ube2t	HDTSS	0.526323	0.606489	0.70717	0.51581	PASS	11.2299	K4me3	patHypomet
chr1	135104975	135105576	-	Lgr6	HDTSS	0.57127	2.08047	0.503756	0.765103	PASS	2.65066	K4me3	patHypomet
chr1	135132274	135132875	-	Ptprv	IDTSS	93.6084	20.1117	93.6104	96.3466	PASS	2.25269	K4me3	.
chr1	135132424	135133025	+	Ptpn7	IDTSS	93.6084	20.1117	93.6104	96.3466	PASS	2.55373	K4me3	.
chr1	135146533	135147134	+	Arl8a	HDTSS	0.789519	1.76715	0.329396	0.600782	PASS	4.81295	K4me3	patHypomet
chr1	135258171	135258772	-	Elf3	IDTSS	2.51149	0	17.757	1.61844	PASS	1.76711	K4me3	patHypomet
chr1	135283783	135284384	-	Rnpep	HDTSS	0.621361	0.470945	1.16678	0.495606	PASS	13.6466	K4me3	patHypomet
chr1	135313436	135314037	-	Timm17a	HDTSS	0.916556	0	0.508972	0.931904	PASS	7.85692	K4me3	patHypomet
chr1	135430190	135430791	-	Ipo9	HDTSS	0.235676	1.4001	0.488941	0.558298	PASS	8.67616	K4me3	patHypomet
chr1	135585054	135585655	-	Nav1	HDTSS	1.40416	22.6003	0.835622	0.937765	PASS	3.11667	K4me3	patHypomet
chr1	135728896	135729497	+	Csrp1	HDTSS	0.808957	0	1.08624	0.770025	PASS	6.38619	K4me3	patHypomet
chr1	135765784	135766385	+	Phlda3	HDTSS	0.71001	40.5103	0.428108	0.917746	PASS	4.40099	K4me3	pat_gain_Wang2014_2C
chr1	135918723	135919324	-	Pkp1	HDTSS	0.731685	0	0.64928	0.698866	PASS	5.23794	K4me3	patHypomet
chr1	136050503	136051104	+	Ascl5	HDTSS	1.11718	0	0.491809	2.58121	PASS	2.69819	K4me3	patHypomet
chr1	136130882	136131483	-	Gm15850	HDTSS	0.607013	0	0.95027	0.90437	PASS	21.1438	K4me3	patHypomet
chr1	136131100	136131701	+	Kif21b	HDTSS	0.454675	0	0.934775	0.7498	PASS	16.3355	K4me3	patHypomet
chr1	136260572	136261173	-	Gpr25	HDTSS	1.30781	3.91624	2.01929	6.36702	PASS	3.17259	K4me3	patHypomet
chr1	136345803	136346404	-	Camsap2	HDTSS	1.00267	0.709494	0.699449	0.565077	PASS	22.964	K4me3	patHypomet
chr1	136414970	136415571	+	Ddx59	HDTSS	0	4.44444	0.914893	0.440061	PASS	7.85971	K4me3	patHypomet
chr1	136415218	136415819	-	9230116N13Rik	HDTSS	0.250239	1.73913	0.808819	0.532947	PASS	5.42714	K4me3	patHypomet
chr1	136624600	136625201	+	Zfp281	HDTSS	0.751106	1.17596	0.396771	0.858068	PASS	5.44392	K4me3	patHypomet
chr1	138619395	138619996	-	Nek7	HDTSS	0.361383	0.089847	0.512746	0.578673	PASS	6.50456	K4me3	patHypomet
chr1	138856553	138857154	-	2310009B15Rik	HDTSS	1.03236	1.94805	0.14881	1.27617	PASS	2.07654	K4me3	patHypomet
chr1	138963408	138964009	+	Dennd1b	HDTSS	0.554346	1.0066	0.843211	0.565578	PASS	2.64041	K4me3	patHypomet
chr1	150392537	150393138	+	Tpr	HDTSS	0.449532	0.115741	0.763984	0.585391	PASS	17.9572	K4me3	patHypomet
chr1	150392754	150393355	-	BC003331	HDTSS	0.635449	0.345529	0.96185	0.553264	PASS	16.0158	K4me3	patHypomet
chr1	151344197	151344798	+	Ivns1abp	HDTSS	0.603273	0.18797	0.90814	0.5511	PASS	16.5573	K4me3	patHypomet
chr1	151428134	151428735	-	Swt1	HDTSS	0.471769	0.117647	0.37804	0.457739	PASS	13.4574	K4me3	patHypomet
chr1	151428347	151428948	+	Trmt1l	HDTSS	0.564881	1.56523	0.235795	0.429444	PASS	13.7957	K4me3	patHypomet
chr1	151500522	151501123	-	Rnf2	HDTSS	0.396298	0.393052	0.691894	0.258212	PASS	8.27446	K4me3	patHypomet
chr1	151571072	151571673	+	Fam129a	IDTSS	0.757232	0.574713	0.874783	1.34255	PASS	4.82879	K4me3	patHypomet
chr1	151755073	151755674	+	Edem3	HDTSS	0.213259	0	0.253424	0.678221	PASS	2.99178	K4me3	patHypomet
chr1	152807589	152808190	+	Ncf2	IDTSS	20.242	6.18803	32.0934	20.2966	PASS	13.2281	K4me3	.
chr1	152902345	152902946	-	Smg7	HDTSS	0.903755	3.09791	0.886363	0.907896	PASS	8.54382	K4me3	patHypomet
chr1	153186146	153186747	-	Lamc2	IDTSS	3.78205	0	0.943558	0.906006	PASS	6.94354	K4me3	patHypomet
chr1	153332485	153333086	-	Lamc1	HDTSS	0.394303	0.14881	1.2867	0.511403	PASS	4.32736	K4me3	patHypomet
chr1	153424908	153425509	+	Shcbp1l	HDTSS	0.233135	1.38889	0.673838	0.408442	PASS	6.69189	K4me3	patHypomet
chr1	153487359	153487960	-	Dhx9	HDTSS	0.497994	0.036284	0.482456	0.641706	PASS	14.0931	K4me3	patHypomet
chr1	153549413	153550014	-	Npl	IDTSS	1.19644	0.25	0.663918	1.10279	PASS	4.73372	K4me3	patHypomet
chr1	153740052	153740653	+	Rgs16	HDTSS	0.790234	0.357143	2.05956	0.826883	PASS	3.56963	K4me3	patHypomet
chr1	153899625	153900226	+	Mir8114	HDTSS	0.462159	0	0.853994	0.533029	PASS	27.9634	K4me3	patHypomet
chr1	153899628	153900229	+	Glul	HDTSS	0.462159	0	0.853994	0.533029	PASS	27.9466	K4me3	patHypomet
chr1	155099335	155099936	-	Ier5	HDTSS	0.34151	0	0.53703	0.536411	PASS	14.7949	K4me3	patHypomet
chr1	155158402	155159003	+	Stx6	HDTSS	0.860194	1.03852	0.59706	0.97987	PASS	5.99661	K4me3	patHypomet
chr1	155741726	155742327	-	Lhx4	HDTSS	1.14676	0.537635	1.05244	0.995862	PASS	7.95571	K4me3	patHypomet
chr1	155812598	155813199	-	Qsox1	HDTSS	0.195631	13.4347	0.546762	0.231712	PASS	14.1937	K4me3	patHypomet
chr1	155972954	155973555	-	Cep350	HDTSS	0.308642	0	0.920736	0.588374	PASS	6.84568	K4me3	patHypomet
chr1	156035363	156035964	+	Tor1aip2	HDTSS	0.352597	1.1593	0.63115	0.433568	PASS	19.4652	K4me3	patHypomet
chr1	156036179	156036780	-	Tor1aip1	IDTSS	2.2494	0.215517	0.482464	1.45515	PASS	27.8068	K4me3	patHypomet
chr1	156204725	156205326	-	Fam163a	HDTSS	0.640395	0	0.743704	1.06948	PASS	3.85483	K4me3	patHypomet
chr1	156303305	156303906	-	Tdrd5	HDTSS	0.675061	0.814815	0.460441	0.456418	PASS	4.90335	K4me3	patHypomet
chr1	156310434	156311035	+	Nphs2	IDTSS	0.650394	0	1.07477	0.649107	PASS	2.58169	K4me3	patHypomet
chr1	156474027	156474628	-	Soat1	HDTSS	1.63477	0	0.705948	0.71744	PASS	5.4812	K4me3	patHypomet
chr1	156558486	156559087	+	Abl2	HDTSS	0.616378	2.81863	0.680803	0.476969	PASS	9.15149	K4me3	patHypomet
chr1	156674038	156674639	-	Tor3a	HDTSS	0.637664	1.14973	0.513378	1.04462	PASS	8.31547	K4me3	patHypomet
chr1	156718609	156719210	-	Fam20b	HDTSS	0.747828	1.36684	0.640799	0.827157	PASS	2.68515	K4me3	patHypomet
chr1	156939325	156939926	-	Ralgps2	HDTSS	0.424351	11.1172	0.586371	0.542321	PASS	2.16228	K4me3	patHypomet
chr1	157412051	157412652	+	2810025M15Rik	HDTSS	0.603967	0.165456	0.691361	0.558834	PASS	5.21464	K4me3	patHypomet
chr1	157412294	157412895	-	Rasal2	HDTSS	0.612406	0.3149	0.173288	0.51952	PASS	6.72172	K4me3	patHypomet
chr1	157458281	157458882	+	BC026585	IDTSS	1.56136	0.17094	0.652174	1.5473	PASS	2.3403	K4me3	patHypomet
chr1	158355959	158356560	-	Brinp2	HDTSS	0.465009	0	0.866791	0.872768	PASS	6.14107	K4me3	patHypomet
chr1	159232025	159232626	+	Rfwd2	HDTSS	0.732246	0.223214	0.482076	0.639066	PASS	4.90615	K4me3	patHypomet
chr1	160044079	160044680	+	4930523C07Rik	IDTSS	0.564347	0.877192	0.36075	0.524992	PASS	32.8779	K4me3	patHypomet
chr1	160194959	160195560	+	Mrps14	HDTSS	0.397724	12.6538	0.841724	0.26103	PASS	5.0823	K4me3	patHypomet
chr1	160212591	160213192	-	Cacybp	HDTSS	0.660959	0.217014	0.35418	0.469056	PASS	13.5189	K4me3	patHypomet
chr1	160792637	160793238	-	Rabgap1l	HDTSS	0.86003	1.44628	0.819724	0.788852	PASS	5.41876	K4me3	patHypomet
chr1	160906110	160906711	+	Rc3h1	HDTSS	0.398554	0	0.34398	0.69332	PASS	17.1109	K4me3	patHypomet
chr1	161033958	161034559	-	Zbtb37	HDTSS	1.67073	0	1.18072	1.90259	PASS	9.98099	K4me3	patHypomet
chr1	161034865	161035466	+	Gas5	IDTSS	0.539577	3.24074	0.404762	0.705197	PASS	17.946	K4me3	patHypomet
chr1	161070331	161070932	-	Dars2	HDTSS	0.446869	2.20156	0.434007	0.51262	PASS	8.46925	K4me3	patHypomet
chr1	161070591	161071192	+	Cenpl	HDTSS	0.326553	0.157635	0.443693	0.48986	PASS	10.036	K4me3	patHypomet
chr1	161142411	161143012	+	Ankrd45	IDTSS	0.599828	0.132626	0.115741	0.73109	PASS	6.64156	K4me3	patHypomet
chr1	161250865	161251466	-	Prdx6	HDTSS	0.676556	0.064474	1.16982	0.606664	PASS	4.20527	K4me3	patHypomet
chr1	161876360	161876961	-	Suco	HDTSS	0.865726	1.00427	0.303932	0.670133	PASS	16.1314	K4me3	patHypomet
chr1	161968887	161969488	+	Pigc	HDTSS	0.394942	0	0.541218	0.434064	PASS	5.82325	K4me3	patHypomet
chr1	162477733	162478334	-	Dnm3	IDTSS	0.803873	0.416667	1.09719	0.138904	PASS	3.05982	K4me3	patHypomet
chr1	162548044	162548645	-	Mettl13	IDTSS	0.224539	0	0.470588	0.165996	PASS	6.35171	K4me3	patHypomet
chr1	162570527	162571128	+	Vamp4	HDTSS	0.748177	1.63688	0.716969	0.783576	PASS	7.69008	K4me3	patHypomet
chr1	162740255	162740856	-	Prrc2c	IDTSS	0.39256	0	0.411151	0.282761	PASS	14.4202	K4me3	patHypomet
chr1	163403340	163403941	-	Gorab	IDTSS	0.62147	0	0.692308	0.559766	PASS	12.9616	K4me3	patHypomet
chr1	163779378	163779979	+	Kifap3	HDTSS	0.278208	0.78125	0.563506	0.313671	PASS	4.45412	K4me3	patHypomet
chr1	164248745	164249346	+	Slc19a2	HDTSS	0.65575	0.246913	0	0.994447	PASS	3.8772	K4me3	patHypomet
chr1	164307183	164307784	-	Blzf1	HDTSS	0.305032	0	0.724016	0.38928	PASS	24.0862	K4me3	patHypomet
chr1	164307371	164307972	+	Nme7	IDTSS	0.229424	0	0.78491	0.401346	PASS	21.6443	K4me3	patHypomet
chr1	164458054	164458655	-	Atp1b1	HDTSS	0.629638	2.31604	0.329045	0.637703	PASS	5.08323	K4me3	patHypomet
chr1	165194132	165194733	-	Sft2d2	HDTSS	0.647446	0.292813	0.392385	0.612736	PASS	12.4732	K4me3	patHypomet
chr1	165236657	165237258	-	Tiprl	HDTSS	0.500219	0.392712	0.945495	0.489084	PASS	6.1886	K4me3	patHypomet
chr1	165460162	165460763	-	Dcaf6	HDTSS	0.221845	0	1.15232	0.409798	PASS	19.8669	K4me3	patHypomet
chr1	165460907	165461508	+	Mpc2	HDTSS	0.422226	0	0.362319	0.495184	PASS	24.527	K4me3	patHypomet
chr1	165634240	165634841	-	Mpzl1	HDTSS	0.812378	0.609023	0.889453	0.723392	PASS	4.40379	K4me3	patHypomet
chr1	165707793	165708394	-	Rcsd1	HDTSS	0.819908	0.367647	2.19575	1.0623	PASS	8.11509	K4me3	patHypomet
chr1	165763479	165764080	+	Creg1	HDTSS	0.223214	0	0.603096	0.316979	PASS	6.84754	K4me3	patHypomet
chr1	166002333	166002934	-	Pou2f1	HDTSS	0.587056	2.57937	0.11534	0.851274	PASS	3.73273	K4me3	patHypomet
chr1	166238443	166239044	-	Mael	HDTSS	1.02364	15.3543	0.615789	1.35826	PASS	18.947	K4me3	patHypomet
chr1	166253838	166254439	+	Ildr2	HDTSS	0.916491	10	0.368722	0.450458	PASS	7.05911	K4me3	patHypomet
chr1	166378866	166379467	+	Tada1	IDTSS	0.849232	0.623347	1.09331	0.784862	PASS	3.50346	K4me3	patHypomet
chr1	166409527	166410128	-	Pogk	HDTSS	0.442359	1.154	0.672119	0.369452	PASS	8.59601	K4me3	patHypomet
chr1	167001116	167001717	+	Fam78b	HDTSS	0.601388	0.926658	0.345746	0.556884	PASS	4.51377	K4me3	patHypomet
chr1	167284826	167285427	-	Uck2	HDTSS	0	0	0.817476	0.415544	PASS	5.17643	K4me3	patHypomet
chr1	167308369	167308970	+	Tmco1	HDTSS	0.399933	0.204918	0.987807	0.350488	PASS	26.4898	K4me3	patHypomet
chr1	167349690	167350291	+	Aldh9a1	IDTSS	1.07608	0	0.675645	0.490125	PASS	8.7209	K4me3	patHypomet
chr1	167393496	167394097	-	Mgst3	HDTSS	0.460299	1.06101	1.8598	0.481899	PASS	6.60801	K4me3	patHypomet
chr1	167598061	167598662	+	Rxrg	IDTSS	1.15223	1.86189	1.16996	0.701897	PASS	2.34682	K4me3	patHypomet
chr1	167689257	167689858	+	Lmx1a	IDTSS	1.86268	0	0.197629	0.765716	PASS	2.61711	K4me3	patHypomet
chr1	171064351	171064952	-	Mir6546	HDTSS	1.41032	0.321562	0.473548	0.781035	PASS	2.73547	K4me3	patHypomet
chr1	171150302	171150903	-	Sdhc	HDTSS	0.784929	6.07829	0.493898	0.436589	PASS	6.73943	K4me3	patHypomet
chr1	171150412	171151013	+	Mpz	HDTSS	0.814	5.61073	0.553764	0.484029	PASS	5.69277	K4me3	patHypomet
chr1	171195967	171196568	-	Pcp4l1	IDTSS	0.595927	0	1.41931	1.06166	PASS	4.71881	K4me3	patHypomet
chr1	171222213	171222814	-	Tomm40l	IDTSS	1.01377	5.85937	0.578166	0.774451	PASS	1.96469	K4me3	patHypomet
chr1	171246811	171247412	-	Ndufs2	HDTSS	0.665476	0.5071	0	0.593026	PASS	5.04502	K4me3	patHypomet
chr1	171270027	171270628	+	B4galt3	HDTSS	0.982816	0	0.758598	0.932152	PASS	25.0107	K4me3	patHypomet
chr1	171280885	171281486	-	Ppox	IDTSS	0.204748	0	0.306513	0.461021	PASS	5.35818	K4me3	patHypomet
chr1	171287660	171288261	-	Usp21	HDTSS	0.937117	5.68966	0.482584	1.00419	PASS	3.53701	K4me3	patHypomet
chr1	171294681	171295282	-	Ufc1	IDTSS	0.096154	0	0	0.176282	PASS	5.55483	K4me3	patHypomet
chr1	171328844	171329445	+	Dedd	HDTSS	0.3234	1.75121	0.791643	0.378126	PASS	6.50083	K4me3	patHypomet
chr1	171345344	171345945	-	Nit1	HDTSS	0.526421	0	0.226757	0.666455	PASS	11.9699	K4me3	patHypomet
chr1	171345398	171345999	+	Pfdn2	HDTSS	0.541461	0	0.21645	0.741843	PASS	12.6335	K4me3	patHypomet
chr1	171360497	171361098	-	Klhdc9	IDTSS	0.545401	0	1.09861	0.76576	PASS	23.6528	K4me3	patHypomet
chr1	171411380	171411981	+	Usf1	HDTSS	0.254369	22.2611	0.581805	0.307523	PASS	4.3693	K4me3	patHypomet
chr1	171437260	171437861	+	F11r	HDTSS	0.557053	0	0.263817	0.484988	PASS	6.98362	K4me3	patHypomet
chr1	171503177	171503778	+	Alyref2	HDTSS	0.223246	0.255991	0.440739	0.249944	PASS	5.07111	K4me3	patHypomet
chr1	172026967	172027568	-	Vangl2	HDTSS	1.06046	0.871459	0.891355	1.01301	PASS	7.07495	K4me3	patHypomet
chr1	172082228	172082829	+	Copa	HDTSS	0.86444	0.607315	0.733247	0.80767	PASS	13.7184	K4me3	patHypomet
chr1	172082448	172083049	-	Ncstn	HDTSS	0.825564	0.450566	0.351376	0.918177	PASS	14.1322	K4me3	patHypomet
chr1	172126454	172127055	+	Pex19	HDTSS	1.01792	0.226244	0.546433	0.897426	PASS	4.31525	K4me3	patHypomet
chr1	172147714	172148315	+	Dcaf8	HDTSS	0	3.23887	0.850621	0.485514	PASS	10.7369	K4me3	patHypomet
chr1	172206480	172207081	-	Pea15a	IDTSS	2.42855	1.19048	1.26701	1.79008	PASS	3.42237	K4me3	patHypomet
chr1	172312106	172312707	+	Igsf8	HDTSS	0.484183	0	1.16736	0.471203	PASS	4.31338	K4me3	patHypomet
chr1	172340909	172341510	+	Kcnj10	HDTSS	1.03106	5.11019	1.27483	1.38856	PASS	3.37577	K4me3	patHypomet
chr1	172376230	172376831	+	Pigm	HDTSS	0.510687	0.92803	0.529738	0.588193	PASS	10.3501	K4me3	patHypomet
chr1	172481912	172482513	+	Igsf9	HDTSS	0.658176	3.29882	0.434895	0.638276	PASS	28.6382	K4me3	patHypomet
chr1	172499945	172500546	+	Tagln2	IDTSS	1.96913	0	1.02544	1.24652	PASS	6.55675	K4me3	patHypomet
chr1	172520829	172521430	+	Cfap45	IDTSS	0.560546	1.85829	0.728755	0.658389	PASS	4.89217	K4me3	patHypomet
chr1	172632673	172633274	-	Dusp23	HDTSS	0.604455	1.19485	0.753589	0.476578	PASS	4.82972	K4me3	patHypomet
chr1	173367394	173367995	-	Cadm3	HDTSS	0.749999	0	0.679213	0.473037	PASS	2.48849	K4me3	patHypomet
chr1	174501524	174502125	+	Fmn2	HDTSS	0.555555	0	0.26208	0.618386	PASS	12.6167	K4me3	patHypomet
chr1	175880477	175881078	+	Exo1	HDTSS	0.751233	26.2462	0.865949	0.47844	PASS	7.5391	K4me3	patHypomet
chr1	178405580	178406181	+	Efcab2	HDTSS	0.665749	0	1.55097	0.560272	PASS	6.98921	K4me3	patHypomet
chr1	180195719	180196320	-	Adck3	HDTSS	0.396461	0.40017	0.646468	0.336122	PASS	8.62583	K4me3	patHypomet
chr1	180255999	180256600	-	Psen2	HDTSS	0.734816	0.145068	0.373482	0.71598	PASS	6.58751	K4me3	patHypomet
chr1	180640849	180641450	+	Lin9	HDTSS	0.622333	0.589623	0.63726	0.406764	PASS	4.30872	K4me3	patHypomet
chr1	180903973	180904574	+	Pycr2	HDTSS	0.637188	63.5424	0.313462	0.362054	PASS	6.51574	K4me3	pat_gain_Wang2014_2C
chr1	181017194	181017795	-	Ephx1	IDTSS	0.588699	14.4522	0.460526	0.7063	PASS	7.74135	K4me3	patHypomet
chr1	181150630	181151231	+	Cnih4	HDTSS	0.430729	1.73077	1.70538	1.01013	PASS	2.33843	K4me3	patHypomet
chr1	181211677	181212278	-	Wdr26	HDTSS	0.642455	0.462962	0.614646	0.819077	PASS	5.10373	K4me3	patHypomet
chr1	182124436	182125037	+	Srp9	HDTSS	0.614168	0.126262	0.549452	0.628276	PASS	23.1206	K4me3	patHypomet
chr1	182282458	182283059	-	Degs1	HDTSS	0	0	0.30975	0.466569	PASS	6.10845	K4me3	patHypomet
chr1	184882735	184883336	-	C130074G19Rik	HDTSS	0.102881	4.7619	0.514298	0.916992	PASS	4.59485	K4me3	patHypomet
chr1	185203867	185204468	+	Rab3gap2	HDTSS	0.521836	0	0.594546	0.611594	PASS	6.32468	K4me3	patHypomet
chr1	185454547	185455148	+	Slc30a10	IDTSS	2.02162	5.61508	1.82724	1.23792	PASS	1.71864	K4me3	patHypomet
chr1	185455267	185455868	-	Gm2061	HDTSS	0.414803	21.4796	0.819644	0.474266	PASS	3.64326	K4me3	patHypomet
chr1	186117009	186117610	-	Lyplal1	IDTSS	0.341545	0	0.746069	0.456229	PASS	4.13257	K4me3	patHypomet
chr1	187215145	187215746	-	Spata17	HDTSS	0.094967	0	0.71815	0.459972	PASS	26.4488	K4me3	patHypomet
chr1	187215210	187215811	+	Gpatch2	HDTSS	0.175924	0	0.716215	0.427392	PASS	27.2019	K4me3	patHypomet
chr1	187608705	187609306	+	Esrrg	HDTSS	1.63059	0.741682	0.439361	0.486403	PASS	2.33844	K4me3	patHypomet
chr1	189007539	189008140	-	Kctd3	HDTSS	2.14174	27.7234	0.436586	1.56954	PASS	2.20236	K4me3	patHypomet
chr1	189687785	189688386	-	Cenpf	HDTSS	0.785999	2.22222	0.914914	0.786299	PASS	18.9265	K4me3	patHypomet
chr1	189727967	189728568	+	Ptpn14	HDTSS	0.624409	8.79391	0.880341	0.757546	PASS	2.74666	K4me3	patHypomet
chr1	191025050	191025651	+	A230020J21Rik	IDTSS	1.21638	0	0.832527	1.03455	PASS	4.67594	K4me3	patHypomet
chr1	191025889	191026490	-	Mfsd7b	HDTSS	0.516148	0.137174	0.944235	0.501728	PASS	6.97336	K4me3	patHypomet
chr1	191098113	191098714	+	Batf3	HDTSS	0.985622	2.26688	2.23958	0.930161	PASS	3.67961	K4me3	patHypomet
chr1	191396740	191397341	-	Ppp2r5a	HDTSS	0.90909	0	0.686205	1.03011	PASS	10.4013	K4me3	patHypomet
chr1	191575233	191575834	-	Dtl	HDTSS	0.40904	0	0.274132	0.393044	PASS	17.9805	K4me3	patHypomet
chr1	191575433	191576034	+	Ints7	HDTSS	0.51341	0	0.364161	0.4163	PASS	19.7392	K4me3	patHypomet
chr1	191717723	191718324	+	Lpgat1	HDTSS	0.62624	9.25925	0.616092	0.707812	PASS	3.17259	K4me3	patHypomet
chr1	191821172	191821773	+	Nek2	HDTSS	0.498272	0.842104	0.431754	0.585507	PASS	10.8478	K4me3	patHypomet
chr1	191906480	191907081	+	Slc30a1	HDTSS	0.679096	6.54762	0.15625	0.783986	PASS	10.9661	K4me3	patHypomet
chr1	191907226	191907827	-	1700034H15Rik	HDTSS	1.05919	3.22061	0.300619	0.621529	PASS	19.4484	K4me3	patHypomet
chr1	192092298	192092899	-	Traf5	HDTSS	0.697557	0.626566	0.41788	0.466051	PASS	9.34535	K4me3	patHypomet
chr1	192136597	192137198	+	Gm10516	HDTSS	1.11953	60.6623	1.6088	0.954541	PASS	3.86135	K4me3	pat_gain_Wang2014_2C
chr1	192137739	192138340	-	Rcor3	HDTSS	0.322912	1.03836	0.455822	0.818101	PASS	3.23504	K4me3	patHypomet
chr1	192190476	192191077	+	Kcnh1	HDTSS	0.679831	0.259353	0.681843	0.628538	PASS	1.71771	K4me3	patHypomet
chr1	192770918	192771519	-	Hhat	HDTSS	1.43281	0	2.49338	2.58758	PASS	8.82529	K4me3	patHypomet
chr1	192855451	192856052	-	Sertad4	HDTSS	0	0	0.716969	0.816854	PASS	1.27034	K4me3	patHypomet
chr1	193035474	193036075	-	Syt14	HDTSS	0.581968	1.02082	0.992336	0.772849	PASS	8.46646	K4me3	patHypomet
chr1	193129950	193130551	-	Diexf	IDTSS	0.163874	0	0.568794	0.479414	PASS	5.63033	K4me3	patHypomet
chr1	193152811	193153412	+	Irf6	HDTSS	0.468726	0	0.666791	0.664141	PASS	5.88477	K4me3	patHypomet
chr1	193173168	193173769	+	A130010J15Rik	HDTSS	0.437471	0.312891	0.432623	0.423252	PASS	10.6492	K4me3	patHypomet
chr1	193272887	193273488	-	G0s2	IDTSS	0.568182	0	0.867769	0.655141	PASS	1.18739	K4me3	patHypomet
chr10	5550391	5550992	-	Syne1	IDTSS	0.585483	0.070028	0.892857	0.93828	PASS	4.14748	K4me3	patHypomet
chr10	5805164	5805765	-	Fbxo5	HDTSS	0.343028	4.37859	0.277866	0.471149	PASS	5.37122	K4me3	patHypomet
chr10	5823642	5824243	-	Mtrf1l	HDTSS	0.281573	1.03541	0.387205	0.338027	PASS	15.3625	K4me3	patHypomet
chr10	5922099	5922700	-	Rgs17	HDTSS	0.297619	22.09	0.549335	0.322088	PASS	1.31881	K4me3	patHypomet
chr10	7589499	7590100	+	Lrp11	HDTSS	0.716552	0	0.353153	0.515323	PASS	5.63032	K4me3	patHypomet
chr10	7663283	7663884	-	Pcmt1	HDTSS	1.07527	0	1.13818	0.51392	PASS	26.6949	K4me3	patHypomet
chr10	7667203	7667804	+	Nup43	HDTSS	0.490937	4.65522	1.05696	0.571501	PASS	19.1148	K4me3	patHypomet
chr10	7792593	7793194	+	Ppil4	HDTSS	0.410815	1.08932	0.592967	0.489477	PASS	26.0117	K4me3	patHypomet
chr10	7832169	7832770	+	Zc3h12d	IDTSS	4.81768	1.55844	5.36027	5.60871	PASS	5.08509	K4me3	patHypomet
chr10	8518524	8519125	-	Ust	HDTSS	0.861213	0.186047	0.74871	0.719112	PASS	4.17824	K4me3	patHypomet
chr10	8885769	8886370	-	Sash1	IDTSS	0	0	0.764462	0.590343	PASS	9.41618	K4me3	patHypomet
chr10	12963958	12964559	-	Stx11	HDTSS	0.761249	0	0.825863	0.855419	PASS	8.97068	K4me3	patHypomet
chr10	13008149	13008750	+	Sf3b5	HDTSS	0.278682	0.746258	0.744046	0.284109	PASS	18.2899	K4me3	patHypomet
chr10	13090487	13091088	+	Plagl1	HDTSS	0.253623	0.5291	1.20408	1.28181	PASS	16.0307	K4me3	patHypomet
chr10	13192836	13193437	-	Ltv1	HDTSS	0.420473	0	0.926678	0.386332	PASS	14.2524	K4me3	patHypomet
chr10	13474095	13474696	-	Phactr2	HDTSS	0.570857	0.340136	0.903753	0.555818	PASS	4.57155	K4me3	patHypomet
chr10	13552606	13553207	+	Adat2	IDTSS	0.413883	0.730326	0.234375	0.381045	PASS	18.6236	K4me3	patHypomet
chr10	13552841	13553442	-	Pex3	HDTSS	0.40132	1.05588	0.272487	0.283012	PASS	20.715	K4me3	patHypomet
chr10	13868529	13869130	-	Aig1	HDTSS	0.263496	1.70663	0.517301	0.303408	PASS	3.41212	K4me3	patHypomet
chr10	13966078	13966679	+	Hivep2	HDTSS	0.670385	0.371334	1.24717	0.569458	PASS	6.59683	K4me3	patHypomet
chr10	14705188	14705789	-	Vta1	HDTSS	0.663815	0	0.246753	0.574535	PASS	9.44135	K4me3	patHypomet
chr10	14705308	14705909	+	1700016L04Rik	HDTSS	0.628539	0	0.285714	0.519681	PASS	8.22041	K4me3	patHypomet
chr10	17947766	17948367	-	Heca	HDTSS	0.591716	0	0.519256	0.645368	PASS	4.03844	K4me3	patHypomet
chr10	18055639	18056240	+	Reps1	HDTSS	0.845012	1	0.383142	0.563349	PASS	2.79885	K4me3	patHypomet
chr10	18234680	18235281	-	Ccdc28a	HDTSS	0.702725	0	0.499232	0.498307	PASS	26.2009	K4me3	patHypomet
chr10	18545775	18546376	-	Hebp2	IDTSS	1.17111	0.404858	1.30511	1.38334	PASS	4.33482	K4me3	patHypomet
chr10	19015109	19015710	-	Tnfaip3	HDTSS	0.873117	1.5873	0.391188	0.532415	PASS	4.14376	K4me3	patHypomet
chr10	19591657	19592258	+	Ifngr1	HDTSS	0.311276	1.64796	0.412005	0.282933	PASS	5.6965	K4me3	patHypomet
chr10	19907373	19907974	-	Pex7	HDTSS	0.557062	4.60318	0.25	0.543724	PASS	3.37204	K4me3	patHypomet
chr10	19934225	19934826	+	Map3k5	HDTSS	0.365182	0	0.658696	1.1295	PASS	5.71514	K4me3	patHypomet
chr10	20148619	20149220	+	Map7	HDTSS	1.13737	1.31547	0.647986	0.828354	PASS	3.16514	K4me3	patHypomet
chr10	20312168	20312769	+	Bclaf1	HDTSS	0.444017	0	0.631807	0.509512	PASS	15.259	K4me3	patHypomet
chr10	28074519	28075120	+	Ptprk	HDTSS	0.583659	0.686277	0.400942	0.720146	PASS	4.70763	K4me3	patHypomet
chr10	67912361	67912962	-	Zfp365	HDTSS	0.885061	2.40451	0.73619	0.672223	PASS	4.79896	K4me3	patHypomet
chr10	67979297	67979898	+	Rtkn2	HDTSS	0.509229	0.638575	0.696612	0.924705	PASS	7.70966	K4me3	patHypomet
chr10	69352611	69353212	-	Cdk1	HDTSS	0.636565	0.271739	0.709281	0.16213	PASS	8.60346	K4me3	patHypomet
chr10	71347492	71348093	+	Ipmk	HDTSS	0.3718	1.15451	0.571765	0.344329	PASS	5.28361	K4me3	patHypomet
chr10	74966930	74967531	+	Gnaz	HDTSS	1.24104	3.23075	0.659116	0.49957	PASS	2.42418	K4me3	patHypomet
chr10	75560029	75560630	-	Lrrc75b	HDTSS	0.808138	5.09659	0.673532	0.654996	PASS	3.84551	K4me3	patHypomet
chr10	75893097	75893698	+	Derl3	HDTSS	0.251817	0.391074	0.664976	0.522768	PASS	8.02468	K4me3	patHypomet
chr10	80147989	80148590	+	Midn	IDTSS	0	16.0227	3.21833	0.937926	PASS	11.8301	K4me3	patHypomet
chr10	81176330	81176931	+	Eef2	HDTSS	0.137931	3.85586	0.581452	0.434143	PASS	18.4829	K4me3	patHypomet
chr10	82047826	82048427	+	Zfp873	HDTSS	1.52192	32.0526	0.993071	0.693347	PASS	3.42703	K4me3	pat_gain_Wang2014_2C
chr10	82622927	82623528	-	1190007I07Rik	HDTSS	0.785879	7.86317	2.2359	0.479046	PASS	20.3115	K4me3	patHypomet
chr10	82629537	82630138	+	Tdg	HDTSS	0.734078	0	0.820084	0.753904	PASS	12.3483	K4me3	patHypomet
chr10	82629541	82630142	+	Gm9855	HDTSS	0.734078	0	0.820084	0.753904	PASS	12.2486	K4me3	patHypomet
chr10	82763840	82764441	-	Nfyb	HDTSS	0.70602	2.92553	0.694534	0.548228	PASS	3.76256	K4me3	patHypomet
chr10	82811822	82812423	+	1700028I16Rik	HDTSS	0.375398	0	0.87486	0.426354	PASS	3.31053	K4me3	patHypomet
chr10	82985196	82985797	+	Chst11	HDTSS	2.09509	0	0.705467	0.406113	PASS	7.1141	K4me3	patHypomet
chr10	84622136	84622737	+	Polr3b	HDTSS	0.191886	2.3569	0.205645	0.526525	PASS	11.366	K4me3	patHypomet
chr10	85957492	85958093	-	Rtcb	HDTSS	2.22222	0	0.328305	0.717372	PASS	4.62374	K4me3	patHypomet
chr10	86498595	86499196	-	Syn3	IDTSS	0	83.3333	0.273913	0.331967	PASS	3.8278	K4me3	pat_gain_Wang2014_2C
chr10	86778704	86779305	+	Nt5dc3	HDTSS	0.657405	0.90612	0.761788	0.862803	PASS	4.58646	K4me3	patHypomet
chr10	87493359	87493960	-	Ascl1	HDTSS	0.123153	0	0.604496	0.707297	PASS	9.77874	K4me3	patHypomet
chr10	88200796	88201397	+	Ccdc53	IDTSS	0.666667	0	0.263158	0.675509	PASS	3.92753	K4me3	patHypomet
chr10	88379111	88379712	+	Gnptab	HDTSS	0.707957	0.142045	0.05144	0.627813	PASS	6.84195	K4me3	patHypomet
chr10	88503669	88504270	-	Chpt1	HDTSS	1.22618	0	0.440495	0.834265	PASS	5.79343	K4me3	patHypomet
chr10	88826513	88827114	-	Utp20	IDTSS	0.148666	1	0.872252	0.333836	PASS	5.813	K4me3	patHypomet
chr10	88885691	88886292	+	Slc5a8	HDTSS	0.34927	0	0.952758	0.497832	PASS	1.84819	K4me3	patHypomet
chr10	89685984	89686585	-	Scyl2	HDTSS	1.23032	0	1.1907	1.05805	PASS	6.50642	K4me3	patHypomet
chr10	89731994	89732595	-	Actr6	IDTSS	0.72804	21.2686	1.22396	0.234002	PASS	14.0064	K4me3	patHypomet
chr10	89744690	89745291	+	Uhrf1bp1l	HDTSS	0.494103	10.3462	0.877362	0.435469	PASS	10.7098	K4me3	patHypomet
chr10	89873208	89873809	+	Anks1b	HDTSS	0.78274	0.761905	0.5082	0.571084	PASS	5.24167	K4me3	patHypomet
chr10	91123662	91124263	-	Slc25a3	HDTSS	0.329914	1.47752	0.580226	0.359929	PASS	14.2245	K4me3	patHypomet
chr10	91171318	91171919	-	Tmpo	HDTSS	0	0	0.379892	0.495144	PASS	6.72824	K4me3	patHypomet
chr10	92722117	92722718	-	Nedd1	IDTSS	0.277778	0	0.751748	0.616736	PASS	6.82238	K4me3	patHypomet
chr10	93160575	93161176	+	Cdk17	HDTSS	0.33341	0.537634	1.05304	0.287577	PASS	4.14096	K4me3	patHypomet
chr10	93310858	93311459	-	Elk3	HDTSS	1.04109	2.04678	0.730519	0.826484	PASS	2.44748	K4me3	patHypomet
chr10	93453095	93453696	+	Lta4h	HDTSS	0.425918	3.4188	0.440337	0.37912	PASS	5.44485	K4me3	patHypomet
chr10	93539732	93540333	-	Amdhd1	IDTSS	0.487876	0	1.15054	0.524191	PASS	6.84008	K4me3	patHypomet
chr10	93589112	93589713	+	4933408J17Rik	HDTSS	0.672145	0.225108	0.504521	0.687729	PASS	20.112	K4me3	patHypomet
chr10	93589357	93589958	-	Snrpf	HDTSS	0.579347	0.803837	0.433164	0.5956	PASS	22.9062	K4me3	patHypomet
chr10	93640748	93641349	+	Ntn4	HDTSS	0.767753	23.5292	0.578996	0.674006	PASS	3.77095	K4me3	patHypomet
chr10	94035447	94036048	-	Vezt	HDTSS	0.510204	4.45076	0.360249	1.05433	PASS	12.4042	K4me3	patHypomet
chr10	94035700	94036301	+	Fgd6	HDTSS	0.059524	0.462963	0.377304	1.17589	PASS	11.3613	K4me3	patHypomet
chr10	94147630	94148231	+	Nr2c1	HDTSS	0.595617	0.18211	0.573207	0.579696	PASS	8.85511	K4me3	patHypomet
chr10	94198708	94199309	+	Ndufa12	HDTSS	0.759787	1.23809	0.2457	0.533172	PASS	9.91668	K4me3	patHypomet
chr10	103028476	103029077	-	Alx1	HDTSS	0	0	0.463193	0.443139	PASS	6.39365	K4me3	patHypomet
chr10	103367507	103368108	+	Slc6a15	HDTSS	0.302985	1.17795	0.31772	0.315459	PASS	3.72714	K4me3	patHypomet
chr10	105574178	105574779	-	Tmtc2	HDTSS	0.498248	0	0.251462	0.700016	PASS	5.06179	K4me3	patHypomet
chr10	105574250	105574851	+	Gm15663	HDTSS	0.511485	0	0.351455	0.565102	PASS	5.23328	K4me3	patHypomet
chr10	108162099	108162700	+	Ppp1r12a	HDTSS	0.935484	1.96078	0.40971	0.685527	PASS	5.08603	K4me3	patHypomet
chr10	108331888	108332489	+	Pawr	HDTSS	0.423955	0.931676	0.485486	0.466926	PASS	5.56136	K4me3	patHypomet
chr10	110745164	110745765	+	E2f7	HDTSS	0.484703	2.53788	1.52544	0.51549	PASS	4.51936	K4me3	patHypomet
chr10	110919875	110920476	+	Csrp2	HDTSS	0.400328	0.462963	0.61584	0.562235	PASS	16.5508	K4me3	patHypomet
chr10	111009765	111010366	-	Zdhhc17	HDTSS	0.594326	0.809715	0.409226	0.189334	PASS	4.53241	K4me3	patHypomet
chr10	111164501	111165102	+	Osbpl8	HDTSS	0.677541	0	0.480653	0.470627	PASS	6.72451	K4me3	patHypomet
chr10	111298378	111298979	+	Bbs10	HDTSS	0.564653	0.16457	0.667011	0.55443	PASS	8.62677	K4me3	patHypomet
chr10	111472891	111473492	+	Nap1l1	HDTSS	0.558518	0	0.442431	0.55465	PASS	4.83718	K4me3	patHypomet
chr10	111505985	111506586	+	Phlda1	HDTSS	0.268506	0.805931	0.932364	0.397344	PASS	5.86799	K4me3	patHypomet
chr10	117376672	117377273	-	Cpsf6	HDTSS	0.495618	0	0.521943	0.491753	PASS	6.25105	K4me3	patHypomet
chr10	117629199	117629800	+	Cpm	HDTSS	0.592686	0	0.852055	0.418144	PASS	11.7863	K4me3	patHypomet
chr10	118141486	118142087	+	Mdm1	HDTSS	1.00573	0	1.02438	0.988711	PASS	8.18685	K4me3	patHypomet
chr10	120208525	120209126	+	Tmbim4	HDTSS	0.278386	0	0.774437	0.439956	PASS	7.62671	K4me3	patHypomet
chr10	121364789	121365390	+	Gns	HDTSS	0.581965	1.19048	0.397016	0.726614	PASS	9.98938	K4me3	patHypomet
chr10	121475949	121476550	-	Rassf3	HDTSS	0.373908	2.21697	0.410256	0.425076	PASS	5.40851	K4me3	patHypomet
chr10	121626015	121626616	-	Xpot	HDTSS	0.523795	0.441176	0.572804	0.324578	PASS	9.08811	K4me3	patHypomet
chr10	121641400	121642001	+	D930020B18Rik	HDTSS	0.55774	1.14247	0.758997	0.592888	PASS	28.1703	K4me3	patHypomet
chr10	121739636	121740237	+	BC048403	HDTSS	0.122549	4	0.459077	0.460054	PASS	8.51306	K4me3	patHypomet
chr10	122985423	122986024	-	Mirlet7i	HDTSS	0.752964	0.352033	0.572536	0.577848	PASS	5.72259	K4me3	patHypomet
chr10	123076204	123076805	-	Mon2	HDTSS	0.119274	0	1.99595	0.327856	PASS	3.76815	K4me3	patHypomet
chr10	125965918	125966519	+	Lrig3	HDTSS	0.668038	0	0.311835	0.942622	PASS	7.3266	K4me3	patHypomet
chr10	126978416	126979017	+	Ctdsp2	HDTSS	0.514088	0	0.372812	0.740707	PASS	15.4641	K4me3	patHypomet
chr10	127030513	127031114	-	Tsfm	HDTSS	0.354765	1.09848	0.448594	1.28346	PASS	4.6079	K4me3	patHypomet
chr10	127263062	127263663	-	Kif5a	IDTSS	1.77002	0.694446	1.11553	2.3805	PASS	3.23597	K4me3	patHypomet
chr10	127265961	127266562	+	Dctn2	HDTSS	1.7602	0.441177	0.5082	3.37882	PASS	2.80072	K4me3	patHypomet
chr10	127290492	127291093	+	Ddit3	HDTSS	0	0	0	0.538431	PASS	8.76843	K4me3	patHypomet
chr10	127311485	127312086	-	Mars	HDTSS	0.445105	0.47619	0.968301	0.662341	PASS	9.80204	K4me3	patHypomet
chr10	127534258	127534859	-	Nxph4	HDTSS	0.234095	0	1.19138	0.843958	PASS	4.40286	K4me3	patHypomet
chr10	127620847	127621448	-	Lrp1	IDTSS	2.08333	0	0.338085	0.600037	PASS	2.01409	K4me3	patHypomet
chr10	127666822	127667423	+	1700012D01Rik	HDTSS	0	0	0.376717	0.134953	PASS	10.652	K4me3	patHypomet
chr10	127676764	127677365	+	Tmem194	HDTSS	0.949976	0	0.709994	0.634782	PASS	18.1911	K4me3	patHypomet
chr10	127739237	127739838	+	Zbtb39	HDTSS	1.19679	2.66204	0.037951	0.880579	PASS	1.87336	K4me3	patHypomet
chr10	128891417	128892018	-	Gdf11	HDTSS	3.09524	0	0.53713	1.57472	PASS	1.74008	K4me3	patHypomet
chr11	9048291	9048892	+	Gm11992	IDTSS	0.657895	0	0.170068	0.662272	PASS	11.4461	K4me3	patHypomet
chr11	11685624	11686225	+	Ikzf1	HDTSS	0.571428	0.427351	0.242594	0.394391	PASS	3.5193	K4me3	patHypomet
chr11	11808661	11809262	-	Fignl1	HDTSS	0.501374	0.37486	0.460458	0.329868	PASS	13.5525	K4me3	patHypomet
chr11	16950981	16951582	-	Eldr	HDTSS	1.22806	21.2105	0.154799	0.426344	PASS	3.19123	K4me3	patHypomet
chr11	16951109	16951710	+	Fbxo48	HDTSS	1.30994	20.6497	0.169779	0.616771	PASS	3.15209	K4me3	patHypomet
chr11	17211288	17211889	-	Pno1	HDTSS	0.779109	0.284091	0.764577	0.658527	PASS	9.57929	K4me3	patHypomet
chr11	17953574	17954175	-	Etaa1	HDTSS	0.408529	0.349947	0.945508	0.505301	PASS	5.16525	K4me3	patHypomet
chr11	20112650	20113251	-	Actr2	HDTSS	1.07544	1.25423	1.32333	0.949896	PASS	3.22478	K4me3	patHypomet
chr11	21091023	21091624	+	Peli1	HDTSS	0	0	0.211549	0.626879	PASS	9.10769	K4me3	patHypomet
chr11	21238731	21239332	+	Vps54	HDTSS	1.0036	0.80609	2.48493	0.591591	PASS	1.71585	K4me3	patHypomet
chr11	23770669	23771270	-	Rel	HDTSS	0.709541	0	1.25923	0.926284	PASS	8.9772	K4me3	patHypomet
chr11	26210275	26210876	-	5730522E02Rik	HDTSS	0.166667	0.357143	0.665785	0.727929	PASS	3.31426	K4me3	patHypomet
chr11	26386783	26387384	+	Fancl	IDTSS	0.445151	0.5148	0.706115	0.61341	PASS	7.23153	K4me3	patHypomet
chr11	29130450	29131051	+	Pnpt1	HDTSS	0.627822	0.231481	1.41024	0.289969	PASS	4.71974	K4me3	patHypomet
chr11	29172606	29173207	+	Smek2	HDTSS	0.322341	0	0.488928	0.434814	PASS	16.6775	K4me3	patHypomet
chr11	29246971	29247572	-	Cfap36	HDTSS	0.147242	0	0.193824	0.404708	PASS	25.3183	K4me3	patHypomet
chr11	29373871	29374472	+	Ccdc88a	HDTSS	0.516635	0.277778	0.46875	0.761219	PASS	8.30801	K4me3	patHypomet
chr11	29514732	29515333	-	Prorsd1	HDTSS	0.200649	0.500401	1.07838	0.308441	PASS	5.76361	K4me3	patHypomet
chr11	29526096	29526697	+	Mtif2	IDTSS	0.226244	1.18243	0.984515	0.381765	PASS	11.0547	K4me3	patHypomet
chr11	29547739	29548340	-	Rps27a	HDTSS	0.324047	1.08543	0.269906	0.376516	PASS	18.5052	K4me3	patHypomet
chr11	29692597	29693198	+	Rtn4	HDTSS	0.363409	5.19429	0.573929	0.334842	PASS	15.574	K4me3	patHypomet
chr11	30649095	30649696	-	Acyp2	HDTSS	1.50893	0.219298	0.40171	1.52888	PASS	7.21289	K4me3	patHypomet
chr11	30771474	30772075	+	Psme4	HDTSS	1.43264	0	0.798021	0.976653	PASS	5.0562	K4me3	patHypomet
chr11	30885057	30885658	+	Gpr75	HDTSS	1.22768	1.19792	0.998822	1.13617	PASS	5.22769	K4me3	patHypomet
chr11	30953830	30954431	-	Erlec1	HDTSS	0.284112	3.1015	0.836755	0.391502	PASS	5.41782	K4me3	patHypomet
chr11	30954097	30954698	+	Asb3	HDTSS	0.344675	1.73319	0.235043	0.264108	PASS	7.93241	K4me3	patHypomet
chr11	31369760	31370361	-	Stc2	HDTSS	0.731306	22.9972	1.34015	0.717467	PASS	5.20812	K4me3	patHypomet
chr11	32205114	32205715	+	Snrnp25	HDTSS	0.416124	9.73657	0.369848	0.487362	PASS	5.12797	K4me3	patHypomet
chr11	32221992	32222593	-	Rhbdf1	HDTSS	0.676111	0	1.01048	0.718078	PASS	5.70489	K4me3	patHypomet
chr11	32226204	32226805	+	Mpg	HDTSS	0.657686	0.750751	0.25974	0.860855	PASS	1.55088	K4me3	patHypomet
chr11	32267406	32268007	-	Nprl3	IDTSS	0.958957	2.18449	0.74646	0.895467	PASS	4.79524	K4me3	patHypomet
chr11	32286663	32287264	+	Hbq1b	IDTSS	0.665864	2.70466	1.03225	0.721681	PASS	1.32906	K4me3	patHypomet
chr11	32347510	32348111	+	Sh3pxd2b	HDTSS	0.788166	0	1.04675	0.813276	PASS	4.11393	K4me3	patHypomet
chr11	33147099	33147700	-	Fgf18	HDTSS	1.27766	0	1.06973	0.524555	PASS	14.9207	K4me3	patHypomet
chr11	33162905	33163506	-	Npm1	HDTSS	0.463336	0	0.926275	0.413927	PASS	4.00302	K4me3	patHypomet
chr11	33513445	33514046	-	Ranbp17	HDTSS	2.41448	0	0.682518	1.24875	PASS	3.93219	K4me3	patHypomet
chr11	34207788	34208389	-	Foxi1	IDTSS	7.70885	0	17.4181	8.24367	PASS	1.31974	K4me3	patHypomet
chr11	35121155	35121756	+	Slit3	HDTSS	0.591066	0.245098	0.797546	0.709819	PASS	1.95258	K4me3	patHypomet
chr11	35979788	35980389	-	Wwc1	HDTSS	0.476822	1.42916	0.56123	0.498005	PASS	6.50642	K4me3	patHypomet
chr11	43425947	43426548	-	Pttg1	IDTSS	0.289656	0	0.658307	0.390625	PASS	2.99551	K4me3	patHypomet
chr11	43433430	43434031	+	Slu7	IDTSS	0.153941	0	0.609418	0.066094	PASS	4.99842	K4me3	patHypomet
chr11	43474005	43474606	+	C1qtnf2	IDTSS	1.45157	0.4	2.27037	1.49876	PASS	2.80817	K4me3	patHypomet
chr11	44470247	44470848	-	Ublcp1	HDTSS	0.738926	0.26455	0.205254	0.76404	PASS	10.5915	K4me3	patHypomet
chr11	44518663	44519264	+	Rnf145	HDTSS	0.371286	0.5291	0.632064	0.491081	PASS	4.0403	K4me3	patHypomet
chr11	45955202	45955803	-	Thg1l	IDTSS	1.75316	0.612245	1.33969	2.0309	PASS	4.35719	K4me3	patHypomet
chr11	45980009	45980610	+	Sox30	HDTSS	0.332037	0	0.670523	0.696994	PASS	11.3147	K4me3	patHypomet
chr11	46166058	46166659	-	Nipal4	HDTSS	0.743123	7.17704	0.934418	0.854742	PASS	3.87627	K4me3	patHypomet
chr11	50025030	50025631	+	Rnf130	HDTSS	0.77037	0	0.799826	0.434082	PASS	4.43175	K4me3	patHypomet
chr11	50377418	50378019	+	Hnrnph1	IDTSS	0.442431	0.595239	0.408854	0.36333	PASS	20.5603	K4me3	patHypomet
chr11	50430810	50431411	-	Rufy1	HDTSS	0.27426	0.85807	1.08787	0.235721	PASS	5.49518	K4me3	patHypomet
chr11	50827430	50828031	-	Zfp354c	HDTSS	1.47727	0	0.415513	0.944734	PASS	5.42808	K4me3	patHypomet
chr11	51058956	51059557	+	Zfp354a	HDTSS	0.468	1.20027	0.424407	0.220096	PASS	2.54441	K4me3	patHypomet
chr11	51262650	51263251	-	BC049762	HDTSS	0	0	0.88548	0.616186	PASS	31.6887	K4me3	patHypomet
chr11	51289619	51290220	+	Col23a1	HDTSS	0.646497	26.3606	0.486424	0.657165	PASS	3.07287	K4me3	patHypomet
chr11	51584456	51585057	+	Phykpl	HDTSS	0.21711	0.354609	0.344184	0.419797	PASS	6.48778	K4me3	patHypomet
chr11	51606580	51607181	-	Hnrnpab	HDTSS	0.884111	0.10989	0.522096	0.513084	PASS	10.6642	K4me3	patHypomet
chr11	51619472	51620073	+	Nhp2	IDTSS	0.649526	0.333334	0.568122	0.484233	PASS	10.2205	K4me3	patHypomet
chr11	51635595	51636196	-	Rmnd5b	HDTSS	0.341734	0.250627	0.189732	0.569102	PASS	11.2979	K4me3	patHypomet
chr11	51650653	51651254	+	D930048N14Rik	HDTSS	0.260417	0.10101	0.552514	0.545888	PASS	5.47468	K4me3	patHypomet
chr11	51650772	51651373	-	N4bp3	HDTSS	0.252525	0.09828	0.575235	0.603383	PASS	5.33487	K4me3	patHypomet
chr11	51967330	51967931	+	Cdkn2aipnl	HDTSS	0	0	0.458758	1.02353	PASS	4.73186	K4me3	patHypomet
chr11	52003920	52004521	+	Cdkl3	HDTSS	0	0	0.454042	0.488184	PASS	15.7884	K4me3	patHypomet
chr11	52396127	52396728	+	9530068E07Rik	HDTSS	0.58856	0	0.51017	0.622293	PASS	4.71881	K4me3	patHypomet
chr11	52764405	52765006	+	Fstl4	HDTSS	0.432535	1.01949	0.519656	0.49755	PASS	4.31618	K4me3	patHypomet
chr11	53769713	53770314	+	Irf1	HDTSS	0.54454	0.617252	0.197899	1.0006	PASS	8.04519	K4me3	patHypomet
chr11	53979726	53980327	-	Slc22a21	HDTSS	0.589639	0.168919	0.073099	0.566292	PASS	9.79831	K4me3	patHypomet
chr11	54860290	54860891	-	Lyrm7	IDTSS	0.37172	0	0.46875	0.541692	PASS	8.44502	K4me3	patHypomet
chr11	54866137	54866738	+	Hint1	HDTSS	1.54069	0.406505	0.748534	0.44108	PASS	10.4945	K4me3	patHypomet
chr11	54902553	54903154	+	Gpx3	HDTSS	2.15069	0	1.23737	2.10472	PASS	2.22659	K4me3	patHypomet
chr11	54962639	54963240	-	Tnip1	IDTSS	93.1263	63.8889	96.0551	94.0316	PASS	6.8783	K4me3	.
chr11	55077830	55078431	-	Ccdc69	HDTSS	0.819543	2.83026	1.47779	0.860665	PASS	7.32939	K4me3	patHypomet
chr11	55607897	55608498	-	Glra1	IDTSS	1.01732	1.08932	1.41775	0.492253	PASS	2.00104	K4me3	patHypomet
chr11	57518343	57518944	-	Fam114a2	HDTSS	0.501706	0.687929	0.63129	0.541316	PASS	8.18685	K4me3	patHypomet
chr11	57518364	57518965	+	Mfap3	HDTSS	0.477714	0.723208	0.643668	0.520496	PASS	8.40215	K4me3	patHypomet
chr11	57645141	57645742	+	Galnt10	HDTSS	0.269774	1.00552	0.786899	0.616766	PASS	16.7633	K4me3	patHypomet
chr11	57801336	57801937	+	Sap30l	HDTSS	0.966476	0.444444	0.816558	0.890642	PASS	6.94633	K4me3	patHypomet
chr11	58103852	58104453	+	Cnot8	HDTSS	0.47968	0.54945	1.02926	0.453688	PASS	11.2914	K4me3	patHypomet
chr11	58168238	58168839	-	Gemin5	IDTSS	0.514779	0	0.531686	0.374546	PASS	20.6806	K4me3	patHypomet
chr11	58171353	58171954	+	Mrpl22	IDTSS	0.391806	0	0.962487	0.381082	PASS	31.5284	K4me3	patHypomet
chr11	58199255	58199856	+	Igtp	IDTSS	4.67064	1.51516	2.49369	5.02081	PASS	3.71409	K4me3	patHypomet
chr11	58306768	58307369	+	Zfp692	HDTSS	0.611777	1.34368	1.02663	0.651368	PASS	14.1797	K4me3	patHypomet
chr11	58330038	58330639	-	Zfp672	IDTSS	0.214902	0.311851	0.83106	0.375602	PASS	8.18685	K4me3	patHypomet
chr11	58330417	58331018	+	Sh3bp5l	IDTSS	0.412564	0.339368	0.514292	0.431685	PASS	9.78619	K4me3	patHypomet
chr11	58640164	58640765	+	Trim58	IDTSS	5.29787	2.92208	3.91711	17.3293	PASS	2.92747	K4me3	patHypomet
chr11	58866939	58867540	+	2810021J22Rik	IDTSS	0.714549	0	1.03863	0.491835	PASS	5.38893	K4me3	patHypomet
chr11	58903924	58904525	-	Zfp39	HDTSS	0.686195	0.892242	1.13751	0.475542	PASS	6.32375	K4me3	patHypomet
chr11	58938605	58939206	-	Rnf187	HDTSS	0.583115	1.94661	0.517656	0.600021	PASS	4.94063	K4me3	patHypomet
chr11	58948610	58949211	+	Hist3h2ba	IDTSS	0.531735	0	0.292052	0.938388	PASS	5.27429	K4me3	patHypomet
chr11	58954384	58954985	+	Hist3h2a	IDTSS	0.459369	0.948768	0.093197	0.325839	PASS	25.8169	K4me3	patHypomet
chr11	58963480	58964081	+	Trim17	IDTSS	2.81243	3.75	1.5952	4.56554	PASS	27.8124	K4me3	patHypomet
chr11	58977792	58978393	+	Trim11	HDTSS	0.545227	6.00068	0.442956	0.547339	PASS	11.4312	K4me3	patHypomet
chr11	59136074	59136675	-	Obscn	IDTSS	8.98677	0	11.1884	7.37458	PASS	1.7028	K4me3	patHypomet
chr11	59163444	59164045	-	Iba57	HDTSS	0.434981	1.44415	0.630361	0.621716	PASS	20.8987	K4me3	patHypomet
chr11	59191651	59192252	-	Guk1	HDTSS	0.368273	1.36569	0.719105	0.407528	PASS	18.1958	K4me3	patHypomet
chr11	59202130	59202731	-	2610507I01Rik	IDTSS	0.74471	2.85518	0.520543	0.48052	PASS	13.531	K4me3	patHypomet
chr11	59202185	59202786	+	Mrpl55	IDTSS	0.772364	2.35028	0.415451	0.523888	PASS	13.819	K4me3	patHypomet
chr11	59208060	59208661	+	2310033P09Rik	HDTSS	0.801209	0.629069	0.332367	1.97888	PASS	10.3147	K4me3	patHypomet
chr11	59227966	59228567	-	Arf1	HDTSS	0.962114	1.15906	0.578492	0.481145	PASS	15.1807	K4me3	patHypomet
chr11	61453691	61454292	-	Rnf112	IDTSS	2.26627	0	7.24957	2.21609	PASS	1.57511	K4me3	patHypomet
chr11	61493965	61494566	-	Mapk7	HDTSS	0.534868	1.76367	0.505468	0.400012	PASS	4.68992	K4me3	patHypomet
chr11	61579386	61579987	-	Epn2	HDTSS	0	0	0.295159	0.585064	PASS	2.60592	K4me3	patHypomet
chr11	61684109	61684710	+	Fam83g	HDTSS	0.220593	0.553614	0.611522	0.232254	PASS	5.05247	K4me3	patHypomet
chr11	61854791	61855392	-	Ulk2	HDTSS	0.420166	0.388592	0.769508	0.290833	PASS	8.55313	K4me3	patHypomet
chr11	62248683	62249284	+	Adora2b	HDTSS	0.835979	0	0.056117	0.724252	PASS	9.52337	K4me3	patHypomet
chr11	62281094	62281695	-	Zswim7	HDTSS	0.321214	0	0.233187	0.581615	PASS	9.95116	K4me3	patHypomet
chr11	62281172	62281773	+	Ttc19	HDTSS	0.321214	0	0.383028	0.853101	PASS	8.96975	K4me3	patHypomet
chr11	62457031	62457632	-	Ncor1	HDTSS	0.168919	0	1.16623	0.57172	PASS	6.91371	K4me3	patHypomet
chr11	62458159	62458760	+	Pigl	HDTSS	1.38889	0	0.741483	0.495285	PASS	10.7126	K4me3	patHypomet
chr11	62538960	62539561	-	Cenpv	HDTSS	0.78125	0	0.929434	0.558273	PASS	8.74327	K4me3	patHypomet
chr11	62879189	62879790	+	Tvp23b	HDTSS	0.436489	0.18018	0.404606	0.449071	PASS	23.9967	K4me3	patHypomet
chr11	64978734	64979335	+	Elac2	HDTSS	0.394174	0	0.272461	0.625193	PASS	9.65758	K4me3	patHypomet
chr11	65162660	65163261	-	Arhgap44	HDTSS	0.651584	0.651915	0.761136	0.485979	PASS	18.6273	K4me3	patHypomet
chr11	66525825	66526426	-	Shisa6	HDTSS	0.381563	1.16959	0.53984	0.452963	PASS	4.07665	K4me3	patHypomet
chr11	68586736	68587337	+	Ccdc42	IDTSS	79.4351	14.1177	89.4397	75.8451	PASS	2.66278	K4me3	.
chr11	68691614	68692215	+	Myh10	HDTSS	0.431566	0.398099	0.354957	0.511459	PASS	12.421	K4me3	patHypomet
chr11	68852830	68853431	-	Ndel1	HDTSS	0.392595	0.32	0.205791	0.360687	PASS	24.1328	K4me3	patHypomet
chr11	68967830	68968431	+	Slc25a35	HDTSS	1.95887	0	0.709225	0.643977	PASS	29.5012	K4me3	patHypomet
chr11	69008159	69008760	-	Pfas	IDTSS	0.422261	22.3375	0.650252	0.325889	PASS	11.2532	K4me3	patHypomet
chr11	69015610	69016211	+	Ctc1	HDTSS	1.46376	0.137174	0.750855	1.33525	PASS	5.35631	K4me3	patHypomet
chr11	69045342	69045943	+	Aurkb	HDTSS	0.358443	12.8316	0.716015	0.388491	PASS	4.5641	K4me3	patHypomet
chr11	69070508	69071109	+	Tmem107	HDTSS	0.270574	0	0.321251	0.234965	PASS	12.3409	K4me3	patHypomet
chr11	69088227	69088828	+	Vamp2	HDTSS	0.852758	0.797448	0.337797	0.693638	PASS	9.32485	K4me3	patHypomet
chr11	69120152	69120753	+	Hes7	IDTSS	0.34188	1.94872	0.533334	0.969635	PASS	2.21168	K4me3	patHypomet
chr11	69323572	69324173	-	Cntrob	HDTSS	0.960695	0	1.12946	0.606745	PASS	9.90922	K4me3	patHypomet
chr11	69323685	69324286	+	Trappc1	HDTSS	1.23545	0	0.947955	0.670262	PASS	11.681	K4me3	patHypomet
chr11	69325957	69326558	+	Kcnab3	IDTSS	0.341754	0.37594	1.66931	0.388427	PASS	30.0949	K4me3	patHypomet
chr11	69340468	69341069	+	Chd3os	HDTSS	0.837452	0.42471	0.451476	0.555945	PASS	3.22106	K4me3	patHypomet
chr11	69395045	69395646	-	Cyb5d1	IDTSS	0.617283	0	0.682034	0.379849	PASS	21.3684	K4me3	patHypomet
chr11	69395490	69396091	+	Naa38	HDTSS	0.565702	0.238095	1.6751	0.544985	PASS	26.4526	K4me3	patHypomet
chr11	69397933	69398534	-	Tmem88	IDTSS	4.80516	0.793651	7.67966	6.62423	PASS	17.6049	K4me3	patHypomet
chr11	69579023	69579624	-	Wrap53	HDTSS	0.522081	0	0.572494	0.536682	PASS	6.27155	K4me3	patHypomet
chr11	69580058	69580659	+	Trp53	IDTSS	1.28603	0	0.315568	0.70231	PASS	7.34617	K4me3	patHypomet
chr11	69605659	69606260	-	Atp1b2	IDTSS	0.915151	0	0	0.360073	PASS	3.64606	K4me3	patHypomet
chr11	69632670	69633271	+	Fxr2	HDTSS	0.67089	0.267806	0.730373	0.461499	PASS	4.83625	K4me3	patHypomet
chr11	69662348	69662949	-	Mpdu1	HDTSS	0.376004	9.29429	1.00391	0.281271	PASS	10.8319	K4me3	patHypomet
chr11	69672122	69672723	-	Eif4a1	HDTSS	0.692784	0	1.19434	0.567445	PASS	21.1643	K4me3	patHypomet
chr11	69681783	69682384	-	Senp3	HDTSS	0.340847	0	0.25974	0.528003	PASS	20.4429	K4me3	patHypomet
chr11	69685253	69685854	-	Tnfsf13	IDTSS	96.1633	1.28205	95.3081	95.735	PASS	1.6562	K4me3	.
chr11	69765611	69766212	+	Zbtb4	HDTSS	1.19311	1.47619	0.305481	0.727986	PASS	8.41613	K4me3	patHypomet
chr11	69795636	69796237	-	Chrnb1	HDTSS	0.530739	4.9261	0.501032	0.637748	PASS	7.8709	K4me3	patHypomet
chr11	69803368	69803969	+	G630025P09Rik	HDTSS	0.489378	0.662393	0.21571	0.722025	PASS	11.3874	K4me3	patHypomet
chr11	69880684	69881285	-	Kctd11	HDTSS	0.790141	0.595239	0.726966	0.749868	PASS	10.7946	K4me3	patHypomet
chr11	69900685	69901286	-	2810408A11Rik	IDTSS	0.261731	0	0.684026	0.349269	PASS	26.6641	K4me3	patHypomet
chr11	69901515	69902116	+	Neurl4	HDTSS	0.413971	1.41098	0.37037	0.716299	PASS	13.4173	K4me3	patHypomet
chr11	69921657	69922258	-	Eif5a	IDTSS	0.651944	0	0	0.65489	PASS	14.6877	K4me3	patHypomet
chr11	69947889	69948490	-	Slc2a4	HDTSS	0.441991	1.33333	0.133333	0.423567	PASS	3.73833	K4me3	patHypomet
chr11	69964478	69965079	+	Cldn7	IDTSS	5.36499	3.4188	3.58248	5.94176	PASS	1.25729	K4me3	patHypomet
chr11	69991069	69991670	+	Gabarap	IDTSS	0.128205	13.5633	0.991867	0.554274	PASS	27.6223	K4me3	patHypomet
chr11	70000325	70000926	+	Dvl2	HDTSS	0.236094	0	0.455395	0.564287	PASS	7.17095	K4me3	patHypomet
chr11	70213609	70214210	+	Slc16a11	HDTSS	1.43119	4.08841	1.04147	1.60463	PASS	3.06541	K4me3	patHypomet
chr11	70220693	70221294	-	Slc16a13	IDTSS	0.543037	0	0.868347	0.405723	PASS	7.47945	K4me3	patHypomet
chr11	70229497	70230098	-	Bcl6b	IDTSS	0.284207	0	0.21978	0.414971	PASS	3.28816	K4me3	patHypomet
chr11	70237613	70238214	-	0610010K14Rik	HDTSS	0.534759	0	0.79532	0.490513	PASS	10.2923	K4me3	patHypomet
chr11	70239551	70240152	-	Rnasek	IDTSS	0.340501	14.6118	0.898623	0.329621	PASS	13.3381	K4me3	patHypomet
chr11	70255040	70255641	-	Alox12	IDTSS	0.612062	0	0.499419	0.656998	PASS	5.96585	K4me3	patHypomet
chr11	70322217	70322818	-	Alox12e	IDTSS	1.27062	2.99146	1.06275	1.24973	PASS	1.17528	K4me3	patHypomet
chr11	70351730	70352331	-	Alox15	IDTSS	0.51564	0	1.05085	0.694411	PASS	3.13251	K4me3	patHypomet
chr11	70409730	70410331	-	Pelp1	HDTSS	0.565615	0.557919	0.091575	0.443154	PASS	9.2158	K4me3	patHypomet
chr11	70432279	70432880	+	Arrb2	HDTSS	0.389454	0	0.586557	0.449018	PASS	3.57802	K4me3	patHypomet
chr11	70451630	70452231	+	Med11	HDTSS	0.643548	1.30492	0.832194	0.746649	PASS	6.42347	K4me3	patHypomet
chr11	70459321	70459922	+	Zmynd15	HDTSS	0.437768	0.4329	0.704049	0.755664	PASS	6.2352	K4me3	patHypomet
chr11	70459683	70460284	-	Cxcl16	IDTSS	4.64058	0	0.524527	2.50726	PASS	4.62095	K4me3	patHypomet
chr11	70504973	70505574	+	Tm4sf5	IDTSS	40.1068	15.7893	43.1958	37.0688	PASS	1.1818	K4me3	.
chr11	70525056	70525657	+	Psmb6	IDTSS	0.856723	0.168067	0.623365	0.884107	PASS	4.75889	K4me3	patHypomet
chr11	70539971	70540572	+	Pld2	HDTSS	0.668204	0.295576	0.513889	0.569227	PASS	7.8215	K4me3	patHypomet
chr11	70562580	70563181	+	Mink1	HDTSS	0.505595	1.28696	0.468436	0.602787	PASS	6.61267	K4me3	patHypomet
chr11	70646738	70647339	-	Slc25a11	HDTSS	0.822897	1.1534	0.28	0.742085	PASS	3.49787	K4me3	patHypomet
chr11	70647288	70647889	+	Rnf167	IDTSS	0	0	0.863095	0.122617	PASS	10.529	K4me3	patHypomet
chr11	70654349	70654950	-	Pfn1	HDTSS	0.340273	1.45536	0.564784	0.941149	PASS	4.64611	K4me3	patHypomet
chr11	70669115	70669716	-	Spag7	HDTSS	0.926858	3.17461	0.637309	0.400148	PASS	9.99404	K4me3	patHypomet
chr11	70687804	70688405	-	Camta2	HDTSS	0.554009	0.283607	0.972116	0.54034	PASS	5.55856	K4me3	patHypomet
chr11	70699854	70700455	-	Inca1	HDTSS	0.4395	1.12782	0.335659	0.130209	PASS	7.24365	K4me3	patHypomet
chr11	70700247	70700848	+	Kif1c	HDTSS	0.584334	0	0.948158	0.521162	PASS	4.88937	K4me3	patHypomet
chr11	70844460	70845061	+	Rabep1	HDTSS	1.84302	4.79798	0.643739	0.65134	PASS	3.51464	K4me3	patHypomet
chr11	70969672	70970273	-	Nup88	HDTSS	0.249161	0	0.487693	0.367624	PASS	11.7257	K4me3	patHypomet
chr11	70969899	70970500	+	Rpain	HDTSS	1.42439	0	0.586871	0.878262	PASS	13.23	K4me3	patHypomet
chr11	70982725	70983326	-	C1qbp	HDTSS	0.675015	0.775776	0.455089	0.692426	PASS	3.44754	K4me3	patHypomet
chr11	71004131	71004732	-	Dhx33	HDTSS	1.92983	0	1.51551	0.389214	PASS	8.30056	K4me3	patHypomet
chr11	71019310	71019911	+	Mis12	HDTSS	0.313589	2.04063	0.481715	0.160428	PASS	13.2086	K4me3	patHypomet
chr11	71019540	71020141	-	Derl2	HDTSS	0.363373	0.120192	0.609124	0.346465	PASS	13.6475	K4me3	patHypomet
chr11	71033316	71033917	-	6330403K07Rik	IDTSS	1.79501	0	0.570176	0.251156	PASS	2.26387	K4me3	patHypomet
chr11	71750402	71751003	+	Wscd1	HDTSS	1.40519	0	1.44589	0.367817	PASS	1.20883	K4me3	patHypomet
chr11	72042201	72042802	+	Fam64a	HDTSS	0.493134	0.512821	0.180727	0.379419	PASS	4.19315	K4me3	patHypomet
chr11	72135588	72136189	-	Pitpnm3	HDTSS	0.52007	1.1109	0.642935	0.587216	PASS	3.55099	K4me3	patHypomet
chr11	72207253	72207854	+	Txndc17	HDTSS	0.395424	0.13468	0.772659	0.465157	PASS	24.5512	K4me3	patHypomet
chr11	72214837	72215438	+	4930563E22Rik	HDTSS	0.234075	0.11655	0.299581	0.279536	PASS	27.2737	K4me3	patHypomet
chr11	72215291	72215892	-	Med31	HDTSS	0.661562	0	0.364992	0.567589	PASS	29.7957	K4me3	patHypomet
chr11	72266303	72266904	-	Slc13a5	IDTSS	0.487206	0.615887	1.1178	0.664425	PASS	7.52419	K4me3	patHypomet
chr11	72266543	72267144	+	1700051A21Rik	HDTSS	0.465948	0.675489	0.948717	0.532094	PASS	8.36487	K4me3	patHypomet
chr11	72314143	72314744	+	Fbxo39	HDTSS	1.83607	30.0404	1.09769	2.13929	PASS	28.2691	K4me3	patHypomet
chr11	72411412	72412013	-	Smtnl2	HDTSS	0.463561	0.759013	0.557471	0.281532	PASS	3.45499	K4me3	patHypomet
chr11	72441077	72441678	+	Mybbp1a	HDTSS	0.30892	0.153846	0.405624	0.166667	PASS	8.2465	K4me3	patHypomet
chr11	72489619	72490220	-	Spns2	HDTSS	1.47586	14.9703	0.738397	0.680477	PASS	7.80939	K4me3	patHypomet
chr11	72549945	72550546	-	Spns3	IDTSS	85.1655	9.54142	96.5336	88.0163	PASS	2.73082	K4me3	.
chr11	72606960	72607561	+	Ube2g1	HDTSS	0.355132	2.15084	0.343034	0.298355	PASS	16.3364	K4me3	patHypomet
chr11	72795538	72796139	-	Cyb5d2	HDTSS	0.627911	0.568183	0.22682	0.369024	PASS	14.6308	K4me3	patHypomet
chr11	72795925	72796526	+	Zzef1	HDTSS	0.730899	0.925926	1.09493	0.570843	PASS	14.1415	K4me3	patHypomet
chr11	72960868	72961469	+	Atp2a3	HDTSS	0.707835	0.219298	0.675895	0.528728	PASS	8.16076	K4me3	patHypomet
chr11	73018707	73019308	+	Camkk1	HDTSS	0.386431	0	0.991009	0.962789	PASS	5.47002	K4me3	patHypomet
chr11	73137993	73138594	-	Gsg2	HDTSS	0.936741	1.27881	0.517252	1.05104	PASS	10.2699	K4me3	patHypomet
chr11	73176741	73177342	-	Emc6	HDTSS	0.535554	0	0.628623	0.406797	PASS	8.02748	K4me3	patHypomet
chr11	73176782	73177383	+	Tax1bp3	HDTSS	0.652104	0	0.628623	0.427155	PASS	7.37786	K4me3	patHypomet
chr11	73329440	73330041	+	Spata22	HDTSS	8.33333	0	2.60937	0.910072	PASS	4.81947	K4me3	patHypomet
chr11	74589857	74590458	-	Rap1gap2	HDTSS	0.545479	0	0.483331	0.662237	PASS	7.47945	K4me3	patHypomet
chr11	74649194	74649795	+	Cluh	HDTSS	0.730848	0	0.812961	0.484887	PASS	4.03564	K4me3	patHypomet
chr11	74724083	74724684	-	Pafah1b1	HDTSS	0.575703	0.580424	0.707578	0.879771	PASS	11.5952	K4me3	patHypomet
chr11	74896779	74897380	-	Sgsm2	HDTSS	1.72705	0	0.589665	0.922624	PASS	14.7194	K4me3	patHypomet
chr11	75178507	75179108	-	Ovca2	HDTSS	1.04825	0.347223	0.961834	0.275096	PASS	11.6829	K4me3	patHypomet
chr11	75190182	75190783	-	Dph1	HDTSS	0.45078	0	0.430107	0.775031	PASS	21.5492	K4me3	patHypomet
chr11	75193692	75194293	+	Rtn4rl1	HDTSS	0.374419	0.123153	1.15636	1.03024	PASS	16.0689	K4me3	patHypomet
chr11	75467749	75468350	+	Tlcd2	IDTSS	0.851229	0	2.14452	1.26365	PASS	5.65828	K4me3	patHypomet
chr11	75587807	75588408	+	Pitpna	IDTSS	0.419023	0.701753	0.917521	0.328527	PASS	12.9196	K4me3	patHypomet
chr11	75630719	75631320	+	Inpp5k	HDTSS	0.338879	0	0.526699	0.37502	PASS	8.19431	K4me3	patHypomet
chr11	75651208	75651809	+	Myo1c	HDTSS	1.01792	1.0684	0.651036	0.827985	PASS	4.74304	K4me3	patHypomet
chr11	75795756	75796357	-	Doc2b	HDTSS	0.636751	0.096525	0.971795	0.869004	PASS	4.95834	K4me3	patHypomet
chr11	76201755	76202356	+	Fam57a	HDTSS	0.732496	0.175439	0.663416	0.803399	PASS	11.5496	K4me3	patHypomet
chr11	76217271	76217872	-	Gemin4	HDTSS	0.877243	0.617334	0.612605	0.658664	PASS	25.5159	K4me3	patHypomet
chr11	76217312	76217913	+	Dbil5	HDTSS	1.05907	0.673455	0.640451	0.810664	PASS	24.596	K4me3	patHypomet
chr11	76243398	76243999	-	Glod4	HDTSS	0.333469	1.68964	0.180776	0.368329	PASS	11.5673	K4me3	patHypomet
chr11	76243435	76244036	+	Rnmtl1	HDTSS	0.353085	1.79309	0.190291	0.390429	PASS	11.5505	K4me3	patHypomet
chr11	76398840	76399441	-	Nxn	HDTSS	1.21284	1.0582	0.733651	0.790797	PASS	4.24535	K4me3	patHypomet
chr11	76406624	76407225	+	Timm22	IDTSS	0.399999	0	0.539541	0.451002	PASS	5.25659	K4me3	patHypomet
chr11	76763254	76763855	-	Gosr1	IDTSS	0.514068	0	0.500722	0.504297	PASS	7.17095	K4me3	patHypomet
chr11	76945355	76945956	+	Blmh	HDTSS	0.478731	0	0.335917	0.448951	PASS	7.35829	K4me3	patHypomet
chr11	76998296	76998897	+	Slc6a4	HDTSS	0.514775	0.245192	0.514519	0.710672	PASS	5.73378	K4me3	patHypomet
chr11	83462660	83463261	-	Mmp28	HDTSS	0	0	0.788917	0.724904	PASS	13.2626	K4me3	patHypomet
chr11	83472807	83473408	+	Taf15	HDTSS	0.199275	2.73109	0.253897	0.435472	PASS	9.9698	K4me3	patHypomet
chr11	83753336	83753937	+	Heatr6	HDTSS	0.408722	0	2.89528	0.526779	PASS	6.27435	K4me3	patHypomet
chr11	84513200	84513801	-	Aatf	HDTSS	0.732787	0.945767	0.67921	0.547143	PASS	14.6047	K4me3	patHypomet
chr11	84525233	84525834	-	Lhx1	HDTSS	0.736166	0	0.654125	0.444497	PASS	24.3527	K4me3	patHypomet
chr11	84525359	84525960	+	Lhx1os	HDTSS	0.694099	0	0.68029	0.454599	PASS	24.1943	K4me3	patHypomet
chr11	84819214	84819815	-	Mrm1	HDTSS	0.608404	1.8447	0.358077	0.689414	PASS	8.86256	K4me3	patHypomet
chr11	84870437	84871038	-	Ggnbp2	HDTSS	1.06219	1.77083	0.34188	0.755469	PASS	11.8721	K4me3	patHypomet
chr11	84879919	84880520	+	Myo19	HDTSS	0.449684	0	0.506551	0.532816	PASS	3.34968	K4me3	patHypomet
chr11	84879984	84880585	-	Pigw	HDTSS	0.424231	0	0.546754	0.506882	PASS	3.4494	K4me3	patHypomet
chr11	84916055	84916656	-	Znhit3	IDTSS	0.663781	2.64454	0.541855	0.755761	PASS	10.7779	K4me3	patHypomet
chr11	84957453	84958054	+	Car4	IDTSS	0.449171	14.9992	0.560323	0.6013	PASS	6.40856	K4me3	patHypomet
chr11	85139654	85140255	-	Usp32	HDTSS	0.788239	0	0.804393	1.09786	PASS	4.64239	K4me3	patHypomet
chr11	85234819	85235420	-	Appbp2	HDTSS	0.539655	0.238266	0.447415	0.487075	PASS	13.4425	K4me3	patHypomet
chr11	85310953	85311554	+	Ppm1d	HDTSS	0.602633	0.683106	0.519818	0.642532	PASS	14.7781	K4me3	patHypomet
chr11	85352863	85353464	+	Bcas3	IDTSS	0.456301	0.449752	0.367647	0.162433	PASS	8.88493	K4me3	patHypomet
chr11	85832087	85832688	-	2610027K06Rik	HDTSS	0.796198	2.35714	1.06305	0.716896	PASS	4.66755	K4me3	patHypomet
chr11	85832314	85832915	+	Tbx2	HDTSS	1.11351	0	0.394171	0.948535	PASS	5.33487	K4me3	patHypomet
chr11	85889762	85890363	+	Tbx4	HDTSS	0.906213	17.6037	1.00659	1.9014	PASS	2.08027	K4me3	patHypomet
chr11	86484356	86484957	+	Rnft1	HDTSS	0.574977	1.19048	0.86039	0.576528	PASS	16.0037	K4me3	patHypomet
chr11	86683521	86684122	-	Vmp1	HDTSS	0	0	0.913001	0.431633	PASS	16.5126	K4me3	patHypomet
chr11	86683682	86684283	+	Ptrh2	HDTSS	0	0	0.559002	0.320141	PASS	15.2133	K4me3	patHypomet
chr11	86807359	86807960	-	Dhx40	HDTSS	0.268498	1.90893	0.525641	0.416589	PASS	18.3431	K4me3	patHypomet
chr11	87108413	87109014	-	Prr11	IDTSS	0.552632	0	0.643687	0.396139	PASS	3.70105	K4me3	patHypomet
chr11	87108960	87109561	+	Ska2	IDTSS	2.63158	0	0.580808	0.554083	PASS	11.517	K4me3	patHypomet
chr11	87126774	87127375	+	Trim37	HDTSS	0.734699	0	0.690924	0.606567	PASS	11.31	K4me3	patHypomet
chr11	87358693	87359294	-	Ppm1e	HDTSS	1.25378	0.985662	0.239855	0.666052	PASS	8.09551	K4me3	patHypomet
chr11	87616863	87617464	+	Hsf5	HDTSS	0.410693	44.716	0.848092	0.777266	PASS	9.44787	K4me3	pat_gain_Wang2014_2C
chr11	87756563	87757164	+	Mir142	IDTSS	1.49416	0	0.18116	1.68717	PASS	12.2197	K4me3	patHypomet
chr11	87756654	87757255	-	Mir142b	IDTSS	1.45546	0	0.192308	1.50435	PASS	12.024	K4me3	patHypomet
chr11	87760240	87760841	+	Bzrap1	IDTSS	2.04314	0.555556	6.12253	2.00971	PASS	1.58443	K4me3	patHypomet
chr11	87852924	87853525	+	Mks1	HDTSS	0.710451	0.862069	0.114286	0.71227	PASS	5.47654	K4me3	patHypomet
chr11	88047072	88047673	+	Srsf1	IDTSS	0.167224	0	0.296649	0.47848	PASS	31.026	K4me3	patHypomet
chr11	88067978	88068579	+	Vezf1	HDTSS	0.357143	1.55797	0.441671	0.522096	PASS	2.8846	K4me3	patHypomet
chr11	88098845	88099446	+	Cuedc1	HDTSS	0.498525	0.1443	0.561673	0.867529	PASS	5.59677	K4me3	patHypomet
chr11	88717966	88718567	-	Msi2	HDTSS	0.606875	0.326797	0.779321	1.13886	PASS	2.90603	K4me3	patHypomet
chr11	88718342	88718943	+	C030037D09Rik	HDTSS	0.523738	1.16959	1.2879	0.666021	PASS	4.22484	K4me3	patHypomet
chr11	88851303	88851904	+	4930556N13Rik	IDTSS	96.3552	11.6525	97.5255	95.6843	PASS	26.0443	K4me3	.
chr11	88955141	88955742	-	Scpep1	IDTSS	0.826574	1.08696	0.613277	0.98763	PASS	5.72819	K4me3	patHypomet
chr11	88973634	88974235	+	Coil	HDTSS	0.837492	12.1941	0.401339	0.607883	PASS	7.19146	K4me3	patHypomet
chr11	88999102	88999703	+	Trim25	HDTSS	0.237544	0.320513	0.842907	0.22917	PASS	11.4713	K4me3	patHypomet
chr11	89060447	89061048	-	Dgke	HDTSS	0.547986	0.781656	0.546631	0.469026	PASS	13.4947	K4me3	patHypomet
chr11	89060450	89061051	+	Dgkeos	HDTSS	0.547986	0.781656	0.555741	0.469026	PASS	13.5413	K4me3	patHypomet
chr11	89302258	89302859	-	Nog	HDTSS	0.533789	3.03218	0.375387	0.78697	PASS	6.37128	K4me3	patHypomet
chr11	90002593	90003194	-	Pctp	IDTSS	0.727584	0	1.92414	0.737656	PASS	3.35247	K4me3	patHypomet
chr11	90390616	90391217	-	Hlf	HDTSS	0.307692	0.653594	1.20959	0.708824	PASS	2.82215	K4me3	patHypomet
chr11	90637807	90638408	-	Stxbp4	HDTSS	0.553933	0.264148	0.679328	0.445005	PASS	9.35747	K4me3	patHypomet
chr11	90637883	90638484	+	Cox11	HDTSS	0.487964	0.085034	0.655066	0.380109	PASS	8.97161	K4me3	patHypomet
chr11	95119816	95120417	+	Dlx3	HDTSS	0.862745	2.0202	0.698934	0.82767	PASS	2.42698	K4me3	patHypomet
chr11	95712453	95713054	-	Zfp652os	HDTSS	0	3.78788	0.708079	0.554206	PASS	1.9647	K4me3	patHypomet
chr11	95824199	95824800	+	Phospho1	HDTSS	0.471694	0	0.62424	0.549741	PASS	18.8696	K4me3	patHypomet
chr11	95841994	95842595	+	Gngt2	IDTSS	24.5301	4.47917	33.5957	29.1999	PASS	4.3255	K4me3	.
chr11	95914570	95915171	-	B4galnt2	HDTSS	0.117092	0.693916	0.557969	0.295494	PASS	9.60911	K4me3	patHypomet
chr11	96075393	96075994	-	Atp5g1	IDTSS	0.709897	0	0.078678	0.360542	PASS	4.04217	K4me3	patHypomet
chr11	96203153	96203754	+	Gm11538	HDTSS	0	0	0.478721	0.221561	PASS	9.35001	K4me3	patHypomet
chr11	96777254	96777855	-	Snx11	HDTSS	0.412458	0	0.74457	0.578234	PASS	4.45225	K4me3	patHypomet
chr11	96977387	96977988	-	Sp2	HDTSS	1.49274	0	1.41118	0.728576	PASS	4.80549	K4me3	patHypomet
chr11	98022326	98022927	-	Cacnb1	HDTSS	0.665342	0	0.330208	0.459239	PASS	16.85	K4me3	patHypomet
chr11	98053161	98053762	-	Stac2	HDTSS	0	0	0.522708	0.378802	PASS	16.5284	K4me3	patHypomet
chr11	98192992	98193593	-	Med1	HDTSS	0	0	0.986793	0.174204	PASS	7.33965	K4me3	patHypomet
chr11	98203004	98203605	+	Cdk12	HDTSS	0.379447	0	0.518007	0.579376	PASS	12.3865	K4me3	patHypomet
chr11	98348437	98349038	+	Ppp1r1b	HDTSS	0.274349	0	0.862841	0.305428	PASS	4.55664	K4me3	patHypomet
chr11	98400189	98400790	-	Pgap3	HDTSS	0.159201	20.1369	0.777529	0.521087	PASS	11.9289	K4me3	patHypomet
chr11	98412183	98412784	+	Erbb2	HDTSS	0.634595	0.16129	0.724401	0.721038	PASS	7.26788	K4me3	patHypomet
chr11	98438687	98439288	-	Mien1	HDTSS	0.245625	0.439068	0.39959	0.371261	PASS	19.6693	K4me3	patHypomet
chr11	98550796	98551397	+	Zpbp2	HDTSS	0.296195	0	0.504533	0.238586	PASS	10.1916	K4me3	patHypomet
chr11	98795468	98796069	+	Msl1	HDTSS	0.45392	1.6619	0.46435	0.416535	PASS	7.36295	K4me3	patHypomet
chr11	98809507	98810108	+	Casc3	HDTSS	1.09311	1.51515	0.245412	1.08922	PASS	21.565	K4me3	patHypomet
chr11	98809788	98810389	-	Gm12359	HDTSS	0.675397	1.85185	0.555697	0.374392	PASS	25.4106	K4me3	patHypomet
chr11	98836484	98837085	+	Rapgefl1	HDTSS	0.216277	1.46032	0.725883	0.514686	PASS	4.96393	K4me3	patHypomet
chr11	98863297	98863898	+	Wipf2	HDTSS	0.510912	2.52101	0.752659	0.459429	PASS	8.00418	K4me3	patHypomet
chr11	99023888	99024489	-	Top2a	IDTSS	0.412616	18.593	0.640332	0.473325	PASS	9.69765	K4me3	patHypomet
chr11	101155583	101156184	+	Tubg2	HDTSS	0.546398	0	0.827992	0.975212	PASS	23.129	K4me3	patHypomet
chr11	101226162	101226763	-	Ezh1	HDTSS	0.508726	0.717949	0.327481	0.772756	PASS	6.02364	K4me3	patHypomet
chr11	101246033	101246634	+	Ramp2	HDTSS	0.645794	0	0.67752	0.647077	PASS	4.46996	K4me3	patHypomet
chr11	101253406	101254007	+	Vps25	IDTSS	0	0	0.339367	0.362771	PASS	8.81131	K4me3	patHypomet
chr11	101278647	101279248	-	Coa3	HDTSS	0.264342	1.52174	0.218638	0.403748	PASS	6.90439	K4me3	patHypomet
chr11	101278902	101279503	+	Cntd1	IDTSS	0	0	0.535929	0.251653	PASS	6.30417	K4me3	patHypomet
chr11	101417132	101417733	-	Aarsd1	IDTSS	2.24806	0.944081	1.10104	0.589048	PASS	8.27819	K4me3	patHypomet
chr11	101627648	101628249	+	Rdm1	IDTSS	0.693278	0	0	1.50821	PASS	5.01799	K4me3	patHypomet
chr11	101665240	101665841	+	Arl4d	HDTSS	0.406293	0	0.642424	0.450249	PASS	6.3312	K4me3	patHypomet
chr11	101732655	101733256	+	Dhx8	HDTSS	0.518251	0	0.097561	0.463523	PASS	7.76465	K4me3	patHypomet
chr11	101785009	101785610	-	Etv4	HDTSS	0	0	0.792011	0.540443	PASS	9.97074	K4me3	patHypomet
chr11	101984490	101985091	-	Dusp3	HDTSS	0.292178	0.481322	0.630286	0.26183	PASS	19.4606	K4me3	patHypomet
chr11	102026654	102027255	-	Mpp3	HDTSS	0.603804	2.04602	3.12581	0.679369	PASS	2.37199	K4me3	patHypomet
chr11	102248581	102249182	+	BC030867	HDTSS	0.506723	0.255754	0.274899	0.547464	PASS	5.44019	K4me3	patHypomet
chr11	102447362	102447963	-	Fam171a2	HDTSS	0.582937	0.54878	0.645793	0.610667	PASS	3.24156	K4me3	patHypomet
chr11	102604130	102604731	+	Fzd2	HDTSS	0.777348	0	0.302198	0.64031	PASS	6.0926	K4me3	patHypomet
chr11	102761138	102761739	+	Adam11	HDTSS	1.64541	0.3125	0.732323	1.3149	PASS	9.0527	K4me3	patHypomet
chr11	102819385	102819986	-	Gjc1	IDTSS	1.06498	0	0.720495	0.697765	PASS	1.55274	K4me3	patHypomet
chr11	102884868	102885469	+	Fam187a	IDTSS	73.6822	9.00505	80.0017	72.7232	PASS	1.93767	K4me3	.
chr11	102946160	102946761	-	C1ql1	HDTSS	0.669642	2.04082	1.15487	0.667742	PASS	5.54085	K4me3	patHypomet
chr11	103016846	103017447	-	Dcakd	HDTSS	4.16667	0	1.12994	0.741341	PASS	3.85017	K4me3	patHypomet
chr11	103412363	103412964	-	Plekhm1	HDTSS	0.42427	0	0.188451	0.371758	PASS	8.55593	K4me3	patHypomet
chr11	103697409	103698010	-	Gosr2	HDTSS	0.559499	1.14469	0.977764	0.646321	PASS	19.0328	K4me3	patHypomet
chr11	103697423	103698024	+	C130046K22Rik	HDTSS	0.559499	1.14469	0.977764	0.646321	PASS	18.8053	K4me3	patHypomet
chr11	103953755	103954356	-	Nsf	HDTSS	0.425546	0.740741	0.388889	0.954479	PASS	4.74025	K4me3	patHypomet
chr11	103966570	103967171	+	Arf2	HDTSS	0.315914	0	0.979471	0.228887	PASS	7.1812	K4me3	patHypomet
chr11	104441990	104442591	-	Kansl1	HDTSS	0.586848	1.10865	0.675224	0.501216	PASS	8.06383	K4me3	patHypomet
chr11	105943846	105944447	-	Cyb561	HDTSS	0.57542	0	1.54663	0.517762	PASS	7.39743	K4me3	patHypomet
chr11	106779236	106779837	-	Polg2	HDTSS	0.378788	5.6395	0.38344	0.294725	PASS	20.757	K4me3	patHypomet
chr11	106788193	106788794	-	Ddx5	HDTSS	0	0	0.903472	0.747041	PASS	15.1686	K4me3	patHypomet
chr11	106999224	106999825	-	Kpna2	HDTSS	0.312507	0.776762	2.20221	0.240519	PASS	5.25659	K4me3	patHypomet
chr11	107794163	107794764	-	Cacng4	HDTSS	0.814394	1.5	0.607506	0.606616	PASS	10.7164	K4me3	patHypomet
chr11	107914754	107915355	-	Cacng5	HDTSS	0.595239	0	1.62143	1.01202	PASS	3.31333	K4me3	patHypomet
chr11	108424965	108425566	+	Cep112	HDTSS	0.182838	1	1.10292	0.540836	PASS	8.06196	K4me3	patHypomet
chr11	109297880	109298481	-	Rgs9	HDTSS	1.28027	0.317312	0.608714	0.858061	PASS	1.66552	K4me3	patHypomet
chr11	109362493	109363094	+	Gna13	HDTSS	1.47968	0.724639	0.269232	0.910285	PASS	4.97698	K4me3	patHypomet
chr11	109425645	109426246	+	Amz2	HDTSS	0.66333	0.577895	0.976676	0.761765	PASS	2.23871	K4me3	patHypomet
chr11	109439777	109440378	+	NR_040680	HDTSS	0	0	1.24525	0.644087	PASS	5.04036	K4me3	patHypomet
chr11	113649228	113649829	+	Cog1	HDTSS	0	1.25	0.424108	0.368408	PASS	8.44595	K4me3	patHypomet
chr11	114668242	114668843	+	Rpl38	HDTSS	1.28901	0.554099	0.221154	1.1468	PASS	6.8783	K4me3	patHypomet
chr11	114675167	114675768	+	Ttyh2	HDTSS	0.755332	0	0.537247	0.527778	PASS	17.562	K4me3	patHypomet
chr11	114727111	114727712	+	Dnaic2	IDTSS	0.491858	11.4286	0.447681	0.514641	PASS	4.85582	K4me3	patHypomet
chr11	115297245	115297846	-	Fads6	HDTSS	0.347681	0.416667	0.496676	0.679982	PASS	27.0854	K4me3	patHypomet
chr11	115403465	115404066	+	Ict1	HDTSS	0.487531	0.921053	0.699432	0.464751	PASS	4.38701	K4me3	patHypomet
chr11	115419618	115420219	-	Atp5h	HDTSS	0.514832	0.543478	0.357778	0.381736	PASS	17.8929	K4me3	patHypomet
chr11	115419825	115420426	+	Kctd2	HDTSS	0.582084	0.696481	0.609913	0.42237	PASS	9.90736	K4me3	patHypomet
chr11	115491513	115492114	-	Nt5c	HDTSS	0.191814	1.55702	0.557219	0.17906	PASS	7.1346	K4me3	patHypomet
chr11	115514069	115514670	-	Hn1	HDTSS	0.50505	0	0.726654	0.517657	PASS	7.49902	K4me3	patHypomet
chr11	115564143	115564744	+	Nup85	HDTSS	0.929735	11.1801	0.754326	0.718854	PASS	17.1594	K4me3	patHypomet
chr11	115603615	115604216	-	Gga3	HDTSS	0.614271	0	0.51618	0.390882	PASS	20.7421	K4me3	patHypomet
chr11	115603850	115604451	+	Mrps7	HDTSS	0.733156	0.102881	0.80525	0.447265	PASS	23.2166	K4me3	patHypomet
chr11	115612668	115613269	-	Mif4gd	HDTSS	0	0	0.282915	0.533538	PASS	7.85319	K4me3	patHypomet
chr11	115933191	115933792	-	Recql5	IDTSS	0.20773	0	0.408341	0.207127	PASS	8.21295	K4me3	patHypomet
chr11	115933358	115933959	+	Sap30bp	IDTSS	0.138889	1.64609	0.450583	0.132889	PASS	9.29409	K4me3	patHypomet
chr11	116130827	116131428	-	Trim65	HDTSS	3.41793	0.520833	2.68399	11.9383	PASS	4.45039	K4me3	patHypomet
chr11	116138567	116139168	-	Mrpl38	HDTSS	0.35317	4.64986	0.543781	0.482804	PASS	6.17556	K4me3	patHypomet
chr11	116273916	116274517	-	Srp68	HDTSS	0.28023	0	1.05422	0.420097	PASS	11.5589	K4me3	patHypomet
chr11	116306437	116307038	-	Exoc7	HDTSS	0.4766	0	0.448726	0.417853	PASS	6.98921	K4me3	patHypomet
chr11	116412731	116413332	-	Rnf157	HDTSS	0.38845	2.60417	0.526865	0.351366	PASS	1.73262	K4me3	patHypomet
chr11	116433793	116434394	+	Ubald2	HDTSS	0.444328	0	0.805916	0.686918	PASS	5.06366	K4me3	patHypomet
chr11	116433912	116434513	+	Gm7367	HDTSS	0.698361	0	0.639369	0.755228	PASS	4.18756	K4me3	patHypomet
chr11	116531610	116532211	+	Sphk1	HDTSS	1.21399	0	0.370825	0.781346	PASS	3.25368	K4me3	patHypomet
chr11	116581146	116581747	-	Ube2o	HDTSS	0.15674	0	0.514629	1.04541	PASS	6.58658	K4me3	patHypomet
chr11	116827745	116828346	-	Mxra7	HDTSS	0.579616	4.63996	0.227759	0.483686	PASS	9.75171	K4me3	patHypomet
chr11	116843148	116843749	-	Jmjd6	HDTSS	0.524026	1.47059	0.611741	0.353664	PASS	23.4049	K4me3	patHypomet
chr11	116843214	116843815	+	Mettl23	HDTSS	0.632251	0	0.693672	0.43661	PASS	22.5297	K4me3	patHypomet
chr11	116852793	116853394	-	Srsf2	HDTSS	0.879037	0.557528	0.500463	0.69811	PASS	21.4131	K4me3	patHypomet
chr11	116853714	116854315	+	Mfsd11	IDTSS	0	1	0.407986	0.56451	PASS	26.1935	K4me3	patHypomet
chr11	116918562	116919163	+	Mgat5b	HDTSS	0.666667	0	0.627867	0.57301	PASS	4.14935	K4me3	patHypomet
chr11	117653988	117654589	+	Tnrc6c	HDTSS	0.238956	0	0.496926	0.622551	PASS	9.19436	K4me3	patHypomet
chr11	117780382	117780983	-	Tmc6	IDTSS	0	37.7778	1.19342	0.475135	PASS	4.94343	K4me3	pat_gain_Wang2014_2C
chr11	117781996	117782597	+	Tmc8	IDTSS	12.2207	16.1188	7.69188	11.9692	PASS	3.95456	K4me3	patHypomet
chr11	117809366	117809967	+	Syngr2	HDTSS	0.78605	0	0.19721	0.855775	PASS	6.71892	K4me3	patHypomet
chr11	118355110	118355711	-	Timp2	HDTSS	0.124889	0.689655	0.76021	0.341464	PASS	3.34129	K4me3	patHypomet
chr11	118418817	118419418	-	Cant1	HDTSS	0.83958	0	0.538703	0.39227	PASS	4.37583	K4me3	patHypomet
chr11	118476659	118477260	+	Engase	HDTSS	1.14674	0.960846	0.496488	0.420265	PASS	3.37297	K4me3	patHypomet
chr11	119267666	119268267	+	Gaa	HDTSS	0.349189	0	0.379738	0.408415	PASS	4.05801	K4me3	patHypomet
chr11	119299742	119300343	-	Eif4a3	HDTSS	0.568517	0.429414	0.644789	0.312086	PASS	11.8282	K4me3	patHypomet
chr11	119355209	119355810	-	Sgsh	HDTSS	1.05507	0	0.70579	1.08591	PASS	10.2485	K4me3	patHypomet
chr11	119355256	119355857	+	Slc26a11	HDTSS	0.997442	0	0.723435	1.08591	PASS	10.1944	K4me3	patHypomet
chr11	119491046	119491647	+	Endov	HDTSS	0.485104	0.362319	0.419689	0.521249	PASS	13.1843	K4me3	patHypomet
chr11	119547519	119548120	-	Nptx1	HDTSS	0.367344	0.04085	0.08285	0.500095	PASS	4.36185	K4me3	patHypomet
chr11	120046844	120047445	-	Aatk	HDTSS	0.238783	1.13636	0.747151	0.411628	PASS	2.90417	K4me3	patHypomet
chr11	120086526	120087127	-	Cep131	HDTSS	0	0	0.331224	0.323416	PASS	3.72248	K4me3	patHypomet
chr11	120151050	120151651	-	Slc38a10	HDTSS	0.458233	0	0.222222	0.322905	PASS	7.93521	K4me3	patHypomet
chr11	120232646	120233247	+	Bahcc1	IDTSS	0	0	0.14245	0.188087	PASS	1.54249	K4me3	patHypomet
chr11	120467299	120467900	-	Arl16	HDTSS	0.374432	0	0.643717	0.79996	PASS	8.63143	K4me3	patHypomet
chr11	120467334	120467935	+	Hgs	HDTSS	0.374432	0	0.571382	0.818808	PASS	8.82529	K4me3	patHypomet
chr11	120491536	120492137	+	Slc25a10	HDTSS	0	0	0.602456	0.98335	PASS	5.75894	K4me3	patHypomet
chr11	120549426	120550027	-	Fam195b	HDTSS	0.640193	0.602846	0.265868	0.652839	PASS	3.95362	K4me3	patHypomet
chr11	120572635	120573236	-	P4hb	HDTSS	0.755208	0	0.542603	0.319695	PASS	7.19239	K4me3	patHypomet
chr12	11150541	11151142	-	Kcns3	IDTSS	1.41941	1.19048	0.478525	1.08755	PASS	1.0625	K4me3	patHypomet
chr12	12941535	12942136	-	Mycn	HDTSS	0	0	0.113636	0.299146	PASS	2.5062	K4me3	patHypomet
chr12	15816484	15817085	-	Trib2	HDTSS	1.52075	0	0.615416	0.433244	PASS	6.41881	K4me3	patHypomet
chr12	16589469	16590070	-	Lpin1	HDTSS	1.41089	0.324675	0.15361	1.41459	PASS	11.0752	K4me3	patHypomet
chr12	16653169	16653770	+	Ntsr2	IDTSS	3.08043	12.4085	3.39586	7.03125	PASS	6.45423	K4me3	patHypomet
chr12	16800585	16801186	-	Greb1	HDTSS	1.03692	0	1.26402	0.419216	PASS	5.01333	K4me3	patHypomet
chr12	16810664	16811265	+	E2f6	HDTSS	0.683379	0.158982	0.828226	0.806894	PASS	5.59677	K4me3	patHypomet
chr12	16894677	16895278	+	Rock2	HDTSS	0.571641	0	0.97777	0.710907	PASS	1.80346	K4me3	patHypomet
chr12	16999817	17000418	-	Pqlc3	HDTSS	0.654231	0.85941	0.242127	0.547272	PASS	4.65543	K4me3	patHypomet
chr12	17266294	17266895	+	Pdia6	HDTSS	0.392438	0.414487	2.63651	0.566365	PASS	6.33307	K4me3	patHypomet
chr12	17324429	17325030	-	Atp6v1c2	IDTSS	0.469357	0.340136	0.142857	0.51394	PASS	11.2224	K4me3	patHypomet
chr12	17348192	17348793	+	Nol10	IDTSS	0.497641	0.056117	0.368328	0.476943	PASS	17.1081	K4me3	patHypomet
chr12	17544572	17545173	+	Odc1	HDTSS	0.245588	0.519943	0.330162	0.486306	PASS	4.99749	K4me3	patHypomet
chr12	21285936	21286537	-	Itgb1bp1	HDTSS	0.280463	0.447928	0.485841	0.480889	PASS	8.85138	K4me3	patHypomet
chr12	21285996	21286597	+	Cpsf3	HDTSS	0.297635	0.447928	0.587041	0.439137	PASS	8.75352	K4me3	patHypomet
chr12	21316091	21316692	+	Iah1	HDTSS	0.56903	0	0.721942	0.667723	PASS	4.48674	K4me3	patHypomet
chr12	21373331	21373932	-	Adam17	HDTSS	1.14754	0.427351	0.959967	0.762026	PASS	10.6707	K4me3	patHypomet
chr12	21417135	21417736	-	Ywhaq	HDTSS	0.928888	0.642119	0.826243	0.703025	PASS	17.7372	K4me3	patHypomet
chr12	24096968	24097569	-	9030624G23Rik	HDTSS	1.63458	0	0.473193	0.812336	PASS	2.13805	K4me3	patHypomet
chr12	24498280	24498881	+	Taf1b	IDTSS	0.568696	6.35036	1.21498	0.661782	PASS	5.74496	K4me3	patHypomet
chr12	24571986	24572587	+	Grhl1	HDTSS	0.42177	0.576691	0.912964	0.501165	PASS	5.06552	K4me3	patHypomet
chr12	24651070	24651671	+	Klf11	HDTSS	1.15886	1.38647	0.611983	0.839127	PASS	4.19781	K4me3	patHypomet
chr12	24707953	24708554	+	Rrm2	HDTSS	0.894069	0	0.280783	0.358182	PASS	6.87177	K4me3	patHypomet
chr12	24831298	24831899	+	Mboat2	HDTSS	0.85633	0.138889	0.639135	0.532841	PASS	4.62095	K4me3	patHypomet
chr12	24974631	24975232	+	Kidins220	HDTSS	0.325005	0.6237	0.1287	0.198993	PASS	4.15401	K4me3	patHypomet
chr12	25095791	25096392	-	Id2	HDTSS	0.329629	0.694444	1.09533	0.406333	PASS	11.8926	K4me3	patHypomet
chr12	26414709	26415310	-	Mir6538	HDTSS	0.695338	0.685439	0.359905	0.48252	PASS	12.215	K4me3	patHypomet
chr12	26414961	26415562	-	Rnf144a	HDTSS	0.680856	0.384615	0.567672	0.544607	PASS	8.79173	K4me3	patHypomet
chr12	26468914	26469515	+	Cmpk2	HDTSS	0.708333	0	0.52407	0.61664	PASS	6.2119	K4me3	patHypomet
chr12	27342417	27343018	-	Sox11	HDTSS	0.200511	1.75356	0.570252	0.857018	PASS	4.1102	K4me3	patHypomet
chr12	28635652	28636253	-	Rps7	HDTSS	0.662415	1.95514	0.763725	0.34794	PASS	11.4349	K4me3	patHypomet
chr12	28674906	28675507	+	Adi1	HDTSS	0.613651	0.6006	0.238636	0.901238	PASS	2.14085	K4me3	patHypomet
chr12	28750152	28750753	-	Trappc12	HDTSS	0.615581	0	0.328432	0.649911	PASS	16.6673	K4me3	patHypomet
chr12	28751527	28752128	+	Tssc1	HDTSS	0.453696	0	0.905213	0.274994	PASS	20.77	K4me3	patHypomet
chr12	29937735	29938336	+	Pxdn	HDTSS	0.735113	0	0.603725	1.04749	PASS	1.24518	K4me3	patHypomet
chr12	30373074	30373675	-	Sntg2	HDTSS	0.672385	0	1.78296	0.707116	PASS	2.3198	K4me3	patHypomet
chr12	30584142	30584743	+	Tmem18	HDTSS	0.517905	9.24234	0.08547	0.620625	PASS	8.46366	K4me3	patHypomet
chr12	30911311	30911912	-	Acp1	HDTSS	0.368992	0	0.758698	0.641568	PASS	19.4354	K4me3	patHypomet
chr12	30911368	30911969	+	Sh3yl1	HDTSS	0.406332	0	0.725711	0.663552	PASS	19.2313	K4me3	patHypomet
chr12	31073667	31074268	+	Fam110c	HDTSS	0.563809	0	0.292793	0.345744	PASS	4.94902	K4me3	patHypomet
chr12	35046888	35047489	+	Snx13	HDTSS	0.352445	0.73862	0.534069	0.455716	PASS	11.9876	K4me3	patHypomet
chr12	35534688	35535289	-	Ahr	HDTSS	0.654159	0.637255	0.829153	0.791793	PASS	2.92654	K4me3	patHypomet
chr12	37108245	37108846	+	Meox2	IDTSS	0	0	0.548533	0.245859	PASS	1.27873	K4me3	patHypomet
chr12	40445489	40446090	-	Zfp277	HDTSS	0.447639	1.24505	0.728217	0.805005	PASS	10.5402	K4me3	patHypomet
chr12	40445752	40446353	+	Dock4	HDTSS	0.559154	0.989653	0.920717	0.650399	PASS	11.461	K4me3	patHypomet
chr12	44268853	44269454	+	Pnpla8	HDTSS	0.395015	0	0.670437	0.39907	PASS	22.032	K4me3	patHypomet
chr12	44328584	44329185	+	Nrcam	HDTSS	0	0	0.490119	0.398132	PASS	3.80077	K4me3	patHypomet
chr12	46818474	46819075	-	Nova1	HDTSS	1.59169	0	0.395928	0.580827	PASS	1.8687	K4me3	patHypomet
chr12	54656271	54656872	-	Sptssa	HDTSS	0.333317	0.879629	0.881689	0.794954	PASS	7.95664	K4me3	patHypomet
chr12	54695564	54696165	-	Eapp	HDTSS	0.385625	1.14512	0.750197	0.850145	PASS	10.3417	K4me3	patHypomet
chr12	54795361	54795962	-	Snx6	HDTSS	0	1.02041	1.25269	0.31898	PASS	4.01048	K4me3	patHypomet
chr12	54862576	54863177	-	Cfl2	HDTSS	0.80342	0.132626	0.370152	0.587448	PASS	11.6185	K4me3	patHypomet
chr12	54986035	54986636	-	Baz1a	HDTSS	0	0	1.49861	0.682814	PASS	18.4148	K4me3	patHypomet
chr12	55079809	55080410	-	2700097O09Rik	HDTSS	0.499068	0.610514	0.852456	0.116279	PASS	12.5217	K4me3	patHypomet
chr12	55080195	55080796	+	Srp54a	HDTSS	0.30204	0.626262	0.673425	0.485946	PASS	8.76564	K4me3	patHypomet
chr12	56529119	56529720	-	E030019B13Rik	IDTSS	0.916879	0	0.895125	1.15514	PASS	2.44282	K4me3	patHypomet
chr12	56612983	56613584	-	Nkx2-9	HDTSS	0.26455	3.33333	1.13061	0.33505	PASS	3.24715	K4me3	patHypomet
chr12	57230111	57230712	+	Prps1l3	HDTSS	0.999887	0.3003	0.383628	0.925767	PASS	7.1579	K4me3	patHypomet
chr12	57230124	57230725	+	Mipol1	HDTSS	0.999887	0.3003	0.36536	0.865391	PASS	7.25949	K4me3	patHypomet
chr12	57545820	57546421	-	Foxa1	HDTSS	0.088731	0	0.602433	0.600287	PASS	3.21267	K4me3	patHypomet
chr12	69582727	69583328	-	Vcpkmt	HDTSS	0.608959	0.477431	0.382653	0.526282	PASS	5.74776	K4me3	patHypomet
chr12	69790406	69791007	-	Cdkl1	HDTSS	0.273489	0	0.247036	0.38937	PASS	10.3212	K4me3	patHypomet
chr12	69892804	69893405	+	Atl1	HDTSS	1.27841	0	0.577343	0.508877	PASS	7.9613	K4me3	patHypomet
chr12	69892862	69893463	-	Map4k5	HDTSS	1.66667	0	0.478254	0.547496	PASS	7.42539	K4me3	patHypomet
chr12	70111734	70112335	-	Nin	HDTSS	0.506134	0	0.655024	0.624094	PASS	9.65292	K4me3	patHypomet
chr12	70347313	70347914	-	Trim9	HDTSS	0	0	1.09133	0.681354	PASS	12.2374	K4me3	patHypomet
chr12	70452853	70453454	+	Tmx1	HDTSS	0.253739	0	0.305406	0.223538	PASS	8.3919	K4me3	patHypomet
chr12	71015522	71016123	-	3110056K07Rik	IDTSS	0.473342	0	0.412374	0.982777	PASS	7.24551	K4me3	patHypomet
chr12	71015666	71016267	+	Arid4a	HDTSS	0.584507	0	0.568624	0.935915	PASS	7.01717	K4me3	patHypomet
chr12	71136547	71137148	+	2700049A03Rik	IDTSS	0.892857	0	2.419	0.558479	PASS	15.4752	K4me3	patHypomet
chr12	71309583	71310184	+	Dact1	HDTSS	0.527392	0.04931	1.15398	0.802168	PASS	5.97517	K4me3	patHypomet
chr12	75735428	75736029	-	Sgpp1	HDTSS	0.458156	0.047461	0.319465	0.57066	PASS	5.26684	K4me3	patHypomet
chr12	75818017	75818618	+	Syne2	HDTSS	0.635809	0	0.170068	0.5082	PASS	14.1052	K4me3	patHypomet
chr12	76176958	76177559	-	Esr2	IDTSS	0	0	0.565179	0.335951	PASS	6.56048	K4me3	patHypomet
chr12	76369259	76369860	-	Zbtb25	HDTSS	0.628546	0.5	0.700654	0.35892	PASS	4.71788	K4me3	patHypomet
chr12	80112712	80113313	-	Zfp36l1	HDTSS	0.738286	0	0.663483	0.395602	PASS	14.2403	K4me3	patHypomet
chr12	80132543	80133144	-	2310015A10Rik	HDTSS	2.14122	0	0.911351	0.697957	PASS	3.21733	K4me3	patHypomet
chr12	80692165	80692766	-	Plekhd1os	HDTSS	1.37962	6.36772	0.680985	0.592623	PASS	12.0762	K4me3	patHypomet
chr12	80692300	80692901	+	Plekhd1	HDTSS	1.09558	7.45436	0.661746	0.650229	PASS	12.7584	K4me3	patHypomet
chr12	81532606	81533207	-	Synj2bp	IDTSS	0.247754	2.08333	0.825521	0.459418	PASS	7.78236	K4me3	patHypomet
chr12	81594657	81595258	-	Med6	IDTSS	0.316133	1.20937	0.47828	0.409435	PASS	12.5683	K4me3	patHypomet
chr12	82169715	82170316	+	Sipa1l1	HDTSS	0.169989	0	1.00776	0.467257	PASS	6.61081	K4me3	patHypomet
chr12	82616737	82617338	+	Rgs6	HDTSS	0.306949	0.625	0.871348	0.426072	PASS	9.39009	K4me3	patHypomet
chr12	87199928	87200529	-	Tmed8	HDTSS	0.758892	0	1.11432	0.594849	PASS	7.82523	K4me3	patHypomet
chr12	88360213	88360814	+	Adck1	IDTSS	1.61746	0	0.816153	0.735471	PASS	4.83345	K4me3	patHypomet
chr12	91848856	91849457	-	Sel1l	HDTSS	0.575987	2.60474	0.349499	0.479251	PASS	7.51859	K4me3	patHypomet
chr12	99884214	99884815	+	Tdp1	HDTSS	0.571412	0	0.274919	0.589673	PASS	10.4582	K4me3	patHypomet
chr12	100520521	100521122	-	Ttc7b	HDTSS	0.443384	20.8484	0.716758	0.987476	PASS	1.27221	K4me3	patHypomet
chr12	101028682	101029283	-	Ccdc88c	HDTSS	0.477429	0.142552	0.353974	0.591855	PASS	9.9987	K4me3	patHypomet
chr12	101083401	101084002	-	Smek1	HDTSS	0.707762	3.78323	0.172952	0.53776	PASS	10.6194	K4me3	patHypomet
chr12	101718222	101718823	-	Tc2n	HDTSS	0.508077	3.01378	0.532107	0.812777	PASS	6.7124	K4me3	patHypomet
chr12	101912870	101913471	-	Trip11	IDTSS	0.675295	0	0.468412	0.60389	PASS	18.8874	K4me3	patHypomet
chr12	101957942	101958543	-	Atxn3	HDTSS	0.679514	1.0101	0.68931	0.67517	PASS	23.8271	K4me3	patHypomet
chr12	101975673	101976274	+	Cpsf2	HDTSS	1.1664	0	0.554054	0.469624	PASS	20.3078	K4me3	patHypomet
chr12	102282773	102283374	+	Rin3	HDTSS	1.36603	0	0.305497	0.988108	PASS	10.241	K4me3	patHypomet
chr12	102439396	102439997	-	Lgmn	HDTSS	0.593467	0.381884	0.947914	0.656234	PASS	4.95275	K4me3	patHypomet
chr12	102468833	102469434	+	Golga5	HDTSS	0.299089	0.789818	0.667858	0.293161	PASS	16.6542	K4me3	patHypomet
chr12	102704568	102705169	-	Itpk1	HDTSS	0.944219	0	0.303617	0.788431	PASS	3.60505	K4me3	patHypomet
chr12	104751651	104752252	-	Dicer1	HDTSS	0.586952	1.05199	0.644517	0.57477	PASS	2.31234	K4me3	patHypomet
chr12	104864775	104865376	-	Clmn	IDTSS	1.40249	0.687831	1.02055	1.17687	PASS	8.19151	K4me3	patHypomet
chr12	105562871	105563472	+	Bdkrb2	IDTSS	0.64606	0	0.732612	0.431667	PASS	2.03553	K4me3	patHypomet
chr12	108178983	108179584	-	Setd3	HDTSS	0.676253	0.50505	0.475757	0.672716	PASS	5.64151	K4me3	patHypomet
chr12	108179437	108180038	+	Ccnk	HDTSS	0.536917	0	0.429371	0.506317	PASS	6.43559	K4me3	patHypomet
chr12	108275116	108275717	-	Ccdc85c	HDTSS	0.574247	0.126263	0.847148	1.33613	PASS	2.28624	K4me3	patHypomet
chr12	108305969	108306570	+	Hhipl1	HDTSS	0.581959	3.85385	0.859498	0.837092	PASS	1.53317	K4me3	patHypomet
chr12	108835575	108836176	-	Slc25a29	HDTSS	0.751093	1.10027	0.811098	0.483728	PASS	3.19962	K4me3	patHypomet
chr12	108893873	108894474	-	Wars	HDTSS	0.916557	1.65631	1.0436	0.59385	PASS	9.67063	K4me3	patHypomet
chr12	108893971	108894572	+	Wdr25	HDTSS	0.884951	1.65631	0.815511	0.576899	PASS	11.4582	K4me3	patHypomet
chr12	110277767	110278368	-	Dio3os	HDTSS	0.354746	5.12346	0.431674	0.547184	PASS	4.96952	K4me3	patHypomet
chr12	110277828	110278429	-	Mir1247	HDTSS	0.277698	2.10526	0.354144	0.536356	PASS	4.70017	K4me3	patHypomet
chr12	110682318	110682919	-	1700001K19Rik	IDTSS	95.9782	54.7024	92.4964	95.1566	PASS	26.0667	K4me3	.
chr12	110840638	110841239	-	Mok	IDTSS	0	0	0.834274	0.730394	PASS	13.7566	K4me3	patHypomet
chr12	110849978	110850579	+	Zfp839	HDTSS	0.29137	0.105042	0.729246	0.496917	PASS	4.09436	K4me3	patHypomet
chr12	111270810	111271411	+	Amn	IDTSS	0.554016	0	0.419218	0.391374	PASS	3.91448	K4me3	patHypomet
chr12	111377417	111378018	-	Cdc42bpb	HDTSS	0.589913	0	0.509347	0.955868	PASS	4.50631	K4me3	patHypomet
chr12	111537800	111538401	+	Eif5	HDTSS	0.610887	0.332226	0.452379	0.331669	PASS	17.1361	K4me3	patHypomet
chr12	111574101	111574702	-	2810029C07Rik	HDTSS	0.621345	0.142857	0.402736	0.418276	PASS	7.1579	K4me3	patHypomet
chr12	111574209	111574810	+	Mark3	HDTSS	0.694445	0.166667	0.614907	0.413663	PASS	6.86152	K4me3	patHypomet
chr12	111672037	111672638	-	Ckb	HDTSS	0.521059	0	0.511242	0.585174	PASS	9.4255	K4me3	patHypomet
chr12	111677804	111678405	+	Trmt61a	HDTSS	0.640798	0.695971	0.619264	0.670274	PASS	10.5682	K4me3	patHypomet
chr12	111712955	111713556	-	Bag5	HDTSS	0.554603	0.199197	0.542774	0.511297	PASS	18.0057	K4me3	patHypomet
chr12	111712968	111713569	+	Apopt1	HDTSS	0.567653	0.205143	0.573267	0.492823	PASS	18.5695	K4me3	patHypomet
chr12	111758548	111759149	+	Klc1	HDTSS	1.05416	0.135135	0.583822	0.519689	PASS	11.7882	K4me3	patHypomet
chr12	111813540	111814141	-	Xrcc3	HDTSS	0.471253	0	0.578272	0.408	PASS	4.08504	K4me3	patHypomet
chr12	111813869	111814470	+	Zfyve21	HDTSS	0.597421	0	0.27673	0.41445	PASS	3.45593	K4me3	patHypomet
chr12	111944181	111944782	-	5033406O09Rik	IDTSS	10.3397	2.37275	3.02609	9.594	PASS	10.3752	K4me3	patHypomet
chr12	111966676	111967277	-	2010107E04Rik	HDTSS	0.551437	0.183823	0.834382	0.830429	PASS	26.5085	K4me3	patHypomet
chr12	111971258	111971859	+	Tdrd9	IDTSS	0.705992	0.718219	2.34463	0.735844	PASS	16.5536	K4me3	patHypomet
chr12	112130579	112131180	+	Mir203	HDTSS	1.23984	1.46399	0.958983	1.76285	PASS	3.13904	K4me3	patHypomet
chr12	112145907	112146508	+	Kif26a	HDTSS	0.386899	2.04081	1.29645	0.273995	PASS	4.7011	K4me3	patHypomet
chr12	112510859	112511460	-	Tmem179	HDTSS	0.360663	0.56521	0.600134	0.389871	PASS	1.95538	K4me3	patHypomet
chr12	113151711	113152312	+	Crip1	HDTSS	0.981707	0.260417	0.419446	0.831039	PASS	11.3921	K4me3	patHypomet
chr12	113156120	113156721	+	4930427A07Rik	HDTSS	0.395304	0.387065	0.566001	0.502954	PASS	2.1073	K4me3	patHypomet
chr12	113185602	113186203	+	Tmem121	IDTSS	1.00883	14.2808	0.788898	0.87706	PASS	4.09249	K4me3	patHypomet
chr12	116047423	116048024	+	Zfp386	IDTSS	0.421526	0	0.244361	0.462676	PASS	4.55012	K4me3	patHypomet
chr12	116077425	116078026	+	Vipr2	HDTSS	0.657238	0.431044	1.03376	0.528657	PASS	5.52128	K4me3	patHypomet
chr12	116262724	116263325	-	Wdr60	HDTSS	0.372096	0	0.198413	0.378892	PASS	5.69184	K4me3	patHypomet
chr12	116280921	116281522	+	Esyt2	HDTSS	0.906245	0	0.364561	0.482893	PASS	13.1666	K4me3	patHypomet
chr12	116404860	116405461	-	D430020J02Rik	HDTSS	0.588366	1.93515	0.546975	0.511085	PASS	9.72189	K4me3	patHypomet
chr12	116405101	116405702	+	Ncapg2	HDTSS	0.601634	2.11784	0.284263	0.707656	PASS	10.4852	K4me3	patHypomet
chr12	116485419	116486020	+	Ptprn2	HDTSS	0.140253	0	0.374187	0.440666	PASS	5.89595	K4me3	patHypomet
chr12	117843560	117844161	+	Cdca7l	HDTSS	0.572476	0.408497	0.600954	0.57727	PASS	7.12901	K4me3	patHypomet
chr12	118198742	118199343	-	Dnah11	IDTSS	0.868195	1.53846	1.5934	0.786462	PASS	9.1897	K4me3	patHypomet
chr12	118529892	118530493	-	D230030E09Rik	IDTSS	0.555555	0	0.909962	0.493109	PASS	1.05132	K4me3	patHypomet
chr12	119945661	119946262	+	Tmem196	IDTSS	0.513902	0.704358	0.523484	0.55553	PASS	1.61426	K4me3	patHypomet
chr13	10360502	10361103	-	Chrm3	HDTSS	0.211865	2.5641	0.686309	0.574852	PASS	2.21914	K4me3	patHypomet
chr13	14063100	14063701	-	Ggps1	HDTSS	0.800765	3.53902	0.627471	0.583955	PASS	18.3775	K4me3	patHypomet
chr13	17804796	17805397	-	Cdk13	HDTSS	0.262923	2.5974	0.77407	0.498704	PASS	4.24907	K4me3	patHypomet
chr13	17943916	17944517	-	Rala	HDTSS	0.84175	0.26455	1.2122	0.644391	PASS	3.69825	K4me3	patHypomet
chr13	19395451	19396052	-	Stard3nl	HDTSS	0.587106	0.8547	0.346038	0.788115	PASS	18.1343	K4me3	patHypomet
chr13	19619529	19620130	-	Epdr1	IDTSS	2.5	0	0.222222	0.566949	PASS	1.37846	K4me3	patHypomet
chr13	20090206	20090807	+	Elmo1	HDTSS	0.232115	0	0.537235	0.371072	PASS	13.1405	K4me3	patHypomet
chr13	21179630	21180231	+	Trim27	HDTSS	0.387032	1.47436	0.437934	0.36354	PASS	11.2085	K4me3	patHypomet
chr13	21402454	21403055	-	Zkscan3	HDTSS	0	0	0.38364	0.455823	PASS	2.42418	K4me3	patHypomet
chr13	21440752	21441353	-	Pgbd1	IDTSS	1.23809	3.01719	0.399213	0.390668	PASS	32.0866	K4me3	patHypomet
chr13	21468200	21468801	-	Nkapl	HDTSS	0.208856	0.213675	0.301932	0.20699	PASS	9.69765	K4me3	patHypomet
chr13	21717327	21717928	+	Hist1h3h	IDTSS	0	0	0.277778	0.443363	PASS	1.11935	K4me3	patHypomet
chr13	21753822	21754423	+	Hist1h2bn	IDTSS	0	0	0.783016	0.225022	PASS	4.38328	K4me3	patHypomet
chr13	21787187	21787788	+	Hist1h2bp	IDTSS	0.507246	0	0.714286	0.429501	PASS	6.55675	K4me3	patHypomet
chr13	22035342	22035943	-	Hist1h2ah	IDTSS	0.693605	2.25776	0.715535	1.14859	PASS	4.25187	K4me3	patHypomet
chr13	22041061	22041662	-	Hist1h4i	IDTSS	1.22239	2.06082	0.268817	0.687924	PASS	2.13805	K4me3	patHypomet
chr13	22042929	22043530	+	Hist1h2bj	IDTSS	0.136006	2.58361	0.092166	0.128072	PASS	5.2016	K4me3	patHypomet
chr13	23683898	23684499	+	Hist1h2bc	IDTSS	0.332565	0	1.96078	0.405821	PASS	2.59754	K4me3	patHypomet
chr13	23698157	23698758	-	Hist1h4c	HDTSS	0	0	0.88397	0.39727	PASS	2.60965	K4me3	patHypomet
chr13	23738506	23739107	+	Hist1h1c	HDTSS	0.879205	1.50537	0.497335	0.785306	PASS	4.16053	K4me3	patHypomet
chr13	23745220	23745821	-	Hist1h3c	IDTSS	0.374885	0.4329	0.820802	0.407938	PASS	2.34682	K4me3	patHypomet
chr13	23746433	23747034	+	Hist1h2bb	IDTSS	0.303546	0.3125	0.16835	0.179965	PASS	4.73093	K4me3	patHypomet
chr13	23750787	23751388	+	Hist1h2ab	IDTSS	0.188034	2.55636	0.80249	0.182311	PASS	1.604	K4me3	patHypomet
chr13	23760948	23761549	-	Hist1h4a	HDTSS	0.375462	1.05909	0.138889	0.716661	PASS	9.79738	K4me3	patHypomet
chr13	23763367	23763968	+	Hist1h1a	IDTSS	0.415445	0	0.283614	0.428686	PASS	25.8439	K4me3	patHypomet
chr13	28953381	28953982	-	Sox4	IDTSS	0	10	0.132275	0.303454	PASS	6.69189	K4me3	patHypomet
chr13	32338243	32338844	-	Gmds	HDTSS	0.561706	1.30195	0.659775	0.425799	PASS	6.16437	K4me3	patHypomet
chr13	34077707	34078308	-	Tubb2a	HDTSS	0.910358	2.33974	0.967902	0.602913	PASS	20.4979	K4me3	patHypomet
chr13	34162663	34163264	+	Psmg4	HDTSS	0.25618	12.5114	0.363169	0.372123	PASS	5.35165	K4me3	patHypomet
chr13	35906046	35906647	-	Rpp40	IDTSS	0.64077	0.137363	1.42857	0.584802	PASS	2.93493	K4me3	patHypomet
chr13	35967605	35968206	+	Ppp1r3g	IDTSS	0.822331	0	1.0211	1.60845	PASS	1.66552	K4me3	patHypomet
chr13	36117056	36117657	-	Lyrm4	HDTSS	0.637893	2.97619	0.106383	0.575346	PASS	12.0286	K4me3	patHypomet
chr13	36117342	36117943	+	Fars2	HDTSS	0.443752	2.68817	0.504386	0.541577	PASS	18.7457	K4me3	patHypomet
chr13	43398075	43398676	+	Nol7	HDTSS	1.26281	6.58205	0.681048	0.529091	PASS	2.89671	K4me3	patHypomet
chr13	45389441	45390042	+	Mylip	HDTSS	0.694187	0.931861	1.26419	0.612459	PASS	11.9196	K4me3	patHypomet
chr13	45964690	45965291	-	Atxn1	HDTSS	0.390625	0	0.876623	0.394505	PASS	6.51015	K4me3	patHypomet
chr13	46501602	46502203	+	Cap2	HDTSS	0.654625	0	0.903069	0.673671	PASS	24.7143	K4me3	patHypomet
chr13	46727548	46728149	-	Nup153	HDTSS	0.289576	0.537635	0.373493	0.376874	PASS	13.0641	K4me3	patHypomet
chr13	47014549	47015150	-	Nhlrc1	IDTSS	0.33862	0	0.386883	0.421144	PASS	6.01245	K4me3	patHypomet
chr13	47042916	47043517	-	Tpmt	HDTSS	0.657159	0	0.556517	1.00577	PASS	5.59957	K4me3	patHypomet
chr13	47043198	47043799	+	Kdm1b	HDTSS	0.743249	1.36657	0.705041	0.757668	PASS	6.84661	K4me3	patHypomet
chr13	47105920	47106521	-	Dek	HDTSS	1.3391	2.58888	1.76403	0.82884	PASS	2.73827	K4me3	patHypomet
chr13	47122419	47123020	+	Rnf144b	HDTSS	0.604354	0	0.671184	0.412284	PASS	1.85845	K4me3	patHypomet
chr13	52929376	52929977	-	Auh	HDTSS	0.354231	0.582376	0.86405	0.423216	PASS	8.17567	K4me3	patHypomet
chr13	53377060	53377661	-	Sptlc1	HDTSS	0.273084	0.427351	0.211767	0.288805	PASS	9.35001	K4me3	patHypomet
chr13	53472479	53473080	-	Msx2	HDTSS	0.436246	0.460829	0.600962	0.717502	PASS	7.87183	K4me3	patHypomet
chr13	55099999	55100600	-	Uimc1	HDTSS	0.15873	2.22222	0.840481	0.462011	PASS	3.50066	K4me3	patHypomet
chr13	55105008	55105609	+	Zfp346	HDTSS	0.515547	0.401069	0.212215	0.378923	PASS	9.06295	K4me3	patHypomet
chr13	55369431	55370032	+	Rgs14	IDTSS	94.6189	6.66666	91.6456	89.4331	PASS	2.30395	K4me3	.
chr13	55414931	55415532	-	Pfn3	HDTSS	0.771748	0	0.838083	1.43875	PASS	16.0372	K4me3	patHypomet
chr13	56251862	56252463	-	Neurog1	HDTSS	0.407794	0.378788	0.404617	0.701076	PASS	23.9436	K4me3	patHypomet
chr13	56438054	56438655	+	Slc25a48	HDTSS	0.659413	0.586965	1.03828	0.606822	PASS	1.4409	K4me3	patHypomet
chr13	56522207	56522808	+	Fbxl21	HDTSS	0.877914	2.53755	1.21525	0.997189	PASS	8.83274	K4me3	patHypomet
chr13	56702709	56703310	+	Smad5	HDTSS	1.84618	0	0.055741	0.693074	PASS	5.97797	K4me3	patHypomet
chr13	58157348	58157949	+	Idnk	IDTSS	1.35976	0	0.69601	0.829727	PASS	10.0322	K4me3	patHypomet
chr13	58273887	58274488	-	Gkap1	HDTSS	0	1.08696	0.332905	0.705538	PASS	2.92095	K4me3	patHypomet
chr13	59557046	59557647	-	Agtpbp1	HDTSS	0.652949	0	0.710784	1.07628	PASS	2.64041	K4me3	patHypomet
chr13	59584922	59585523	-	A230056J06Rik	HDTSS	0.198413	3.25854	0.472854	0.4739	PASS	8.00138	K4me3	patHypomet
chr13	59585032	59585633	+	Naa35	HDTSS	0.652216	2.36985	0.537013	0.513804	PASS	7.37506	K4me3	patHypomet
chr13	62964592	62965193	+	2010111I01Rik	IDTSS	0.937065	0.6237	0.448945	2.62163	PASS	14.8797	K4me3	patHypomet
chr13	63431444	63432045	-	Fancc	HDTSS	0.460124	0.337838	0.215909	0.499239	PASS	19.4382	K4me3	patHypomet
chr13	63815019	63815620	+	Ercc6l2	HDTSS	0.255474	0.503145	0.421833	0.275329	PASS	7.40116	K4me3	patHypomet
chr13	64129029	64129630	-	Slc35d2	HDTSS	0.857265	0.21645	0.15625	0.799522	PASS	3.2369	K4me3	patHypomet
chr13	64152898	64153499	-	Zfp367	HDTSS	0.14737	1.17719	0.329064	0.903894	PASS	18.8016	K4me3	patHypomet
chr13	64161565	64162166	+	Habp4	HDTSS	0.51227	0.776429	0.249228	0.418948	PASS	15.0605	K4me3	patHypomet
chr13	64274687	64275288	-	Cdc14b	HDTSS	0.624965	0	0.887173	0.58239	PASS	19.6209	K4me3	patHypomet
chr13	64312409	64313010	-	Aaed1	HDTSS	0.162338	0.476191	0.871671	0.589769	PASS	9.11048	K4me3	patHypomet
chr13	64370005	64370606	-	Ctsl	HDTSS	0.347216	0.571428	0.473649	0.356168	PASS	9.61843	K4me3	patHypomet
chr13	64432252	64432853	+	Cdk20	HDTSS	0.694958	0.349483	0.645393	0.464794	PASS	10.6828	K4me3	patHypomet
chr13	65278553	65279154	+	Zfp369	HDTSS	0.381999	0.11655	0.596873	0.353907	PASS	6.44864	K4me3	patHypomet
chr13	66932529	66933130	+	Ptdss1	HDTSS	0.660583	0.25	0.338753	0.518896	PASS	26.4917	K4me3	patHypomet
chr13	66932771	66933372	-	Mterf3	HDTSS	0.772358	0	0.465154	0.631263	PASS	20.8315	K4me3	patHypomet
chr13	67060869	67061470	-	Zfp712	IDTSS	0.605831	0.387097	1.0231	0.40505	PASS	31.039	K4me3	patHypomet
chr13	67268767	67269368	-	Zfp458	IDTSS	0.646062	1.03306	0.991596	0.502562	PASS	9.18877	K4me3	patHypomet
chr13	67552851	67553452	-	Zfp748	HDTSS	0.537659	0.708968	0.399897	0.259354	PASS	8.22506	K4me3	patHypomet
chr13	68581820	68582421	-	Mtrr	HDTSS	0.584124	0.366958	0.762645	0.540948	PASS	8.0806	K4me3	patHypomet
chr13	68581947	68582548	+	Fastkd3	HDTSS	0.603044	0.496163	0.647771	0.570455	PASS	8.54475	K4me3	patHypomet
chr13	68597138	68597739	+	1700001L19Rik	IDTSS	1.38889	0	1.52552	0.725726	PASS	2.11009	K4me3	patHypomet
chr13	68999240	68999841	-	Adcy2	HDTSS	0.576014	0.428895	0.676807	0.601102	PASS	3.16514	K4me3	patHypomet
chr13	69533563	69534164	-	Papd7	HDTSS	0.64871	0.815697	0.410341	0.694564	PASS	2.23871	K4me3	patHypomet
chr13	69611162	69611763	-	Srd5a1	HDTSS	0.514068	0.189394	1.00595	0.488607	PASS	8.6277	K4me3	patHypomet
chr13	69611715	69612316	+	Nsun2	HDTSS	0.850179	1.3174	0.426735	0.28362	PASS	10.3398	K4me3	patHypomet
chr13	69739596	69740197	-	Ube2ql1	HDTSS	0.547184	0.733623	0.276521	0.695263	PASS	4.5352	K4me3	patHypomet
chr13	69809581	69810182	+	Med10	HDTSS	0.311687	4.23993	0.264946	0.334313	PASS	9.96701	K4me3	patHypomet
chr13	75943523	75944124	-	Rhobtb3	HDTSS	0.370734	0.584171	0.600688	0.524757	PASS	2.05324	K4me3	patHypomet
chr13	76018411	76019012	-	Rfesd	IDTSS	0.247414	0.550375	0.888817	0.420731	PASS	4.57528	K4me3	patHypomet
chr13	76098359	76098960	-	Arsk	IDTSS	0.25	0	0.25546	0.475316	PASS	7.45149	K4me3	patHypomet
chr13	76098433	76099034	+	Ttc37	IDTSS	0.508929	0	0.273078	0.537313	PASS	7.35549	K4me3	patHypomet
chr13	76384660	76385261	+	Mctp1	HDTSS	0.303968	2.89404	1.00803	0.53061	PASS	8.12534	K4me3	patHypomet
chr13	77135235	77135836	+	2210408I21Rik	HDTSS	0.071124	0.620491	0.574806	0.337155	PASS	11.366	K4me3	patHypomet
chr13	77708389	77708990	+	Fam172a	IDTSS	0.378167	0.797448	0.490378	0.4682	PASS	6.21936	K4me3	patHypomet
chr13	80883121	80883722	+	Arrdc3	HDTSS	0	2.5974	0.324675	0.371298	PASS	3.10828	K4me3	patHypomet
chr13	84221995	84222596	+	Tmem161b	IDTSS	0	0	0.327312	0.338245	PASS	22.3051	K4me3	patHypomet
chr13	85189176	85189777	+	Ccnh	HDTSS	0.208333	0.928792	0.511834	0.431219	PASS	6.67791	K4me3	patHypomet
chr13	85289185	85289786	-	Rasa1	HDTSS	0.707082	2.44598	0.806678	0.575109	PASS	6.37967	K4me3	patHypomet
chr13	86046494	86047095	-	Cox7c	IDTSS	0.152649	0.181488	0.561983	0.218165	PASS	2.64414	K4me3	patHypomet
chr13	90089307	90089908	-	Xrcc4	HDTSS	0.465012	1.11111	0.839635	0.328386	PASS	6.5465	K4me3	patHypomet
chr13	90089366	90089967	+	Tmem167	HDTSS	0.461499	1.00529	0.922338	0.355018	PASS	6.5465	K4me3	patHypomet
chr13	90922821	90923422	+	Rps23	HDTSS	0.432528	0.158982	0.476832	0.421957	PASS	7.69475	K4me3	patHypomet
chr13	91741571	91742172	-	4833422C13Rik	IDTSS	1.85496	0	3.00357	13.5719	PASS	1.69068	K4me3	patHypomet
chr13	92844486	92845087	+	Mtx3	HDTSS	0	0.617283	1.12745	0.638824	PASS	4.76075	K4me3	patHypomet
chr13	93191982	93192583	-	Papd4	HDTSS	0.505463	0.357143	0.683734	0.494877	PASS	15.136	K4me3	patHypomet
chr13	93304194	93304795	+	Homer1	HDTSS	0.264004	0.989011	0.527874	0.659078	PASS	5.57627	K4me3	patHypomet
chr13	93499507	93500108	-	Jmy	HDTSS	0.458996	0.231481	0.877093	0.485852	PASS	11.0407	K4me3	patHypomet
chr13	93674001	93674602	-	Bhmt2	HDTSS	0.587735	0	0.951389	1.00992	PASS	5.07205	K4me3	patHypomet
chr13	93771378	93771979	+	Arsb	HDTSS	0.236331	0.127877	0.627253	0.419979	PASS	7.08987	K4me3	patHypomet
chr13	95524939	95525540	-	F2rl1	HDTSS	0.51089	9.51745	0.388539	1.0046	PASS	18.6777	K4me3	patHypomet
chr13	95891621	95892222	-	Iqgap2	HDTSS	0.525576	0	1.02603	0.904222	PASS	7.86158	K4me3	patHypomet
chr13	96387993	96388594	+	Poc5	HDTSS	0.576925	0.512645	0.10101	0.311926	PASS	10.8683	K4me3	patHypomet
chr13	96670635	96671236	-	Hmgcr	HDTSS	0.748636	0	0.650209	0.256543	PASS	8.14957	K4me3	patHypomet
chr13	97240804	97241405	+	Enc1	HDTSS	0.313016	0.791607	0.328157	0.514415	PASS	7.90259	K4me3	patHypomet
chr13	98205864	98206465	-	Arhgef28	HDTSS	0.378996	0	0.301724	0.64369	PASS	4.06733	K4me3	patHypomet
chr13	98316705	98317306	-	Btf3	HDTSS	0.512957	0	0.733385	0.746572	PASS	10.2597	K4me3	patHypomet
chr13	98815148	98815749	-	Fcho2	HDTSS	0.402461	0.126263	0.409908	0.314366	PASS	2.59847	K4me3	patHypomet
chr13	100015338	100015939	-	Mccc2	HDTSS	0.342077	0	0.446556	0.449311	PASS	5.2193	K4me3	patHypomet
chr13	100107718	100108319	+	Serf1	HDTSS	0.909462	2.40087	1.46763	0.656003	PASS	12.5906	K4me3	patHypomet
chr13	100492308	100492909	-	Gtf2h2	HDTSS	0.469874	0	0.978158	0.519931	PASS	12.8059	K4me3	patHypomet
chr13	103920285	103920886	-	Erbb2ip	HDTSS	0.253702	1.32979	0.732048	0.642421	PASS	4.71881	K4me3	patHypomet
chr13	104228310	104228911	+	Cenpk	IDTSS	0.438959	0	0.676412	0.557288	PASS	22.333	K4me3	patHypomet
chr13	104228543	104229144	-	Ppwd1	HDTSS	0.373256	0.21978	0.463559	0.512844	PASS	22.7636	K4me3	patHypomet
chr13	106936614	106937215	-	Ipo11	HDTSS	0.586014	0.197044	0.598207	0.58288	PASS	9.94184	K4me3	patHypomet
chr13	107021813	107022414	-	Kif2a	HDTSS	0.575533	0.072622	0.962254	0.685386	PASS	3.42983	K4me3	patHypomet
chr13	107022269	107022870	+	3830408C21Rik	HDTSS	0.568389	0.689493	0.444444	0.701319	PASS	4.90987	K4me3	patHypomet
chr13	107889763	107890364	-	Zswim6	HDTSS	0	2.38096	0.534176	0.916979	PASS	8.034	K4me3	patHypomet
chr13	108044173	108044774	+	Smim15	HDTSS	0.229314	0	0.449328	0.651128	PASS	7.31076	K4me3	patHypomet
chr13	108158324	108158925	-	Ndufaf2	HDTSS	0.744831	1.32997	0.323496	0.752793	PASS	14.0753	K4me3	patHypomet
chr13	108158437	108159038	+	Ercc8	HDTSS	0.914925	1.45528	0.505518	0.87462	PASS	15.8331	K4me3	patHypomet
chr13	108214103	108214704	+	Elovl7	HDTSS	0.519881	0.261488	0.549376	0.535256	PASS	9.80577	K4me3	patHypomet
chr13	108316036	108316637	+	Depdc1b	HDTSS	0.43188	0.959418	0.181887	0.560756	PASS	8.40401	K4me3	patHypomet
chr13	110394743	110395344	+	Plk2	HDTSS	0.492687	0.613839	0.523273	0.588728	PASS	9.95489	K4me3	patHypomet
chr13	111808682	111809283	-	Map3k1	HDTSS	0.543663	0.126262	1.21308	0.625683	PASS	1.12774	K4me3	patHypomet
chr13	112652009	112652610	-	Ddx4	HDTSS	1.80042	1.96078	0.419164	1.28951	PASS	11.2746	K4me3	patHypomet
chr13	112660465	112661066	+	Slc38a9	IDTSS	0.434891	0.37037	0.848429	0.4559	PASS	8.48976	K4me3	patHypomet
chr13	116309387	116309988	-	Isl1	HDTSS	1.34787	0	0.510534	0.577702	PASS	3.12786	K4me3	patHypomet
chr13	117602019	117602620	+	Hcn1	HDTSS	1.02609	1.14472	0.532973	1.21297	PASS	1.16223	K4me3	patHypomet
chr13	119408837	119409438	-	Nnt	HDTSS	0.886116	0.586884	2.22162	1.05799	PASS	7.05165	K4me3	patHypomet
chr13	119428299	119428900	+	Paip1	HDTSS	0.718915	0.738888	1.21776	1.03875	PASS	2.62084	K4me3	patHypomet
chr13	119462458	119463059	+	4833420G17Rik	IDTSS	0.95039	0.202429	0.930042	1.31165	PASS	8.34902	K4me3	patHypomet
chr13	119487738	119488339	+	Gm7120	HDTSS	0.678306	0.340136	11.456	0.923481	PASS	9.08252	K4me3	patHypomet
chr13	119690050	119690651	+	Hmgcs1	HDTSS	0.608349	1.63239	0.154321	0.631716	PASS	14.9952	K4me3	patHypomet
chr13	119755581	119756182	-	Nim1k	HDTSS	0.094263	1.07744	0.363671	0.387395	PASS	7.82989	K4me3	patHypomet
chr13	119790821	119791422	-	Zfp131	HDTSS	0.699024	0.993267	0.76025	0.430578	PASS	11.9084	K4me3	patHypomet
chr14	8080012	8080613	+	Rpp14	IDTSS	1.3581	13.6364	1.2161	15.1235	PASS	9.03219	K4me3	patHypomet
chr14	8097912	8098513	+	Pxk	HDTSS	0.827273	0.517116	0.427206	0.703015	PASS	3.06914	K4me3	patHypomet
chr14	8172691	8173292	-	Pdhb	HDTSS	0.475196	0.236035	0.498464	0.416169	PASS	21.6881	K4me3	patHypomet
chr14	8665989	8666590	-	4930452B06Rik	IDTSS	0.401549	0	0.370601	0.404836	PASS	4.45225	K4me3	patHypomet
chr14	8666089	8666690	+	4930455B14Rik	IDTSS	0.448743	0	0.380103	0.463851	PASS	3.99929	K4me3	patHypomet
chr14	11161731	11162332	-	Fhit	HDTSS	0.800074	0	0.532382	0.64582	PASS	2.98246	K4me3	patHypomet
chr14	11553252	11553853	+	Ptprg	HDTSS	0.794548	11.0538	1.11671	0.792253	PASS	11.0957	K4me3	patHypomet
chr14	12822778	12823379	-	Cadps	HDTSS	0.943394	2.53806	0.765736	1.11763	PASS	9.04058	K4me3	patHypomet
chr14	13284337	13284938	-	Gm5087	IDTSS	0.910578	11.9953	0.502765	0.821114	PASS	21.5054	K4me3	patHypomet
chr14	13284479	13285080	+	Synpr	IDTSS	0.860568	11.4331	0.62894	0.764977	PASS	20.8772	K4me3	patHypomet
chr14	13961012	13961613	-	Thoc7	HDTSS	0.453339	1.15341	0.464216	0.580992	PASS	1.87709	K4me3	patHypomet
chr14	14012190	14012791	+	Atxn7	HDTSS	0.477341	0	0.424025	0.517737	PASS	6.663	K4me3	patHypomet
chr14	14120603	14121204	-	Psmd6	HDTSS	0.235018	3.12004	0.85861	0.763769	PASS	17.5909	K4me3	patHypomet
chr14	14346194	14346795	+	Il3ra	HDTSS	0.68328	1.71826	0.973553	1.2921	PASS	10.1944	K4me3	patHypomet
chr14	14702724	14703325	+	Slc4a7	HDTSS	0.387571	0.206611	1.46743	0.513583	PASS	7.78142	K4me3	patHypomet
chr14	15438686	15439287	-	Lrrc3b	HDTSS	0.562806	0	0.63875	0.577829	PASS	1.79414	K4me3	patHypomet
chr14	16249013	16249614	+	Ngly1	HDTSS	0	8.33333	0.785602	0.948118	PASS	18.0774	K4me3	patHypomet
chr14	16249507	16250108	-	Oxsm	IDTSS	1.74112	2.71069	0.891846	1.41268	PASS	31.7716	K4me3	patHypomet
chr14	17660659	17661260	+	Thrb	HDTSS	0.848842	0	1.47294	0.542379	PASS	8.30988	K4me3	patHypomet
chr14	18238805	18239406	-	Nr1d2	HDTSS	0.965313	2.50639	0.512129	0.543302	PASS	4.22857	K4me3	patHypomet
chr14	18270685	18271286	-	Rpl15	HDTSS	0.41059	0.409372	0.563417	0.48057	PASS	11.0621	K4me3	patHypomet
chr14	18270841	18271442	+	Nkiras1	HDTSS	0.524119	0.241779	0.480769	0.551515	PASS	10.7881	K4me3	patHypomet
chr14	18331543	18332144	-	Ube2e1	HDTSS	0.333139	20.754	0.852865	0.557195	PASS	1.7028	K4me3	patHypomet
chr14	18893326	18893927	-	Ube2e2	HDTSS	0.734347	0	2.05567	0.958543	PASS	7.1113	K4me3	patHypomet
chr14	19750956	19751557	+	Nid2	HDTSS	0.426923	0.081633	0.336947	0.370179	PASS	7.72923	K4me3	patHypomet
chr14	19823522	19824123	-	2700060E02Rik	HDTSS	0.239385	4.28571	1.18568	0.379513	PASS	3.80916	K4me3	patHypomet
chr14	20388609	20389210	-	Dnajc9	HDTSS	0.218254	0	0.526488	0.226806	PASS	21.7775	K4me3	patHypomet
chr14	20479832	20480433	-	Anxa7	IDTSS	0.624557	0	0.207039	0.702362	PASS	5.24727	K4me3	patHypomet
chr14	20674020	20674621	+	Sec24c	IDTSS	0.438034	3.06878	1.76832	0.503323	PASS	8.31361	K4me3	patHypomet
chr14	20702726	20703327	+	Chchd1	HDTSS	0.365235	0.649351	0.745271	0.56148	PASS	11.0798	K4me3	patHypomet
chr14	20702798	20703399	-	6230400D17Rik	HDTSS	0.416666	0	1.02316	0.569593	PASS	10.3417	K4me3	patHypomet
chr14	20734261	20734862	-	Ndst2	HDTSS	0.703999	0	0.750808	0.780476	PASS	4.98164	K4me3	patHypomet
chr14	20929132	20929733	+	Vcl	HDTSS	0.383555	0.303071	0.932799	0.469158	PASS	8.34902	K4me3	patHypomet
chr14	21052273	21052874	+	Adk	HDTSS	0	0	0.125313	0.734285	PASS	10.4023	K4me3	patHypomet
chr14	21750230	21750831	+	Samd8	HDTSS	0.915719	0.238095	0.627994	0.938511	PASS	13.4406	K4me3	patHypomet
chr14	21831260	21831861	+	Vdac2	HDTSS	0.671047	2.42643	0.813874	0.459938	PASS	10.7024	K4me3	patHypomet
chr14	21848609	21849210	-	Comtd1	HDTSS	1.21337	0	0.665003	0.653285	PASS	3.72807	K4me3	patHypomet
chr14	22019411	22020012	+	1700112E06Rik	HDTSS	0.445996	1.24926	1.89993	1.32549	PASS	2.22753	K4me3	patHypomet
chr14	30951187	30951788	+	Nek4	IDTSS	0	0	0.54619	0.130631	PASS	8.36953	K4me3	patHypomet
chr14	31018830	31019431	-	Gnl3	HDTSS	0.274752	0	0.173465	0.829149	PASS	11.4359	K4me3	patHypomet
chr14	31018837	31019438	+	Pbrm1	HDTSS	0.269756	0	0.169181	0.81779	PASS	11.1926	K4me3	patHypomet
chr14	31128629	31129230	-	Smim4	HDTSS	0	0	0.26681	0.34029	PASS	5.42528	K4me3	patHypomet
chr14	31206525	31207126	-	Nisch	HDTSS	3.72294	1.5873	0.449406	0.787576	PASS	4.51936	K4me3	patHypomet
chr14	34310202	34310803	-	Fam35a	HDTSS	1.42221	0.199234	0.986209	1.29892	PASS	5.79529	K4me3	patHypomet
chr14	34310426	34311027	+	Glud1	HDTSS	0.742382	2.12698	0.830993	0.713599	PASS	5.55204	K4me3	patHypomet
chr14	39472787	39473388	-	Nrg3	HDTSS	0.529524	0.54945	0.761674	0.502777	PASS	5.03197	K4me3	patHypomet
chr14	40966506	40967107	-	Tspan14	HDTSS	0.694541	0	0.119119	0.662922	PASS	9.25122	K4me3	patHypomet
chr14	41013474	41014075	-	Fam213a	HDTSS	0.424397	0	0.821137	0.545358	PASS	5.8801	K4me3	patHypomet
chr14	45388495	45389096	-	Gnpnat1	HDTSS	0.478657	0.780105	1.12643	0.477135	PASS	3.39255	K4me3	patHypomet
chr14	45657752	45658353	-	Mir5131	HDTSS	1.04375	0	0.8655	0.383262	PASS	7.69754	K4me3	patHypomet
chr14	45657842	45658443	-	Ddhd1	HDTSS	0.900875	0	0.885397	0.435994	PASS	9.20648	K4me3	patHypomet
chr14	46390298	46390899	-	Bmp4	IDTSS	1.11564	0	1.17394	1.36872	PASS	1.97215	K4me3	patHypomet
chr14	46760240	46760841	+	Cdkn3	HDTSS	0.487936	0	0.515579	0.4856	PASS	9.96514	K4me3	patHypomet
chr14	46788056	46788657	-	Cnih1	HDTSS	0.453498	2.40023	0.206143	0.489874	PASS	5.05993	K4me3	patHypomet
chr14	46821941	46822542	-	Gmfb	HDTSS	0.3821	0.949992	0.450874	0.299285	PASS	13.3363	K4me3	patHypomet
chr14	46831943	46832544	+	Cgrrf1	HDTSS	0.04902	0	0.15873	0.350271	PASS	23.2958	K4me3	patHypomet
chr14	47189101	47189702	-	Gch1	HDTSS	0.960482	0.6006	0.274349	0.875714	PASS	7.62298	K4me3	patHypomet
chr14	47276556	47277157	-	Wdhd1	HDTSS	0.461235	0.279778	0.477499	0.092678	PASS	14.9253	K4me3	patHypomet
chr14	47276842	47277443	+	Socs4	HDTSS	0.541368	0	0.525393	0.700838	PASS	11.5244	K4me3	patHypomet
chr14	47298013	47298614	+	Mapk1ip1l	HDTSS	0.881788	0.748526	0.426028	0.672201	PASS	17.8948	K4me3	patHypomet
chr14	47373559	47374160	+	Lgals3	HDTSS	0.33883	0.21645	0.45331	0.588489	PASS	5.24447	K4me3	patHypomet
chr14	47418106	47418707	-	Dlgap5	HDTSS	0.922646	0.123457	0.899488	0.702887	PASS	3.91727	K4me3	patHypomet
chr14	47472260	47472861	+	Fbxo34	HDTSS	0.535683	0.849684	0.376419	0.450595	PASS	14.6784	K4me3	patHypomet
chr14	47568133	47568734	-	Atg14	HDTSS	0.367896	1.44882	0.164204	0.273427	PASS	7.05538	K4me3	patHypomet
chr14	47649010	47649611	+	Ktn1	HDTSS	0.22976	9.48622	0.50314	0.136755	PASS	8.49628	K4me3	patHypomet
chr14	48120568	48121169	+	Peli2	HDTSS	0.666727	1.18263	1.07605	0.555079	PASS	3.9443	K4me3	patHypomet
chr14	48446051	48446652	+	Tmem260	HDTSS	0.498003	0	0.60836	0.369856	PASS	10.749	K4me3	patHypomet
chr14	49525536	49526137	-	Slc35f4	HDTSS	0.590832	0	0.892732	0.598749	PASS	5.92112	K4me3	patHypomet
chr14	50785219	50785820	-	Ttc5	IDTSS	0.402889	0	0.753733	0.737294	PASS	8.58669	K4me3	patHypomet
chr14	50807470	50808071	-	Rpph1	HDTSS	0.666492	0.111111	0.491623	0.618313	PASS	6.63691	K4me3	patHypomet
chr14	50807645	50808246	+	Parp2	IDTSS	0.132379	0.129032	0.575945	0.25058	PASS	9.27079	K4me3	patHypomet
chr14	50924592	50925193	-	Osgep	HDTSS	0.47884	0.326532	0.40619	0.36543	PASS	11.5906	K4me3	patHypomet
chr14	50924648	50925249	+	Apex1	HDTSS	0.497786	0.355344	0.487364	0.384858	PASS	12.0808	K4me3	patHypomet
chr14	50930548	50931149	-	Tmem55b	HDTSS	0.126012	0	0.416471	0.374072	PASS	10.6427	K4me3	patHypomet
chr14	51071141	51071742	-	Olfr750	IDTSS	4.33159	0.2574	2.43951	3.68379	PASS	4.71601	K4me3	patHypomet
chr14	51884541	51885142	+	Mettl17	IDTSS	0.662927	0.15361	1.29391	0.792543	PASS	3.80823	K4me3	patHypomet
chr14	51913187	51913788	-	Ndrg2	HDTSS	0.638882	0.541125	0.778665	0.723294	PASS	21.5902	K4me3	patHypomet
chr14	51984532	51985133	+	Arhgef40	HDTSS	0.330317	0	0.740177	0.478964	PASS	8.51772	K4me3	patHypomet
chr14	51988528	51989129	-	Gm16617	IDTSS	33.8045	0	33.2409	37.9597	PASS	1.57791	K4me3	.
chr14	52016564	52017165	+	Tmem253	IDTSS	93.4509	0	95.7976	95.8407	PASS	12.9168	K4me3	.
chr14	52103727	52104328	-	Hnrnpc	HDTSS	0.979933	0.992064	0.94391	0.685228	PASS	31.5899	K4me3	patHypomet
chr14	52196938	52197539	-	Supt16	HDTSS	0.62928	0	0.634488	0.336842	PASS	14.0986	K4me3	patHypomet
chr14	52278845	52279446	+	Tox4	HDTSS	0.795321	0.240385	1.03217	0.772285	PASS	14.6476	K4me3	patHypomet
chr14	52279094	52279695	-	Rab2b	HDTSS	0.612007	0.757575	0.765624	0.465548	PASS	16.9544	K4me3	patHypomet
chr14	52304823	52305424	-	Mettl3	IDTSS	0.84235	0.568181	0.629189	0.686584	PASS	4.65916	K4me3	patHypomet
chr14	54253628	54254229	-	Dad1	HDTSS	0.440407	0.223635	0.779623	0.156863	PASS	32.7176	K4me3	patHypomet
chr14	54253828	54254429	+	Abhd4	HDTSS	0.718771	0.163399	0.599999	0.430835	PASS	31.4342	K4me3	patHypomet
chr14	54360540	54361141	+	Oxa1l	IDTSS	0.618455	0.142045	0.703871	0.630654	PASS	11.3669	K4me3	patHypomet
chr14	54426608	54427209	+	Mrpl52	IDTSS	2.55535	0	1.09298	0.855981	PASS	6.98548	K4me3	patHypomet
chr14	54463846	54464447	+	Lrp10	HDTSS	0.326896	5.83497	0.645152	0.397288	PASS	9.17852	K4me3	patHypomet
chr14	54517169	54517770	-	Prmt5	HDTSS	0.610173	1.11988	0.23973	0.97234	PASS	5.30225	K4me3	patHypomet
chr14	54554060	54554661	-	Haus4	HDTSS	0.369667	0.518925	0.723696	0.497971	PASS	13.5488	K4me3	patHypomet
chr14	54577360	54577961	-	Ajuba	HDTSS	0.433282	0	0.891582	0.145036	PASS	6.3079	K4me3	patHypomet
chr14	54605607	54606208	-	4931414P19Rik	IDTSS	0	0	1.06758	0.215054	PASS	2.38038	K4me3	patHypomet
chr14	54617694	54618295	-	Psmb5	HDTSS	0.335465	1.00936	0.486463	0.352029	PASS	11.7323	K4me3	patHypomet
chr14	54625009	54625610	+	Psmb11	IDTSS	55.7696	6.37517	86.5074	74.4137	PASS	1.16316	K4me3	.
chr14	54641063	54641664	-	Cdh24	HDTSS	0.673904	0.047619	0.658553	0.756534	PASS	3.26952	K4me3	patHypomet
chr14	54685870	54686471	+	1700123O20Rik	IDTSS	0.566981	0	0.431818	0.377256	PASS	13.5851	K4me3	patHypomet
chr14	54686630	54687231	-	Acin1	HDTSS	0.524346	0	0.759257	0.452274	PASS	10.1199	K4me3	patHypomet
chr14	54781585	54782186	-	Slc7a8	HDTSS	0.433507	0	1.32325	0.348187	PASS	9.63707	K4me3	patHypomet
chr14	54863857	54864458	-	Homez	HDTSS	0.337593	0	0.587034	0.345057	PASS	14.8694	K4me3	patHypomet
chr14	54877237	54877838	-	Ppp1r3e	HDTSS	0.483203	0.454546	0.20284	0.320642	PASS	7.87649	K4me3	patHypomet
chr14	54883124	54883725	+	Bcl2l2	IDTSS	0.858135	2.1978	1.83268	0.983576	PASS	5.34047	K4me3	patHypomet
chr14	54893842	54894443	+	Pabpn1	HDTSS	0.181991	3.0303	1.00905	0.811549	PASS	13.9831	K4me3	patHypomet
chr14	54912831	54913432	-	Slc22a17	HDTSS	0.421301	1.82928	0.302068	0.388153	PASS	8.36207	K4me3	patHypomet
chr14	54926487	54927088	-	Efs	HDTSS	0.797303	0	1.01001	0.926842	PASS	3.58921	K4me3	patHypomet
chr14	55015153	55015754	+	Ngdn	IDTSS	0.399701	0	0.446946	0.531529	PASS	4.02073	K4me3	patHypomet
chr14	55091747	55092348	-	Zfhx2	IDTSS	0	6	1.64606	0.310457	PASS	19.9461	K4me3	patHypomet
chr14	55539965	55540566	+	Pck2	IDTSS	0.564859	0.454546	0.108933	0.888719	PASS	4.3721	K4me3	patHypomet
chr14	55603684	55604285	+	Irf9	IDTSS	63.6894	0.454545	60.0798	63.1357	PASS	2.20143	K4me3	.
chr14	55617865	55618466	+	Rec8	IDTSS	1.10121	0.980712	0.857838	1.22733	PASS	14.2375	K4me3	patHypomet
chr14	55788556	55789157	-	Ripk3	IDTSS	0.833333	1.78571	1.40911	1.69993	PASS	4.84184	K4me3	patHypomet
chr14	55884668	55885269	+	Khnyn	HDTSS	3.01532	0.833333	0.244483	1.05522	PASS	3.66563	K4me3	patHypomet
chr14	56364767	56365368	+	Atp12a	HDTSS	0.929844	0	0.2875	0.582213	PASS	7.58756	K4me3	patHypomet
chr14	56402396	56402997	+	Rnf17	IDTSS	0.450311	4.58334	1.79834	0.444891	PASS	2.13898	K4me3	patHypomet
chr14	56571545	56572146	-	Cenpj	HDTSS	0.555112	3.57143	0.185529	0.267547	PASS	28.4834	K4me3	patHypomet
chr14	57057729	57058330	-	Gja3	HDTSS	0.277783	0.719315	0.493469	0.4155	PASS	5.21278	K4me3	patHypomet
chr14	57104401	57105002	-	Gjb2	HDTSS	0.752115	0	1.25007	0.37698	PASS	7.55681	K4me3	patHypomet
chr14	57524528	57525129	+	Il17d	HDTSS	0.238469	0	0.435596	0.690155	PASS	4.41311	K4me3	patHypomet
chr14	57664655	57665256	-	Xpo4	HDTSS	0.623659	0	0.37982	0.264281	PASS	13.3568	K4me3	patHypomet
chr14	57745822	57746423	-	Lats2	HDTSS	0.724639	0	0.334077	0.457503	PASS	6.73943	K4me3	patHypomet
chr14	57797888	57798489	+	Sap18	HDTSS	0.388889	0	0.844697	1.32825	PASS	7.31448	K4me3	patHypomet
chr14	57798123	57798724	+	Mir3077	HDTSS	0.983436	1.0989	0.820949	1.33879	PASS	7.32753	K4me3	patHypomet
chr14	57825862	57826463	-	Ska3	HDTSS	0.287116	1.21951	0.518667	0.241878	PASS	8.4096	K4me3	patHypomet
chr14	57825938	57826539	+	Mrpl57	HDTSS	0.260531	1.16279	0.495443	0.29517	PASS	8.54009	K4me3	patHypomet
chr14	57998961	57999562	-	Micu2	HDTSS	0.377476	0.879629	0.639982	0.296549	PASS	10.7844	K4me3	patHypomet
chr14	59200927	59201528	+	Rcbtb1	HDTSS	0.528919	0	0.507545	0.531594	PASS	8.40867	K4me3	patHypomet
chr14	60086533	60087134	-	Atp8a2	HDTSS	0.5291	0	0.753367	0.546669	PASS	15.9953	K4me3	patHypomet
chr14	61360144	61360745	-	Ebpl	HDTSS	0.620851	0	0.594821	0.534098	PASS	3.81009	K4me3	patHypomet
chr14	61556585	61557186	-	Spryd7	HDTSS	0.784638	0	0.740488	0.992239	PASS	8.42638	K4me3	patHypomet
chr14	62555436	62556037	+	Fam124a	HDTSS	1.33634	0	0.941308	0.604728	PASS	6.51108	K4me3	patHypomet
chr14	62760811	62761412	-	Ints6	HDTSS	1.00657	21.2339	0.264983	0.705735	PASS	18.4419	K4me3	patHypomet
chr14	64652230	64652831	+	Kif13b	HDTSS	1.90909	2.35294	0.730352	0.404623	PASS	3.9005	K4me3	patHypomet
chr14	66910907	66911508	+	Pnma2	HDTSS	1.02041	0	1.44221	1.44343	PASS	4.45505	K4me3	patHypomet
chr14	67008576	67009177	-	Bnip3l	HDTSS	0.652709	0.485925	1.03325	0.527843	PASS	17.3206	K4me3	patHypomet
chr14	67072170	67072771	-	Ppp2r2a	HDTSS	0.508951	0	0.761009	0.967083	PASS	16.877	K4me3	patHypomet
chr14	67232991	67233592	+	Ebf2	IDTSS	0.834862	0	0.696862	0.341603	PASS	4.64798	K4me3	patHypomet
chr14	70766327	70766928	-	Xpo7	HDTSS	0.650524	0.673077	0.38335	0.487338	PASS	4.35346	K4me3	patHypomet
chr14	73325490	73326091	-	Rb1	HDTSS	0.569723	0	0.227273	0.525434	PASS	1.37659	K4me3	patHypomet
chr14	73384970	73385571	-	Itm2b	HDTSS	0.546932	0	0.359696	0.395299	PASS	9.34442	K4me3	patHypomet
chr14	73509748	73510349	+	Med4	HDTSS	0.249639	0	0.332666	0.315589	PASS	9.20182	K4me3	patHypomet
chr14	73552485	73553086	+	Sucla2	HDTSS	0.379714	0.705445	1.62485	0.532255	PASS	23.1597	K4me3	patHypomet
chr14	74731996	74732597	+	Esd	HDTSS	0.587299	0.625107	0.462256	0.650143	PASS	9.89897	K4me3	patHypomet
chr14	75130582	75131183	-	Lrrc63	HDTSS	0.606061	0	1.80685	0.802813	PASS	4.22298	K4me3	patHypomet
chr14	78536559	78537160	-	Akap11	HDTSS	0.337308	2.86131	0.650158	0.656077	PASS	7.92496	K4me3	patHypomet
chr14	78724788	78725389	-	Dgkh	HDTSS	0.453853	0.255754	0.863689	0.391677	PASS	24.4571	K4me3	patHypomet
chr14	78848877	78849478	+	Vwa8	HDTSS	0.457244	0.592885	0.772949	0.589519	PASS	7.14858	K4me3	patHypomet
chr14	79301334	79301935	-	Rgcc	HDTSS	1.02316	1.31295	0.502722	0.551486	PASS	10.0649	K4me3	patHypomet
chr14	79390367	79390968	-	Naa16	HDTSS	0.32614	1.02492	0.389267	0.355328	PASS	6.40203	K4me3	patHypomet
chr14	79426210	79426811	+	Kbtbd7	HDTSS	1.23431	0	0.441709	0.427315	PASS	21.0459	K4me3	patHypomet
chr14	79771011	79771612	-	Pcdh8	HDTSS	0.490825	0.125	0.327809	0.358819	PASS	8.02748	K4me3	patHypomet
chr14	87416282	87416883	+	Tdrd3	HDTSS	0.900474	0.168067	0.801528	0.702205	PASS	5.29853	K4me3	patHypomet
chr14	93890368	93890969	-	Pcdh9	IDTSS	0.178571	1.71429	0.330959	0.38245	PASS	3.61623	K4me3	patHypomet
chr14	99045835	99046436	-	Mzt1	HDTSS	0.594816	0.478451	0.558229	0.693875	PASS	6.82517	K4me3	patHypomet
chr14	99046076	99046677	+	Bora	HDTSS	0.709857	0.353774	0.65957	0.811583	PASS	9.03033	K4me3	patHypomet
chr14	99099123	99099724	+	Pibf1	HDTSS	1.35802	4.61842	0.396161	1.12076	PASS	8.7703	K4me3	patHypomet
chr14	99099469	99100070	-	Dis3	HDTSS	0.626849	7.85369	0.400934	0.401612	PASS	12.4909	K4me3	patHypomet
chr14	99298390	99298991	+	Klf5	HDTSS	0.85953	0.738151	0.790068	0.719661	PASS	11.7285	K4me3	patHypomet
chr14	101199768	101200369	-	Prr30	IDTSS	7.04347	37.8968	12.3559	4.94978	PASS	34.5807	K4me3	pat_gain_Wang2014_2C
chr14	102982331	102982932	-	Mir5130	HDTSS	0.635596	1.44015	0.386171	0.457949	PASS	2.9312	K4me3	patHypomet
chr14	102982336	102982937	-	Kctd12	HDTSS	0.635596	1.44015	0.391252	0.465335	PASS	2.85664	K4me3	patHypomet
chr14	105177026	105177627	-	Rbm26	HDTSS	0.574567	0	1.43182	0.558652	PASS	8.40308	K4me3	patHypomet
chr14	105258372	105258973	+	Ndfip2	HDTSS	0.176834	1.85185	0.659296	0.487422	PASS	10.9671	K4me3	patHypomet
chr14	105896518	105897119	-	Spry2	HDTSS	0.586347	1.11111	1.43229	0.318464	PASS	4.90614	K4me3	patHypomet
chr14	106105897	106106498	+	Trim52	HDTSS	0.432597	0	1.83676	0.371285	PASS	7.4431	K4me3	patHypomet
chr14	116924996	116925597	+	Gpc6	IDTSS	0	0	1.63038	0.528481	PASS	3.53421	K4me3	patHypomet
chr14	118937631	118938232	+	Dnajc3	HDTSS	0.662312	0.10582	0.255848	0.405722	PASS	7.12249	K4me3	patHypomet
chr14	119137964	119138565	+	Hs6st3	HDTSS	0.518367	0	0.369406	0.348338	PASS	7.09266	K4me3	patHypomet
chr14	121035273	121035874	+	Farp1	HDTSS	0.840728	1.28172	0.382775	0.633734	PASS	6.13548	K4me3	patHypomet
chr15	3583051	3583652	-	Ghr	HDTSS	2.36102	0	1.50223	1.31175	PASS	5.61262	K4me3	patHypomet
chr15	3979272	3979873	-	Fbxo4	HDTSS	0.567409	1.01185	0.291005	0.615802	PASS	3.77467	K4me3	patHypomet
chr15	3995451	3996052	-	AW549877	HDTSS	0.11245	1.00749	0.668217	0.175479	PASS	9.28291	K4me3	patHypomet
chr15	3995738	3996339	+	A630020A06	HDTSS	0.512394	0.718066	0.726218	0.486449	PASS	5.44392	K4me3	patHypomet
chr15	4027105	4027706	-	BC037032	HDTSS	0	1.38889	1.25844	1.01189	PASS	5.2715	K4me3	patHypomet
chr15	12824356	12824957	-	6030458C11Rik	HDTSS	0.594847	0	0.652132	0.454489	PASS	9.30341	K4me3	patHypomet
chr15	12824514	12825115	+	Drosha	HDTSS	0.576382	0	0.64104	0.552346	PASS	8.6482	K4me3	patHypomet
chr15	25413463	25414064	-	Basp1	HDTSS	1.35302	0.82759	0.733032	1.11047	PASS	3.49227	K4me3	patHypomet
chr15	25413891	25414492	+	Gm5468	IDTSS	1.11248	1.11111	1.06008	1.27154	PASS	3.04863	K4me3	patHypomet
chr15	25842997	25843598	+	Fam134b	HDTSS	0.8262	0.740741	0.493962	0.593018	PASS	10.3389	K4me3	patHypomet
chr15	27466376	27466977	+	Ank	HDTSS	0.657863	0.665159	0.390194	0.799115	PASS	4.28822	K4me3	patHypomet
chr15	31367458	31368059	-	Ankrd33b	HDTSS	0.818661	0	0.834197	0.480401	PASS	6.64902	K4me3	patHypomet
chr15	31601503	31602104	-	Cct5	HDTSS	0	0	0.356924	0.264373	PASS	12.4052	K4me3	patHypomet
chr15	31601815	31602416	+	Fam173b	HDTSS	0	0	0.350703	0.32849	PASS	6.91092	K4me3	patHypomet
chr15	32244361	32244962	-	Snhg18	HDTSS	0	0	0.243271	0.323774	PASS	6.46821	K4me3	patHypomet
chr15	39197985	39198586	+	Rims2	HDTSS	0.94362	0.699183	2.24522	1.55152	PASS	6.36196	K4me3	patHypomet
chr15	43170517	43171118	-	Rspo2	HDTSS	0.833334	0	0.640237	0.127714	PASS	2.19118	K4me3	patHypomet
chr15	43282435	43283036	-	Eif3e	HDTSS	0.347771	0.255102	1.15084	0.458417	PASS	15.1118	K4me3	patHypomet
chr15	43869728	43870329	-	Tmem74	IDTSS	0.902158	0	0.586081	0.727644	PASS	2.85477	K4me3	patHypomet
chr15	44428006	44428607	-	Nudcd1	HDTSS	0	0	0.794959	0.356401	PASS	5.55204	K4me3	patHypomet
chr15	44457252	44457853	+	Pkhd1l1	IDTSS	0.274725	0	0.560224	0.379757	PASS	2.15017	K4me3	patHypomet
chr15	44619340	44619941	+	Ebag9	HDTSS	0	0	0.598952	0.490767	PASS	16.2805	K4me3	patHypomet
chr15	44787462	44788063	+	2310069G16Rik	HDTSS	0.489837	0	0.376344	0.655354	PASS	9.34069	K4me3	patHypomet
chr15	44787762	44788363	-	Sybu	HDTSS	0.183824	0	0.107527	1.17303	PASS	5.48213	K4me3	patHypomet
chr15	51991459	51992060	-	Rad21	HDTSS	1.53846	0	1.04912	0.306845	PASS	15.7548	K4me3	patHypomet
chr15	52039806	52040407	+	Aard	IDTSS	0.638889	0	0.360359	0.567368	PASS	1.80532	K4me3	patHypomet
chr15	52712144	52712745	+	Med30	HDTSS	0.561264	0.858348	0.530535	0.443325	PASS	5.72725	K4me3	patHypomet
chr15	53345882	53346483	-	Ext1	HDTSS	0.701053	0.396825	0.723164	0.702559	PASS	2.53789	K4me3	patHypomet
chr15	54571065	54571666	+	Mal2	HDTSS	0.308042	1.23457	0.741654	0.333761	PASS	4.3749	K4me3	patHypomet
chr15	55112016	55112617	+	Deptor	IDTSS	0.460835	1.05263	0.707125	0.403307	PASS	3.93871	K4me3	patHypomet
chr15	64060147	64060748	-	Fam49b	HDTSS	0.592975	0.649185	1.29107	0.641095	PASS	4.31711	K4me3	patHypomet
chr15	68258555	68259156	-	Zfat	HDTSS	0.162338	1.66667	0.389666	0.344398	PASS	5.86985	K4me3	patHypomet
chr15	72810023	72810624	-	Peg13	IDTSS	0.477863	1.15597	0.893012	0.308719	PASS	8.3919	K4me3	patHypomet
chr15	73060903	73061504	-	Trappc9	HDTSS	0.143557	0.162338	0.351044	0.468477	PASS	3.54447	K4me3	patHypomet
chr15	73090111	73090712	+	Chrac1	HDTSS	0.669932	0.50505	0.575801	0.498975	PASS	17.0131	K4me3	patHypomet
chr15	73184646	73185247	-	Ago2	HDTSS	0.380901	6.24547	6.52848	0.913018	PASS	1.40735	K4me3	patHypomet
chr15	73512259	73512860	+	Dennd3	HDTSS	0.78076	0.657895	0.072886	0.476119	PASS	9.70698	K4me3	patHypomet
chr15	73839370	73839971	-	Mroh5	HDTSS	0.509395	44.9238	0.418557	0.576049	PASS	3.9676	K4me3	pat_gain_Wang2014_2C
chr15	74636017	74636618	-	Mroh4	IDTSS	92.8572	55	95.1618	89.9951	PASS	3.74206	K4me3	.
chr15	78173807	78174408	-	Ift27	HDTSS	0.489147	0	0.402299	0.639331	PASS	3.13811	K4me3	patHypomet
chr15	78596746	78597347	+	Cyth4	IDTSS	82.9204	11.344	83.606	82.6531	PASS	5.59957	K4me3	.
chr15	78773144	78773745	-	Mfng	IDTSS	6.20342	0	8.94693	6.65175	PASS	3.52303	K4me3	patHypomet
chr15	78802741	78803342	-	Card10	HDTSS	1.00878	0	0.733704	1.08519	PASS	4.67594	K4me3	patHypomet
chr15	78876889	78877490	+	Gga1	HDTSS	1.08164	0	0.339116	0.613707	PASS	13.5283	K4me3	patHypomet
chr15	78934632	78935233	+	Nol12	IDTSS	1.90709	0.522876	0.59242	1.54858	PASS	7.03954	K4me3	patHypomet
chr15	79108682	79109283	+	Micall1	HDTSS	0.775529	0	0.757623	1.27037	PASS	4.14282	K4me3	patHypomet
chr15	79140950	79141551	-	1700088E04Rik	HDTSS	0.241189	0.661195	0.330476	0.375046	PASS	14.9328	K4me3	patHypomet
chr15	79141066	79141667	+	Polr2f	HDTSS	0.167905	0.646168	0.414262	0.188702	PASS	15.6318	K4me3	patHypomet
chr15	79228872	79229473	+	Pick1	HDTSS	0.703463	0	1.08738	0.554619	PASS	23.9892	K4me3	patHypomet
chr15	79328070	79328671	-	Pla2g6	HDTSS	0	0.357143	0.33817	0.244262	PASS	8.14211	K4me3	patHypomet
chr15	79347377	79347978	+	Maff	HDTSS	1.06842	0.816606	0.558084	0.651349	PASS	14.2245	K4me3	patHypomet
chr15	79403002	79403603	-	Tmem184b	HDTSS	0.577056	1.4311	0.758848	0.760729	PASS	5.68811	K4me3	patHypomet
chr15	79441756	79442357	-	Csnk1e	HDTSS	0.861684	1.93795	1.22304	0.7678	PASS	4.91174	K4me3	patHypomet
chr15	79504940	79505541	-	Kcnj4	HDTSS	0.916115	0.655803	0.620521	0.713335	PASS	7.57545	K4me3	patHypomet
chr15	79516107	79516708	+	Kdelr3	HDTSS	0.666666	0.370371	0.377286	0.464941	PASS	2.64414	K4me3	patHypomet
chr15	79658926	79659527	+	Cby1	IDTSS	0	0	0.381401	0.468454	PASS	27.2895	K4me3	patHypomet
chr15	79687571	79688172	-	Josd1	HDTSS	0.235294	0	0.623396	0.38707	PASS	18.7876	K4me3	patHypomet
chr15	79774166	79774767	-	Dnal4	HDTSS	0.293553	0	0.312045	0.537851	PASS	17.4129	K4me3	patHypomet
chr15	79804408	79805009	-	Nptxr	HDTSS	0.554213	0.749688	0.594461	0.664414	PASS	3.93312	K4me3	patHypomet
chr15	79932345	79932946	-	Cbx7	HDTSS	0.663681	0	0.625	0.539789	PASS	7.55215	K4me3	patHypomet
chr15	80014507	80015108	-	Pdgfb	HDTSS	0.491308	0	0.813081	1.09826	PASS	1.57138	K4me3	patHypomet
chr15	80083105	80083706	-	Rpl3	HDTSS	0.369103	0.3125	1.15528	0.267862	PASS	8.91383	K4me3	patHypomet
chr15	80091033	80091634	+	Syngr1	HDTSS	0.839363	0	0.925326	0.629985	PASS	5.72726	K4me3	patHypomet
chr15	80132853	80133454	+	Tab1	HDTSS	0.654508	0.190476	0.380037	0.509027	PASS	4.6545	K4me3	patHypomet
chr15	80233779	80234380	+	Mief1	HDTSS	0.440075	0	0.55011	0.333057	PASS	25.0489	K4me3	patHypomet
chr15	80254883	80255484	+	Atf4	HDTSS	0.475635	0	0.379009	0.255033	PASS	21.4346	K4me3	patHypomet
chr15	80264005	80264606	-	Rps19bp1	HDTSS	1.21289	0.637958	0.142857	0.770666	PASS	5.48213	K4me3	patHypomet
chr15	80286937	80287538	+	Cacna1i	HDTSS	1.09799	0.230415	0.270899	0.880355	PASS	1.56206	K4me3	patHypomet
chr15	80671546	80672147	+	Fam83f	HDTSS	1.10257	0.0646	0.910656	0.91443	PASS	7.29491	K4me3	patHypomet
chr15	81190456	81191057	-	Mkl1	HDTSS	0.538688	0.438597	0.618133	0.550701	PASS	2.31327	K4me3	patHypomet
chr15	81190552	81191153	+	4930483J18Rik	HDTSS	0.510815	0.438597	0.475587	0.624449	PASS	2.75784	K4me3	patHypomet
chr15	81744547	81745148	+	Zc3h7b	IDTSS	1.51515	0	0.996471	0.66808	PASS	7.02463	K4me3	patHypomet
chr15	81858025	81858626	-	Tob2	IDTSS	0.362344	0.95238	0.113636	0.388602	PASS	17.7801	K4me3	patHypomet
chr15	81871591	81872192	-	Phf5a	HDTSS	0.944112	0	0.859649	0.697194	PASS	20.2835	K4me3	patHypomet
chr15	81872162	81872763	+	Aco2	HDTSS	0.344652	0	0.402221	0.607812	PASS	20.0934	K4me3	patHypomet
chr15	81960629	81961230	-	Pmm1	HDTSS	0.74915	0.189036	1.25129	0.509682	PASS	6.01059	K4me3	patHypomet
chr15	82047297	82047898	-	Nhp2l1	HDTSS	0.353139	0.830056	0.749368	0.303869	PASS	20.0487	K4me3	patHypomet
chr15	82069816	82070417	+	Mei1	IDTSS	0.804299	1.4319	1.15939	0.919542	PASS	1.91716	K4me3	patHypomet
chr15	82127621	82128222	+	Ccdc134	HDTSS	0.520834	0	0.288649	0.820373	PASS	12.4853	K4me3	patHypomet
chr15	82224035	82224636	-	Tnfrsf13c	IDTSS	0.17094	8.57142	4.51787	0.765141	PASS	29.1759	K4me3	patHypomet
chr15	83099904	83100505	+	Serhl	IDTSS	0.539606	0	0.70985	0.545058	PASS	6.22122	K4me3	patHypomet
chr15	83122500	83123101	-	Rrp7a	HDTSS	0.714982	0	0.640409	0.272938	PASS	14.9654	K4me3	patHypomet
chr15	83149035	83149636	-	Poldip3	HDTSS	0.912367	0.260417	0.231268	0.251672	PASS	7.1607	K4me3	patHypomet
chr15	83149344	83149945	+	Rnu12	IDTSS	0.508872	1.98584	0.686932	0.486355	PASS	3.64979	K4me3	patHypomet
chr15	83251473	83252074	-	A4galt	HDTSS	0	0	0.559163	0.375936	PASS	5.1028	K4me3	patHypomet
chr15	83349946	83350547	-	Arfgap3	HDTSS	0.203252	0	0.73793	0.412504	PASS	22.0767	K4me3	patHypomet
chr15	83526561	83527162	+	Bik	HDTSS	0.241613	0.381315	0.266814	0.31906	PASS	8.91476	K4me3	patHypomet
chr15	83555410	83556011	-	Mcat	HDTSS	0.617938	2.13746	0.374195	0.534573	PASS	5.64337	K4me3	patHypomet
chr15	83724738	83725339	-	Scube1	HDTSS	0.823082	0.108225	0.932299	0.519355	PASS	2.51738	K4me3	patHypomet
chr15	84105453	84106054	-	Sult4a1	HDTSS	0.795208	0	0.453556	0.262938	PASS	4.41963	K4me3	patHypomet
chr15	84719751	84720352	+	Arhgap8	IDTSS	0.404962	0	1.2412	0.842258	PASS	3.49134	K4me3	patHypomet
chr15	84719965	84720566	-	Gm20556	IDTSS	0.485955	0	0.552608	0.465942	PASS	4.09995	K4me3	patHypomet
chr15	84923127	84923728	+	Nup50	HDTSS	3.21513	0.644122	0.700972	0.697333	PASS	22.1485	K4me3	patHypomet
chr15	84987670	84988271	-	5031439G07Rik	HDTSS	0.96177	1.68067	0.701122	0.991337	PASS	10.0099	K4me3	patHypomet
chr15	85036761	85037362	+	Fam118a	HDTSS	0.459668	1.18941	0.590591	0.386172	PASS	5.47934	K4me3	patHypomet
chr15	85131656	85132257	-	Smc1b	HDTSS	0.824984	0.218762	0.614897	0.484854	PASS	12.0874	K4me3	patHypomet
chr15	85131798	85132399	+	Ribc2	HDTSS	0.553773	0.205503	0.396656	0.552441	PASS	12.9057	K4me3	patHypomet
chr15	85205707	85206308	+	Fbln1	HDTSS	0.751789	1.11148	0.67844	0.586769	PASS	3.67681	K4me3	patHypomet
chr15	85811396	85811997	-	Cdpf1	HDTSS	1.06891	0	0.32125	0.385219	PASS	5.67786	K4me3	patHypomet
chr15	85821432	85822033	-	Pkdrej	HDTSS	0.381899	0	0.496326	0.519962	PASS	3.63767	K4me3	patHypomet
chr15	86033476	86034077	-	Celsr1	HDTSS	0.296646	0	1.30525	0.529867	PASS	4.29195	K4me3	patHypomet
chr15	86185840	86186441	-	Cerk	IDTSS	3.85602	0	4.50865	13.8802	PASS	6.89601	K4me3	patHypomet
chr15	86214158	86214759	+	Tbc1d22a	HDTSS	0.289691	0.304532	0.846611	0.635294	PASS	11.7761	K4me3	patHypomet
chr15	87543998	87544599	+	Fam19a5	HDTSS	2.41667	1.25653	0.676937	1.37587	PASS	2.56492	K4me3	patHypomet
chr15	88733918	88734519	-	Brd1	HDTSS	0.453975	1.24656	1.02098	0.513501	PASS	4.2267	K4me3	patHypomet
chr15	89475951	89476552	+	C230037L18Rik	HDTSS	0.519147	0.619194	0.838372	0.103093	PASS	15.2376	K4me3	patHypomet
chr15	89841559	89842160	-	Syt10	HDTSS	0.625013	2.60782	0.783694	0.62466	PASS	1.79787	K4me3	patHypomet
chr15	91572960	91573561	-	Slc2a13	HDTSS	0.895113	0.20284	0.35961	0.609693	PASS	8.39749	K4me3	patHypomet
chr15	92050864	92051465	+	Cntn1	IDTSS	0.619348	0	0.970526	0.533634	PASS	1.87429	K4me3	patHypomet
chr15	93274783	93275384	-	Gxylt1	HDTSS	0.548077	0.837935	1.06739	0.765746	PASS	12.873	K4me3	patHypomet
chr15	93397989	93398590	-	Zcrb1	HDTSS	0.842681	0	0.441953	0.443551	PASS	10.0453	K4me3	patHypomet
chr15	93398049	93398650	+	Pphln1	HDTSS	0.931384	0	0.382492	0.47581	PASS	11.1805	K4me3	patHypomet
chr15	93595590	93596191	-	Prickle1	HDTSS	0.74839	1.11111	0.6539	0.811777	PASS	3.99277	K4me3	patHypomet
chr15	94543206	94543807	-	Pus7l	HDTSS	0.507173	1.33333	0.618022	0.561431	PASS	4.15494	K4me3	patHypomet
chr15	94543359	94543960	+	Irak4	HDTSS	0.505542	0.869565	0.510367	0.539508	PASS	6.56514	K4me3	patHypomet
chr15	94589523	94590124	-	Twf1	HDTSS	0.530065	0	1.79918	0.550421	PASS	9.06575	K4me3	patHypomet
chr15	94628884	94629485	+	Tmem117	HDTSS	0.438693	0.17316	0.768209	0.772917	PASS	3.59666	K4me3	patHypomet
chr15	95527951	95528552	-	Nell2	HDTSS	0.609974	0	1.31364	0.491962	PASS	3.2602	K4me3	patHypomet
chr15	95654470	95655071	-	Dbx2	HDTSS	1.21015	26.0127	0.189394	0.530671	PASS	1.22561	K4me3	patHypomet
chr15	95790542	95791143	+	Ano6	HDTSS	0.629003	2.10705	0.821233	0.662993	PASS	22.9538	K4me3	patHypomet
chr15	96642612	96643213	-	Slc38a1	HDTSS	0.636863	7.5	0.236111	0.576997	PASS	9.7573	K4me3	patHypomet
chr15	96699397	96699998	-	Slc38a2	HDTSS	0.559471	12.9338	0.979804	0.472556	PASS	13.5823	K4me3	patHypomet
chr15	97705521	97706122	-	Rpap3	HDTSS	1.10714	0	0.308505	0.996187	PASS	4.66009	K4me3	patHypomet
chr15	97784064	97784665	+	Slc48a1	HDTSS	0.974771	17.3473	0.813781	0.887389	PASS	2.41579	K4me3	patHypomet
chr15	97907995	97908596	-	Vdr	HDTSS	0.732667	7.56402	0.38347	0.501668	PASS	6.30138	K4me3	patHypomet
chr15	97963928	97964529	+	Tmem106c	HDTSS	0.457842	0	0.26608	0.445063	PASS	8.0079	K4me3	patHypomet
chr15	98167505	98168106	+	Ccdc184	HDTSS	0.846798	12.591	1.24523	0.86354	PASS	18.7075	K4me3	patHypomet
chr15	98257006	98257607	-	H1fnt	IDTSS	1.8575	21.2393	1.37963	1.5128	PASS	27.8375	K4me3	patHypomet
chr15	98295782	98296383	-	Zfp641	HDTSS	0.516702	0	0.484998	0.486201	PASS	6.12523	K4me3	patHypomet
chr15	98533968	98534569	-	Kansl2	HDTSS	0.803097	0.869963	0.313283	0.543922	PASS	6.32002	K4me3	patHypomet
chr15	98567335	98567936	-	Ccnt1	HDTSS	0.945166	0	0.537392	0.357101	PASS	12.0846	K4me3	patHypomet
chr15	98727897	98728498	-	Fkbp11	IDTSS	0.951867	0	0.470899	0.848121	PASS	5.45231	K4me3	patHypomet
chr15	98777849	98778450	-	Wnt10b	HDTSS	0.729317	0	1.029	1.0186	PASS	2.86596	K4me3	patHypomet
chr15	98807624	98808225	-	Ddn	HDTSS	0.714286	0	0.182663	0.511694	PASS	3.43076	K4me3	patHypomet
chr15	99029590	99030191	+	Tuba1c	IDTSS	0.702784	0.393642	0.166667	0.702843	PASS	34.0196	K4me3	patHypomet
chr15	99474429	99475030	-	Bcdin3d	HDTSS	0	0	0.128205	0.611271	PASS	4.10741	K4me3	patHypomet
chr15	102331408	102332009	+	Myg1	HDTSS	1.3621	0	1.72153	10.2568	PASS	7.86996	K4me3	patHypomet
chr15	102406015	102406616	+	Sp1	HDTSS	0.810714	0.446429	6.67055	1.0369	PASS	4.9192	K4me3	patHypomet
chr15	102516703	102517304	-	Map3k12	HDTSS	0.716123	0	0.647321	0.884944	PASS	9.74798	K4me3	patHypomet
chr15	102670746	102671347	-	Atp5g2	HDTSS	0.374036	0	0.803474	0.518527	PASS	5.3125	K4me3	patHypomet
chr15	102721877	102722478	-	Calcoco1	IDTSS	0.790849	0	0.280749	0.394382	PASS	7.08521	K4me3	patHypomet
chr15	102920830	102921431	+	Hoxc13	HDTSS	0	0	0.8718	0.491457	PASS	1.99452	K4me3	patHypomet
chr15	102936552	102937153	+	Hoxc12	IDTSS	0	0	1.4092	0.474836	PASS	13.3251	K4me3	patHypomet
chr15	102954225	102954826	+	Hoxc11	HDTSS	0.570652	0	0.464227	0.298377	PASS	2.17906	K4me3	patHypomet
chr15	103339785	103340386	-	Zfp385a	HDTSS	0	0	1.64465	0.657706	PASS	8.67896	K4me3	patHypomet
chr15	103366447	103367048	-	Itga5	HDTSS	0.349652	3.79355	2.57035	0.846345	PASS	3.96667	K4me3	patHypomet
chr15	103537691	103538292	-	Ppp1r1a	HDTSS	0.749937	2.67866	0.488	0.858019	PASS	4.26958	K4me3	patHypomet
chr16	8738041	8738642	-	Usp7	HDTSS	1.41885	1.59525	0.509828	0.625022	PASS	3.39721	K4me3	patHypomet
chr16	10545038	10545639	+	Clec16a	HDTSS	0.62606	0	0.456697	0.504726	PASS	7.00226	K4me3	patHypomet
chr16	10785235	10785836	-	Socs1	HDTSS	0.52794	0	0.993386	0.634278	PASS	9.309	K4me3	patHypomet
chr16	10834758	10835359	+	Rmi2	HDTSS	0.30722	0	0.681285	0.361062	PASS	5.11771	K4me3	patHypomet
chr16	10992820	10993421	-	Litaf	HDTSS	0.241047	1.64773	1.27392	0.975122	PASS	8.41613	K4me3	patHypomet
chr16	11065997	11066598	+	Snn	HDTSS	0.693868	1.67345	0.897845	0.574392	PASS	17.8211	K4me3	patHypomet
chr16	11134231	11134832	-	Txndc11	HDTSS	0.490528	0.886598	0.69981	0.450755	PASS	12.8125	K4me3	patHypomet
chr16	11176092	11176693	-	Zc3h7a	HDTSS	0.236954	0	0.794484	0.398476	PASS	10.9773	K4me3	patHypomet
chr16	11202991	11203592	-	Rsl1d1	HDTSS	0.259533	0.114942	0.078431	0.446682	PASS	19.0933	K4me3	patHypomet
chr16	11203082	11203683	+	2610020C07Rik	HDTSS	0.259533	0.114942	0.088889	0.338701	PASS	18.8277	K4me3	patHypomet
chr16	11254024	11254625	-	Gspt1	HDTSS	0.455027	0	0.54155	0.484702	PASS	10.7685	K4me3	patHypomet
chr16	11254144	11254745	-	Mir1945	HDTSS	0	0	0.430421	0.353403	PASS	9.8999	K4me3	patHypomet
chr16	11322603	11323204	+	Snx29	HDTSS	0	0	0.707939	0.680638	PASS	4.59299	K4me3	patHypomet
chr16	11983812	11984413	+	Shisa9	HDTSS	1.07011	28.8371	1.60647	1.09705	PASS	2.36547	K4me3	patHypomet
chr16	13256180	13256781	+	Mkl2	HDTSS	0.44966	3.20179	0.15886	0.623029	PASS	3.70944	K4me3	patHypomet
chr16	13780398	13780999	+	Rrn3	HDTSS	0.326797	0	0.512126	0.525041	PASS	8.88959	K4me3	patHypomet
chr16	13818976	13819577	+	Ntan1	HDTSS	0.752094	0	0.748253	0.590901	PASS	8.52238	K4me3	patHypomet
chr16	13902844	13903445	-	Pdxdc1	HDTSS	0.247623	0.252525	0.357815	0.543481	PASS	9.96887	K4me3	patHypomet
chr16	13902860	13903461	+	Mpv17l	HDTSS	0.252209	0.252525	0.363984	0.543481	PASS	10.1245	K4me3	patHypomet
chr16	13986566	13987167	-	Ifitm7	IDTSS	2.86459	0	0.964505	1.04049	PASS	7.30703	K4me3	patHypomet
chr16	14317031	14317632	-	Fopnl	HDTSS	0.75483	0	0.580789	0.390389	PASS	33.7335	K4me3	patHypomet
chr16	14705558	14706159	+	Snai2	HDTSS	0	0	0.633498	0.398083	PASS	17.37	K4me3	patHypomet
chr16	17489376	17489977	+	Aifm3	HDTSS	0.727047	2.41804	0.351182	0.822722	PASS	2.13619	K4me3	patHypomet
chr16	20672448	20673049	+	Eif4g1	HDTSS	0	0	0.505479	0.843425	PASS	9.06295	K4me3	patHypomet
chr16	31663142	31663743	+	Dlg1	IDTSS	0	0	0.294152	0.390185	PASS	3.60318	K4me3	patHypomet
chr16	31933550	31934151	+	Pigz	HDTSS	0.534967	0	0.37851	0.385402	PASS	4.80176	K4me3	patHypomet
chr16	31948220	31948821	-	0610012G03Rik	HDTSS	0.649351	0	0.481591	0.241304	PASS	13.5516	K4me3	patHypomet
chr16	31948245	31948846	+	Ncbp2	HDTSS	0.649351	0	0.488013	0.241304	PASS	13.0287	K4me3	patHypomet
chr16	32002986	32003587	-	Senp5	HDTSS	0.296362	1.89005	0.57399	0.420755	PASS	12.4089	K4me3	patHypomet
chr16	32079041	32079642	-	Pak2	HDTSS	0.763313	0	0.644049	0.556744	PASS	17.0513	K4me3	patHypomet
chr16	32099426	32100027	-	Pigx	HDTSS	0.329454	0.453336	0.738993	0.376085	PASS	11.3725	K4me3	patHypomet
chr16	32099501	32100102	+	Cep19	HDTSS	0.267561	0.484245	0.57095	0.354447	PASS	10.9326	K4me3	patHypomet
chr16	32165175	32165776	-	Nrros	IDTSS	1.02041	0	1.49306	1.08029	PASS	9.50193	K4me3	patHypomet
chr16	32331951	32332552	+	Ubxn7	HDTSS	0.177274	0.083333	0.491723	0.361393	PASS	14.7091	K4me3	patHypomet
chr16	32419401	32420002	+	Tctex1d2	IDTSS	0.713026	0	0.388405	0.520384	PASS	9.7135	K4me3	patHypomet
chr16	32430620	32431221	+	Pcyt1a	HDTSS	0.39009	0	0.752573	0.408832	PASS	26.2447	K4me3	patHypomet
chr16	32877483	32878084	+	Fyttd1	HDTSS	0.307564	5	0.47159	0.496381	PASS	6.82331	K4me3	patHypomet
chr16	33966702	33967303	-	Umps	HDTSS	0.446186	1.42857	0.336641	0.59863	PASS	7.46174	K4me3	patHypomet
chr16	35155335	35155936	+	Adcy5	HDTSS	0.343261	0	0.560258	0.298212	PASS	2.75225	K4me3	patHypomet
chr16	35541061	35541662	+	Sema5b	HDTSS	0.566707	2.79753	0.720054	0.493958	PASS	4.13164	K4me3	patHypomet
chr16	35769055	35769656	-	Dirc2	HDTSS	0.258096	0.255428	0.670003	0.394131	PASS	4.0403	K4me3	patHypomet
chr16	35770085	35770686	+	Hspbap1	HDTSS	0.716914	1.61148	0.351208	0.464252	PASS	6.567	K4me3	patHypomet
chr16	35871081	35871682	-	Parp14	HDTSS	0.198412	0	0.966006	0.537339	PASS	10.8161	K4me3	patHypomet
chr16	35983062	35983663	+	Kpna1	HDTSS	0.534032	1.52755	0.678394	0.408541	PASS	11.0621	K4me3	patHypomet
chr16	36040889	36041490	+	Wdr5b	IDTSS	0.35549	22.6094	1.03207	0.278476	PASS	8.46925	K4me3	patHypomet
chr16	37539468	37540069	-	Gtf2e1	HDTSS	0.385725	0.295139	1.12373	0.438992	PASS	11.1935	K4me3	patHypomet
chr16	37539593	37540194	+	Rabl3	HDTSS	0.460964	0.337302	1.20856	0.607437	PASS	9.3612	K4me3	patHypomet
chr16	37916195	37916796	+	Gpr156	HDTSS	0.558759	2.9194	0.560819	0.471405	PASS	9.17945	K4me3	patHypomet
chr16	38452388	38452989	-	Adprh	HDTSS	0.581433	1.33025	1.10804	0.38922	PASS	7.31635	K4me3	patHypomet
chr16	38902044	38902645	+	Igsf11	HDTSS	0.317463	0.153846	0.145191	0.33572	PASS	4.90521	K4me3	patHypomet
chr16	44139508	44140109	+	Naa50	HDTSS	0.623176	0.263505	0.535396	0.623657	PASS	8.07408	K4me3	patHypomet
chr16	44347100	44347701	+	Spice1	HDTSS	0.507718	0.075758	1.48303	0.470342	PASS	6.68071	K4me3	patHypomet
chr16	44557828	44558429	-	Mir3081	HDTSS	0.630561	0	0.743878	0.350263	PASS	7.88394	K4me3	patHypomet
chr16	44558569	44559170	-	Boc	HDTSS	0.663683	2.92208	1.00729	0.588621	PASS	3.74299	K4me3	patHypomet
chr16	45158372	45158973	-	Slc35a5	HDTSS	0.915314	1.21528	1.17312	0.703311	PASS	21.8614	K4me3	patHypomet
chr16	45158528	45159129	+	Atg3	HDTSS	0.59835	0.990338	1.0351	0.559614	PASS	19.7681	K4me3	patHypomet
chr16	45724230	45724831	-	Tagln3	IDTSS	0.810045	0.670163	0.322339	0.769982	PASS	4.31804	K4me3	patHypomet
chr16	45742654	45743255	-	Abhd10	HDTSS	0.438915	0.740741	0.746582	0.336725	PASS	5.06273	K4me3	patHypomet
chr16	57121413	57122014	+	Tomm70a	HDTSS	0.197399	0.8	0.278581	0.434513	PASS	11.7593	K4me3	patHypomet
chr16	58669907	58670508	+	Cpox	HDTSS	0.063052	0	0.436254	0.468689	PASS	7.28	K4me3	patHypomet
chr16	59471474	59472075	+	Mina	IDTSS	1.50986	1.2515	0.650225	1.08904	PASS	8.26048	K4me3	patHypomet
chr16	59639038	59639639	-	Arl6	HDTSS	0.454015	0.903905	0.108696	0.47684	PASS	10.6698	K4me3	patHypomet
chr16	60605230	60605831	-	Epha6	IDTSS	2.59941	0	1.03154	0.769066	PASS	1.3216	K4me3	patHypomet
chr16	62846739	62847340	-	Arl13b	HDTSS	0.400295	0	0.474172	0.280943	PASS	7.7982	K4me3	patHypomet
chr16	65815332	65815933	+	Vgll3	HDTSS	0.619291	0	0.367748	0.646111	PASS	7.73482	K4me3	patHypomet
chr16	67620607	67621208	-	Cadm2	HDTSS	0.416339	2.87665	0.20202	0.341862	PASS	2.5789	K4me3	patHypomet
chr16	70313648	70314249	+	Gbe1	HDTSS	0	0	0.576469	0.504331	PASS	2.91536	K4me3	patHypomet
chr16	72662848	72663449	+	Robo1	HDTSS	0.556406	0.277778	0.806793	0.443278	PASS	3.68427	K4me3	patHypomet
chr16	75766517	75767118	-	Hspa13	HDTSS	0.354165	0.10101	0.560508	0.354909	PASS	12.3204	K4me3	patHypomet
chr16	76372748	76373349	-	Nrip1	HDTSS	1.04221	0.672563	0.83293	0.732601	PASS	4.36185	K4me3	patHypomet
chr16	77013768	77014369	+	Usp25	HDTSS	0	1.38889	0.633169	0.452128	PASS	11.6912	K4me3	patHypomet
chr16	78376456	78377057	-	Gm7334	HDTSS	0.737251	1.83057	0.719547	0.731537	PASS	1.83421	K4me3	patHypomet
chr16	78376880	78377481	-	Btg3	IDTSS	0.252771	2.21289	1.61028	0.693128	PASS	2.23125	K4me3	patHypomet
chr16	78576387	78576988	-	D16Ertd472e	HDTSS	0.683	0.830009	0.562002	0.797868	PASS	8.09179	K4me3	patHypomet
chr16	81200396	81200997	+	Ncam2	HDTSS	2.6862	0	1.33499	0.550434	PASS	2.54627	K4me3	patHypomet
chr16	85173406	85174007	-	App	HDTSS	0.300259	0.150908	0.594971	0.429754	PASS	6.2175	K4me3	patHypomet
chr16	85802814	85803415	-	Adamts1	HDTSS	1.21549	2.83838	0.284703	0.532201	PASS	10.7061	K4me3	patHypomet
chr16	87698653	87699254	+	Bach1	HDTSS	1.00693	0.9867	0.732088	0.672304	PASS	3.55192	K4me3	patHypomet
chr16	88289957	88290558	-	Grik1	IDTSS	0.52995	0.74074	0.277778	0.875	PASS	4.43082	K4me3	patHypomet
chr16	90220441	90221042	+	Sod1	HDTSS	0.474671	0.201613	0.347388	0.619203	PASS	16.5005	K4me3	patHypomet
chr16	90284124	90284725	-	Scaf4	HDTSS	0	5.95238	0.701007	0.518631	PASS	9.69859	K4me3	patHypomet
chr16	90727070	90727671	-	Mis18a	HDTSS	0.573936	0.321802	0.548211	0.491401	PASS	9.58861	K4me3	patHypomet
chr16	90810112	90810713	-	Urb1	HDTSS	0.643826	0	0.340892	0.420644	PASS	7.84107	K4me3	patHypomet
chr16	90830558	90831159	+	Eva1c	HDTSS	0.302043	1.11111	0.711755	0.47189	PASS	29.1843	K4me3	patHypomet
chr16	91010948	91011549	+	4930404I05Rik	HDTSS	0.355887	35.5324	0.517704	0.381885	PASS	7.21569	K4me3	pat_gain_Wang2014_2C
chr16	91011007	91011608	-	Synj1	HDTSS	0.392861	36.1533	0.533633	0.421424	PASS	7.79074	K4me3	pat_gain_Wang2014_2C
chr16	91044078	91044679	-	Paxbp1	HDTSS	0.413856	1.13738	0.846271	0.513931	PASS	18.7215	K4me3	patHypomet
chr16	91464803	91465404	+	A930006K02Rik	HDTSS	0.437889	0.857144	0.441176	0.228164	PASS	6.01338	K4me3	patHypomet
chr16	91546793	91547394	+	Ifngr2	HDTSS	2.17392	0	0.922619	1.1454	PASS	5.63685	K4me3	patHypomet
chr16	91647523	91648124	+	Son	HDTSS	0.192307	1.66667	0.645153	0.437698	PASS	15.9478	K4me3	patHypomet
chr16	91931329	91931930	-	Atp5o	HDTSS	1.22441	0.127714	1.03808	0.468932	PASS	5.24167	K4me3	patHypomet
chr16	93603514	93604115	-	Setd4	HDTSS	0.516116	0.381116	0.308626	0.559684	PASS	9.64546	K4me3	patHypomet
chr16	93607536	93608137	+	Cbr1	HDTSS	0.558748	0	0.450318	1.07923	PASS	3.83246	K4me3	patHypomet
chr16	93682918	93683519	+	Cbr3	HDTSS	0	0	0.306373	0.556427	PASS	11.2961	K4me3	patHypomet
chr16	93831820	93832421	+	Morc3	HDTSS	1.38164	0	0.875192	0.505857	PASS	10.5998	K4me3	patHypomet
chr16	93883600	93884201	+	Chaf1b	HDTSS	0	0	0.195918	0.529069	PASS	6.54743	K4me3	patHypomet
chr16	94084959	94085560	+	Sim2	HDTSS	0.276423	0.2849	0.769628	0.653168	PASS	4.6051	K4me3	patHypomet
chr16	97170434	97171035	-	Dscam	HDTSS	1.18831	1.5	0.340363	0.519844	PASS	1.03081	K4me3	patHypomet
chr16	97356427	97357028	+	Bace2	HDTSS	0.721753	1.91103	0.398323	0.562561	PASS	2.06815	K4me3	patHypomet
chr16	97610894	97611495	-	Tmprss2	HDTSS	0.598593	0.438597	0.612609	1.11691	PASS	1.10631	K4me3	patHypomet
chr17	3326272	3326873	+	Tiam2	HDTSS	0.520469	0	0.708757	0.722454	PASS	30.9682	K4me3	patHypomet
chr17	3557412	3558013	-	Tfb1m	HDTSS	0.05585	0.358423	0.84729	0.195364	PASS	30.9384	K4me3	patHypomet
chr17	3557523	3558124	+	1700102H20Rik	HDTSS	0	0	0.878049	0.151501	PASS	32.3644	K4me3	patHypomet
chr17	6079438	6080039	-	Serac1	HDTSS	0.387849	0.838095	0.844853	0.543111	PASS	19.797	K4me3	patHypomet
chr17	6079527	6080128	+	Gtf2h5	HDTSS	0.246483	0.64935	0.768077	0.461975	PASS	20.1614	K4me3	patHypomet
chr17	6106529	6107130	+	Tulp4	HDTSS	0.816326	0	1.13142	1.03792	PASS	3.46152	K4me3	patHypomet
chr17	6317173	6317774	-	Dynlt1a	IDTSS	0.95565	0.25644	1.47436	1.00287	PASS	2.2937	K4me3	patHypomet
chr17	6782479	6783080	-	Ezr	HDTSS	0.6835	0.905342	0.838227	0.468927	PASS	9.21766	K4me3	patHypomet
chr17	6948055	6948656	-	Rsph3b	HDTSS	0.772368	0.632716	0.154645	0.452559	PASS	17.274	K4me3	patHypomet
chr17	8147487	8148088	-	Rnaset2a	HDTSS	3.33333	0	0.521631	0.338646	PASS	2.67117	K4me3	patHypomet
chr17	8283512	8284113	+	Mpc1	HDTSS	0.405148	0.299103	0.601738	0.404632	PASS	8.62304	K4me3	patHypomet
chr17	8310802	8311403	+	Sft2d1	HDTSS	0.446217	0.133333	0.691179	0.551912	PASS	11.0286	K4me3	patHypomet
chr17	8310817	8311418	-	4930506C21Rik	HDTSS	0.446217	0.133333	0.691179	0.551912	PASS	11.1563	K4me3	patHypomet
chr17	10839890	10840491	-	Pacrg	HDTSS	0.090909	1.48148	0.502324	0.378203	PASS	18.3915	K4me3	patHypomet
chr17	10840083	10840684	+	Park2	HDTSS	0.103306	1.66667	0.819305	0.490064	PASS	14.9841	K4me3	patHypomet
chr17	12118983	12119584	+	Agpat4	IDTSS	0.144928	0	0.910714	0.236088	PASS	9.98285	K4me3	patHypomet
chr17	12318359	12318960	-	Map3k4	HDTSS	0.626247	0.52161	0.556682	0.648714	PASS	4.61256	K4me3	patHypomet
chr17	12318552	12319153	+	4732491K20Rik	HDTSS	0.544629	0	0.462792	0.831126	PASS	4.65823	K4me3	patHypomet
chr17	15826285	15826886	-	Rgmb	HDTSS	0.475607	0	0.741391	0.662857	PASS	3.4727	K4me3	patHypomet
chr17	17374031	17374632	+	Riok2	IDTSS	0.11671	0.689655	0.555555	0.110485	PASS	6.44957	K4me3	patHypomet
chr17	17624188	17624789	-	Lnpep	HDTSS	0.665024	2.03156	0.213129	0.590345	PASS	7.7954	K4me3	patHypomet
chr17	20945153	20945754	+	Ppp2r1a	HDTSS	0.396999	0.5	0.835465	0.521904	PASS	14.6429	K4me3	patHypomet
chr17	21488687	21489288	+	Zfp53	IDTSS	0.722188	0	0.615679	0.995514	PASS	5.68811	K4me3	patHypomet
chr17	21566745	21567346	+	Zfp948	IDTSS	0.284319	1.90338	0.34632	0.505485	PASS	4.78498	K4me3	patHypomet
chr17	21845458	21846059	-	Zfp820	IDTSS	0	0	0.93977	0.37273	PASS	1.66459	K4me3	patHypomet
chr17	21962163	21962764	-	Zfp942	HDTSS	0.265152	0.906593	0.138889	0.924714	PASS	5.72259	K4me3	patHypomet
chr17	21962258	21962859	+	Zfp943	HDTSS	0.36671	0.692454	0.119048	0.92102	PASS	5.88383	K4me3	patHypomet
chr17	22361099	22361700	-	Zfp944	HDTSS	0.531411	0	0.296875	0.351348	PASS	3.36272	K4me3	patHypomet
chr17	22361152	22361753	+	Zfp758	HDTSS	1.01698	0	0.254464	0.530426	PASS	3.27605	K4me3	patHypomet
chr17	22423967	22424568	+	Zfp946	IDTSS	0.610985	0	1.61816	0.390954	PASS	4.83718	K4me3	patHypomet
chr17	23563925	23564526	-	Zfp213	HDTSS	0.387209	0.783389	0.300867	0.414607	PASS	5.97517	K4me3	patHypomet
chr17	23599186	23599787	-	Zfp13	IDTSS	0.9094	0	1.8278	0.93318	PASS	10.3165	K4me3	patHypomet
chr17	23644968	23645569	-	Mmp25	HDTSS	0.168724	0	0.25974	0.334963	PASS	7.54003	K4me3	patHypomet
chr17	23677148	23677749	-	Tnfrsf12a	HDTSS	0.713156	2.65172	0.453363	0.905133	PASS	7.78142	K4me3	patHypomet
chr17	23679064	23679665	+	Cldn6	IDTSS	1.13774	0	1.59487	0.760737	PASS	4.76355	K4me3	patHypomet
chr17	23726035	23726636	+	Pkmyt1	HDTSS	0.552497	1.05748	0.877671	0.356701	PASS	5.93696	K4me3	patHypomet
chr17	23740029	23740630	-	Paqr4	HDTSS	0.715671	1.27135	0.418763	0.440517	PASS	14.1089	K4me3	patHypomet
chr17	23745528	23746129	-	Kremen2	HDTSS	0.252224	0	0.896991	0.309477	PASS	10.5971	K4me3	patHypomet
chr17	23771290	23771891	-	Flywch1	HDTSS	0.549385	0.680271	0.943798	0.558599	PASS	21.332	K4me3	patHypomet
chr17	23785776	23786377	-	Flywch2	HDTSS	0.522686	0.30303	1.22482	0.443028	PASS	2.92374	K4me3	patHypomet
chr17	23802886	23803487	+	Srrm2	HDTSS	0.475339	0.181691	0.593851	0.717012	PASS	14.0278	K4me3	patHypomet
chr17	23828808	23829409	-	Tceb2	HDTSS	1.38756	0	0.978237	0.937003	PASS	3.78772	K4me3	patHypomet
chr17	23843855	23844456	-	Prss41	IDTSS	3.55544	9.54435	2.58305	3.91726	PASS	2.55187	K4me3	patHypomet
chr17	23867771	23868372	+	Prss21	IDTSS	4.86835	6.19048	5.00649	3.20492	PASS	2.22007	K4me3	patHypomet
chr17	24073184	24073785	-	Kctd5	HDTSS	1.149	0.346021	0.068027	1.03909	PASS	3.88652	K4me3	patHypomet
chr17	24163432	24164033	-	Amdhd2	HDTSS	1.52904	5.39643	1.01805	2.78305	PASS	5.88477	K4me3	patHypomet
chr17	24169094	24169695	-	Atp6v0c-ps2	HDTSS	0.236567	0	0.234046	0.468831	PASS	7.93521	K4me3	patHypomet
chr17	24169128	24169729	-	Atp6v0c	HDTSS	0.236567	0	0.335618	0.468831	PASS	7.41794	K4me3	patHypomet
chr17	24205261	24205862	-	Tbc1d24	HDTSS	0.757144	0.076278	0.484089	0.556345	PASS	6.01991	K4me3	patHypomet
chr17	24209086	24209687	-	Ntn3	HDTSS	0.472969	47.3821	2.60946	1.58872	PASS	6.08981	K4me3	pat_gain_Wang2014_2C
chr17	24220468	24221069	-	1600002H07Rik	IDTSS	0.206117	2.4548	1.38041	0.253625	PASS	5.64524	K4me3	patHypomet
chr17	24251108	24251709	-	Ccnf	HDTSS	1.21048	1.08403	1.49298	0.695095	PASS	7.46454	K4me3	patHypomet
chr17	24351722	24352323	+	Abca3	HDTSS	0.263614	0	0.38369	0.260628	PASS	6.29672	K4me3	patHypomet
chr17	24414212	24414813	-	D330041H03Rik	HDTSS	0.688712	0.271532	0.47866	0.438252	PASS	13.4472	K4me3	patHypomet
chr17	24414374	24414975	+	Rnps1	HDTSS	0.590652	0.300019	0.246849	0.507231	PASS	12.544	K4me3	patHypomet
chr17	24426382	24426983	+	Eci1	HDTSS	1.72607	0	0.454987	1.23377	PASS	4.9369	K4me3	patHypomet
chr17	24455091	24455692	-	E4f1	HDTSS	0.327141	0.850145	0.120048	0.439573	PASS	20.1232	K4me3	patHypomet
chr17	24470172	24470773	+	Pgp	HDTSS	0.355465	1.0637	0.544261	0.605249	PASS	12.0855	K4me3	patHypomet
chr17	24478777	24479378	-	Mlst8	HDTSS	0.289967	1.20897	0.778401	0.234788	PASS	6.1914	K4me3	patHypomet
chr17	24488482	24489083	+	Caskin1	HDTSS	1.23664	0	0.565077	0.90578	PASS	6.74688	K4me3	patHypomet
chr17	24527637	24528238	-	Traf7	HDTSS	0.658945	1.94805	0.111483	0.408657	PASS	4.79524	K4me3	patHypomet
chr17	24533446	24534047	-	Rab26	HDTSS	0.656376	3.03679	2.17914	2.23268	PASS	2.90231	K4me3	patHypomet
chr17	24549649	24550250	+	Pkd1	HDTSS	0.591346	0	0.533331	0.44143	PASS	9.91947	K4me3	patHypomet
chr17	24632326	24632927	-	Tsc2	HDTSS	0.315779	0.15528	0.377889	0.437575	PASS	5.78131	K4me3	patHypomet
chr17	24632381	24632982	+	Nthl1	HDTSS	0.334918	0.167224	0.371019	0.516878	PASS	5.70768	K4me3	patHypomet
chr17	24650004	24650605	-	Slc9a3r2	HDTSS	0.283626	2.78595	1.06217	0.694708	PASS	4.3926	K4me3	patHypomet
chr17	24658124	24658725	-	Npw	HDTSS	1.27331	0.6734	1.98314	1.53891	PASS	10.2056	K4me3	patHypomet
chr17	24669451	24670052	+	Zfp598	HDTSS	0.593353	0.92484	0.79956	0.40653	PASS	14.8965	K4me3	patHypomet
chr17	24707352	24707953	-	Tbl3	IDTSS	0.777596	17.6141	0.52315	0.796396	PASS	21.3143	K4me3	patHypomet
chr17	24719531	24720132	-	Snora78	HDTSS	2.67226	0.51591	0.882235	1.02509	PASS	24.4702	K4me3	patHypomet
chr17	24719664	24720265	-	Snhg9	HDTSS	3.10151	0.583793	0.782246	1.06153	PASS	26.8804	K4me3	patHypomet
chr17	24719762	24720363	+	Rps2	HDTSS	3.52738	0.693254	0.63197	1.06355	PASS	26.0714	K4me3	patHypomet
chr17	24736341	24736942	+	Msrb1	IDTSS	1.17647	0	1.20971	0.558077	PASS	2.99178	K4me3	patHypomet
chr17	24752702	24753303	+	Hs3st6	HDTSS	1.22259	0.859994	0.76794	0.654167	PASS	10.3035	K4me3	patHypomet
chr17	24804081	24804682	+	Meiob	HDTSS	0.493932	1.41783	0.440523	0.6731	PASS	6.41415	K4me3	patHypomet
chr17	24850001	24850602	-	Fahd1	HDTSS	0.257862	0	0.958169	0.336636	PASS	12.5664	K4me3	patHypomet
chr17	24850189	24850790	+	Hagh	HDTSS	0.504912	0	1.28141	0.452037	PASS	12.2999	K4me3	patHypomet
chr17	24886049	24886650	-	Nubp2	HDTSS	0.634172	2.08333	0.429182	0.23057	PASS	29.9188	K4me3	patHypomet
chr17	24886373	24886974	+	Spsb3	HDTSS	0.614185	0.651929	0.698777	0.269516	PASS	21.7039	K4me3	patHypomet
chr17	24894786	24895387	-	Eme2	HDTSS	0.330219	1.07128	0.789188	0.583899	PASS	22.5055	K4me3	patHypomet
chr17	24894819	24895420	+	Mrps34	HDTSS	0.288028	0.988876	0.703441	0.583899	PASS	22.7338	K4me3	patHypomet
chr17	24896199	24896800	+	Nme3	HDTSS	0.39455	8.83561	0.912668	0.817225	PASS	22.8596	K4me3	patHypomet
chr17	24936676	24937277	-	Mapk8ip3	HDTSS	0.391347	0.356482	0.335238	0.394459	PASS	11.2066	K4me3	patHypomet
chr17	24960322	24960923	-	Hn1l	HDTSS	0.531046	0.454545	0.306026	0.64569	PASS	7.00598	K4me3	patHypomet
chr17	25014929	25015530	-	Cramp1l	IDTSS	0.750814	0	0.455182	0.170086	PASS	18.1343	K4me3	patHypomet
chr17	25015785	25016386	+	Ift140	HDTSS	0.479997	0.346004	0.644867	0.427619	PASS	19.3142	K4me3	patHypomet
chr17	25115666	25116267	-	Telo2	HDTSS	0.817807	1.36452	0.265074	0.622258	PASS	10.3007	K4me3	patHypomet
chr17	25133093	25133694	+	Clcn7	HDTSS	0.235333	0	0.568623	1.23458	PASS	3.9005	K4me3	patHypomet
chr17	25184260	25184861	+	BC003965	HDTSS	0.666307	0	0.276986	0.363063	PASS	24.9585	K4me3	patHypomet
chr17	25239815	25240416	-	Gnptg	HDTSS	0.488133	3.54491	0.847953	0.678097	PASS	8.07035	K4me3	patHypomet
chr17	25239869	25240470	+	Tsr3	HDTSS	0.348781	3.62197	0.894043	0.630186	PASS	8.25862	K4me3	patHypomet
chr17	25256063	25256664	-	Baiap3	HDTSS	1.04207	0	0.958395	1.30848	PASS	3.7579	K4me3	patHypomet
chr17	25273823	25274424	+	Gm17801	HDTSS	0.679449	0	0.310815	1.04764	PASS	19.2993	K4me3	patHypomet
chr17	25274009	25274610	-	Ube2i	HDTSS	0.588235	0	0.604938	1.34312	PASS	16.973	K4me3	patHypomet
chr17	25496987	25497588	-	Sstr5	HDTSS	1.49342	3.15056	2.02529	1.44994	PASS	2.21075	K4me3	patHypomet
chr17	25785285	25785886	-	Haghl	IDTSS	1.75866	0	1.07627	0.996004	PASS	4.92292	K4me3	patHypomet
chr17	26201049	26201650	-	Arhgdig	HDTSS	0.45884	2.5	0.618263	0.526746	PASS	1.77363	K4me3	patHypomet
chr17	26202661	26203262	+	Rgs11	IDTSS	0.521448	19.5588	1.97123	0.684668	PASS	3.71316	K4me3	patHypomet
chr17	26252609	26253210	+	Luc7l	HDTSS	0.281103	0	0.188554	0.421701	PASS	8.53543	K4me3	patHypomet
chr17	26414664	26415265	+	Neurl1b	HDTSS	0.160984	2.34559	1.12778	0.701817	PASS	4.68339	K4me3	patHypomet
chr17	26508171	26508772	-	Dusp1	HDTSS	0	0	0.495577	0.884212	PASS	17.2107	K4me3	patHypomet
chr17	26561211	26561812	+	Ergic1	HDTSS	0.471915	76.8551	0.762118	0.481601	PASS	2.84732	K4me3	pat_gain_Wang2014_2C
chr17	26715349	26715950	+	Crebrf	HDTSS	0.91982	0	0.195968	0.705255	PASS	4.27703	K4me3	patHypomet
chr17	26932826	26933427	+	Phf1	HDTSS	1.13699	0.344828	1.20604	0.888387	PASS	24.2791	K4me3	patHypomet
chr17	26972878	26973479	+	Zbtb9	HDTSS	0.567234	1.58514	0.198637	0.567077	PASS	14.9151	K4me3	patHypomet
chr17	27133590	27134191	-	Uqcc2	HDTSS	0.365772	13.6855	0.200332	0.356043	PASS	8.46925	K4me3	patHypomet
chr17	27556273	27556874	+	Hmga1	HDTSS	1.15741	0	0.720906	0.528328	PASS	5.10187	K4me3	patHypomet
chr17	27556352	27556953	+	Hmga1-rs1	HDTSS	1.66667	0	0.742752	0.553017	PASS	4.92013	K4me3	patHypomet
chr17	27565426	27566027	-	AI413582	HDTSS	0.644444	0.340136	0.459088	0.455305	PASS	14.999	K4me3	patHypomet
chr17	27623151	27623752	-	Nudt3	HDTSS	0	0	0.850115	0.411821	PASS	9.03499	K4me3	patHypomet
chr17	27634941	27635542	-	Rps10	HDTSS	0.675368	0	0.749344	0.349784	PASS	4.9658	K4me3	patHypomet
chr17	27655290	27655891	+	Pacsin1	HDTSS	0.754869	0.638147	0.758097	0.772937	PASS	6.046	K4me3	patHypomet
chr17	27820241	27820842	-	D17Wsu92e	HDTSS	0.477994	0.255102	0.708935	0.468824	PASS	7.90725	K4me3	patHypomet
chr17	27839786	27840387	+	Snrpc	IDTSS	0	0	0.499141	0.524031	PASS	9.85889	K4me3	patHypomet
chr17	27856206	27856807	+	Uhrf1bp1	HDTSS	0	0	1.13637	0.584533	PASS	9.43203	K4me3	patHypomet
chr17	28080338	28080939	-	Tcp11	HDTSS	0.281729	0	0.913337	0.641366	PASS	21.3712	K4me3	patHypomet
chr17	29263670	29264271	-	Ppil1	HDTSS	0.430828	1.48005	0.268646	0.624846	PASS	7.92775	K4me3	patHypomet
chr17	29268487	29269088	+	BC004004	IDTSS	0.609814	3.39646	0.918441	0.397931	PASS	1.63383	K4me3	patHypomet
chr17	29347603	29348204	-	Mtch1	HDTSS	0.815444	0.036284	0.631481	0.603151	PASS	1.98707	K4me3	patHypomet
chr17	29614530	29615131	+	Rnf8	HDTSS	1.15154	0.91322	0.993177	0.513982	PASS	7.85505	K4me3	patHypomet
chr17	29716716	29717317	-	Ccdc167	IDTSS	0.308423	0	0.321919	0.320367	PASS	2.44469	K4me3	patHypomet
chr17	29887581	29888182	-	Mdga1	HDTSS	0.570491	4.47222	0.500964	0.438701	PASS	4.0375	K4me3	patHypomet
chr17	30004786	30005387	+	Zfand3	HDTSS	0.277778	0	0.302706	0.788357	PASS	3.67495	K4me3	patHypomet
chr17	31057393	31057994	+	Abcg1	HDTSS	1.49554	0	0.179334	0.65956	PASS	5.78504	K4me3	patHypomet
chr17	31385933	31386534	+	Pde9a	HDTSS	0.722704	1.3095	1.61822	0.693837	PASS	4.15028	K4me3	patHypomet
chr17	31636904	31637505	-	Cbs	HDTSS	0.287356	3.40909	0.375503	0.629186	PASS	6.87271	K4me3	patHypomet
chr17	31855491	31856092	-	Sik1	HDTSS	0.357168	0	0.526364	0.751384	PASS	3.42703	K4me3	patHypomet
chr17	32091122	32091723	-	Pdxk-ps	IDTSS	0.804864	0	2.3246	1.66183	PASS	7.58197	K4me3	patHypomet
chr17	33358577	33359178	-	Zfp81	HDTSS	0.37037	0	0.169779	0.301086	PASS	7.96596	K4me3	patHypomet
chr17	33523895	33524496	+	Adamts10	HDTSS	0	0	1.50714	1.27807	PASS	6.08235	K4me3	patHypomet
chr17	33628791	33629392	+	Zfp414	IDTSS	0.91429	2.2807	0.444444	1.25035	PASS	4.20527	K4me3	patHypomet
chr17	33781274	33781875	-	Angptl4	HDTSS	0.968113	0	0.810728	0.643772	PASS	4.86327	K4me3	patHypomet
chr17	33810222	33810823	+	Kank3	IDTSS	0.44984	0	0.34965	0.473371	PASS	3.66749	K4me3	patHypomet
chr17	33824197	33824798	-	Rps28	IDTSS	0.38229	0	0.28776	0.420701	PASS	10.9829	K4me3	patHypomet
chr17	33824271	33824872	+	Ndufa7	IDTSS	0.273771	0	0.31694	0.342462	PASS	11.5915	K4me3	patHypomet
chr17	33842790	33843391	+	Cd320	HDTSS	0	0	0.785352	0.542397	PASS	22.1317	K4me3	patHypomet
chr17	33890332	33890933	-	Kifc1	HDTSS	0.454735	1.25871	0.947303	0.421452	PASS	17.0392	K4me3	patHypomet
chr17	33908877	33909478	-	BC051226	HDTSS	0.065789	19.6464	0.493167	0.419965	PASS	8.79453	K4me3	patHypomet
chr17	33909144	33909745	+	Daxx	HDTSS	0	24.1004	0.645604	0.468436	PASS	10.6297	K4me3	patHypomet
chr17	33929593	33930194	+	Rgl2	HDTSS	1.23742	40.123	0.208333	0.576063	PASS	9.86821	K4me3	pat_gain_Wang2014_2C
chr17	33940042	33940643	-	Pfdn6	HDTSS	0.18556	0.909091	0.271991	0.371268	PASS	6.78323	K4me3	patHypomet
chr17	33940422	33941023	+	Wdr46	HDTSS	0.361145	0	0.072464	1.0913	PASS	8.36953	K4me3	patHypomet
chr17	33951187	33951788	-	B3galt4	HDTSS	2.56609	3.20017	1.34396	3.32838	PASS	6.0227	K4me3	patHypomet
chr17	33955340	33955941	-	Rps18	HDTSS	0.257052	1.49036	0.754278	0.18761	PASS	10.7508	K4me3	patHypomet
chr17	33955581	33956182	+	Vps52	HDTSS	0.40599	1.0625	0.345679	0.284121	PASS	7.82803	K4me3	patHypomet
chr17	33978490	33979091	-	H2-K2	IDTSS	0.751298	9.4993	1.37001	0.726692	PASS	5.12144	K4me3	patHypomet
chr17	34000032	34000633	-	H2-K1	HDTSS	0.571524	5.96185	0.721757	1.18856	PASS	4.40752	K4me3	patHypomet
chr17	34024379	34024980	-	Ring1	HDTSS	0.688899	0.447485	0.576708	0.601442	PASS	7.02835	K4me3	patHypomet
chr17	34024711	34025312	+	Mir219c	HDTSS	0.787518	1.94243	0.644787	0.770451	PASS	6.01059	K4me3	patHypomet
chr17	34024791	34025392	-	Mir219a-1	HDTSS	0.773597	1.87306	0.374616	0.824315	PASS	5.59584	K4me3	patHypomet
chr17	34027754	34028355	-	H2-Ke6	HDTSS	1.27849	10.3788	0.572157	2.10261	PASS	2.23125	K4me3	patHypomet
chr17	34031389	34031990	-	Slc39a7	HDTSS	0.693949	22.5605	0.399926	0.663094	PASS	8.77029	K4me3	patHypomet
chr17	34031511	34032112	+	Rxrb	HDTSS	0.674504	31.1069	0.347988	0.579647	PASS	8.87002	K4me3	pat_gain_Wang2014_2C
chr17	34092078	34092679	+	H2-Oa	IDTSS	75.1234	4.16667	79.7915	73.7758	PASS	4.11207	K4me3	.
chr17	34187029	34187630	-	Psmb9	HDTSS	0	0	0.380546	0.534634	PASS	8.39376	K4me3	patHypomet
chr17	34187255	34187856	+	Tap1	HDTSS	0.3125	0	0.464682	0.363012	PASS	7.02183	K4me3	patHypomet
chr17	34204178	34204779	+	Tap2	IDTSS	0.67955	0	0.597934	0.903633	PASS	5.29293	K4me3	patHypomet
chr17	34398519	34399120	+	BC051142	HDTSS	0.591132	0	0.299465	0.269425	PASS	11.8171	K4me3	patHypomet
chr17	34627978	34628579	-	Ppt2	IDTSS	2.80568	0	4.53078	4.35513	PASS	8.58389	K4me3	patHypomet
chr17	34646845	34647446	+	Atf6b	HDTSS	0.370284	0.331384	0.488015	0.986433	PASS	19.0794	K4me3	patHypomet
chr17	34836602	34837203	-	Stk19	HDTSS	0.429974	0.106383	0.587348	0.418263	PASS	17.0671	K4me3	patHypomet
chr17	34836718	34837319	+	Dxo	HDTSS	0.423933	0.16035	0.732175	0.38877	PASS	18.6805	K4me3	patHypomet
chr17	34841570	34842171	-	Mir6971	IDTSS	97.0835	27.0769	94.8624	97.5869	PASS	1.75406	K4me3	.
chr17	34849903	34850504	-	Skiv2l	HDTSS	0.385312	0	1.42079	0.356095	PASS	17.124	K4me3	patHypomet
chr17	34850090	34850691	+	Nelfe	HDTSS	0.744257	0	1.34019	0.325416	PASS	16.1966	K4me3	patHypomet
chr17	35046422	35047023	-	Msh5	HDTSS	0.396136	0.389863	0.427155	0.624002	PASS	4.08411	K4me3	patHypomet
chr17	35049942	35050543	+	Clic1	HDTSS	0.625462	0.414079	1.23214	0.750798	PASS	15.6011	K4me3	patHypomet
chr17	35058734	35059335	+	Ddah2	IDTSS	0.731995	0.446429	1.56683	0.983706	PASS	14.9188	K4me3	patHypomet
chr17	35088990	35089591	+	Abhd16a	HDTSS	0.538592	2.83333	0.387786	0.730401	PASS	7.55867	K4me3	patHypomet
chr17	35126101	35126702	+	D17H6S53E	IDTSS	0.856767	0	0.317812	0.532102	PASS	7.53817	K4me3	patHypomet
chr17	35134877	35135478	+	Bag6	HDTSS	0.317981	0.371446	0.861363	0.208063	PASS	14.7119	K4me3	patHypomet
chr17	35194206	35194807	+	Ltb	IDTSS	20.0989	0	8.59624	20.3437	PASS	8.07314	K4me3	.
chr17	35201706	35202307	-	Tnf	IDTSS	89.4979	1.38889	93.9646	93.3169	PASS	3.99184	K4me3	.
chr17	35205050	35205651	-	Lta	IDTSS	4.69465	19.4132	2.53932	5.75202	PASS	2.04765	K4me3	patHypomet
chr17	35235514	35236115	-	Nfkbil1	IDTSS	0.551995	0	0.691064	0.42924	PASS	6.32188	K4me3	patHypomet
chr17	35236295	35236896	+	Atp6v1g2	IDTSS	1.96294	1.5873	1.61669	1.85174	PASS	4.75236	K4me3	patHypomet
chr17	35241445	35242046	+	Ddx39b	HDTSS	0.468723	0.081633	0.381533	0.467182	PASS	11.5356	K4me3	patHypomet
chr17	35379316	35379917	+	H2-Q4	HDTSS	0.263711	3.125	1.21564	0.752934	PASS	20.9993	K4me3	patHypomet
chr17	35393798	35394399	+	H2-Q5	HDTSS	0	76.8519	0.760301	0.513521	PASS	2.04858	K4me3	pat_gain_Wang2014_2C
chr17	35424546	35425147	+	H2-Q8	HDTSS	0.695906	14.0615	0.155355	0.571408	PASS	5.58	K4me3	patHypomet
chr17	35424576	35425177	+	H2-Q6	HDTSS	0.644986	14.832	0.141647	0.583798	PASS	6.92956	K4me3	patHypomet
chr17	35438854	35439455	+	H2-Q7	HDTSS	1.11608	10.671	0.95675	1.2497	PASS	6.89973	K4me3	patHypomet
chr17	35438866	35439467	+	H2-Q9	HDTSS	1.07474	11.1387	0.933971	1.25751	PASS	7.1141	K4me3	patHypomet
chr17	35516523	35517124	-	Tcf19	HDTSS	0.758717	0	1.08411	0.61332	PASS	5.87824	K4me3	patHypomet
chr17	35516815	35517416	+	Cchcr1	HDTSS	1.09255	0	1.56222	0.926903	PASS	5.0562	K4me3	patHypomet
chr17	35667291	35667892	-	Vars2	HDTSS	0.335166	0.381264	0.635098	0.449933	PASS	5.77665	K4me3	patHypomet
chr17	35673442	35674043	-	Gtf2h4	IDTSS	0.38582	0	1.15287	0.265858	PASS	3.0039	K4me3	patHypomet
chr17	35703838	35704439	-	Ddr1	IDTSS	3.14841	2.93175	1.03535	2.49927	PASS	2.25083	K4me3	patHypomet
chr17	35823056	35823657	+	Flot1	HDTSS	0	0	0.710902	0.634853	PASS	5.16338	K4me3	patHypomet
chr17	35841197	35841798	+	Mdc1	HDTSS	0.55899	0.78125	0.081833	0.546198	PASS	7.4897	K4me3	patHypomet
chr17	35865294	35865895	+	Ppp1r18	HDTSS	0	0	1.11276	1.05976	PASS	29.8377	K4me3	patHypomet
chr17	35916068	35916669	-	Mrps18b	HDTSS	2.22222	0	0.281976	0.178163	PASS	32.2973	K4me3	patHypomet
chr17	35979524	35980125	-	Prr3	HDTSS	1.06903	1.2344	0.774277	0.84096	PASS	12.0724	K4me3	patHypomet
chr17	35979654	35980255	+	Gnl1	HDTSS	1.04307	0.962415	0.718723	0.725419	PASS	7.22874	K4me3	patHypomet
chr17	36168236	36168837	-	Gm8909	HDTSS	2.28654	0.434783	1.04638	1.2054	PASS	3.61996	K4me3	patHypomet
chr17	36257545	36258146	-	Rpp21	HDTSS	1.02066	0.641025	0.837758	0.770321	PASS	7.938	K4me3	patHypomet
chr17	36836845	36837446	+	Trim26	HDTSS	0.699301	0	0.460601	0.638464	PASS	4.92479	K4me3	patHypomet
chr17	36866909	36867510	-	Trim15	IDTSS	0.565461	0	1.72413	0.891293	PASS	1.69161	K4me3	patHypomet
chr17	36942750	36943351	+	Rnf39	HDTSS	0.758743	0	0.086957	0.451599	PASS	9.24563	K4me3	patHypomet
chr17	40934250	40934851	-	Cenpq	HDTSS	1.35361	0	0.671611	0.752504	PASS	15.012	K4me3	patHypomet
chr17	40934384	40934985	+	Mut	HDTSS	1.55068	0	0.623639	0.894566	PASS	14.3438	K4me3	patHypomet
chr17	42876123	42876724	-	Cd2ap	HDTSS	0.533002	0.500298	0.543711	0.480391	PASS	4.67128	K4me3	patHypomet
chr17	43016254	43016855	+	Tnfrsf21	HDTSS	0.174772	0	0.583429	0.191427	PASS	5.67879	K4me3	patHypomet
chr17	43568150	43568751	+	Pla2g7	IDTSS	0.414079	2.16375	1.22822	0.499305	PASS	27.0621	K4me3	patHypomet
chr17	43629998	43630599	-	Tdrd6	HDTSS	0.582017	0	0.565152	0.850033	PASS	5.29573	K4me3	patHypomet
chr17	44105507	44106108	-	Enpp4	HDTSS	0.377064	1.02564	0.756398	0.469173	PASS	6.64343	K4me3	patHypomet
chr17	44188271	44188872	+	Clic5	IDTSS	1.23511	13.1713	1.022	0.98085	PASS	11.3361	K4me3	patHypomet
chr17	45563851	45564452	+	Slc35b2	HDTSS	1.53161	0.740739	0.755754	0.64774	PASS	4.74584	K4me3	patHypomet
chr17	45572960	45573561	-	Hsp90ab1	HDTSS	0.325582	0.668337	0.531536	0.4392	PASS	8.58576	K4me3	patHypomet
chr17	45733543	45734144	-	1600014C23Rik	HDTSS	7.07562	0	0.818202	1.30606	PASS	21.2379	K4me3	patHypomet
chr17	46711162	46711763	+	Pex6	HDTSS	0.725567	0.980394	0.769605	0.445517	PASS	4.5119	K4me3	patHypomet
chr17	47501986	47502587	-	Taf8	HDTSS	0	0	0.648455	0.439135	PASS	3.40373	K4me3	patHypomet
chr17	47694435	47695036	-	Prickle4	HDTSS	0	0	1.27246	0.782164	PASS	3.81475	K4me3	patHypomet
chr17	47924331	47924932	-	Foxp4	HDTSS	1.2987	0	1.12631	0.939081	PASS	8.07967	K4me3	patHypomet
chr17	48299737	48300338	+	Treml2	IDTSS	86.4191	7.6923	68.1213	79.7984	PASS	1.04386	K4me3	.
chr17	48409519	48410120	-	Nfya	HDTSS	0.469127	0	0.319012	0.721436	PASS	18.934	K4me3	patHypomet
chr17	48409699	48410300	+	Oard1	HDTSS	0.441919	0.535714	0.287594	0.440781	PASS	22.6173	K4me3	patHypomet
chr17	49113232	49113833	-	1700008K24Rik	IDTSS	13.5042	22.6755	8.8464	13.1222	PASS	3.53701	K4me3	patHypomet
chr17	49428063	49428664	+	Mocs1	HDTSS	0.222222	0	0.173189	0.477252	PASS	2.60033	K4me3	patHypomet
chr17	49564036	49564637	-	Daam2	IDTSS	1.22449	0	1.55372	1.00261	PASS	4.14469	K4me3	patHypomet
chr17	49614871	49615472	+	Kif6	IDTSS	0.418927	0.938726	0.845273	0.451936	PASS	17.7717	K4me3	patHypomet
chr17	50293319	50293920	-	Dazl	HDTSS	0.582938	0.142045	3.24512	0.503479	PASS	4.2267	K4me3	patHypomet
chr17	50509246	50509847	+	Plcl2	HDTSS	1.72389	0	0.488889	1.08101	PASS	3.0505	K4me3	patHypomet
chr17	51832989	51833590	-	Satb1	HDTSS	0	0	0.245478	0.72563	PASS	6.23147	K4me3	patHypomet
chr17	52602408	52603009	+	Kcnh8	IDTSS	0	0	1.13068	0.573797	PASS	14.533	K4me3	patHypomet
chr17	53689014	53689615	-	Sgol1	HDTSS	0.421275	0.644467	0.240941	0.438732	PASS	8.04332	K4me3	patHypomet
chr17	55445416	55446017	+	St6gal2	HDTSS	0.545224	0.867952	0.437536	0.645157	PASS	11.1563	K4me3	patHypomet
chr17	57087481	57088082	-	Tubb4a	IDTSS	11.8296	15.625	2.66308	3.53757	PASS	1.79693	K4me3	patHypomet
chr17	57105084	57105685	+	Tnfsf9	HDTSS	0	0	1.32355	0.556253	PASS	10.7126	K4me3	patHypomet
chr17	65540481	65541082	-	Tmem232	IDTSS	0.148809	3.88442	0.954271	0.398168	PASS	2.15669	K4me3	patHypomet
chr17	65613254	65613855	-	Vapa	HDTSS	0.533556	0.877192	0.493475	0.438213	PASS	10.8012	K4me3	patHypomet
chr17	65772451	65773052	-	Rab31	HDTSS	0.616668	2.40642	0.902758	0.654681	PASS	27.0882	K4me3	patHypomet
chr17	66076745	66077346	-	Ankrd12	HDTSS	0.347222	0	0.699467	0.690044	PASS	4.99003	K4me3	patHypomet
chr17	70990215	70990816	-	Myl12b	HDTSS	1.18545	0.464798	0.287474	0.95059	PASS	6.77111	K4me3	patHypomet
chr17	71310664	71311265	-	Emilin2	HDTSS	1.21729	1.19047	0.406851	0.639865	PASS	27.2932	K4me3	patHypomet
chr17	71475042	71475643	-	Smchd1	HDTSS	2.07602	0.520833	0.773574	0.688625	PASS	8.60067	K4me3	patHypomet
chr17	71526556	71527157	-	Ndc80	HDTSS	0.320019	11.1615	0.543574	0.427918	PASS	23.7012	K4me3	patHypomet
chr17	71598460	71599061	-	Trmt61b	HDTSS	0.176243	0.205415	0.465664	0.359597	PASS	16.1957	K4me3	patHypomet
chr17	71615914	71616515	+	Wdr43	HDTSS	0.536063	0	0.855058	0.850303	PASS	3.70943	K4me3	patHypomet
chr17	72604006	72604607	-	Alk	HDTSS	0.6232	0.311851	0.477699	1.07967	PASS	5.37868	K4me3	patHypomet
chr17	72918004	72918605	+	Lbh	HDTSS	0.181006	1.47099	0.812993	0.311736	PASS	14.6299	K4me3	patHypomet
chr17	73107684	73108285	+	Lclat1	HDTSS	0	3.0303	0.728354	0.419231	PASS	7.53537	K4me3	patHypomet
chr17	73710150	73710751	-	Galnt14	HDTSS	0.383449	2.3687	0.764423	0.519728	PASS	2.02062	K4me3	patHypomet
chr17	73804540	73805141	+	Ehd3	HDTSS	0.479615	0.691598	0.447998	0.520204	PASS	13.7184	K4me3	patHypomet
chr17	74338686	74339287	+	Spast	HDTSS	0.360776	0.062266	0.503743	0.314474	PASS	3.57429	K4me3	patHypomet
chr17	74717449	74718050	+	Ttc27	IDTSS	0	0	0.695111	0.718835	PASS	10.2783	K4me3	patHypomet
chr17	75551645	75552246	-	Fam98a	HDTSS	0.192308	0	0.571526	0.757429	PASS	3.69639	K4me3	patHypomet
chr17	78199947	78200548	+	Crim1	HDTSS	0.244931	0	0.906858	1.02495	PASS	5.62566	K4me3	patHypomet
chr17	78417851	78418452	-	Fez2	HDTSS	0.86039	13.9842	1.49893	0.984594	PASS	6.36382	K4me3	patHypomet
chr17	78916198	78916799	+	Cebpzos	HDTSS	0.607025	0.0819	0.908487	0.526634	PASS	7.36481	K4me3	patHypomet
chr17	78936769	78937370	-	Cebpz	HDTSS	0.776204	1.34066	1.34226	0.203518	PASS	13.12	K4me3	patHypomet
chr17	78936834	78937435	+	Ndufaf7	HDTSS	0.709747	1.15574	1.01934	0.135367	PASS	13.5851	K4me3	patHypomet
chr17	79020515	79021116	-	Prkd3	HDTSS	0.635541	1.05298	0.595517	0.45183	PASS	2.03273	K4me3	patHypomet
chr17	79354790	79355391	-	Cdc42ep3	HDTSS	0.520833	0	0.509715	0.602054	PASS	9.33603	K4me3	patHypomet
chr17	80944331	80944932	+	Tmem178	HDTSS	1.69108	4.46919	0.244663	0.591344	PASS	3.44847	K4me3	patHypomet
chr17	81064784	81065385	-	Thumpd2	HDTSS	0.262633	0.428397	0.676167	0.331307	PASS	2.74945	K4me3	patHypomet
chr17	83214982	83215583	+	Pkdcc	HDTSS	0.882551	0.761905	0.39457	1.16301	PASS	1.00285	K4me3	patHypomet
chr17	83350630	83351231	+	Eml4	HDTSS	0.740752	0.385382	0.609784	0.676589	PASS	5.23701	K4me3	patHypomet
chr17	83514032	83514633	-	Cox7a2l	IDTSS	0.654065	0.442637	0.386532	0.720407	PASS	26.0238	K4me3	patHypomet
chr17	83631594	83632195	-	Kcng3	HDTSS	0.824564	1.78887	0.958702	0.736167	PASS	2.9517	K4me3	patHypomet
chr17	83705862	83706463	+	Mta3	HDTSS	0.450677	1.27878	1.42501	0.532648	PASS	3.38696	K4me3	patHypomet
chr17	84078359	84078960	+	4933433H22Rik	IDTSS	95.059	26.8379	97.5892	95.1748	PASS	15.2478	K4me3	.
chr17	84187646	84188247	-	Zfp36l2	HDTSS	0.512821	0	0.702613	0.709999	PASS	7.20451	K4me3	patHypomet
chr17	84465907	84466508	-	Thada	HDTSS	0.323385	4.81562	0.537974	0.327869	PASS	24.6342	K4me3	patHypomet
chr17	84511594	84512195	+	Plekhh2	HDTSS	0.61847	0.363108	0.917055	1.03832	PASS	24.4319	K4me3	patHypomet
chr17	84790485	84791086	-	Lrpprc	HDTSS	0.409329	1.10982	0.151515	0.491485	PASS	14.0753	K4me3	patHypomet
chr17	86144874	86145475	-	Srbd1	IDTSS	0.617285	0	0.106045	0.389975	PASS	4.53334	K4me3	patHypomet
chr17	86167484	86168085	+	Prkce	HDTSS	0.833333	0.833333	0.752165	0.50829	PASS	5.42808	K4me3	patHypomet
chr17	86753563	86754164	+	Epas1	HDTSS	0.178571	0	0.05814	0.591232	PASS	9.77501	K4me3	patHypomet
chr17	87265646	87266247	-	Mcfd2	HDTSS	0.595991	0.983114	0.745234	0.580406	PASS	4.34693	K4me3	patHypomet
chr17	87672256	87672857	+	Msh2	HDTSS	0.562771	0	0.601846	0.787422	PASS	6.19047	K4me3	patHypomet
chr17	87797693	87798294	-	Kcnk12	HDTSS	0.503618	1.78223	0.296853	0.569818	PASS	2.53975	K4me3	patHypomet
chr18	3382924	3383525	+	Cul2	HDTSS	0.396826	1.21864	0.450794	0.171128	PASS	6.36848	K4me3	patHypomet
chr18	4634628	4635229	+	9430020K01Rik	HDTSS	0.219372	1.22863	0.204082	0.439016	PASS	9.51777	K4me3	patHypomet
chr18	20557815	20558416	+	Dsg2	HDTSS	0.675426	0	0.414286	0.517494	PASS	5.37216	K4me3	patHypomet
chr18	20895777	20896378	-	Trappc8	HDTSS	0.358968	0	0.466273	0.380284	PASS	9.69859	K4me3	patHypomet
chr18	21000999	21001600	+	Rnf138	HDTSS	0.114417	0.666668	0.549282	0.283341	PASS	18.0905	K4me3	patHypomet
chr18	21299838	21300439	-	Garem	HDTSS	1.66209	0	0.490019	0.366533	PASS	5.98915	K4me3	patHypomet
chr18	24205043	24205644	+	Galnt1	HDTSS	0.504301	1.28205	0.37037	0.395052	PASS	2.60127	K4me3	patHypomet
chr18	25168576	25169177	-	Tpgs2	HDTSS	0.608647	0	0.31951	0.926891	PASS	5.91832	K4me3	patHypomet
chr18	31759523	31760124	+	Ammecr1l	HDTSS	1.47727	0	0.742606	0.730574	PASS	8.23998	K4me3	patHypomet
chr18	31788858	31789459	+	Polr2d	IDTSS	0.264681	0.17094	0.555751	0.411058	PASS	8.16635	K4me3	patHypomet
chr18	31803756	31804357	+	Wdr33	HDTSS	1.91417	2.5974	0.990068	0.427544	PASS	11.1097	K4me3	patHypomet
chr18	32067433	32068034	+	Iws1	HDTSS	0.601021	0	0.252525	0.21756	PASS	18.8724	K4me3	patHypomet
chr18	32377983	32378584	-	A830052D11Rik	IDTSS	0	0	1.84022	2.27894	PASS	2.34869	K4me3	patHypomet
chr18	32938740	32939341	+	Camk4	HDTSS	0.587164	0.174292	0.48448	0.853067	PASS	22.155	K4me3	patHypomet
chr18	33213515	33214116	-	Stard4	HDTSS	0	0	0.216898	0.476791	PASS	6.76739	K4me3	patHypomet
chr18	33463862	33464463	+	Gm10549	HDTSS	1.65566	0	0.75081	0.663776	PASS	7.0209	K4me3	patHypomet
chr18	34220683	34221284	+	Apc	HDTSS	0.212487	0.18315	1.16393	0.281678	PASS	8.39003	K4me3	patHypomet
chr18	34330844	34331445	+	Srp19	HDTSS	0.755158	0	0.445498	0.478311	PASS	13.7473	K4me3	patHypomet
chr18	34409122	34409723	+	Pkd2l2	IDTSS	0.567354	0	0.664787	0.445654	PASS	16.2209	K4me3	patHypomet
chr18	34506522	34507123	-	Fam13b	HDTSS	0.636151	0	0.549613	0.549641	PASS	20.7411	K4me3	patHypomet
chr18	34624323	34624924	+	Kif20a	HDTSS	0	0	0.394315	0.721868	PASS	14.7119	K4me3	patHypomet
chr18	34624562	34625163	-	Brd8	IDTSS	0.595237	0	0.248571	0.871198	PASS	11.4014	K4me3	patHypomet
chr18	34651435	34652036	-	Cdc23	IDTSS	0.418209	36.7735	0.801077	0.353907	PASS	4.89123	K4me3	pat_gain_Wang2014_2C
chr18	34776707	34777308	+	Kdm3b	HDTSS	0	0	0.211864	0.706256	PASS	5.43367	K4me3	patHypomet
chr18	35771258	35771859	+	Ube2d2a	HDTSS	0.787127	0.178253	0.528257	0.851942	PASS	7.25763	K4me3	patHypomet
chr18	36560302	36560903	+	Ankhd1	HDTSS	0.586573	0	0.546584	0.546531	PASS	11.2318	K4me3	patHypomet
chr18	36734769	36735370	+	Tmco6	HDTSS	0.231481	0	0.405364	0.406724	PASS	7.44776	K4me3	patHypomet
chr18	36759938	36760539	+	Wdr55	IDTSS	1	0	0.771475	0.441375	PASS	6.0516	K4me3	patHypomet
chr18	36801462	36802063	+	Vaultrc5	IDTSS	0.799777	0.363636	0.641741	0.431027	PASS	4.27144	K4me3	patHypomet
chr18	36967455	36968056	+	Pcdha6	IDTSS	0.349206	1.68067	1.86594	0.56225	PASS	3.43169	K4me3	patHypomet
chr18	37019929	37020530	+	Pcdha12	IDTSS	0.500408	0	0.565302	0.938035	PASS	18.9284	K4me3	patHypomet
chr18	37643903	37644504	-	Taf7	HDTSS	0.937693	0	0.782612	0.461658	PASS	31.8294	K4me3	patHypomet
chr18	37668804	37669405	+	Pcdhga2	IDTSS	2.02922	0	0.938393	0.649281	PASS	7.52046	K4me3	patHypomet
chr18	37706928	37707529	+	Pcdhga6	IDTSS	0.92514	77.0896	2.49465	1.08139	PASS	5.34885	K4me3	pat_gain_Wang2014_2C
chr18	37720253	37720854	+	Pcdhgb4	IDTSS	0.446429	0	0.63071	0.828957	PASS	7.55867	K4me3	patHypomet
chr18	37730853	37731454	+	Pcdhgb5	IDTSS	1.15226	4.21429	0.775318	1.03321	PASS	11.3995	K4me3	patHypomet
chr18	37746887	37747488	+	Pcdhga10	HDTSS	0.609435	0.487095	0.432394	0.681134	PASS	12.0007	K4me3	patHypomet
chr18	37751478	37752079	+	Pcdhgb7	HDTSS	0.464233	0.570455	1.3116	0.441558	PASS	10.6166	K4me3	patHypomet
chr18	37755472	37756073	+	Pcdhga11	IDTSS	0.961057	1.81818	0.607761	0.85748	PASS	17.2405	K4me3	patHypomet
chr18	37806109	37806710	+	Pcdhgc3	HDTSS	0	0	0.537619	0.154401	PASS	14.1965	K4me3	patHypomet
chr18	37954687	37955288	-	Hdac3	HDTSS	0	0	0.622021	0.511739	PASS	6.19326	K4me3	patHypomet
chr18	37998668	37999269	-	Arap3	IDTSS	0.67706	0	0.289855	1.17763	PASS	3.77468	K4me3	patHypomet
chr18	38249948	38250549	+	0610009O20Rik	HDTSS	0.365353	1.11111	0.479138	0.352975	PASS	9.15056	K4me3	patHypomet
chr18	38600967	38601568	-	Spry4	HDTSS	0.197628	9.67342	0.241407	1.18849	PASS	14.5488	K4me3	patHypomet
chr18	41950893	41951494	-	Prelid2	HDTSS	0.635013	12.7273	1.42664	0.949229	PASS	8.74699	K4me3	patHypomet
chr18	42261770	42262371	-	Lars	HDTSS	3.125	0	0.649514	0.462877	PASS	4.442	K4me3	patHypomet
chr18	42511186	42511787	+	Tcerg1	HDTSS	2.34862	0.85034	0.633177	1.13987	PASS	8.20829	K4me3	patHypomet
chr18	43207396	43207997	+	Stk32a	HDTSS	0.171169	0.75161	0.367965	0.411032	PASS	1.65713	K4me3	patHypomet
chr18	44811881	44812482	-	Mcc	HDTSS	0.570412	2.97297	0.741598	0.526832	PASS	9.45999	K4me3	patHypomet
chr18	44828364	44828965	+	Ythdc2	HDTSS	0.646776	0.516975	0.323121	0.624966	PASS	9.17479	K4me3	patHypomet
chr18	46280549	46281150	-	Pggt1b	HDTSS	1.12732	0.98579	0.39529	3.12404	PASS	9.91761	K4me3	patHypomet
chr18	46311627	46312228	-	Ccdc112	HDTSS	1.02432	0	0.943639	0.749874	PASS	10.3249	K4me3	patHypomet
chr18	52465392	52465993	+	Srfbp1	HDTSS	0.42188	0	0.586747	0.479177	PASS	7.86717	K4me3	patHypomet
chr18	53464245	53464846	+	Prdm6	HDTSS	0.211915	2.51938	0.557175	0.387597	PASS	2.67862	K4me3	patHypomet
chr18	56562268	56562869	+	Phax	HDTSS	0.626039	1.71053	0.57598	0.710288	PASS	4.7999	K4me3	patHypomet
chr18	56572638	56573239	-	Aldh7a1	HDTSS	0.536199	0	0.178253	0.350857	PASS	4.20061	K4me3	patHypomet
chr18	56975078	56975679	-	C330018D20Rik	HDTSS	0.055556	1.417	0.65219	0.390429	PASS	7.94919	K4me3	patHypomet
chr18	57878377	57878978	+	Slc12a2	HDTSS	1.21958	0.512821	0.71001	0.70104	PASS	1.49123	K4me3	patHypomet
chr18	65873178	65873779	+	Grp	HDTSS	0.746942	0	0.303747	0.578722	PASS	1.25636	K4me3	patHypomet
chr18	65938788	65939389	-	Rax	IDTSS	0	0	0.456349	0.184435	PASS	2.32818	K4me3	patHypomet
chr18	66002334	66002935	-	Lman1	HDTSS	0.580929	10.8333	0.61553	0.438239	PASS	5.21464	K4me3	patHypomet
chr18	66291537	66292138	-	Ccbe1	HDTSS	4.38522	4.24837	0.446132	1.29816	PASS	5.96492	K4me3	patHypomet
chr18	66458303	66458904	+	Pmaip1	HDTSS	0.450867	0.465116	0.720259	1.04325	PASS	6.95752	K4me3	patHypomet
chr18	67245529	67246130	-	Mppe1	HDTSS	0	0	0.538231	0.657895	PASS	7.18027	K4me3	patHypomet
chr18	67390430	67391031	+	Tubb6	HDTSS	0.760801	1.33333	0.526344	0.553704	PASS	4.14003	K4me3	patHypomet
chr18	67448835	67449436	-	Afg3l2	HDTSS	0.32197	0	0.376111	0.498037	PASS	9.36865	K4me3	patHypomet
chr18	67464548	67465149	+	Slmo1	IDTSS	0.557681	0.342903	0.786936	0.732914	PASS	7.98926	K4me3	patHypomet
chr18	67774575	67775176	+	Seh1l	HDTSS	0.272342	0.4329	0.624295	0.480192	PASS	20.9033	K4me3	patHypomet
chr18	67799642	67800243	-	4930549G23Rik	HDTSS	0	0	0.226449	0.604325	PASS	8.54195	K4me3	patHypomet
chr18	67799806	67800407	+	Cep192	HDTSS	0	0	0.192901	0.662053	PASS	8.17101	K4me3	patHypomet
chr18	67932956	67933557	+	Ldlrad4	HDTSS	0.634052	9.18799	0.678136	0.654805	PASS	6.43652	K4me3	patHypomet
chr18	69344191	69344792	+	Tcf4	HDTSS	0.260865	1.06101	0.825665	0.243995	PASS	7.52978	K4me3	patHypomet
chr18	70472153	70472754	+	Stard6	HDTSS	0.709583	0.885937	0.46527	0.541152	PASS	22.6536	K4me3	patHypomet
chr18	70472179	70472780	-	4930503L19Rik	HDTSS	0.708533	0.885937	0.46527	0.540228	PASS	23.2511	K4me3	patHypomet
chr18	70530020	70530621	-	Poli	HDTSS	0	0	0.208083	0.607877	PASS	6.6164	K4me3	patHypomet
chr18	70567991	70568592	+	Mbd2	HDTSS	0.954309	2.38095	0.914964	0.864769	PASS	16.247	K4me3	patHypomet
chr18	73572404	73573005	+	Mex3c	HDTSS	0.62043	0.492424	0.42169	0.259983	PASS	5.87265	K4me3	patHypomet
chr18	73703440	73704041	-	Smad4	HDTSS	0.435471	0.356877	1.29949	0.476826	PASS	3.06727	K4me3	patHypomet
chr18	73754178	73754779	-	Elac1	HDTSS	0.556804	1.38153	0.605204	0.675677	PASS	3.05516	K4me3	patHypomet
chr18	73815091	73815692	-	Me2	HDTSS	2.96593	3	0.29248	0.786142	PASS	6.45703	K4me3	patHypomet
chr18	74064648	74065249	-	Mapk4	HDTSS	0.33586	4.79758	0.393281	0.642637	PASS	6.3545	K4me3	patHypomet
chr18	74207517	74208118	-	Ska1	HDTSS	0.458106	0.571428	0.281068	0.466185	PASS	3.36925	K4me3	patHypomet
chr18	74215911	74216512	+	Cxxc1	HDTSS	0.498342	1.53061	0.155115	0.483368	PASS	8.78521	K4me3	patHypomet
chr18	74267987	74268588	+	Mbd1	HDTSS	0.369831	4.94949	0.351487	0.776209	PASS	5.00681	K4me3	patHypomet
chr18	74442318	74442919	+	Myo5b	HDTSS	0.70141	0	0.84011	1.88352	PASS	8.64634	K4me3	patHypomet
chr18	74778911	74779512	+	Acaa2	HDTSS	0.391025	0.598067	0.534406	0.296332	PASS	5.21092	K4me3	patHypomet
chr18	74960962	74961563	-	Lipg	HDTSS	0	0	0.374641	0.44406	PASS	16.4734	K4me3	patHypomet
chr18	75000176	75000777	+	Rpl17	HDTSS	1.60924	0	0.752867	0.569969	PASS	6.0283	K4me3	patHypomet
chr18	75005599	75006200	+	BC031181	HDTSS	0.390457	2.54536	0.886861	0.515354	PASS	29.1032	K4me3	patHypomet
chr18	75018471	75019072	+	Dym	HDTSS	0.894139	0	0.746328	0.528268	PASS	6.0488	K4me3	patHypomet
chr18	75697395	75697996	-	Ctif	HDTSS	0.442355	0.2849	0.131752	0.734036	PASS	5.10187	K4me3	patHypomet
chr18	76943814	76944415	+	Hdhd2	HDTSS	0.60163	0.21978	0.949953	0.560275	PASS	11.8506	K4me3	patHypomet
chr18	77046995	77047596	-	Katnal2	IDTSS	0.431818	0	0.417564	0.323256	PASS	23.8709	K4me3	patHypomet
chr18	77064907	77065508	+	Pias2	HDTSS	0.689955	1.28205	2.31428	0.755591	PASS	3.32544	K4me3	patHypomet
chr18	77185546	77186147	+	St8sia5	HDTSS	0.592745	1.64664	0.742169	0.53518	PASS	10.5104	K4me3	patHypomet
chr18	77713709	77714310	-	8030462N17Rik	HDTSS	0.429882	2.64343	0.550446	0.743541	PASS	7.80286	K4me3	patHypomet
chr18	77713883	77714484	+	4930465K10Rik	HDTSS	0.384392	2.06668	0.36686	0.464966	PASS	9.43203	K4me3	patHypomet
chr19	3414156	3414757	-	Gal	HDTSS	1.08102	1.43213	0.900649	1.62932	PASS	2.85757	K4me3	patHypomet
chr19	3575448	3576049	-	Ppp6r3	HDTSS	0.334025	0.980394	0.375751	0.491103	PASS	7.15231	K4me3	patHypomet
chr19	3912473	3913074	-	Ndufs8	HDTSS	0.414998	0	0.527839	0.346986	PASS	3.57895	K4me3	patHypomet
chr19	4097050	4097651	+	Cdk2ap2	HDTSS	0.2989	0	0.251153	0.476195	PASS	5.79156	K4me3	patHypomet
chr19	4125557	4126158	-	Aip	HDTSS	1.03785	0.547273	0.870517	0.738807	PASS	5.28921	K4me3	patHypomet
chr19	4125659	4126260	+	Tmem134	HDTSS	0.96126	0.475889	0.312045	0.644519	PASS	7.48038	K4me3	patHypomet
chr19	4148362	4148963	+	Coro1b	HDTSS	0.307692	1.75438	0.575928	0.596661	PASS	3.80357	K4me3	patHypomet
chr19	4268871	4269472	-	Ssh3	HDTSS	0.661777	4.27609	0.752408	0.825176	PASS	7.6584	K4me3	patHypomet
chr19	4282836	4283437	-	Ankrd13d	HDTSS	0.27191	0	1.06025	0.386575	PASS	3.00483	K4me3	patHypomet
chr19	4305921	4306522	-	Adrbk1	HDTSS	1.40096	0	0.585393	0.461449	PASS	1.64315	K4me3	patHypomet
chr19	4396776	4397377	-	Kdm2a	HDTSS	0.223214	0	0.502283	0.597983	PASS	8.91849	K4me3	patHypomet
chr19	4510171	4510772	+	Pcx	HDTSS	0	0	0.391965	0.430501	PASS	3.81382	K4me3	patHypomet
chr19	4615366	4615967	-	Lrfn4	HDTSS	1.25919	2.10224	0.72147	0.483831	PASS	7.26136	K4me3	patHypomet
chr19	4625316	4625917	-	Rce1	HDTSS	0.448421	0	0.615569	0.824465	PASS	12.6363	K4me3	patHypomet
chr19	4698367	4698968	-	Gm960	IDTSS	0.465698	0	1.01781	0.459946	PASS	1.62078	K4me3	patHypomet
chr19	4839021	4839622	-	Ccs	IDTSS	0.971449	0.091575	0.810995	0.836269	PASS	9.70698	K4me3	patHypomet
chr19	4839065	4839666	+	Ccdc87	IDTSS	0.969334	0.094967	0.861726	0.836269	PASS	9.66504	K4me3	patHypomet
chr19	4854828	4855429	+	Ctsf	HDTSS	1.18726	0	0.608549	1.03687	PASS	2.35428	K4me3	patHypomet
chr19	4877608	4878209	-	Actn3	IDTSS	1.54051	0	0.206611	1.20872	PASS	1.54249	K4me3	patHypomet
chr19	4878367	4878968	+	Zdhhc24	HDTSS	0.160538	0.195313	0.342262	0.526469	PASS	3.19496	K4me3	patHypomet
chr19	4927986	4928587	-	Dpp3	HDTSS	1.00119	0	0.52668	0.643144	PASS	4.77007	K4me3	patHypomet
chr19	4962005	4962606	+	Mrpl11	IDTSS	0.546152	0	0.346758	0.503782	PASS	6.19699	K4me3	patHypomet
chr19	5041103	5041704	+	Brms1	HDTSS	0.222289	0.411522	0.157155	0.467433	PASS	23.595	K4me3	patHypomet
chr19	5098220	5098821	-	Cnih2	HDTSS	1.30924	2.6225	0.867918	1.00904	PASS	7.30237	K4me3	patHypomet
chr19	5366512	5367113	+	Eif1ad	HDTSS	0.166264	0	1.00981	0.457919	PASS	17.7838	K4me3	patHypomet
chr19	5366575	5367176	-	Banf1	HDTSS	0.232399	0	1.02636	0.396498	PASS	19.0216	K4me3	patHypomet
chr19	5388402	5389003	-	Sart1	HDTSS	0.79246	0	0.596601	1.00868	PASS	25.4115	K4me3	patHypomet
chr19	5447397	5447998	+	Fosl1	HDTSS	0	0	1.07203	0.616165	PASS	7.79727	K4me3	patHypomet
chr19	5560274	5560875	-	Ovol1	HDTSS	0.614601	1.12782	0.692114	1.27902	PASS	6.39085	K4me3	patHypomet
chr19	5567773	5568374	+	Ap5b1	HDTSS	0.983817	0.3367	0.755408	1.06838	PASS	5.36843	K4me3	patHypomet
chr19	5663406	5664007	-	Sipa1	IDTSS	1.51515	0	0.841361	0.877441	PASS	3.74578	K4me3	patHypomet
chr19	5726016	5726617	-	Ehbp1l1	HDTSS	1.40053	3.66883	1.19671	1.0185	PASS	16.6943	K4me3	patHypomet
chr19	5924515	5925116	-	Cdc42ep2	IDTSS	0	0	1.0255	0.204604	PASS	4.15867	K4me3	patHypomet
chr19	5963905	5964506	-	Pola2	HDTSS	1.1286	0	0.382274	0.616146	PASS	10.6604	K4me3	patHypomet
chr19	6046275	6046876	+	Syvn1	HDTSS	0.850041	0	0.184462	0.259231	PASS	18.5593	K4me3	patHypomet
chr19	6057450	6058051	-	Mrpl49	HDTSS	0.549534	0.539281	0.197116	0.674371	PASS	21.4299	K4me3	patHypomet
chr19	6057587	6058188	+	Fau	HDTSS	0.411212	0.533679	0.395764	0.464633	PASS	20.5855	K4me3	patHypomet
chr19	6060906	6061507	+	Znhit2	HDTSS	0.460817	15.7096	0.433849	0.253928	PASS	20.7579	K4me3	patHypomet
chr19	6076886	6077487	-	Vps51	HDTSS	0.25	1.85185	0.377006	0.517354	PASS	28.2653	K4me3	patHypomet
chr19	6084590	6085191	-	Zfpl1	HDTSS	0.316468	0	0.619231	0.187462	PASS	21.0571	K4me3	patHypomet
chr19	6127914	6128515	-	Snx15	IDTSS	7.16562	6	1.59545	1.87217	PASS	3.48016	K4me3	patHypomet
chr19	6235539	6236140	-	Ppp2r5b	HDTSS	0	0	0.420204	0.264558	PASS	4.34693	K4me3	patHypomet
chr19	6241367	6241968	+	Atg2a	HDTSS	0.155039	0	0.312454	0.643489	PASS	4.58553	K4me3	patHypomet
chr19	6276595	6277196	+	Ehd1	HDTSS	0.673495	0	0.583405	0.727753	PASS	20.29	K4me3	patHypomet
chr19	6306156	6306757	+	Cdc42bpg	HDTSS	0.454545	0	0.612841	0.964397	PASS	2.42511	K4me3	patHypomet
chr19	6340859	6341460	+	Map4k2	HDTSS	1.92857	2.47695	0.284427	1.18577	PASS	4.46996	K4me3	patHypomet
chr19	6363389	6363990	+	Sf1	HDTSS	1.17596	2.35691	0.953612	1.02561	PASS	21.0329	K4me3	patHypomet
chr19	6384128	6384729	+	Pygm	IDTSS	95.4489	12.5	95.1127	95.68	PASS	1.138	K4me3	.
chr19	6829643	6830244	-	Mir5046	IDTSS	0.57826	0	0.640334	0.499699	PASS	1.73355	K4me3	patHypomet
chr19	6840326	6840927	-	Rps6ka4	HDTSS	0.506824	0	0.955209	0.536326	PASS	7.45149	K4me3	patHypomet
chr19	6909344	6909945	-	Prdx5	HDTSS	0.751392	0	0.329282	0.394915	PASS	12.7435	K4me3	patHypomet
chr19	6909397	6909998	+	Trmt112	HDTSS	0.710858	0.173611	0.375178	0.440109	PASS	13.4481	K4me3	patHypomet
chr19	6921507	6922108	-	Esrra	HDTSS	0.645398	2.28365	0.362891	0.843152	PASS	5.00774	K4me3	patHypomet
chr19	6941560	6942161	+	Bad	HDTSS	0.260948	0.226757	0.542413	0.269597	PASS	10.5915	K4me3	patHypomet
chr19	6942149	6942750	-	Gpr137	HDTSS	0	0	0.245966	0.459015	PASS	6.29858	K4me3	patHypomet
chr19	6969513	6970114	-	Plcb3	HDTSS	1.60256	24.5239	0.376174	0.790246	PASS	4.13537	K4me3	patHypomet
chr19	6980160	6980761	-	Fkbp2	HDTSS	1.00862	1.49629	0.561823	1.01815	PASS	3.50346	K4me3	patHypomet
chr19	7341559	7342160	-	Mark2	HDTSS	0	0	0.207339	0.506871	PASS	30.0874	K4me3	patHypomet
chr19	7422272	7422873	+	Mir6991	HDTSS	2.72968	3.15789	0.40046	1.77678	PASS	9.75264	K4me3	patHypomet
chr19	7482990	7483591	-	Rtn3	HDTSS	1.90326	2.97123	0.169186	1.10478	PASS	16.4995	K4me3	patHypomet
chr19	7557158	7557759	+	Pla2g16	IDTSS	1.17774	1.19047	0.658832	1.33055	PASS	4.4187	K4me3	patHypomet
chr19	8723068	8723669	-	Slc3a2	IDTSS	0.320833	0	0.495757	0.411738	PASS	18.0364	K4me3	patHypomet
chr19	8723186	8723787	+	Snhg1	IDTSS	0.708805	0	1.1526	0.418291	PASS	17.0709	K4me3	patHypomet
chr19	8741123	8741724	+	Stx5a	HDTSS	0.466798	29.4696	0.734162	0.607567	PASS	29.0482	K4me3	patHypomet
chr19	8802195	8802796	+	Zbtb3	IDTSS	0	0	0.148148	0.531606	PASS	3.95828	K4me3	patHypomet
chr19	8819100	8819701	+	Hnrnpul2	IDTSS	0.47619	0	0.626262	1.1404	PASS	15.1994	K4me3	patHypomet
chr19	10182587	10183188	+	Fads1	IDTSS	0.812412	0	0.406218	0.450384	PASS	5.01053	K4me3	patHypomet
[truncated: 2,435 more rows]

## Sheet: Fig. 1g
BP_E2C_H3K4me3_Zhang2016_rep1-2_PWK_PhJ_F1540_q10.bw_Count			BB_sperm_H3K4me3_Erkek2013_rep1-2_F1540_q10_RPM.bw_RPKM
PMA	hypomet		PMA	hypomet
0	0		8.91662	5.4113		two-sided t-test assuming unequal variances
7.8	12.78		2.72988	16.233	p=	0.459701
1.92	11.94		4.40099	10.7648	p=	2.15342e-05
7.34	5.27		6.51574	16.192
0	4.52		3.86135	13.3745
5.25	5.3		3.42703	4.69271
3.03	5.62		3.8278	9.64919
0	2.84		9.44787	5.79622
3.99	0		4.94343	4.7011
0	3.98		34.5807	3.23131
0	5.42		3.9676	10.0593
2.56	0.4		7.21569	8.39376
2.49	0		7.79074	4.75423
0	19.93		6.08981	2.85011
0	5.6		2.84732	6.96777
6.43	3.13		9.86821	2.7653
0	0.38		8.87002	6.41881
2.96	3.77		2.04858	4.40845
4.95	10.92		4.89123	4.09529
0	0		5.34885	3.57056
1.95	3.25		17.0699	11.6903
3.64	4.95		4.19222	7.0647
1.22	1.91		1.32813	5.25938
0	4.63		4.30872	5.90154
0	9.28		1.76711	10.4134
1.99	0		7.42353	2.3142
1.96	4.4		3.95735	21.3237
0	3.36		10.2606	2.06442
0	5.7		12.2672	17.9292
0	15.48		9.3845	17.4399
3.97	5.38		1.60214	2.22659
0.27	7.97		3.26393	3.87533
1.6	1.46		3.67868	11.2075
0	3.76		16.1332	4.36744
0	5.85		16.1724	3.98904
0	1.54		4.98071	5.30691
8	0		8.90451	1.38684
3.04	3.07		4.78778	7.51766
16.73	4.82		17.877	4.02819
10.06	2.66		17.9712	4.70483
2.03	2.71		7.67704	4.09343
0	0.58		8.21388	3.61717
0	11.14		6.96032	3.94151
0	0		2.78674	2.18652
0	8.81		29.5226	6.53904
0	4.98		16.3122	7.37227
0	0		6.11311	3.34874
18.49	1.85		2.25921	4.13816
0	11.17		15.6085	26.8971
0	2.87		22.3973	12.6093
5.13	1.52		1.49403	19.8035
2.86	0		16.9888	4.4187
5.92	13.12		7.78422	13.2897
0	19.08		3.18657	12.7165
0	22.57		19.0178	8.7414
0	0		9.04897	3.18471
0	4.45		6.43093	4.23043
1.99	1.95		5.60516	6.03016
5.64	7.11		4.65264	9.50845
3.77	3.43		6.81678	2.6432
1.59	3.75		4.87259	7.29864
0	2.15		4.26026	22.7935
6.89	19.57		3.88279	8.60347
	3.49			2.27972
	14.79			17.1044
	1.07			10.0788
	1.96			15.4296
	1.48			25.0163
	1.16			6.93795
	10.55			6.12895
	1.98			15.9207
	7.94			14.4715
	12.29			5.94721
	12.5			13.1405
	13.91			13.8358
	8.2			3.77002
	1.64			10.132
	0			4.28169
	14.96			4.37862
	1.52			19.6852
	9.44			7.49529
	3.59			5.63126
	0.41			5.63498
	0			3.98811
	0.13			4.09995
	0			4.09902
	2.05			7.28093
	0			15.4519
	16.87			10.5495
	7.27			1.17341
	1.68			8.08433
	2.1			8.36114
	0.01			25.7582
	1.07			26.7089
	0			1.17807
	1.91			2.51086
	3.23			6.86711
	5.7			7.69288
	14.17			3.20801
	4.03			1.43904
	4.92			5.53246
	3.85			7.7954
	9.07			8.46459
	5.59			9.4544
	5.04			5.69277
	4.51			9.1254
	1.12			5.6499
	0.28			4.57528
	2.18			3.82221
	3.79			6.55768
	11.42			7.61552
	5.5			2.7392
	4.12			3.94524
	2.28			5.93416
	1.17			5.47002
	0.48			29.8153
	0			14.0707
	4.05			5.30412
	2.12			6.07769
	9.5			5.23142
	3.88			5.6965
	5.57			6.47101
	3.69			7.77024
	4.14			3.70943
	7.01			6.26503
	5.91			5.15406
	1.95			5.36284
	3.45			7.1812
	0.54			7.84387
	1.51			4.13443
	7.73			5.35165
	11.92			16.0922
	8.73			7.69195
	6.6			12.078
	6.49			5.13449
	0			6.20258
	0.93			3.31985
	12.07			10.8664
	1.05			11.1078
	1.65			8.94831
	2.59			8.363
	0			1.6795
	3.96			4.19968
	6.5			5.87824
	6.93			7.04699
	9.08			12.1722
	1.72			2.47637
	0.94			6.03109
	11.57			11.3501
	9.55			5.16898
	10.19			7.71339
	0			11.6642
	1.18			7.67611
	0			7.45149
	4.23			5.78597
	16.28			4.16519
	5.97			6.55862
	1.32			5.53339
	10.63			4.97046
	3.69			3.46525
	2.06			8.41147
	9.75			10.6017
	0			1.06996
	0			10.8804
	4.57			20.9741
	8.04			18.0662
	0			2.7625
	6.16			14.1173
	1.97			1.56766
	1.02			10.2587
	12.25			27.2811
	0			20.6405
	0			5.76267
	0.93			7.29771
	3.48			11.2299
	0			2.65066
	0			4.81295
	1.97			1.76711
	2.71			13.6466
	10.9			7.85692
	0			8.67616
	1.94			3.11667
	3.99			6.38619
	2			5.23794
	5.34			2.69819
	1.51			21.1438
	1.61			16.3355
	11.64			3.17259
	2			22.964
	0			7.85971
	4.88			5.42714
	3.08			5.44392
	1.42			6.50456
	12.13			2.07654
	2.04			2.64041
	16.78			17.9572
	12.99			16.0158
	2.15			16.5573
	8.01			13.4574
	1.33			13.7957
	4.08			8.27446
	5.12			4.82879
	0			2.99178
	0			8.54382
	14.12			6.94354
	0			4.32736
	2.23			6.69189
	6.53			14.0931
	5.74			4.73372
	1.95			3.56963
	7.94			27.9634
	7.94			27.9466
	0			14.7949
	0			5.99661
	7.15			7.95571
	11.66			14.1937
	0			6.84568
	1.99			19.4652
	1.85			27.8068
	6.06			3.85483
	0			4.90335
	18.08			2.58169
	8.9			5.4812
	0			9.15149
	3.97			8.31547
	3.51			2.68515
	0			2.16228
	0			5.21464
	0			6.72172
	7.45			2.3403
	1.97			6.14107
	1.07			4.90615
	2.75			32.8779
	14.05			5.0823
	0			13.5189
	2.41			5.41876
	1.23			17.1109
	21.57			9.98099
	1.7			17.946
	12.55			8.46925
	3.2			10.036
	16.81			6.64156
	11.2			4.20527
	0.37			16.1314
	3.53			5.82325
	0			3.05982
	2.43			6.35171
	1.64			7.69008
	2.86			14.4202
	7.11			12.9616
	6.6			4.45412
	2.39			3.8772
	4.89			24.0862
	7.12			21.6443
	1.97			5.08323
	9.76			12.4732
	0			6.1886
	1.86			19.8669
	3.91			24.527
	0			4.40379
	4.78			8.11509
	3.44			6.84754
	0.4			3.73273
	1.61			18.947
	1.37			7.05911
	1.42			3.50346
	5.99			8.59601
	0			4.51377
	3.17			5.17643
	0			26.4898
	4.01			8.7209
	7.34			6.60801
	14.92			2.34682
	0			2.61711
	0			2.73547
	17.18			6.73943
	23.33			5.69277
	7.68			4.71881
	3.87			1.96469
	11.67			5.04502
	0			25.0107
	6.14			5.35818
	1.47			3.53701
	31.02			5.55483
	3.15			6.50083
	4.24			11.9699
	2.91			12.6335
	23.91			23.6528
	6.25			4.3693
	15.42			6.98362
	8.22			5.07111
	3.87			7.07495
	6.19			13.7184
	6.77			14.1322
	13.33			4.31525
	2.84			10.7369
	2.9			3.42237
	4.1			4.31338
	4.94			3.37577
	11.79			10.3501
	5.15			28.6382
	8.68			6.55675
	13.28			4.89217
	9.5			4.82972
	1.69			2.48849
	4			12.6167
	0			7.5391
	1.86			6.98921
	16.56			8.62583
	12.1			6.58751
	0			4.30872
	2.57			7.74135
	0.07			2.33843
	1.94			5.10373
	1.12			23.1206
	1.02			6.10845
	0			4.59485
	9.4			6.32468
	0			1.71864
	0			3.64326
	2.34			4.13257
	4.27			26.4488
	5.68			27.2019
	8.08			2.33844
	0.93			2.20236
	6.53			18.9265
	1.72			2.74666
	1.69			4.67594
	2.89			6.97336
	5.98			3.67961
	0			10.4013
	8.36			17.9805
	1.12			19.7392
	0			3.17259
	1.12			10.8478
	0			10.9661
	6.1			19.4484
	4.02			9.34535
	0			3.23504
	6.17			1.71771
	0			8.82529
	0			1.27034
	0			8.46646
	7.01			5.63033
	0			5.88477
	0			10.6492
	0			1.18739
	4.2			4.14748
	0.77			5.37122
	0			15.3625
	1.98			1.31881
	11.65			5.63032
	3.3			26.6949
	9.48			19.1148
	3.74			26.0117
	7.07			5.08509
	6.2			4.17824
	4.73			9.41618
	9.41			8.97068
	11.16			18.2899
	1.26			16.0307
	10.3			14.2524
	0.35			4.57155
	11.71			18.6236
	9.28			20.715
	2.67			3.41212
	7.26			6.59683
	1.91			9.44135
	1.97			8.22041
	2.68			4.03844
	0			2.79885
	2.61			26.2009
	0			4.33482
	0.47			4.14376
	8.42			5.6965
	9.24			3.37204
	1.98			5.71514
	3.8			3.16514
	2.84			15.259
	1.61			4.70763
	0			4.79896
	1.02			7.70966
	14.01			8.60346
	0.48			5.28361
	0			2.42418
	11.56			3.84551
	0.12			8.02468
	3.47			11.8301
	1.69			18.4829
	9.48			20.3115
	4.97			12.3483
	4.97			12.2486
	0.57			3.76256
	4.11			3.31053
	2.84			7.1141
	7.24			11.366
	5.34			4.62374
	2.49			4.58646
	0			9.77874
	1.07			3.92753
	0			6.84195
	0			5.79343
	1.96			5.813
	5.17			1.84819
	8.87			6.50642
	13.57			14.0064
	2.64			10.7098
	3.33			5.24167
	4.81			14.2245
	2.65			6.72824
	3.41			6.82238
	0			4.14096
	0			2.44748
	0			5.44485
	1.94			6.84008
	3.93			20.112
	0			22.9062
	0			3.77095
	0			12.4042
	0			11.3613
	5.91			8.85511
	0			9.91668
	1.96			6.39365
	3.14			3.72714
	9.85			5.06179
	10.75			5.23328
	0			5.08603
	7.48			5.56136
	0.33			4.51936
	2.62			16.5508
	0			4.53241
	2.38			6.72451
	7.12			8.62677
	3.74			4.83718
	3.9			5.86799
	1.32			6.25105
	2.28			11.7863
	4.11			8.18685
	13.61			7.62671
	5.78			9.98938
	0			5.40851
	1.99			9.08811
	16.85			28.1703
	0			8.51306
	0			5.72259
	3.72			3.76815
	2.51			7.3266
	4.9			15.4641
	16.05			4.6079
	11.72			3.23597
	5.89			2.80072
	2.23			8.76843
	7.33			9.80204
	2.96			4.40286
	0.63			2.01409
	0			10.652
	0			18.1911
	0			1.87336
	0.43			1.74008
	4.33			11.4461
	0			3.5193
	12.78			13.5525
	0.63			3.19123
	0			3.15209
	2.48			9.57929
	0			5.16525
	1.55			3.22478
	1.45			9.10769
	0			1.71585
	1.03			8.9772
	1.68			3.31426
	7.01			7.23153
	8.75			4.71974
	1.62			16.6775
	0.26			25.3183
	1.66			8.30801
	7.88			5.76361
	4.96			11.0547
	8.22			18.5052
	3.55			15.574
	1.12			7.21289
	0			5.0562
	3.84			5.22769
	0			5.41782
	0			7.93241
	0			5.20812
	0			5.12797
	1.7			5.70489
	9.27			1.55088
	1.98			4.79524
	9.78			1.32906
	1.11			4.11393
	0			14.9207
	1.98			4.00302
	9.32			3.93219
	2			1.31974
	0.36			1.95258
	1.58			6.50642
	1.5			2.99551
	0			4.99842
	19.43			2.80817
	3.85			10.5915
	3.11			4.0403
	6.16			4.35719
	0.14			11.3147
	11			3.87627
	7.58			4.43175
	9.45			20.5603
	0			5.49518
	14.17			5.42808
	7.96			2.54441
	10.87			31.6887
	2			3.07287
	7.37			6.48778
	0			10.6642
	2.66			10.2205
	6.67			11.2979
	5.69			5.47468
	4.44			5.33487
	0.46			4.73186
	25.34			15.7884
	0.79			4.71881
	5.91			4.31618
	13.51			8.04519
	11.81			9.79831
	6.48			8.44502
	8.41			10.4945
	3.7			2.22659
	1.95			7.32939
	6.83			2.00104
	4.38			8.18685
	5.01			8.40215
	0			16.7633
	1.66			6.94633
	7.63			11.2914
	2.1			20.6806
	4.71			31.5284
	9.62			3.71409
	2			14.1797
	9.23			8.18685
	12.19			9.78619
	0.94			2.92747
	11.08			5.38893
	5.1			6.32375
	8.14			4.94063
	4.83			5.27429
	9.38			25.8169
	1.94			27.8124
	19.18			11.4312
	0			1.7028
	3.88			20.8987
	0			18.1958
	0			13.531
	0			13.819
	1.26			10.3147
	0			15.1807
	0.42			1.57511
	2.69			4.68992
	3.13			2.60592
	3.81			5.05247
	0			8.55313
	6.13			9.52337
	0			9.95116
	0			8.96975
	4.2			6.91371
	7.5			10.7126
	11.78			8.74327
	6.78			23.9967
	5.26			9.65758
	11.7			18.6273
	0.22			4.07665
	7.08			12.421
	2.51			24.1328
	0			29.5012
	23.04			11.2532
	13.77			5.35631
	10.29			4.5641
	10.22			12.3409
	3.57			9.32485
	7.59			2.21168
	12.09			9.90922
	5.26			11.681
	3.14			30.0949
	0			3.22106
	14.88			21.3684
	0			26.4526
	2.89			17.6049
	2.89			6.27155
	11.1			7.34617
	4.97			3.64606
	0			4.83625
	5.83			10.8319
	4.23			21.1643
	5.95			20.4429
	0			8.41613
	1.94			7.8709
	9.05			11.3874
	7.2			10.7946
	1.95			26.6641
	5.72			13.4173
	19.27			14.6877
	1.74			3.73833
	3.95			1.25729
	4.41			27.6223
	3.33			7.17095
	3.68			3.06541
	8.94			7.47945
	8.98			3.28816
	0			10.2923
	6.01			13.3381
	4.11			5.96585
	8.73			1.17528
	0.39			3.13251
	5.31			9.2158
	2.65			3.57802
	9.64			6.42347
	0.74			6.2352
	1.59			4.62095
	3.96			4.75889
	4.89			7.8215
	5.17			6.61267
	10.05			3.49787
	18.67			10.529
	3.96			4.64611
	4.02			9.99404
	7.76			5.55856
	7.54			7.24365
	4.14			4.88937
	7.1			3.51464
	4.82			11.7257
	1.03			13.23
	3.63			3.44754
	0			8.30056
	1.51			13.2086
	3.4			13.6475
	10.12			2.26387
	8.06			1.20883
	4.39			4.19315
	0			3.55099
	7.02			24.5512
	12.82			27.2737
	19.2			29.7957
	6.63			7.52419
	3.82			8.36487
	4.63			28.2691
	1.47			3.45499
	13.7			8.2465
	0.09			7.80939
	1.95			16.3364
	18.27			14.6308
	8.15			14.1415
	0			8.16076
	0.87			5.47002
	0.84			10.2699
	0			8.02748
	0			7.37786
	15.79			4.81947
	8.1			7.47945
	3.6			4.03564
	1.97			11.5952
	2.93			14.7194
	2.06			11.6829
	1.92			21.5492
	9.6			16.0689
	0			5.65828
	5.3			12.9196
	14.68			8.19431
	0.83			4.74304
	0.97			4.95834
	1.23			11.5496
	0			25.5159
	0			24.596
	12.96			11.5673
	12.22			11.5505
	2.94			4.24535
	11.89			5.25659
	18.48			7.17095
	24.58			7.35829
	3.76			5.73378
	11.19			13.2626
	0.67			9.9698
	8.91			6.27435
	5.71			14.6047
	1.67			24.3527
	5.58			24.1943
	5.94			8.86256
	0			11.8721
	3.89			3.34968
	5.09			3.4494
	7.29			10.7779
	0			6.40856
	0.87			4.64239
	9.17			13.4425
	2.66			14.7781
	6.67			8.88493
	6.95			4.66755
	0.78			5.33487
	0			2.08027
	0			16.0037
	9.18			16.5126
	10.46			15.2133
	0			18.3431
	1.13			3.70105
	8.11			11.517
	10.88			11.31
	3.95			8.09551
	0			12.2197
	0			12.024
	0			1.58443
	1.96			5.47654
	0			31.026
	1.39			2.8846
	0			5.59677
	1.58			2.90603
	8.57			4.22484
	8.45			5.72819
	3.44			7.19146
	9.9			11.4713
	0			13.4947
	0			13.5413
	0			6.37128
	0			3.35247
	10.93			2.82215
	8.52			9.35747
	9.1			8.97161
	0			2.42698
	3.64			1.9647
	0.93			18.8696
	13.9			9.60911
	6.39			4.04217
	11.1			9.35001
	7.72			4.45225
	0.5			4.80549
	2.89			16.85
	0.03			16.5284
	10.51			7.33965
	1.74			12.3865
	2.46			4.55664
	3.84			11.9289
	11.47			7.26788
	3.01			19.6693
	15.98			10.1916
	0			7.36295
	0			21.565
	5.15			25.4106
	0			4.96393
	10.96			8.00418
	9.38			9.69765
	1.29			23.129
	0.99			6.02364
	4.49			4.46996
	15.86			8.81131
	5.31			6.90439
	4.74			6.30417
	9.99			8.27819
	25.44			5.01799
	7.86			6.3312
	2.99			7.76465
	3.87			9.97074
	0.94			19.4606
	1.19			2.37199
	9.68			5.44019
	0			3.24156
	0			6.0926
	0			9.0527
	9.04			1.55274
	0.51			5.54085
	5.37			3.85017
	1.65			8.55593
	12.19			19.0328
	12.37			18.8053
	1.96			4.74025
	11.39			7.1812
	6.55			8.06383
	2.73			7.39743
	4.32			20.757
	1.73			15.1686
	8.99			5.25659
	0			10.7164
	6.76			3.31333
	0			8.06196
	0			1.66552
	0			4.97698
	5.8			2.23871
	3.46			5.04036
	6.88			8.44595
	6.17			6.8783
	6.17			17.562
	4.15			4.85582
	8			27.0854
	5.09			4.38701
	7.56			17.8929
	1.11			9.90736
	17.51			7.1346
	1.35			7.49902
	3.2			17.1594
	0.75			20.7421
	6.81			23.2166
	5.63			7.85319
	22.66			8.21295
	13.87			9.29409
	6.42			4.45039
	8.5			6.17556
	10.53			11.5589
	24.15			6.98921
	0.8			1.73262
	5.29			5.06366
	6.05			4.18756
	14.67			3.25368
	2.75			6.58658
	0			9.75171
	3.14			23.4049
	2.3			22.5297
	2.68			21.4131
	3.56			26.1935
	0			4.14935
	7.43			9.19436
	3.39			3.95456
	5.5			6.71892
	6.07			3.34129
	12.32			4.37583
	3.24			3.37297
	17.32			4.05801
	10.36			11.8282
	18.06			10.2485
	19.1			10.1944
	0			13.1843
	11.84			4.36185
	2.97			2.90417
	2.91			3.72248
	7.45			7.93521
	0			1.54249
	4.33			8.63143
	6.47			8.82529
	5.3			5.75894
	6.98			3.95362
	1.99			7.19239
	0			1.0625
	2.12			2.5062
	6.6			6.41881
	5.36			11.0752
	0			6.45423
	1.14			5.01333
	1.55			5.59677
	0			1.80346
	11.02			4.65543
	12.13			6.33307
	14.89			11.2224
	0			17.1081
	0			4.99749
	2.53			8.85138
	4.93			8.75352
	0			4.48674
	0			10.6707
	0			17.7372
	3.96			2.13805
	0.49			5.74496
	0			5.06552
	1.82			4.19781
	0			6.87177
	0			4.62095
	5.44			4.15401
	5.38			11.8926
	0			12.215
	0.14			8.79173
	0			6.2119
	1.57			4.1102
	0			11.4349
	1.68			2.14085
	0			16.6673
	0			20.77
	0			1.24518
	0			2.3198
	0			8.46366
	0.03			19.4354
	0.6			19.2313
	1.95			4.94902
	4.72			11.9876
	11.57			2.92654
	0			1.27873
	9.76			10.5402
	1.97			11.461
	3.58			22.032
	0.94			3.80077
	1.36			1.8687
	3.48			7.95664
	11.01			10.3417
	1.67			4.01048
	1.04			11.6185
	0			18.4148
	5.89			12.5217
	10.45			8.76564
	3.96			2.44282
	4.91			3.24715
	1.33			7.1579
	1.14			7.25949
	5.85			3.21267
	13.34			5.74776
	2.98			10.3212
	5.05			7.9613
	5.63			7.42539
	4.32			9.65292
	5.64			12.2374
	11.79			8.3919
	0			7.24551
	0			7.01717
	11.59			15.4752
	0			5.97517
	6.77			5.26684
	13.74			14.1052
	0			6.56048
	0.78			4.71788
	7.09			14.2403
	0.02			3.21733
	2.99			12.0762
	4.01			12.7584
	0.83			7.78236
	13.31			12.5683
	1.26			6.61081
	9.32			9.39009
	0.26			7.82523
	14.1			4.83345
	0.43			7.51859
	0			10.4582
	1.54			1.27221
	4.85			9.9987
	0			10.6194
	1.96			6.7124
	10.47			18.8874
	1.75			23.8271
	5.1			20.3078
	0.26			10.241
	3.88			4.95275
	6.65			16.6542
	0			3.60505
	1.92			2.31234
	1.84			8.19151
	14.39			2.03553
	0			5.64151
	0.21			6.43559
	0			2.28624
	8.87			1.53317
	4.5			3.19962
	8.83			9.67063
	6.24			11.4582
	2.89			4.96952
	1.81			4.70017
	10.03			13.7566
	1.95			4.09436
	7.44			3.91448
	3.26			4.50631
	0.91			17.1361
	0			7.1579
	0			6.86152
	0			9.4255
	0			10.5682
	5.77			18.0057
	6.12			18.5695
	0			11.7882
	0			4.08504
	1.62			3.45593
	12.25			10.3752
	1.95			26.5085
	0			16.5536
	0			3.13904
	0			4.7011
	0			1.95538
	0.57			11.3921
	0			2.1073
	1.95			4.09249
	3.81			4.55012
	3.45			5.52128
	1.06			5.69184
	1.95			13.1666
	2.96			9.72189
	3.85			10.4852
	0			5.89595
	3.38			7.12901
	3.78			9.1897
	8.44			1.05132
	3.05			1.61426
	4.63			2.21914
	1.39			18.3775
	0			4.24907
	2.06			3.69825
	2.58			18.1343
	2.01			1.37846
	1.99			13.1405
	0			11.2085
	3.49			2.42418
	12.04			32.0866
	11.87			9.69765
	1.96			1.11935
	8.68			4.38328
	0			6.55675
	14.6			4.25187
	11.37			2.13805
	0.19			5.2016
	11.77			2.59754
	14.99			2.60965
	7.49			4.16053
	15.61			2.34682
	10.69			4.73093
	7.37			1.604
	13.96			9.79738
	13.39			25.8439
	1.9			6.69189
	0			6.16437
	10.46			20.4979
	5.01			5.35165
	3.94			2.93493
	8.68			1.66552
	1.97			12.0286
	2.07			18.7457
	0			2.89671
	1.79			11.9196
	0			6.51015
	0			24.7143
	0			13.0641
	0			6.01245
	0			5.59957
	0			6.84661
	0			2.73827
	0			1.85845
	1.99			8.17567
	0			9.35001
	0			7.87183
	3.32			3.50066
	11.47			9.06295
	7.95			16.0372
	10.29			23.9436
	6			1.4409
	1.61			8.83274
	7.65			5.97797
	3.62			10.0322
	0			2.92095
	0.91			2.64041
	7.61			8.00138
	2.29			7.37506
	14.04			14.8797
	11.8			19.4382
	0.04			7.40116
	0			3.2369
	0			18.8016
	0			15.0605
	0			19.6209
	0			9.11048
	1.47			9.61843
	0.86			10.6828
	0			6.44864
	9.94			26.4917
	4			20.8315
	5.39			31.039
	0			9.18877
	0			8.22506
	8.92			8.0806
	10.09			8.54475
	0.96			2.11009
	0			3.16514
	0			2.23871
	0			8.6277
	0			10.3398
	0			4.5352
	1.92			9.96701
	3.46			2.05324
	0			4.57528
	0			7.45149
	0			7.35549
	0			8.12534
	0			11.366
	19.64			6.21936
	10.22			3.10828
	1.75			22.3051
	0			6.67791
	1.47			6.37967
	13.91			2.64414
	1.84			6.5465
	1.16			6.5465
	24.35			7.69475
	7.55			1.69068
	3.99			4.76075
	9.51			15.136
	4.04			5.57627
	1.6			11.0407
	9.22			5.07205
	2.06			7.08987
	1.99			18.6777
	0			7.86158
	8.05			10.8683
	1.49			8.14957
	8.87			7.90259
	13.64			4.06733
	1.78			10.2597
	0.26			2.59847
	8			5.2193
	0.79			12.5906
	12.9			12.8059
	0			4.71881
	6.06			22.333
	8.85			22.7636
	6.95			9.94184
	0			3.42983
	6.89			4.90987
	0			8.034
	13.21			7.31076
	12.99			14.0753
	12.31			15.8331
	3.54			9.80577
	6.95			8.40401
	3.61			9.95489
	0			1.12774
	3.36			11.2746
	9.31			8.48976
	1.32			3.12786
	1.84			1.16223
	1.08			7.05165
	0			2.62084
	13.12			8.34902
	6.61			9.08252
	8.09			14.9952
	10.14			7.82989
	0.67			11.9084
	9.6			9.03219
	14.47			3.06914
	4.88			21.6881
	3.8			4.45225
	8.2			3.99929
	5.01			2.98246
	3.73			11.0957
	3.99			9.04058
	2.37			21.5054
	1.48			20.8772
	0			1.87709
	1.54			6.663
	5.36			17.5909
	2.11			10.1944
	0			7.78142
	10.56			1.79414
	1.02			18.0774
	0			31.7716
	3.12			8.30988
	1.97			4.22857
	8.11			11.0621
	8.93			10.7881
	0			1.7028
	1.84			7.1113
	0			7.72923
	3.74			3.80916
	1.04			21.7775
	6.53			5.24727
	11.3			8.31361
	3.81			11.0798
	3.19			10.3417
	2.03			4.98164
	0			8.34902
	6.51			10.4023
	2.23			13.4406
	18.11			10.7024
	0			3.72807
	10.53			2.22753
	2.98			8.36953
	0.06			11.4359
	0			11.1926
	7.74			5.42528
	8.29			4.51936
	3.01			5.79529
	1.4			5.55204
	1.07			5.03197
	4.54			9.25122
	6.64			5.8801
	3.45			3.39255
	1.97			7.69754
	1.97			9.20648
	10.25			1.97215
	0			9.96514
	0			5.05993
	1.71			13.3363
	0.54			23.2958
	0			7.62298
	4.74			14.9253
	5.52			11.5244
	0			17.8948
	0			5.24447
	20.85			3.91727
	0			14.6784
	0			7.05538
	3.86			8.49628
	4.62			3.9443
	2.02			10.749
	3.46			5.92112
	8.23			8.58669
	20.83			6.63691
	15.93			9.27079
	7.59			11.5906
	4.76			12.0808
	1.71			10.6427
	13.64			4.71601
	7.57			3.80823
	1.37			21.5902
	1.53			8.51772
	2.45			31.5899
	1.73			14.0986
	18.81			14.6476
	7.76			16.9544
	3.64			4.65916
	10.34			32.7176
	7.53			31.4342
	12.18			11.3669
	0			6.98548
	3.59			9.17852
	1.99			5.30225
	0.76			13.5488
	5.52			6.3079
	12.98			2.38038
	9.55			11.7323
	7.56			3.26952
	4.89			13.5851
	5.92			10.1199
	12.9			9.63707
	6.53			14.8694
	6.22			7.87649
	3.72			5.34047
	6.13			13.9831
	14.66			8.36207
	2.08			3.58921
	6.47			4.02073
	0			19.9461
	1.95			4.3721
	0			14.2375
	0			4.84184
	0			3.66563
	0			7.58756
	0			2.13898
	0			28.4834
	0			5.21278
	0			7.55681
	0			4.41311
	0			13.3568
	0			6.73943
	0.98			7.31448
	1.27			7.32753
	3.2			8.4096
	3.95			8.54009
	0			10.7844
	0			8.40867
	0			15.9953
	0			3.81009
	0			8.42638
	2.17			6.51108
	1.34			18.4419
	3.68			3.9005
	1.76			4.45505
	1.98			17.3206
	2.49			16.877
	11.67			4.64798
	3.16			4.35346
	0			1.37659
	5.61			9.34442
	2.03			9.20182
	5.51			23.1597
	4.19			9.89897
	0			4.22298
	0			7.92496
	0			24.4571
	0			7.14858
	8.05			10.0649
	0			6.40203
	0			21.0459
	0			8.02748
	0			5.29853
	0			3.61623
	8.12			6.82517
	1.55			9.03033
	2.22			8.7703
	5.78			12.4909
	1.89			11.7285
	0			2.9312
	0			2.85664
	0			8.40308
	0.65			10.9671
	0			4.90614
	0			7.4431
	9.52			3.53421
	0			7.12249
	3.17			7.09266
	0			6.13548
	1.98			5.61262
	0			3.77467
	2.86			9.28291
	4.08			5.44392
	6.6			5.2715
	7.77			9.30341
	15.91			8.6482
	0			3.49227
	4.04			3.04863
	1.57			10.3389
	1.32			4.28822
	12.07			6.64902
	6.55			12.4052
	1.25			6.91092
	4.51			6.46821
	0			6.36196
	3.11			2.19118
	11.71			15.1118
	3.89			2.85477
	1.9			5.55204
	1.98			2.15017
	0			16.2805
	0			9.34069
	0			5.48213
	5.06			15.7548
	3.02			1.80532
	5.05			5.72725
	0			2.53789
	0			4.3749
	10.95			3.93871
	0.42			4.31711
	2.14			5.86985
	20.08			8.3919
	8.18			3.54447
	3.99			17.0131
	0			1.40735
	2.41			9.70698
	0			3.13811
	0			3.52303
	0			4.67594
	20.24			13.5283
	12.54			7.03954
	1.36			4.14282
	7.67			14.9328
	10.55			15.6318
	15.73			23.9892
	5.19			8.14211
	4.15			14.2245
	1.21			5.68811
	7.44			4.91174
	0			7.57545
	4.45			2.64414
	19.86			27.2895
	1.65			18.7876
	16.01			17.4129
	0			3.93312
	1.73			7.55215
	7.73			1.57138
	13.11			8.91383
	6.64			5.72726
	11.98			4.6545
	14.57			25.0489
	4.34			21.4346
	11.35			5.48213
	10.08			1.56206
	8.45			7.29491
	0.09			2.31327
	1.02			2.75784
	1.95			7.02463
	4.3			17.7801
	16.53			20.2835
	22.07			20.0934
	0.82			6.01059
	1.23			20.0487
	4.41			1.91716
	12.33			12.4853
	3.37			29.1759
	2.99			6.22122
	8.35			14.9654
	4.02			7.1607
	4.02			3.64979
	14.24			5.1028
	1.85			22.0767
	10.91			8.91476
	12.74			5.64337
	7.73			2.51738
	4.72			4.41963
	11.62			3.49134
	3.44			4.09995
	0.77			22.1485
	0.86			10.0099
	1.68			5.47934
	7.36			12.0874
	8.31			12.9057
	1.62			3.67681
	3.6			5.67786
	0			3.63767
	3.8			4.29195
	4.2			6.89601
	11.62			11.7761
	0			2.56492
	0			4.2267
	4.71			15.2376
	0			1.79787
	3.41			8.39749
	3.83			1.87429
	2.31			12.873
	0			10.0453
	0			11.1805
	0			3.99277
	0			4.15494
	0.09			6.56514
	5.97			9.06575
	0			3.59666
	0			3.2602
	0			1.22561
	9.77			22.9538
	0			9.7573
	1.9			13.5823
	16.86			4.66009
	0			2.41579
	0			6.30138
	8.3			8.0079
	2.02			18.7075
	1.96			27.8375
	2.24			6.12523
	2.6			6.32002
	0			12.0846
	4.06			5.45231
	1.97			2.86596
	0			3.43076
	7.98			34.0196
	15.35			4.10741
	7.21			7.86996
	0			4.9192
	13.42			9.74798
	7.6			5.3125
	0			7.08521
	1.52			1.99452
	0.43			13.3251
	0			2.17906
	0			8.67896
	0			3.96667
	11.82			4.26958
	1.92			3.39721
	1.97			7.00226
	4.02			9.309
	0.16			5.11771
	5.43			8.41613
	1.39			17.8211
	14.56			12.8125
	1.24			10.9773
	29.82			19.0933
	29.93			18.8277
	1.55			10.7685
	4.23			9.8999
	9.33			4.59299
	5.72			2.36547
	5.76			3.70944
	1.98			8.88959
	9.78			8.52238
	11.36			9.96887
	11.52			10.1245
	1.96			7.30703
	12.59			33.7335
	0.64			17.37
	5.74			2.13619
	3.95			9.06295
	8.67			3.60318
	12.3			4.80176
	5.49			13.5516
	5.49			13.0287
	1.71			12.4089
	0			17.0513
	17.3			11.3725
	17.69			10.9326
	3.41			9.50193
	10.06			14.7091
	13.98			9.7135
	15.34			26.2447
	4.19			6.82331
	7.32			7.46174
	0			2.75225
	1.96			4.13164
	2			4.0403
	12.07			6.567
	5.88			10.8161
	2.01			11.0621
	2.23			8.46925
	1.97			11.1935
	1.22			9.3612
	1.91			9.17945
	0.81			7.31635
	1.83			4.90521
	4.22			8.07408
	12.98			6.68071
	6.28			7.88394
	5.25			3.74299
	0			21.8614
	0			19.7681
	0.29			4.31804
	3.28			5.06273
	6.99			11.7593
	11.71			7.28
	2.73			8.26048
	14.13			10.6698
	1.92			1.3216
	6.47			7.7982
	0.52			7.73482
	4.96			2.5789
	8.31			2.91536
	12.18			3.68427
	4.15			12.3204
	0.76			4.36185
	2.17			11.6912
	0			1.83421
	6.3			2.23125
	5.08			8.09179
	1.42			2.54627
	0			6.2175
	7.44			10.7061
	0			3.55192
	8.2			4.43082
	4.93			16.5005
	0			9.69859
	17.57			9.58861
	4.7			7.84107
	13.09			29.1843
	13.29			18.7215
	14.11			6.01338
	4.61			5.63685
	6.9			15.9478
	21.3			5.24167
	4.02			9.64546
	3.75			3.83246
	3.29			11.2961
	1.71			10.5998
	7.29			6.54743
	5.31			4.6051
	2.01			1.03081
	2.37			2.06815
	8.95			1.10631
	1.97			30.9682
	3.54			30.9384
	3.01			32.3644
	6.21			19.797
	6.21			20.1614
	0			3.46152
	0			2.2937
	5.83			9.21766
	4.96			17.274
	0			2.67117
	0			8.62304
	8.5			11.0286
	8.95			11.1563
	1.1			18.3915
	0.36			14.9841
	6.06			9.98285
	9.21			4.61256
	8.13			4.65823
	9.53			3.4727
	20.46			6.44957
	4.31			7.7954
	3.62			14.6429
	2.14			5.68811
	9.01			4.78498
	2.48			1.66459
	15.08			5.72259
	12.88			5.88383
	6.07			3.36272
	6.07			3.27605
	2.39			4.83718
	10.88			5.97517
	6.35			10.3165
	6.08			7.54003
	5.27			7.78142
	13.02			4.76355
	0			5.93696
	0.19			14.1089
	0			10.5971
	2.07			21.332
	5.83			2.92374
	1.97			14.0278
	10.22			3.78772
	6			2.55187
	0			2.22007
	0			3.88652
	1.44			5.88477
	0			7.93521
	0			7.41794
	3.68			6.01991
	17.13			5.64524
	1.96			7.46454
	0			6.29672
	5.01			13.4472
	0.31			12.544
	0			4.9369
	7.4			20.1232
	0			12.0855
	0			6.1914
	0			6.74688
	0			4.79524
	0			2.90231
	0			9.91947
	1.98			5.78131
	1.98			5.70768
	0			4.3926
	3.29			10.2056
	6.91			14.8965
	1.37			21.3143
	4.04			24.4702
	4.47			26.8804
	5.13			26.0714
	1.42			2.99178
	0			10.3035
	0			6.41415
	0			12.5664
	0			12.2999
	6.06			29.9188
	2.43			21.7039
	0			22.5055
	0			22.7338
	0.39			22.8596
	1.24			11.2066
	0			7.00598
	2.87			18.1343
	0.45			19.3142
	0			10.3007
	10.43			3.9005
	0			24.9585
	0			8.07035
	0			8.25862
	0.75			3.7579
	5.14			19.2993
	10.36			16.973
	0			2.21075
	2.31			4.92292
	2.92			1.77363
	6.91			3.71316
	5.23			8.53543
	0			4.68339
	2.69			17.2107
	0			4.27703
	0			24.2791
	11.98			14.9151
	3.38			8.46925
	1.24			5.10187
	1.98			4.92013
	8.34			14.999
	3.19			9.03499
	10.37			4.9658
	3.54			6.046
	0.52			7.90725
	18.02			9.85889
	2.22			9.43203
	2.57			21.3712
	21.49			7.92775
	0.45			1.63383
	0			1.98707
	3.6			7.85505
	17.38			2.44469
	1.4			4.0375
	0			3.67495
	6.83			5.78504
	5.91			4.15028
	3.01			6.87271
	5.59			3.42703
	5.72			7.58197
	4.34			7.96596
	1.42			6.08235
	1.99			4.20527
	1.88			4.86327
	0			3.66749
	22.41			10.9829
	23.72			11.5915
	15.31			22.1317
	0.16			17.0392
	4.32			8.79453
	3.29			10.6297
	4.3			6.78323
	7.27			8.36953
	7.15			6.0227
	17.18			10.7508
	6.86			7.82803
	3.05			5.12144
	2.03			4.40752
	1.66			7.02835
	4.77			6.01059
	5.27			5.59584
	0.19			2.23125
	0			8.77029
	3.93			8.39376
	3.85			7.02183
	7.75			5.29293
	6.05			11.8171
	10.19			8.58389
	0			19.0794
	1.55			17.0671
	0.87			18.6805
	0.59			17.124
	0.09			16.1966
	0			4.08411
	6.86			15.6011
	7.71			14.9188
	2.81			7.55867
	0			7.53817
	0.28			14.7119
	4.02			2.04765
	8.21			6.32188
	10.41			4.75236
	4.03			11.5356
	1.99			20.9993
	2.01			5.58
	2.01			6.92956
	0			6.89973
	0			7.1141
	0			5.87824
	0			5.0562
	9.5			5.77665
	11.5			3.0039
	1.72			2.25083
	2.64			5.16338
	0			7.4897
	1.51			29.8377
	0.89			32.2973
	1.96			12.0724
	1.96			7.22874
	0			3.61996
	8.07			7.938
	5.45			4.92479
	6.02			1.69161
	3.9			9.24563
	2.92			15.012
	6.67			14.3438
	3.91			4.67128
	0			5.67879
	16.74			27.0621
	11.91			5.29573
	2.68			6.64343
	2.04			11.3361
	5.28			4.74584
	6.88			8.58576
	8.99			21.2379
	5.49			4.5119
	12.41			3.40373
	7.69			3.81475
	1.34			8.07967
	1.87			18.934
	1.9			22.6173
	1.83			3.53701
	5.78			2.60033
	0			4.14469
	1.99			17.7717
	7.44			4.2267
	1.96			3.0505
	4.78			6.23147
	0			14.533
	14.71			8.04332
	3.14			11.1563
	0			1.79693
	8.53			10.7126
	5.8			2.15669
	1.93			10.8012
	0			27.0882
	0			4.99003
	3.25			6.77111
	1.42			27.2932
	1.97			8.60067
	19.57			23.7012
	6.36			16.1957
	0.74			3.70943
	5.63			5.37868
	5.41			14.6299
	7.3			7.53537
	1.81			2.02062
	9.92			13.7184
	3.54			3.57429
	8.12			10.2783
	9.52			3.69639
	3.72			5.62566
	0			6.36382
	0			7.36481
	16.87			13.12
	16.45			13.5851
	0			2.03273
	0			9.33603
	2.67			3.44847
	7.66			2.74945
	0.43			1.00285
	3.2			5.23701
	6.83			26.0238
	0.27			2.9517
	5.95			3.38696
	2.62			7.20451
	3.17			24.6342
	6.43			24.4319
	2.01			14.0753
	10.4			4.53334
	0			5.42808
	1.97			9.77501
	18.6			4.34693
	0			6.19047
	0			2.53975
	3.15			6.36848
	0.04			9.51777
	6.19			5.37216
	1.38			9.69859
	4.62			18.0905
	0			5.98915
	1.97			2.60127
	0.97			5.91832
	1.43			8.23998
	16.03			8.16635
	4.64			11.1097
	10.46			18.8724
	1.98			2.34869
	0.69			22.155
	0			6.76739
	10.07			7.0209
	2.69			8.39003
	0			13.7473
	5.36			16.2209
	2.86			20.7411
	19.11			14.7119
	13.1			11.4014
	0			5.43367
	0.48			7.25763
	0			11.2318
	8.79			7.44776
	7.1			6.0516
	5.74			4.27144
	10.73			3.43169
	8.43			18.9284
	16.27			31.8294
	8.2			7.52046
	0			7.55867
	5.22			11.3995
	3.58			12.0007
	12.68			10.6166
	19.38			17.2405
	7.98			14.1965
	6			6.19326
	0			3.77468
	10.32			9.15056
	0			14.5488
	0			8.74699
	1.1			4.442
	0			8.20829
	0.41			1.65713
	9.21			9.45999
	2.8			9.17479
	14.95			9.91761
	4.81			10.3249
	6.88			7.86717
	7.47			2.67862
	2.43			4.7999
	16.27			4.20061
	15.24			7.94919
	3.86			1.49123
	6.33			1.25636
	3.94			2.32818
	0			5.21464
	3.19			5.96492
	0			6.95752
	12.93			7.18027
	10.24			4.14003
	0			9.36865
	0			7.98926
	6.01			20.9033
	11.36			8.54195
	9.56			8.17101
	0.89			6.43652
	10.17			7.52978
	5.79			22.6536
	5.4			23.2511
	13.79			6.6164
	0			16.247
	0			5.87265
	3.04			3.06727
	3.93			3.05516
	1.73			6.45703
	2.62			6.3545
	3.98			3.36925
	2.32			8.78521
	9.97			5.00681
	1.84			8.64634
	9.08			5.21092
	6.01			16.4734
	13.41			6.0283
	7.26			29.1032
	1.9			6.0488
	5.67			5.10187
	19.03			11.8506
	6.85			23.8709
	0			3.32544
	5.86			10.5104
	1.98			7.80286
	1.85			9.43203
	10.43			2.85757
	5.18			7.15231
	11.76			3.57895
	4.99			5.79156
	0			5.28921
	1.32			7.48038
	0			3.80357
	1.96			7.6584
	1.67			3.00483
	0			1.64315
	6			8.91849
	0			3.81382
	0			7.26136
	8.27			12.6363
	5.23			1.62078
	3.21			9.70698
	2.4			9.66504
	4.3			2.35428
	0.11			1.54249
	5.77			3.19496
	3.31			4.77007
	0.97			6.19699
	6.66			23.595
	0			7.30237
	5.5			17.7838
	6.13			19.0216
	2.7			25.4115
	1.17			7.79727
	0			6.39085
	1.72			5.36843
	7.69			3.74578
	4.01			16.6943
	0			4.15867
	8.73			10.6604
	0			18.5593
	15.45			21.4299
	13.51			20.5855
	5.48			20.7579
	10.56			28.2653
	10.77			21.0571
	10.04			3.48016
	3.29			4.34693
	2.89			4.58553
	1.63			20.29
	4.08			2.42511
	1.85			4.46996
	3.41			21.0329
	3.67			1.73355
	0.77			7.45149
	8.9			12.7435
	8.84			13.4481
	0			5.00774
	13.55			10.5915
	0.22			6.29858
	0			4.13537
	2.73			3.50346
	2.71			30.0874
	1.66			9.75264
	2			16.4995
	0.94			4.4187
	4.03			18.0364
	5.61			17.0709
	4.25			29.0482
	0.93			3.95828
	1.49			15.1994
	7.04			5.01053
	8.43			28.4107
	6.48			26.9708
	1.97			3.07939
	0.65			6.37967
	0.08			18.6264
	3.65			4.76355
	0			5.68997
	5.69			22.2939
	12.5			7.19984
	5.82			3.61996
	18.27			6.71519
	1.69			3.55845
	12.11			7.62484
	6.07			6.03482
	4.23			7.42167
	1.83			4.82879
	7.17			4.25746
	2.93			2.5267
	0			22.005
	1.78			5.14288
	6.57			4.75423
	0			3.496
	5.98			7.32287
	4.9			3.15022
	0.56			21.0916
	0			6.6425
	2.82			1.14732
	9.58			23.6006
	1.18			4.82972
	0			2.67583
	6.43			8.21481
	9.03			10.9857
	4.04			14.6868
	0.36			4.53707
	0			3.57336
	5.29			5.4318
	17.56			9.45626
	0			6.74968
	18.59			9.41991
	5.33			7.08614
	17.22			3.39721
	2.76			14.684
	4.02			5.9062
	10.43			7.72737
	1.83			6.83263
	4.94			8.77775
	7.81			5.70675
	4.67			4.48767
[truncated: 2,317 more rows]

## Sheet: Fig. 2a
PMA	PMA	PMA		Hypomet	Hypomet	Hypomet
BD_ICM_DNAme_DBA_2J_Wang2014_mean	B6NJ_androgenetic_blast_DNAme_Kobayashi_x5_mean	B6NJ_parthenogenetic_blast_DNAme_BrindAmour2019_x5_mean		BD_ICM_DNAme_DBA_2J_Wang2014_mean	B6NJ_androgenetic_blast_DNAme_Kobayashi_x5_mean	B6NJ_parthenogenetic_blast_DNAme_BrindAmour2019_x5_mean
15.2327	3.51915	0.178723		3.36606	0.42029	1.81351
19.4093	10.1056	52.9973		4.03472	0.514634	1.22			Two-sided T-tests
14.9308	3.51228	2.14		0.676748	0.205882	1.25882		p=	4.9145e-06
4.04797	5.75217	0.680435		0.358232	0.490244	0.493976		p=	9.21695e-08
4.48291	5.412	26.266		0.680271	0.398113	0.339216		p=	0.0632582
3.96825	1.83621	43.3062		0	0.604255	0.476
10	12.7	0.833333		6.80766	0.792754	0.557143
21.928	11.5116	3.40115		3.92024	0.969697	0.993939
5.79502	4.98226	0.330435		1.23809	0.707576	0.348485
13.8656	6.035	0.766667		27.4094	11.9182	0.816667
4.28571	8.84242	2.40513		0.735294	0.542553	0.897872
31.4686	12.6722	1.93137		1.32716	0.787838	1.3171
2.56213	4.41936	1.69667		0.840335	0.786957	2.95
7.02381	0.922857	0.552941		3.50877	0.734043	0.691667
9.02778	6.43846	0.761538		1.33928	0.6375	0.687755
77.7733	15.5593	1.45185		3.33333	0.882759	1.95862
6.01851	10.9906	1.25806		0.444444	0.15625	1.59333
17.7451	0.991489	1.07424		12.7991	11.7438	37.6306
3.10847	1.17419	0.594286		6.58888	0	0.9
1.43139	3.54634	1.4		1.51515	1.39167	0.143103
4.62729	4.2619	1.25952		1.96281	0.408511	1.02128
78.729	31.2345	67.6931		0.47619	0.361765	0.827273
5.93062	9.82308	3.23846		0.416667	0.7225	0.8275
9.76737	6.86279	1.55116		17.5	0.518182	0.768966
8.7448	7.32444	0.811111		0	0.508333	0.95082
10.4762	10.7786	4.13		0	1.25652	1.39333
10.8508	6.36571	1.08529		3.33281	0.672222	1.25641
11.3907	0.803509	1.26271		0	0.515714	0.896552
10.3461	1.11803	1.27419		4.52489	0.7	1.24324
19.2307	0.918421	0.831579		0	1.2629	0.701351
11.7087	6.09655	29.1414		0	1.04923	1.93469
13.0723	15.9074	1.04074		0.943464	1.35102	1.06596
0	5.65	1.82045		0.494506	0.144737	2.13947
4.7619	4.22258	0.392187		5.30407	0.771429	0.959574
1.57428	3.98378	0.277143		1.27339	0.532	0.758
54.9804	36.7533	7.58571		0	0.716216	0.333784
7.63834	8.7303	2.39375		0	1.09697	0.625352
7.33972	1.45484	0.259375		0.30303	3.02449	22.2889
4.26471	2.80811	1.47105		6.77448	1.1025	0.1775
23.5649	6.054	1.682		0	1.30323	0.442857
39.3536	25.637	6.98261		3.17461	0.228333	0.968333
0	0.790476	1.25		0.925925	0.796154	0.89186
1.78571	0.846939	0.45		0	2.09211	0.69
0.340933	0.23125	0.782		3.33333	1.23636	0.395455
25.8234	11.5491	2.53036		0.442646	0.553488	0.318605
0.340484	0.719565	0.367391		0	0.234409	0.36988
6.4789	10.5861	0.323684		1.47611	5.60952	0.432692
58.5814	14.7568	4.13243		0	0.423214	0.301786
2.04082	7.875	1.49063		0.906293	0.5375	0.877027
0.266667	2.4625	1.4325		0	1.18228	0.739241
8.64197	3.01936	0.725806		0	0.758462	0.768182
12.9895	3.55714	0.416667		0.34188	0.480822	0.739726
4.62423	5.25362	1.07541		2.91667	0.551064	1.26744
				13.4302	7.44667	0.173333
				2.85715	0.836842	0.507143
				0	0.634722	0.22
				5.55556	0.218421	0.62619
				5.27924	0.823377	1.09359
				0	0.6375	0.421875
				3.125	0.73913	0.917808
				0.694445	0.945161	22.3355
				1.09395	0.375556	1.0907
				0.266204	0.528571	0.19375
				2.29885	1.28667	1.17333
				15.1188	3.09355	1.49032
				6.89776	7.18508	0.850746
				34.2857	0.944444	0.523529
				4.2517	0.364	1.03962
				1.53294	0.422857	0.127027
				2.24045	0.761404	0.417857
				3.38446	0.188636	1.18049
				0	0.873077	0.792308
				1.5873	0.568	1.05616
				0.268803	0.450769	0.938596
				0.655011	1.71818	0.602174
				0	0.265385	0.190385
				2.40741	0.653571	2.1
				2.74407	0.697674	0.964444
				2.95046	0.457143	1.1
				0	0.51875	0.74375
				0	0.22	0.573333
				0	1.16562	0.83
				0	5.71852	1.58846
				0.048828	0.364865	0.286111
				0.666667	3.53878	0.579592
				0	1.48788	0.658824
				0	0.870513	0.3
				3.28294	1.87963	1.33125
				0	0.413333	1.33913
				1.52505	0.884091	2.27907
				1.5	1.7425	10.015
				0.367647	0.454839	0.783333
				1.19949	0.623729	0.776271
				0.346518	1.28298	0.702128
				0	0.571667	1.48823
				1.08837	0.967442	0.374419
				0.157232	0.818182	0.4
				0	0.514925	0.531343
				1.74603	0.376	0.692
				1.94444	2.675	0.57
				1.92308	2.52125	0.425
				1.16502	0.521538	0.809231
				0	0	0.546667
				0.238095	1.21458	0.502083
				0	0.369767	1.05472
				1.7316	2.18947	0.326316
				0.757575	0.210937	4.54769
				0.462964	0.998077	0.8875
				1.17088	0.860825	1.15773
				1.02041	0.548718	0.635897
				1.19048	0.951429	0.656757
				0.736629	0.934043	0.946939
				0.640547	0.914583	0.936
				0.297619	0.839583	1.63125
				0	0.476471	0.5
				0	0.991667	0.472222
				1.30476	0.521277	0.283333
				0	0.3875	1.00536
				0	1.07632	0.892105
				2.94118	0.564286	0.4
				0.229542	1.18542	1.52917
				0.754149	1.05807	0.452083
				0	0.778723	0.52766
				0	0.82	0.809375
				0.470588	0.394595	20.5189
				1.12782	1.68139	0.993023
				2.56278	1.51778	0.986667
				2.5731	8.74792	4.124
				0	0.548276	1.56552
				0	0.688636	2.01818
				0	0.377273	1.34419
				1.03057	0.383333	0.677551
				2.42735	0.7	0.895455
				0	0.688372	1.25116
				2.20842	0.332353	0.84
				0.676888	0.8375	0.180702
				0	0.30303	0.75
				5.94619	0.873913	0.627586
				1.55333	0.527027	1.13067
				2.94348	0.504286	1.26301
				0	0.733333	0.893333
				6.2678	0.521429	0.585
				0	3.01795	0.259091
				0	0.652083	3.472
				0.0625	0.583019	0.611321
				0.652174	0.347222	1.29444
				3.1746	0.767742	46.0138
				0	1.22679	9.62321
				1.2128	0.364407	0.388136
				0	0.717333	1.13117
				1.0582	0.553488	0.825
				0	3.18182	2.5
				0.94602	0.365385	0.462264
				1.69865	0.891837	0.628571
				0	1.37755	1.12449
				1.50291	3.45574	0.985246
				1.55399	0.209302	0.37907
				2.43393	0.951786	1.75185
				1.56659	0.574118	0.597647
				0	0.289474	1.28421
				0.311562	0.2	0.895556
				1.35803	0.654762	1.3881
				1.46463	4.29138	0.681034
				7.04684	8.87632	32.4762
				3.94737	1.24286	16.6029
				0	3.59038	0.398246
				0.404135	0.761765	1.16471
				0	0.25	1.94444
				0	0.602817	1.2169
				0	1.66885	1.58525
				2.5	1.46875	1.39219
				0.490197	0.310769	1.29846
				0.58027	0.464615	0.490625
				0	2.63784	0.354054
				1.59798	0.804938	1.29048
				0.196078	1.1	0.148718
				0	0.691489	0.894231
				1.36061	0.535714	0.468
				0	0.569811	0.360377
				0	0.223913	0.7
				2.44974	0.875758	1.42414
				0	0.754839	1.35484
				0	0.325926	1.17273
				1.0057	0.59403	0.647826
				0	0.553846	0.680851
				0.821153	0.522414	0.998276
				1.23361	0.436667	0.616667
				0.2	1.31081	1.11081
				0.403708	0.793182	0.744186
				0.403708	0.793182	0.744186
				7.36996	0.671053	0.425641
				0.322061	0.702222	0.395238
				0.451129	1.47879	2
				2.7588	0.703448	0.803448
				0	0.239535	0.243103
				0	0.484746	0.776271
				1.57164	1.37667	0.841379
				0.714286	0.702326	2.01163
				1.14517	0.352239	0.9625
				0.157738	0.280645	0.612903
				0	0.677778	1.03333
				0	0.960937	0.808333
				0	1.07	0.62
				2.54275	0.467606	1.21765
				0.214947	1.48879	1.23084
				1.5376	0.735802	1.15366
				2.17602	0.432812	1.17077
				1.57954	0.805556	26.6478
				0	0.776316	1.6921
				0.115741	0.218462	0.637333
				0.447196	3.025	0.471429
				0	0.748649	0
				1.46455	0.685507	0.163768
				5.53846	0.464912	0.393548
				0	0.641935	0.945313
				0.775334	0.748649	0.668421
				1.86336	0.244444	0.455556
				0.757576	0.671053	0.583784
				0.563063	0.607143	0.514286
				1.94444	0.84	0.876667
				3.07715	0.367347	1.02
				0.411266	0.2	0.439063
				0.54945	1.77568	0.691892
				0.613173	0.92963	41.2037
				0.517049	0.62381	0.592857
				0.335616	0.517857	1.01273
				0	0.762	0.770833
				0.668896	1.25714	0.692857
				0.197629	1.7186	2.32558
				0.094697	1.14697	1.18167
				1.0084	0.35625	0.11875
				1.08043	0.173333	0.126667
				1.22312	1.25	0.695455
				0.29457	0.278182	0.470909
				1.02831	2.06604	0.616
				0.171625	0.289796	0.461538
				1.54062	0.371739	1.12391
				1.04329	0.731034	1.13192
				2.53333	0.425641	0.8275
				0	1.36047	0.725641
				3.40909	0.946667	0.520833
				0.463555	0.090476	2
				3.28557	0.6625	0.8375
				0.309001	0.739474	0.805479
				1.71173	4.68082	2.06912
				0	0.296104	0.556977
				0	0.423636	0.934545
				0	0.858462	0.976471
				0.320512	0.757692	0.97037
				0.045169	1.97812	0.75625
				1.11216	0.778571	0.932143
				0	3.34286	3.06111
				0.913423	0.797561	1.5
				0	0.3875	1.00833
				0	0.413333	0.378125
				0	1.09655	0.58125
				1.92308	0.711111	0.226667
				0.493338	0.908108	0.2
				2	1.42973	0.632432
				1.37556	1.91724	0.921429
				0.989476	0.263889	2.49444
				0.775225	0.757692	0.342308
				1.08303	0.578	1.29149
				0.735294	0.652381	0.38
				0.757576	0.622727	0.361905
				0.678735	0.91	48.8032
				8.53696	6.18393	0.685714
				3.80952	0.144737	0.581579
				0.795159	1.52143	1.05238
				0.641027	2.44118	1.32979
				1.62371	0.6375	0.25625
				0.384158	0.52619	0.466667
				0	0.67931	1.36897
				1.78571	0.326667	0.209091
				7.24637	0.295833	33.3385
				1.98511	0.215152	0.797368
				1.92491	6.51463	1.19167
				1.22225	0.966667	0.654717
				2.17347	0	12.9176
				0.697674	2.24516	1.48387
				0.8658	0.6	1.27826
				0	0.182353	1.65294
				10	1.50323	5
				0	0.7	0
				1.31371	3.06078	0.658491
				4.7619	1.4	2.58864
				1.63043	0.254762	0.771698
				2.18427	0.747059	0.89
				0	0.436905	1.32805
				2.77778	6.032	0.404167
				0	0.6	0.822917
				0	0.731481	0.781356
				0.728196	0.626531	0.781633
				0	0.332812	1.40156
				6.66667	0.745283	0.639623
				1.16758	0.475	0.314583
				2.10084	1.76765	2.94839
				13.7491	10.0717	3.52857
				0	0.165714	0.705714
				0	0.913636	0.486667
				0	0.8375	0.446939
				1.61616	1.27556	1.85682
				0.431689	0.357143	1.14545
				1.19048	0.785714	1.19184
				2.52296	3.62254	1.09583
				1.95136	1.26552	3.68966
				2.2863	0.709836	0.935593
				0	0.43	0
				0	0.567797	1.97656
				0.108225	0.233333	1.01562
				0	0.311111	0.601563
				0.22485	0.394643	0.557143
				3.22332	0.93375	1.16667
				1.83824	0.974603	0.44127
				4.34783	0.380851	0.833333
				1.65672	0.618462	0.726
				0.387598	0.760656	1.71129
				0	1.57222	1.00833
				3.64456	0.90625	0.836842
				0.083953	0.648889	0.571739
				0.119047	3.03902	1.25714
				0.161638	0.3	1.37368
				0	1.83077	1.22
				0.48	1.08261	2.59286
				0	0.28	0.434783
				1.50697	1.04531	0.890625
				0	2.35918	0.914286
				0.534759	0.945161	1.07097
				0.255682	0.14902	0.643137
				0.680272	0.572222	0.435294
				0.541667	1.20426	0.264286
				1.25448	0.433929	0.860714
				1.037	1.02979	0.580851
				0.462963	0.789474	82.4404
				1.87812	0.4475	1.075
				3.78779	2.94545	1.25185
				1.20937	0.195556	0.431818
				0	0.215	1.2
				1.11111	1.27778	1.77674
				0.4662	0.653846	0.916279
				0	0.822581	0.937838
				0.824177	0.25	0.792683
				0.463436	0.866667	0.45
				0.05014	0.657692	0.812727
				0.921658	0.5	1
				1.04167	0.95	0.413333
				0.54054	0.435616	1.04419
				0.964187	0.50404	0.484043
				7.77778	0.398113	0.904762
				0	0.439726	0.402632
				1.02357	8.4275	2.2275
				0	0.484091	1.08571
				0.230009	0.521622	0.122857
				0.141056	0.713433	0.71194
				0.925928	0.647297	1.14074
				2.12162	2.01132	1.06667
				0.608518	0.246667	0.790909
				2.87037	1.24667	34.4667
				7.14285	0.450909	0.956897
				0	4.03953	0.064444
				0.4158	1.53208	0.62807
				0.4158	1.53208	0.62807
				1.84664	0.657143	0.198485
				5.30612	1.30961	0.869231
				0.708968	0	0.65
				0	0.175758	1.76364
				0.121951	0.432692	0.998077
				0	0.616667	1.27368
				0.574714	0.591667	0.382353
				0.150037	0.316949	1.69687
				0	0.142857	0.65
				1.75758	0.96	1.5275
				0	0.519512	0.945238
				3.52954	2.58571	0.757143
				1.94103	0.284615	0.0675
				0.124223	0.805405	0.645946
				2.33333	0.6	0.604839
				1.875	0.1375	1.07763
				0	0.852273	0.227273
				0	0.979452	0.765714
				2.54629	0.713953	1.77447
				0.06037	1.58723	0.541667
				3.05555	1.10303	3.51875
				2.44755	0.442623	1.1
				2.30635	0.396667	0.95
				8.57794	5.95538	0.308696
				6.18539	0.516279	0.327907
				0	1.22258	0.716129
				2.22639	0.166	0.673077
				0.222222	0.677778	0.581081
				0	0.691667	1.15652
				0	0.606061	0.65
				0.606061	0.788	0.44
				0.588235	0.757692	0.425806
				2.04081	0.495238	0.756716
				1.14286	0.550943	0.949123
				5.43478	0.346377	1.43846
				1.42689	1.06852	0.668519
				0	0.234615	0.887356
				0	0.530435	0.685507
				0	0.690909	0.66
				1.80384	0.291228	0.289231
				0.95238	0.85	0.472581
				2.5	1.93443	0.271186
				0.714285	0.617187	0.739344
				0	0.285714	1.16316
				0.175953	0.484211	0.735088
				1.18132	0.236667	0.875
				0.963062	0.732468	1.04935
				1.26608	0.665	0.931667
				1.02564	0.752727	1.05091
				2.58065	0.911538	1.2549
				0	0.862319	0.609722
				0	0.487805	0.311765
				1.63151	0.99	0.741379
				0	0.782353	0.3
				0	0.786111	0.451429
				0	0.396226	0.655357
				1.89646	0.882143	4.61111
				4.76191	2.425	0.717021
				0	0.537037	0.615517
				0	1.95294	0.66747
				0	2.57753	1.20909
				0.556916	0.669811	0.211321
				8.4743	3.57	1.50909
				10.3282	3.74839	1.5871
				1.0539	0.733333	0.758333
				0.141704	0.617391	0.445588
				0	0.786458	1.02316
				0	0.58625	1.34324
				0	1.12308	0.538462
				0	0.506061	19.95
				0	0.324444	0.687755
				0	1.04222	1.11489
				0	0.194595	0.518919
				0.285714	0.552778	1.16944
				1.11111	0.55641	0.45641
				1.80481	0.320588	0.258824
				3.31825	0.461538	31.3775
				1.71958	1.41852	1.02462
				0.038358	1.60811	1.67632
				1.3986	0.194118	1.77742
				2.36108	0.773684	0.84
				7.15522	1.76207	0.482051
				1.23232	3.36279	0.395349
				0.720164	0.915278	1.11944
				0.683762	1.02826	1.05652
				1.94805	1.315	1.4525
				1.86896	1.23103	1.60345
				2.67094	1.59706	1.01385
				0	1.3579	0.767105
				3.46531	0.877551	1.28679
				3.84615	2.85	1.3
				2.77778	0.834328	1.56035
				2.11489	0.108197	0.722951
				0	2.3375	1.38571
				0	0.309091	0.188571
				0	0.382759	0.75
				0.464477	0.244828	0.744828
				0	0.503529	0.873418
				0.308642	0.206667	0.937931
				0.053706	1.57143	1.72877
				0	1.09268	1.95714
				0	0.977895	0.848421
				0	0.681633	0.493878
				0.464361	0.660714	0.813559
				0	0.289474	0.942105
				3.65795	0.60625	2.64546
				0	0.647917	0.908333
				16.2516	6.78281	2.22698
				1.35136	0.998148	0.42037
				1.23457	0.355405	0.701408
				2.45098	0.246	0.758333
				0	0.183929	0.635714
				0	0.623437	0.752459
				0	0.7	0.42037
				1.11111	0.383333	0.183333
				3.90625	0.588679	0.488462
				0.15015	0.854237	1.46825
				0.168227	1.04923	0.406154
				3.65712	0.646552	0.603448
				0.166113	0.615625	0.58
				1.57895	0.868116	12.5377
				0	8.17812	2.03437
				2.37274	0.510256	0.57
				0.597001	1.3	3.92424
				2.30322	0.771154	0.217308
				2.43117	0.786275	0.323529
				8.31413	0.298413	1.35208
				2.16489	0.331429	0.63913
				0.606061	0.358929	0.994643
				2.19753	0.715517	0.117857
				1.57759	0.414286	0.596429
				0.828157	0	0.391667
				1.68787	3.5375	4.6475
				0	0.686486	0.57027
				0.738795	1.08824	0.183333
				2.56886	1.19333	2.76
				0	0.430303	1.46364
				1.84322	1.32424	1.04286
				4.48809	1.38254	2.06508
				0.263158	0.306452	0.406061
				1.14418	1.37568	0.727027
				9.00687	9.235	1.62941
				4.14536	2.2025	0.45
				10.4167	0.890323	0.435484
				0	1.31923	0.701923
				2.21861	1.26182	1.06727
				0.902475	0.223256	14.5535
				1.66219	0.428261	12.9087
				1.17508	0.801667	5.99333
				2.23363	1.06197	0.93662
				1.66666	0.864286	0.55
				1.0496	0.835593	0.986667
				0	0.824074	0.687273
				0.258398	0.744444	1.72069
				0.531915	0.411494	1.27356
				0.136516	2.2037	0.64717
				0	0.506579	0.403947
				0	0.614286	0.514286
				2.22222	0.308974	9.06296
				6.25	0	18.4359
				0	0.5	2.09189
				0.180017	0.835714	0.5075
				0.986842	0.407018	0.52807
				0	0.381818	0.977273
				0.265251	0.416279	0.448837
				0.064474	0.153704	0.455556
				8.40782	6.49091	0.684848
				0.936948	0.363333	0.586667
				0.337743	5.175	0.4575
				1.97917	0.197619	0.97381
				3.47826	0.738333	0.953333
				3.8961	2.695	0.555
				1.66299	1.735	0.6725
				1.93151	2.48286	0
				3.84386	2.73636	3.96
				2.63158	0.258209	1.16308
				0	0	0.9
				0	3.805	46.195
				1.33929	0.621622	1.25278
				1.36054	0.330435	0.404348
				0	0.227586	0.271429
				0.408868	0.916438	0.894545
				0.78349	0.913636	24.55
				0.938085	0.839535	1.03488
				0	0.227273	1.61087
				4.08163	1.60233	1.77174
				0	8.89167	1.51622
				0.879765	0.607895	0.471053
				3.24675	0.883333	1.36667
				0	0.477273	0.204545
				0.696621	0.661429	1.59855
				0.12987	0.2	0.267742
				0.621117	0.736667	0.65
				0	5.4	1.50667
				2.27273	1.09333	24.9733
				1.53509	0	1.07872
				0	1.86667	1.10909
				0	1.61765	0.758824
				0.095785	0.326923	0.130769
				0	0.710169	0.942373
				2.99623	5.12083	0.8875
				0.948765	1.64348	26.9957
				2.04248	1.24211	0.226316
				1.59091	1.30769	1.22692
				0.17468	0.124	0.842308
				0.588673	1.18333	1.11964
				0.400239	0	0.705714
				0.378072	0.74359	40.2833
				0	1.49474	28.1542
				0	5.52174	0.936
				2.79596	0.949153	1.24915
				1.10544	0.510169	0.438028
				0.337838	0.355319	0.476
				0	1.56786	1.11852
				0.798319	0.788571	0.419444
				0	0.567391	0.941304
				1.14941	2.43478	4.9913
				0.389323	0.359574	0.897872
				3.57143	0.619444	0.602857
				0	1.42157	0.580769
				5.01894	0.95814	0.992857
				0	0.425806	1.02667
				0	0.368421	1.3377
				3.73376	0.309804	0.470588
				0.416667	1.05769	1.25094
				1.01182	1.65833	1.39388
				0	0	2.05556
				0	0.952778	1.94722
				1.59081	0.310526	1.56429
				0.31746	0.592857	1.89286
				0.133333	1.10312	1.7
				0	0.085417	0.48125
				0	0.2375	0.84
				0.586509	1.6	0.772973
				1.54158	1.5125	0.885294
				10.9413	14.6975	3.505
				0.736842	1.3037	0.384615
				1.05644	0.097561	0.731707
				8.96408	0.936364	0.901613
				0.447531	0.581034	1.53077
				0	0.406977	0.255814
				0.686636	0.614286	0.448214
				0.430417	1.34773	0.557407
				0.196906	0.307692	0.695385
				1.491	0.729412	1.51852
				1.51258	0.798039	1.58704
				0	1.21618	36.5191
				0.901875	0.878333	1.4569
				3.90625	1.39062	10.3259
				3.42857	1.02432	25.8216
				0.3663	0.751613	0.287097
				0	0.581667	0.975
				0	10.28	54.5346
				0	0.864	0.968966
				0	0.504167	1.37708
				0	0	1.3579
				2.22222	1.02931	1.51594
				0	0.268571	1.30429
				1.02564	0.376087	2.37826
				1.08108	0.393182	2.61818
				1.01516	0.754545	0.17
				1.07607	0.40566	0.178947
				1.5625	0.615873	0.701724
				0	1.39	1.12667
				0	0.754545	1.715
				0	1.76046	33.6907
				0.625	2.4775	23.975
				0	0.596226	0.362295
				0.1	1.07742	0.251613
				0.320513	0.541176	0.448529
				0	1.15714	1.25192
				0	1.12391	1.702
				0	0.597297	2.02973
				1.5873	0.576923	16.9109
				1.02778	0.669697	0.827941
				0.89372	0.793333	0.908065
				0	1.93939	0.839394
				5.59837	1.02424	0.387879
				0.812325	0.878378	0.386047
				1.62919	0.401471	1.34118
				0.296063	0.812	0.461905
				0	0	11.1781
				1.39177	0.676923	0.744231
				4.27326	0.384444	0.848889
				19.1653	22.0162	3.44595
				2.86458	1.24464	0.939623
				0	0.157143	0.632
				3.64372	0.169231	0.642553
				1.2987	0.738462	0.517308
				0.271003	0.281481	0.662963
				2.43902	0	0.568966
				1.20029	1.23768	0.657971
				6.57143	1.91739	1.32273
				6.00529	2.04231	1.624
				0	0.911765	1.52941
				0	1.11429	0.725714
				2.28571	0.747143	0.649367
				0.706897	1.55417	0.740278
				0.50813	0.535484	1.27174
				0	0.636	1.54717
				2.47143	0.358065	2.43871
				0	1.40541	0.57907
				0	0.125	0.645455
				0.6776	0.759016	0.578689
				0.6776	0.759016	0.578689
				0.793652	0.327941	0.709434
				3.17194	1.26	0.876923
				0.214238	0.531481	0.681481
				0.208117	0.673214	0.496429
				0	0.269231	1.53182
				1.11111	0.216667	0.265
				2.75088	1.17797	1.22414
				2.16926	1.89535	0.393023
				1.00855	0.245161	0.441935
				5.55556	0.713158	0.151613
				0	0.268182	0.734091
				0	0.471053	0.881579
				0.384615	0.219512	1.23265
				0.749624	0.586667	0.331111
				3.47826	0.359459	0.27234
				0	0.855319	1.34375
				1.13481	11.7297	1.72105
				2.34375	0.158333	0
				0.846774	3.08182	1.07647
				0.500801	0.110937	2.10526
				1.6317	0.7375	0.819718
				2.12121	0.967273	0.740323
				1.25	0.191489	0.421951
				0.248139	1.14773	1.80278
				1.14413	1.91026	0.8925
				0	0.78125	0.887879
				0	0.984615	0.136538
				0.089606	0.273077	0.887234
				0	1.68064	0.73871
				0	1.62222	1.25926
				1.25	0	1.88
				1.40625	0.695349	0.991111
				0	0.141463	0.785366
				4.84849	0.859615	1.89091
				3.99952	1.84792	6.2449
				0.862069	1.00263	1.75349
				0	0.6375	1.12131
				0.740742	0.958824	0
				2.69231	0.6	1.65454
				1.90565	1.28108	0.651351
				2.67857	0.365306	0.848
				0.544466	0.508333	0.839216
				0.430346	0.256452	0.583871
				0.430346	0.256452	0.583871
				0	0.370312	3.84127
				0	1.05763	0.47
				1.52439	1.0557	0.811538
				0	0.784337	0.186076
				0	0.281818	0.545455
				0	0.630769	0.835897
				0	0.876316	1.13889
				4.82143	0.455172	0.687931
				3.75	0.49375	21.3062
				0	3.11552	0.442373
				0.569825	1.04255	0.731707
				2.38095	1.73333	1.218
				2.6562	0.144737	0.67
				0.163399	0.475	0.903226
				2.38095	0.703704	0.588462
				0	0.127907	0.546512
				2.11673	0.620408	1.116
				2.89286	0.726984	1.10417
				1.3022	0.556098	0.945238
				0	0	0.641463
				0	0.666667	0.318919
				0	0.136986	0.688889
				0.354321	0	0.763077
				16	1.1375	1.31111
				0	0.4	0.271875
				0	0.2	0.3
				1.87376	2.73548	17.5844
				0	0.836957	0.565217
				0.867621	0.334146	0.7875
				0.871758	0.68	0.802632
				0	0.587755	0.602041
				1.65951	0.582759	1.18333
				1.76774	0.582353	1.04133
				0	2.65294	0.709677
				0.308166	0.737975	0.928571
				4.33566	2.94667	10.9317
				0	0.518841	0.430769
				0	0.419118	0.4375
				2.5912	0.465217	0.530137
				0	0.919355	2.13548
				0	1.1125	0.71125
				0.075614	0.727273	0.594805
				0.343567	5.80476	1.3
				0	0.922222	0.817857
				2.06897	0.857447	0.576596
				0.428262	0.570732	1.60488
				1.22482	2.08831	1.03418
				2.0733	1.05122	0.415789
				2.14479	1.0775	0.427027
				0.177305	0.378846	0.486538
				0.093197	3.20508	0.690196
				0.723019	1.042	0.818182
				0	4.71864	0.894828
				0.114942	1.22941	1.575
				0	1.26538	0.292308
				3.4188	0.663793	0.772881
				3.4188	0.641667	0.719672
				0	0.2925	1.11
				2.06349	1.48971	0.826667
				0	0.559375	0.553125
				0	4.63684	3.71
				0	1.71429	1.24242
				0	0.803509	1.23333
				0	0.53	0.46
				28.0638	8.63929	2.66786
				13.3974	0.905	53.8114
				3.26122	0.491803	0.919672
				1.47059	0.659783	1.16
				0	0.773913	0.804348
				0.470978	0.987037	0.960714
				2.23756	0.326	0.508
				0.790009	0.608108	0.718919
				4.05556	0.3	0.98481
				0.862578	0.40566	0.250943
				0.862578	0.176471	0.260784
				2.70017	0.319231	0.282692
				0.463767	0.356863	0.71
				2.0056	0.275676	0.696
				0.454545	0.315385	0.730769
				3.97222	3.3375	0.171875
				2.59791	0.609333	0.887013
				1.20242	0.779518	0.265476
				0.13986	0.366154	0.610448
				0.020513	0.767742	0.603704
				1.68899	0.580645	0
				1.64706	1.025	0.783333
				0	0.36625	0.527381
				0	0.382759	0.430769
				0	1.15625	1.6625
				4.97185	2.37143	0.27069
				0.378789	0.834694	0.422449
				0.225225	0.194872	0.355
				1.03806	0.643243	0.356757
				1.59393	2.19375	0.128125
				0	0.133333	1.72162
				0	1.2641	0.813889
				0.975527	0.402222	1.44
				0.26928	0.188636	0.981818
				0.24552	0.180435	0.93913
				1.42857	1.2	1
				1.17725	0.393902	0.804878
				0.047619	1.32069	0.585714
				0	0.839583	0.470833
				0	0.709375	0.778125
				1.25	0.819298	0.614035
				0	0.647368	0.631579
				2.22222	0.831818	1.45
				0.584795	3.838	0.672549
				1.29791	0.546809	1.675
				0	1.66531	1.30536
				2.20485	0.825	0.884375
				0	0.501852	0.625862
				2.59324	0.379487	0.83
				3.66951	0.191489	0.897917
				0	0.744	2.072
				1.83432	1.19333	1.49474
				1.83432	1.15484	1.68475
				0	0.286207	0.805556
				1.05205	1.26042	1.19792
				0	1.33056	39.8194
				0	0.817045	0.798864
				0	0.974699	0.640964
				0	0.995455	0.556061
				0	1.1825	1.315
				1.2	0.151064	0.551064
				0.22466	0.33	0.835
				0.2035	0.33	0.835
				4.28571	1.535	0.173077
				2.55146	0.801587	1.02469
				0	0.744286	0.187143
				0	1.58769	0.739394
				3.07692	0.321429	0.842857
				2.10411	0.829333	0.577333
				0	0.292308	1.15484
				0	0.452727	1.00545
				1.33929	0.73	0.848387
				0	3.1079	0.964706
				3.48684	0.563855	0.779268
				2	0.623529	1.89265
				7.55814	1.24923	0.2
				5.55556	0	0.565517
				3.25059	0.610909	0.828571
				2.02068	1.63793	0.859322
				7.219	2.35287	0.877011
				0.921431	0.498529	1.18333
				0.144928	1.44677	0.537879
				0.328038	0.62963	0.495652
				0.740741	0.448	0.761111
				0	1.11833	0.695
				0	1.89701	0.973016
				2.19355	0.1	0.602632
				1.10072	0.434921	0.395455
				0	1.47037	0.647059
				1.3964	0.466316	0.475789
				0.797102	0.5	0.834091
				0	1.8619	1.14762
				0.727193	0.324675	1.13875
				0	0.85	0.204255
				3.64778	0.773418	0.7
				3.07692	3.02439	1.28293
				1.44316	1.03934	0.885294
				0.266467	0.628302	0.354902
				0.266467	0.647826	0.393478
				0	0.972152	7.71139
				1.66667	0.901176	5.94941
				0	0.563043	0.956522
				0.757575	0.222388	0.416418
				0	2.2	1.01482
				1.37529	0.252174	0.829348
				0.623071	0.861905	0.522642
				3.37995	0.576923	0.880851
				3.4965	0.792453	0.795082
				0	0.113043	1.10652
				0.581396	1.9125	1.31458
				1.00021	0.929787	1.05591
				1.00021	0.878889	0.978652
				6.41025	1.18493	0.579452
				3.30967	0.923913	0.721739
				6.32997	1.23051	0.516949
				3.18791	7.95714	1.36
				2.22222	2.57778	0.7
				0.357143	5.13571	1.89286
				0.622538	0.875	0.802857
				0	0.297619	0.873913
				3.03252	1.13214	1.6625
				0	0.177143	0.997143
				0.991427	0.271429	1.20408
				0.375393	5.71273	0.583636
				0.615887	0	0.878378
				1.59892	0.413158	1.10667
				1.11418	0.769767	1.13721
				0	0.57	0.373016
				0.065907	0.681081	0.275676
				0.349573	1.204	0.340984
				0	2.07544	1.32075
				0.226244	1.15484	1.04154
				0	0.9	10.7692
				0.751582	0.868182	2.04348
				0	0.407143	0.6525
				0.952381	0.697059	0.117143
				1.42857	1.36546	0.917273
				2.3783	1.57385	0.645122
				2.01185	0.310204	1.68367
				0	1.7875	1.17593
				2.41935	0.254762	1.0907
				0	0.59375	1.41613
				33.7507	10.097	0.657576
				0.208333	0.608511	0.857447
				0	0.592857	0.678571
				0.294118	0.769231	2.47037
				0	0.37037	0
				1.48148	1.024	0.227778
				0	2.27619	0.456757
				1.17685	1.11786	0.466667
				0.73344	1.34167	1.60714
				0	0.869565	0.267742
				0	1.08529	1.21111
				0	1.40833	1.26
				1.09649	1.78261	0.965217
				1.94805	0.57619	0.197619
				0	1.13235	0.197059
				0	0.733803	0.583099
				0	0.66	1.5275
				5.53451	1.52564	0.797436
				1.9082	0	0.338095
				0.324675	3.49091	1.98636
				0	0.546341	0.547727
				0	0.661404	0.380357
				0	2.08966	1.1569
				0.142857	0.596429	2.15172
				9.01154	1.23913	0.946667
				1.23967	1.92963	1.53103
				3.33333	0.21358	0.784337
				0	1.49259	0.748148
				0.786468	0.705556	3.05429
				0.148148	1.43333	0.884483
				5.20833	0.330337	0.47625
				2.4688	0.661905	0.095238
				0.377529	0.438889	0.24375
				0.480769	1.125	0.478431
				0.416667	0.183673	1.325
				1.66667	0.679245	0.542593
				0	0.873913	0.195556
				6.03174	1.69333	14.5667
				4.44445	0.565455	1.50364
				0.985663	0.597222	0.730556
				0	0.495652	0.230612
				0	0.115789	1.20294
				1.5625	1.475	1.40909
				0.537634	0.642424	0.85625
				0	0.562222	0.51875
				0	0.421667	0.395238
				0.066438	0.878378	28.627
				0	0.656	0.284
				2.13121	0.489394	0.440299
				0.165227	0.5	0.772
				1.64958	0.758462	1.17846
				0	0.447458	1.08644
				1.25356	1.19245	0.39
				1.2134	0.456098	0.836585
				2.07743	0.591304	1.96596
				1.73337	0.8	0.897368
				0	0.245098	0.929412
				0	0.485294	0.427941
				3.0303	0.744444	0.472
				3.84615	0.792857	1.55714
				1.05001	1.06	0.408824
				0.674349	0.798611	1.23239
				0.504467	0.683333	1.12361
				0	2.76154	6.63571
				1.0179	0.926389	2.33377
				2.39862	0.346341	0.385366
				1.5444	0.854237	0.911475
				0.484849	2.09701	0.810145
				0	0.7	0.5875
				0.485912	1.39437	1.03158
				1	0.370588	0.644118
				0	0.512903	1.16129
				0	0.189655	0.982759
				0	0.18	1.272
				0.971514	1.11956	0.413333
				0	0.178378	9.79459
				2.5974	0.521212	0
				0	0.838298	0.77551
				0.779857	0	0.4
				0	0	0.6125
				2.71739	1.06136	0.302222
				2.71739	0.953061	0.272
				0.597944	0.253333	1.63529
				2.41863	15.1	5.43438
				2.34491	0.929825	0.374138
				0	0.091667	0.9
				1.95813	0.696825	0.620635
				2.48579	0.72963	1.50541
				3.53803	1.00976	1.21463
				2.62051	2.15946	0.797368
				0	2.3	0.30303
				2.73016	0.507353	0.922059
				0.979134	0.235849	0.73
				4.63472	0.948276	1.54643
				0	1.02833	0.773077
				0.95238	0.603279	0.590164
				0.769231	0.805556	1.11944
				8.33333	0.57931	0.77069
				1.05898	0.682857	0.442857
				3.59202	0.28125	1.34815
				0.73501	0.960465	0.5
				2.10944	1.18036	0.608929
				2.69608	0.867164	0.464615
				2.1637	0.52551	0.961628
				0.659112	0.75	1.07802
				5.55556	0.756962	0.382667
				0	0.554717	0.767742
				1.26525	0.794231	0.821154
				1.66586	0.78	0.886667
				1.94781	0.315873	0.853623
				2.03214	0.358621	2.08103
				2.42512	0.366667	0.354386
				3.24074	0.076768	1.29231
				12.2545	0.089231	1.29385
				1.69173	0.403571	0.9
				0	1	1.13333
				0.277778	1.43409	1.91667
				1.56892	0.831579	0.947368
				0.952381	1.05765	1.49167
				1.20614	1.61026	1.12895
				1.07329	17.7295	29.9136
				0.584335	0.633962	0.77037
				0.576037	0.515	1.4475
				0	0.101639	0.881356
				8.33334	0.62381	0.928571
				1.41827	0.822078	1.04805
				0.601503	1.06136	0.667391
				0.555557	0	0.6
				0.555557	0	0.615385
				2.31225	1.01333	0.954839
				2.32426	3.94746	0.308621
				2.49051	2.4975	0.976923
				7.40547	1.4	1.44074
				5.20184	2.33846	2.08846
				0.435487	0.75814	0.471951
				0	0.335185	0.119231
				4.36491	4.41111	0.717778
				0.457665	2.02553	3.11064
				2.48077	0.119231	0.6725
				1.77469	0.976923	0.869048
				0	0.522807	0.558929
				0.757576	1.74	0.626667
				0.549577	1.11613	6.84032
				0.886028	2.9	0.372414
				0.404219	0.401887	0.726415
				0.236406	0.355769	0.673077
				1.92308	6.42973	1.23269
				0.759414	0.265854	0.47561
				0.064185	2.23115	0.684615
				0	0.564151	0.75098
				3.33333	0.704348	1.13913
				0.17094	1.064	0.759375
				0	1.10702	0.305263
				0	1.14727	0.316364
				0.725047	0.701429	0.818571
				0.754937	0.604545	2.93182
				0	0.910909	18.8621
				0	0.825	0.686111
				1.78571	1.54062	2.13823
				0	0.883636	0.736364
				4.13665	0.115789	0.872222
				4.13665	0.182759	0.860274
				6.12244	0.304651	0.653488
				2.49264	0.284416	0.898718
				2.97619	0.412941	0.825581
				0.06734	0.673333	1.17667
				0	0.491379	0.928125
				0	1.05714	0.431429
				2.2182	0.864516	0.523438
				0.543478	0.394186	0.344944
				0.520833	0.408434	0.163218
				0.271739	2.21667	0.718182
				0	0.372222	1.07963
				0	0.863265	0.88125
				1.4652	0.770175	0.614035
				0.5	1.23809	0.728571
				0	0.307692	0.246296
				0.868056	0.735484	0.703226
				0	0.457627	0.566102
				0.619195	0.859322	0.813559
				0.980392	1.05429	0.805714
				2.21279	0.507143	0
				3.16805	0.43	0.772131
				0.733568	0.597561	0.960976
				2.5808	6.63286	0.50303
				0.100812	0.782143	1.48228
				0	0.235714	0.893333
				0	3.39167	1.625
				0.588235	0.223077	1.37692
				1.28139	0.5975	0.230233
				1.66509	0.355882	0.120513
				0.720722	0.344828	0.696774
				0.784315	0.249123	0.708197
				2.54902	0.167568	0.582667
				0	0.863636	1.20417
				0	0.930303	0.613793
				2.25895	0.654054	0.627027
				2.1978	0.564407	0.281356
				0.936957	1.106	0.292
				0.040584	0.910145	0.83913
				0.052882	0.311905	1.25
				0.081279	0.54	1.23
				0	1.24857	1.21714
				0.238095	0.825581	0.62093
				0.297619	0.7575	0.9525
				0.537635	0.157143	0.345714
				0	0.947541	0.739344
				0.246711	1.17105	1.22105
				0.416667	0.757627	0.618644
				0.304439	0.126829	1.05349
				0	0	0.405714
				1.75316	0.565909	0.784783
				2.97236	0.580645	1.85283
				1.66667	0.538636	1.51591
				0	0.334286	0.551429
				2.32026	1.24815	0.890741
				0	5.34857	0.917143
				0.367647	1.27	0.681818
				0.596877	0.978378	1.59375
				0	0.134146	0.697143
				1.05364	0.135714	0.611111
				0	4.56667	2.24483
				1.92719	0	0.375
				0	1.94815	1.12593
				0	5.26539	1.83846
				2.61314	0.432	0.78
				0	1.01	0.39
				1.08225	0.118367	0.087755
				0	0.938333	0.781667
				2.79331	1.10833	1.42833
				0	1.09444	1.28276
				0	0.85	0.440323
				3.69231	0.34125	1.2775
				2.61905	0.785	1.51
				2.61905	0.832857	1.41429
				1.7351	0.496774	1.45312
				1.7351	0.473846	1.6209
				0	0.770175	1.61091
				0	0.671429	0.697619
				0.986842	0.975862	1.65454
				0	0.322857	0.668571
				1.53846	0.731707	0.458696
				0.383692	0.460317	1.34776
				0	0.456098	0.364444
				0	0.689091	0.951852
				0	0.467568	0.329032
				0	0.188636	1.45556
				3.0303	0.562	0.388679
				1.63293	0.407143	1.75714
				1.02041	1.945	1.04194
				0	0.986813	1.6505
				0	1.32174	1.19615
				2.00535	0.113158	0.107895
				0.314885	0.667857	0.807143
				1.2044	1.32778	0.503333
				0	0	0.876667
				7.5	1.40417	0.473529
				1.35008	0.952174	0
				0.434783	0.365306	1.15102
				2.99185	1.15106	1.0383
				1.81116	0.433898	0.262963
				1.55816	1.2275	0.597778
				3.4116	0.911765	0.258824
				0.263279	0.598485	0.510769
				0	1.35882	1.94545
				0.330471	0.615957	0.568085
				0.061843	0.676056	0.44058
				0	0.633333	1.58889
				0	0.445455	0.85
				1.5625	1.05077	0.393846
				0.132275	0.606667	2.57595
				0.132275	0.614865	2.50256
				4.16667	0.806667	0.844444
				0.2331	0.934375	0.483077
				0	1.28696	0.6375
				0.287356	0.22963	66.6353
				0	1.08857	1.22059
				0.28326	0.854545	0
				1.5625	0.62	1.24429
				1.04167	0.345205	2.17333
				0	0.781081	0.442857
				0.34965	0.369767	0.213953
				1	0.260377	0.784615
				2.04969	0.34375	1.0375
				0	0	1.1
				1.31258	0.955	0.611667
				1.16342	0.976923	0.803077
				1.53846	0.138095	0.218421
				1	0	0.409091
				4.7619	1.1119	0
				0.480769	0.628125	0.714583
				0	0.252273	1.55227
				0	0.51875	0.097917
				4.54545	0.347826	0.517391
				10	0.253571	0.294118
				0	0.835484	0.959259
				0	1.88889	0.502778
				1.90476	0	0.834615
				0	0.876087	5.58478
				0	1.23529	2.08235
				0	0	0.516327
				2.06229	0.118182	51.8205
				9.09136	0.844681	0.235556
				0	1.01389	1.62162
				0	0.7125	0.460417
				0.75	0.665217	0.716667
				1.09756	0.959259	0.691667
				1.84435	0.198765	0.636905
				0	0.714545	0.47551
				0	0.767857	82.3929
				1.97531	1.11667	0.262069
				0	0.848437	0.628125
				0	0.578788	0.573134
				0.358423	0.714286	0.638776
				2.61286	0.537931	1.41034
				2.77778	4.05556	2.60556
				0	1.39286	1.93478
				0.849803	0.307547	0.539623
				0.65934	0.965789	0.510526
				0	0.516393	0.692857
				0.909091	0.441176	0.237255
				0	0.34375	0.252083
				0	0.959375	3.16562
				0	0.658537	0.731707
				1.42857	1.43559	0.85
				1.64723	0.276923	0.8
				0.49098	0.935526	1.25942
				0.057822	0.577586	1.39138
				0	0.427273	1.06415
				3.125	0.482222	0.282609
				0	1.02133	0.615789
				0.686812	0.154348	13.5133
				3.1622	0.495946	1.33924
				0	0.469492	2.08814
				2.162	0.204545	43.2283
				0.47619	0.093023	0.397674
				2.99563	1.03115	0.367742
				2.22404	1.32692	0.342
				1.34623	1.01579	1.03333
				0.357143	0.2	0.604082
				1.08352	1.93809	1.60213
				0	1.7473	2.3791
				6.94445	0.340625	1.29385
				0.201613	0.354237	0.832075
				0	0.086	0.647059
				0	0.791667	0.123077
				0	0.188636	0.670455
				0.066845	1.41667	0.753333
				0.961538	0.415556	0.36
				0	0.494444	0.498148
				0.757575	1.07719	0.1375
				1.86934	2.40952	0.788095
				0	1.23962	1.37593
				0	19.8	50.2038
				0.465186	1.396	36.6103
				1.17647	0.452632	0.671053
				3.05147	0.659322	1.16102
				0.217391	1.14516	0.670968
				0.049975	0.611475	28.3279
				1.46422	1.79778	1.39268
				0	0.505172	0.7
				0.30426	0.982456	1.61
				0	1.04194	1.55625
				0	0.473077	0.711111
				0	0.631081	0.628947
				0	0.863291	0.3
				0.871531	1.40435	1.27391
				0.171604	1.78	1.62353
				0.151415	1.56444	1.56304
				0.410398	1.075	0.947059
				0	0.965	0.7875
				3.88313	1.49649	0.794118
				0.099701	0.622078	1.07013
				0	1.79048	0.933333
				2.22526	0.083929	0.846429
				0.107412	0.487179	1.1
				0.980394	0.57381	0.865517
				0	1.77632	0.922222
				2.36888	0.476471	1.43333
				0.79365	0.6	66.384
				0.591253	0.616667	0.874576
				4.28571	0.27	1.07126
				4.28571	0.203797	1.01163
				0	0.889655	1.09091
				2.59741	1.27436	0.841026
				3.06122	1.9675	1.11163
				0	0.464	1.255
				0.896464	0.620455	1.33295
				1.56314	1.04937	2.24304
				44.8342	21.0455	3.85758
				1.82539	0.542857	0.508621
				1.51515	1.53864	3.62653
				0	6.416	3.69091
				0	0.552083	0.786207
				12.6651	8.15455	0.98
				34.8952	14.3719	1.74643
				0	1.59643	0.935714
				0.208333	0.504762	1.47
				29.8354	27.3056	2.52222
				4.70085	1.11176	1.61837
				1.05994	0.3	0.822807
				0	1.995	28.46
				0	0.802326	0.733333
				0	1.62308	1.28571
				1.76309	1.05217	0
				0	0.562162	0.947222
				0	0.515152	25.9485
				0	0.430303	0
				0	1.275	0.878571
				2.07119	0.857407	0.3
				0	1.51111	0.638235
				0	0.5	0.295455
				0	0.44878	1.6878
				0	1.25556	1.87333
				2.91962	3.31778	23.5644
				3.09766	0.243023	0.551546
				1.11111	0.597222	1.0275
				0	0.408696	1.06053
				0.833577	0.933333	1.03651
				1.6875	0.171233	0.531081
				0	0.922857	0.465714
				0	0.720455	0.366667
				0	0.720455	0.415556
				0	0.823729	0.540678
				0	1.01372	0.588235
				0	2.65946	1.34546
				1.3139	0.665672	1.23333
				2.94117	0.692982	0.861404
				1.02041	0.384375	0.965625
				1.36301	0.498276	0.641818
				1.3933	0.507018	0.653704
				0	0.402703	0.737838
				1.30682	7.97368	0.921429
				10	1.25185	0.572414
				0	1.23333	0.539474
				0	0.676316	0.325
				0	0.685333	0.329333
				0.674841	1	0.44359
				8.57143	1.23696	1.05745
				1.7184	1.20556	0.511111
				1.7184	1.06042	0.3875
				0	0.848276	1.19667
				0.106066	0.105769	0.686792
				2.33333	0	0.824138
				0	1.51667	0.601887
				0	0.263492	0.714925
				0.151515	0.555556	0.637143
				0	0.628	0.895918
				0.930826	1.19454	0.249057
				0.301281	0.670968	0.722581
				0.383222	0.617308	0.719231
				3.23887	0.86338	0.568919
				3.51189	0.227586	0.541379
				0	0.092105	0.625
				0	0	0.546154
				5.56292	1.12857	0.786
				0.322061	0.505769	0.532692
				1.40804	0.5	0.853333
				0	0.684783	0.733846
				0.411699	0.302128	1.15741
				0	3.1475	1.6175
				0	3.69032	1.75758
				2.42901	1.15111	1.13333
				1.98916	1.30588	1.13469
				2.99517	0.875862	0.731034
				1.28205	0.917073	0.490476
				0	0.283607	0.201695
				2.7972	1.10278	0.716667
				0	0.957447	1.23182
				1.32514	0.195652	0.541304
				0.21978	1.41111	1.08966
				1.19047	0.2775	0.597436
				1.63763	0.773077	1.49123
				3.77096	0.540541	1.10882
				2.3976	0.288235	1.35714
				1.06061	0.2375	0.289189
				0.093387	0.415	0.375281
				0	0.375269	0.719355
				0	0.30274	0.872222
				2.94118	0.728125	0.264706
				0.215164	0.779747	2.48608
				0	2.174	0.880303
				1.90212	0.601515	1.44531
				1.32081	1.02857	2.7
				0.108225	0	0.384615
				0.798859	0.816667	0.691667
				2.16834	0.55	0.757143
				0.956937	0.863889	0.467647
				0.731707	0.318605	0.377778
				2.04275	1.03026	0.657895
				5.91492	0.208824	0.964516
				0.793652	0.485106	0.767347
				0	0.44902	0
				0	0.36	1.1069
				0	0.568627	0.77451
				0	0.3	0.284
				0	2.24143	1.2058
				0	0.478082	1.28767
				0	1.0283	1.396
				0.366569	4.55714	7.76571
				2.5	0.184444	0.86
				0	1.31064	1.65106
				0.526316	1.76	1.68
				0	0.305085	1.53333
				0	0.232727	1.44107
				0	0.974286	1.79167
				0.255997	2.82727	1.69167
				0.401844	0.654098	0.677419
				1.27381	0.515686	15.9846
				0	1.08966	0.835294
				0	1.14648	0.435211
				0	0.793878	1.16122
				0	0.793878	1.16122
				0.5	0.1	0.597368
				0.568182	0.289091	1.416
				0	0.856	0
				0	0.366667	0.36338
				0	0.339216	0.316981
				0	0.418644	0.55
				0.604839	0.38	0.727778
				3.33333	0.493617	1.03333
				0.413793	1.086	0.377083
				0	0.528571	0.325
				0	3.12222	1.41111
				3.08123	0.166667	1.53462
				2.46498	0.435484	1.74516
				2.07059	0	2.1
				2.07059	0	1.6087
				0.606061	0.444	1.52593
				3.26625	0	0.501923
				0	1.02778	1.83889
				0.840335	2.87333	0.873333
				3.69631	0.652941	0.436842
				7.38095	0.491304	1.46316
				0.368665	0.088679	0.628571
				2.11497	0.814286	0.653704
				1.43541	0.8	1.29643
				0.354611	0.903774	0.59434
				0.313479	1.20513	1.25263
				1.83305	0.508065	0.579661
				5.41496	8.28	0.705
				0	2.22727	0.6
				0	0.310204	0.773469
				3.61877	1.48235	1.54412
				1.2685	0.817544	0.624138
				1.2685	0.817544	0.624138
				1.17647	0	0.410606
				0.201613	1.37059	0.554286
				0.104807	0.336364	0.9
				0.466853	1.13793	0.489474
				0.19305	0.246667	0.384091
				0.127551	0.185	0.638182
				2.08333	0.902273	1.45
				0.821995	0.426531	0.455102
				2.34283	1.0439	0.797561
				0.3003	3.7921	0.447368
				0	1.13253	0.6
				1.50634	0.382051	0.635897
				2.03121	7.25833	29.0472
				0	0.67	0.094
				1.09375	1.01852	1.7875
				0.344828	1	1.95306
				1.2605	9.04091	1.82917
				3.71524	0.97	0.945
				0.823705	0.518421	0.410526
				6.33889	1.29032	0.383333
				1.14306	0.871154	0.6
				0.7722	0.566	1.06539
				0.921658	0.369643	0.880702
				4.28571	0.668	1.504
				0.19861	1.01852	1.05333
				1.67572	0.513208	0.632727
				0.609031	0.4325	0.335
				0.238095	0.319608	0.501961
				0	1.79474	0.894737
				0.881673	0.95283	0.937736
				0.460829	1.04462	0.303077
				0.420168	0.931343	0.341791
				0.609756	0.626	0.966
				0.104167	0.677193	0.562712
				0	1.025	0.878788
				2.263	0.401818	1.13091
				0.118371	0	0.35
				0	0.297619	0.845238
				0	0.968519	0.414815
				2.16819	0.694643	1.53571
				2.08148	0.771186	1.45763
				1.16883	1.24048	0.44375
				5.0926	2.78667	0.334286
				11.1111	4.14	0.388
				2.69592	0.966667	0.693103
				0	1.796	0.164
				0	0.223944	1.3137
				1.38889	2.0875	2.2625
				0	0.12381	0.378571
				1.19444	0.3625	0.793056
				0	0.821569	0.479661
				0.947204	0.474648	0.920896
				0.740739	0.512821	1.93333
				0	1.46557	0.07377
				2.85276	0.885106	1.23043
				0.15873	0.094828	0.532258
				0	0.28125	0.83
				0	0.294643	1.65536
				1.05263	0.554687	0.829688
				0.561617	0.932692	1.01864
				2.34254	0.39322	0.702532
				0	1.34706	1.02162
				0	0.917021	0.594118
				0	0.938462	1.47692
				0	0	0.287805
				2.08333	0.419512	0.243902
				0.376331	0.864407	0.821667
				0.809716	0.260784	1.03726
				0	0.558974	0.323077
				3.86474	4.33509	1.23448
				0	1.56098	0.545763
				0	1.21	1.61042
				0.480769	2.315	0.561765
				0.207039	0.803922	0.894
				0	0.440845	0.656471
				0	1.94167	1.7
				1.87166	0.351613	1.52258
				0	0.292683	2.04848
				1.17647	0.456522	0.980769
				2.28758	0.382857	0.44
				1.31945	0.980769	2.45769
				0.87912	1.19524	0.983333
				0.9324	1.11795	0.512821
				0.093671	0.671429	0.120635
				0.438003	1.78	0.906667
				0.691584	3.27414	0.434483
				1.35942	1.11875	0.359375
				0	0.515217	1.21087
				1.51695	0.861111	32.3278
				0.572917	0.655319	0.6
				1.30482	0.421739	0.913043
				0.193121	2.07419	0.35
				0.89553	11.6805	2.49565
				1.82957	1.2	1.23088
				3.39542	0.890909	1.33485
				2.95781	1.00385	2.82182
				8.39646	2.435	5.7775
				13.8889	0.708333	1.47931
				0	0.866667	1.82727
				4.7619	1.025	0.84
				2.25275	3.53636	1.85333
				2.25564	0.333333	53.103
				6.85948	1.67692	33.0885
				0.391604	1.02444	1.70222
				0.401621	0.374545	1.29434
				0.85922	0.361404	0.823214
				0	0.482759	0.321053
				0	0.723881	0.277273
				0	1.46512	0.243243
				2.38095	11.4259	1.60333
				0.9375	0.684	2.13462
				0.142045	0.762069	0.541379
				0.111111	0.758537	1.72927
				0	0.878	0.323529
				0	9.285	3.27895
				0	0.78	0.518519
				2.74995	0.172727	0.581818
				0	0.850794	0.496825
				1.11111	5.03333	1.44857
				13.6838	12.2654	0.751852
				17.5435	12.5241	0.86
				14.1667	12.6622	0.731429
				15.9091	12.7026	0.816667
				0	0.797959	1.35306
				0	0.522917	1.425
				2.54256	0.434615	3.09038
				0	0.56087	1.91
				0	3.00667	2.02667
				0	0.230556	1.21892
				6.25	0.455319	0.608511
				0	2.06562	1.14688
				4.72341	0.487671	1.07397
				3.2954	0.474667	1.31282
				0	3.00571	2.23529
				0.595238	0	2.44848
				0	0.507273	0.925
				0.384615	0.480952	0.690476
				0.230297	0.808696	0.647826
				0	0.564103	0.864103
				0.680271	0.52381	1.01667
				1.56737	0.364286	0.208108
				0.568343	0.480556	1.455
				0	0.518519	1.25926
				0	8.666	1.0814
				0.31056	0.744615	0.9
				10	3.8037	2.75926
				0.462963	2.53556	1.14444
				0	1.595	1.385
				3.76623	0.537037	1.00345
				1.91304	1.06458	0.273684
				1.92561	1.3	0.869811
				5.05052	1.01429	0.942857
				0	0	0
				0	1.20345	1.3931
				0	0.486364	1.16585
				0	0.938462	1.975
				0	1.52222	5.20286
				1.14804	0.647368	1.1193
				0.61937	0.453571	0.882143
				0	0.528571	26.3714
				5.24691	0.670968	0.406452
				0	2.34762	1.30952
				0	0.464103	0.97375
				0	0.617391	2.19783
				0	0.495714	0.627143
				0.714461	0.215152	0.7
				0	0.548	0.456522
				0.367965	0.451282	0.571429
				1.46753	4.22105	0.668421
				0.951087	0.311765	0.947059
				1.58696	0.540909	1.11364
				1.44737	0.370732	1.53095
				3.15362	0.592593	1.32593
				1.8948	0.183333	1.58611
				0.059013	0.230159	0.941538
				0	0.447059	0.194118
				0	0.2425	0.685
				7.57867	5.805	1.2225
				0.606061	0.323077	0.133333
				0	0.3725	0.484615
				0	0.3725	0.575
				0	0.601538	1.01494
				0	0.781579	0.894231
				0.666667	0.685106	0.789362
				4.3092	0.477108	1.32857
				1.77946	1.06667	1.37432
				0.916179	0.623256	9.24651
				1.61548	0.973333	3.28769
				3.41619	1.22979	0.581818
				1.23457	1.34375	0.578333
				1.2916	0.99	0.806
				0.081944	1.06154	2.66429
				0.404859	0.904545	0.470455
				0	0.262069	2.08529
				0	1.56667	1.22812
				1	0.710256	1.79744
				1.85015	0.56	0.312727
				0	0.245	0.821667
				0.565169	0.666667	0.344444
				0.037106	0.537778	0.068
				3.41699	1.03878	0.714286
				0	0.663265	0.924
				1.96958	0.069118	0.569118
				0	1.8	0.543182
				0	0.730909	1.5814
				0.95238	0.775	0.184906
				2.36842	0.647436	0.294872
				1.06482	0.155	0.3675
				0	0.188679	0.935849
				3.812	0.725455	0.878182
				11.0204	2.1	1.00476
				0	0.204545	0.465
				0	0.392308	0.469048
				1.2987	1.08438	0.565625
				0.178253	1.26812	0.447826
				0.632184	0.611111	0.789474
				0.524985	0.138889	0.303509
				3.58586	0.35	0.892857
				0.239234	0.315625	0.3
				0	0.625	0.853623
				3.59789	0.998148	0.429091
				0	0.681579	1.0359
				0	1.79231	0.336667
				0	0.229032	0.65
				0	0	2.84118
				1.60714	1.848	3.57407
				2.43055	0.722222	0.580769
				0	0.871429	1.64643
				0	4.05714	1.22692
				2.90678	1.36207	0.859375
				3.58275	1.41944	0.475
				0.840665	0.380556	0.636111
				0	0.382759	1.39655
				0	0.560976	1.46098
				0	0.5	0.61
				7.5	4.54	0.765
				0	0.114634	0.126829
				0	1.12941	1.94118
				0.140056	0.422449	5.77143
				2.85714	2.68857	0.602857
				0	0.778571	0.336957
				0.046207	0.356716	0.925714
				0	0.984783	0.7
				0	1.32295	0.4
				3.03717	1.11833	1.335
				1.8315	0.418333	4.87333
				0.15643	0.406897	0.778571
				2.44829	0.586154	0.768182
				0	0.436842	0.269767
				0	0.401887	0.631132
				0	0.379487	1.07949
				1.15942	1.10476	0
				0	0.508333	1.1
				2.97005	0.75814	0.088372
				2.13675	0.675	0.489063
				8.33333	0	0.517647
				0	0.871154	1.88846
				0	0.5	0.944444
				1.15483	0.345161	0.979365
				1.25	0.774286	0.638571
				13.3333	0.845652	0.934783
				2.16442	4.16712	1.02329
				0	1.07778	1.12222
				0	0.277083	1.78182
				4.29688	0.277083	1.74222
				0	1.17619	0.126471
				5.84229	0.658108	0.260274
				0.10144	0.624731	0.803297
				1.03175	0.544286	0.524286
				0	0.586957	0.426027
				2.35142	1.41667	0.825
				1.6875	0.423256	1.03571
				1.0582	0.69403	0.864179
				4	0.654167	0.9125
				0.281218	1.35921	0.797727
				0	0.725714	0.52
				0	1.21538	0.264103
				5	0.833333	1.05652
				0.30248	0.673684	1.52895
				1.36054	1.00172	0.87069
				0.699301	0	0.215152
				1.66667	0.733962	0.743396
				0.123457	0	0.12963
				7.14286	0.935714	1.05294
				0.98582	0.919444	0.630556
				0	1.06136	0.974684
				0	0.844	0.816216
				1.32764	0.885366	1.71219
				1.54159	0.273684	0.254237
				0	0.182857	0.437143
				0	1.11539	1.04038
				0.310568	1.26667	0.536364
				0.272694	1.09615	0.807843
				0	0.597368	1.40286
				0.403226	1.02778	1.275
				0	7.04615	2.01875
				0	0.387952	0.884375
				3.50351	4.25882	1.24667
				0	1.39259	0.141379
				2.03963	0.180435	1.33674
				0	0.375	0.885938
				0	0.2	0.417647
				0	0.502778	0.394444
				0.039746	0.355556	0.8
				1.68067	5.55455	2.88636
				1.64752	0.633333	0.258974
				0	0.725806	1.26774
				0	3.67576	1.31212
				0	0.782222	0.675556
				0	0.401613	0.567742
				0	0.3	0.577049
				0	0.219403	0.754688
				0.043784	1.07705	1.24833
				3.36246	0.736765	0.736765
				0	0.517241	24.3138
				1.42857	0.330769	48.6119
				0	0.714815	0.588462
				0.641025	0.888636	0.986957
				0	0.993333	0.4
				1.76367	0.366667	0.316667
				1.43386	0.366154	0.358462
				4.56012	3.24407	1.48644
				4.26632	0.267925	1.16667
				0	1.72667	0.276667
				0	0.991667	4.2718
				0	1.00222	1.00652
				0.123256	0.326471	1.25147
				0	0.738095	0.44898
				0	1.43064	1.085
				0.090498	0.706897	1.45893
				2.88993	1.77857	40.2963
				3.05302	1.762	1.394
				3.85488	0.602083	0.176596
				3.37302	0.801923	0.162745
				0.1638	0.23125	0.705455
				1.29763	0.483333	1.70351
				0	0.245161	16.7848
				0.416667	2.106	0.908475
				2.54213	1.41351	0.085
				0	0.575472	0.435849
				0	3.91667	1.17805
				0	2.9102	1.01731
				0	1.3	0.861538
				1.92308	0	0.584211
				1.72414	0	0.738462
				5.55556	0.85625	0.380645
				0	0.466667	1.62963
				2.0202	0.772	0.128
				3.41618	0.287097	0.953968
				2.5641	0.341463	0.797561
				0	0.287879	2.23548
				0.540123	0.772857	1.3716
				1.89091	1.08689	1.30794
				0	0.201961	0.729412
				0.27904	1.232	1.31977
				0	0.581395	1.11778
				0.868879	0.51875	0.65
				1.68269	0.489744	1.5125
				1.13038	0.503571	0.407843
				0.563911	0.635849	0.326415
				2.09192	0.165	0.503333
				3.33599	0.230233	0.795455
				0	7.84737	1.09211
				3.92396	2.29286	13.9643
				1.78571	1.23143	0.761111
				0.859117	0.295833	1.19863
				3.61111	0.635714	0.407143
				2.74481	0.322222	1.08947
				0	0.515584	0.575714
				1.38889	0.54	0.556818
				2.17222	0.901695	0.440741
				0	0.947761	0.570149
				1.73992	0.385246	0.078333
				0	0.618605	0.890698
				0	0.508333	0
				0	2.82979	1.72273
				1.56711	3.11892	1.36579
				2.60286	0.865714	0.819444
				0	0.188571	55.0738
				0	0.226316	54.5444
				2.79582	0.835714	2.17671
				0.562596	0.963636	1.27727
				1.96704	1.31429	0.708511
				0.589494	0.187097	0.535185
				0	0.352	1.31
				0	0.765152	1.0942
				0.454545	0.55	0.442308
				1.49223	1.02826	0.2525
				3.34532	0.560976	0.602439
				0.16129	0.679487	0.541026
				12.6569	1.0386	0.442373
				0	0.491228	0.558929
				0	0.255102	0.918367
				0	0.741026	0.586905
				0	0.43913	0.878261
				0	0	1.55357
				0	6.90345	0.503448
				2.55102	0.217391	1.02174
				0.250626	0.25641	1.33077
				1.47059	1.09452	0.830137
				1.16144	0.444068	0.653968
				0.336758	2.60976	1.24063
				0	1.16111	1.19444
				1.45594	4.39167	1.82368
				0	0.750769	1.75873
				0	0.728358	1.70461
				2.51532	0.629487	0.687302
				1.28119	0.936538	2.41207
				0	0.425641	0.310256
				2.31482	0.664706	1.1
				0.492768	0.425532	0.393478
				0	1.5129	4.63793
				5.31099	0.487805	1.69487
				0.588237	0.459574	1.28723
				0	0.794231	1.05
				0.790513	0.444286	0.48871
				0.348735	0.297222	0.739706
				0	0.285417	0.87234
				0.124069	0.404	0.706
				1.78571	0.968	1.49677
				0	1.33429	0.865714
				3.0303	0.951515	0.921212
				0	0.746667	0.8
				1.00917	0.902667	1.64267
				0	0.7775	1.20444
				0.43956	0.571739	0.658
				0	0	0.92
				0	0.294828	0.509259
				1.33333	0.433846	0.586154
				0.362319	0.372414	0.558621
				0.39886	0.282353	0.574286
				1.2766	0.571875	0.65
				1.61424	0.50875	0.845977
				1.5625	0.534426	0.577586
				1.88378	1.05682	1.0814
				2.29885	1.56596	0.423404
				2.1666	0.172727	0.431818
				11.0083	1.6625	0.808824
				1.54023	0.546377	1.91918
				2.2408	0.261111	1.21389
				2.98773	0	0.711429
				0.510204	1.40385	1.12885
				1.19706	0.624561	0.389474
				0	0	0.482857
				0	0	0.482857
				0.490196	0.375	1.05385
				0	0.987692	0.709836
				2.64013	0.220513	1.76923
				0	0.972727	1.19565
				1.19047	0.687342	0.8
				3.94203	0.865217	1.78929
				0	2.67308	0.588679
				3.11559	9.89143	21.7971
				0	1.14458	1.19011
				7.14286	1.884	3.83333
				6.25	1.884	3.83333
				1.96034	1.20857	0.950725
				1.87252	2.99167	0.791667
				0.512819	0.154348	0.886957
				0	0.640299	0.545312
				0	0.74	0.440845
				0	2.89355	0.336111
				1.04167	0.376923	0
				0.197628	0.227586	0.506897
				1.21212	0.430952	1.29762
				1.81105	0.329268	0.821429
				0.292857	0.670833	0.995652
				0	0.131579	0.331579
				0.621117	0.511538	0.888462
				1.6015	0.611429	0.397143
				0	0.434831	0.423529
				0	0.157143	0.125926
				0	0.34	0.197333
				0.79365	0.333333	0.714286
				0	0.322727	0.438095
				3.69836	1.31685	1.27079
				2.1194	1.45729	0.835417
				2.42424	3.81667	0.691667
				1.81818	0.825641	0.773684
				0	0	0.5625
				1.77174	0.594872	0.705
				0	1	0.738889
				0.998166	1.13478	1.03913
				1.13101	0.581481	0.987037
				2.44444	0.62	0.6
				2.44444	0.609836	0.698361
				0.098522	0.795556	0.735556
				0.594454	0.611765	0
				0	0.146753	1.19351
				1.23457	1.36	2.02647
				0	0.75873	0.450794
				0	0.566667	0.831884
				0	1.93333	0.565116
				1.85185	0.641176	0.708621
				1.05263	0.528571	0.359155
				0.142857	0.633898	0.520408
				0	2.28431	1.38546
				1.81818	2.14419	0.662791
				2.10623	1.36032	0.81746
				0.735294	1.35714	1.15397
				1.18647	0.557895	0.87931
				1.22968	0.86338	1.10294
				0.357975	0.642553	0.182979
				1.53846	0	0.707273
				1.16115	0.73	0.607692
				0	1.7	3.27576
				0	0.336585	1.5878
				0	0.336585	1.5878
				0.460829	0.676923	0.664286
				3.29132	0.702	0.557143
				0	0.544444	0.644776
				0	0.545	1.6025
				0.543478	0.449091	0.275
				0	1.46739	0.605556
				0.992906	0.892473	0.717925
				2.77778	0.564444	0.497826
				1.26061	1.26212	0.541667
				1.53509	0.265152	0.796721
				0	0.942222	0.384444
				0.617283	0.579412	0.66087
				0.978356	0.663855	0.948315
				0.990675	0.934615	1.30769
				0	0.896296	0.65
				2.9202	1.04571	1.42857
				0	1.11905	1.10714
				1.74719	0.2075	0.847561
				3.94444	0.890789	0.83494
				1.48551	0.863889	0.611111
				2.00124	0.677778	0.826087
				0	1.02353	1.57451
				0.846703	1.99048	0.609524
				0	1.3054	1.19394
				0	0.45283	0.945283
				4.16667	1.83871	0.177143
				1.47455	0.626471	0.208824
[truncated: 2,008 more rows]

## Sheet: Fig. 2c-d
#chr	start	end	strand	name	TSStype	BB_GVO_DNAme_Shirane2013_x5_mean	B6NJ_parthenogenetic_blast_DNAme_BrindAmour2019_x5_mean	BB_spermatozoa_DNAme_Kubo2015_x5_mean	B6NJ_androgenetic_blast_DNAme_Kobayashi_x5_mean
chr1	3671197	3671798	-	Xkr4	HDTSS	0.652688	1.81351	0.975018	0.42029
chr1	4497053	4497654	-	Sox17	HDTSS	0.12837	1.22	0.695822	0.514634
chr1	4785425	4786026	-	Mrpl15	HDTSS	0.436405	1.25882	0.582367	0.205882
chr1	4807592	4808193	+	Lypla1	HDTSS	0	0.493976	0.243871	0.490244
chr1	4857393	4857994	+	Tcea1	HDTSS	0.256126	0.339216	0.171527	0.398113
chr1	5082872	5083473	+	Atp6v1h	HDTSS	0.6	0.476	0.943167	0.604255
chr1	5588192	5588793	+	Oprk1	IDTSS	36.9936	42.6938	1.67336	0
chr1	5917097	5917698	-	Npbwr1	IDTSS	0.6537	2.79667	0.672812	1.47143
chr1	6214361	6214962	+	Rb1cc1	HDTSS	0.875617	0.557143	0.247047	0.792754
chr1	6359030	6359631	+	Fam150a	HDTSS	0.943238	0.993939	0.20202	0.969697
chr1	7088619	7089220	+	Pcmtd1	HDTSS	0.298362	0.348485	0.567975	0.707576
chr1	9299576	9300177	-	Sntg1	HDTSS	0.490976	0.816667	0.18315	11.9182
chr1	9545107	9545708	+	Rrs1	HDTSS	0.388382	0.897872	0.504988	0.542553
chr1	9699908	9700509	-	Mybl1	HDTSS	0.273865	1.13231	0.511402	0.878873
chr1	9747347	9747948	+	1700034P13Rik	IDTSS	3.10396	1.32059	1.7967	2.32941
chr1	9748081	9748682	-	Vcpip1	HDTSS	0.216346	0.192308	0.240385	1.06539
chr1	9797829	9798430	+	Sgk3	HDTSS	0.936725	1.4102	0.713568	0.250549
chr1	9908337	9908938	+	Mcmdc2	IDTSS	1.44994	0.395238	0.467557	0.926923
chr1	9943817	9944418	-	Snhg6	HDTSS	0.569358	0.33913	0.278645	0.441304
chr1	9967184	9967785	-	Tcf24	HDTSS	0.533414	1.3171	0.139424	0.787838
chr1	10008835	10009436	-	Ppp1r42	IDTSS	0.56391	0.681818	2.29503	0.959091
chr1	10037858	10038459	-	Cops5	IDTSS	0.701283	0.434146	0.370932	NaN
chr1	10037917	10038518	+	Cspp1	IDTSS	0.585379	0.42381	0.588858	NaN
chr1	10232369	10232970	-	Arfgef1	HDTSS	0.552616	0.229231	0.939115	0.535
chr1	10993164	10993765	+	Prex2	HDTSS	0.14245	0.687179	0.812961	0.436842
chr1	11413804	11414405	+	A830018L16Rik	HDTSS	0.564336	1.08864	0.697109	NaN
chr1	12990834	12991435	-	Slco5a1	IDTSS	2.29846	2.95	0.897685	0.786957
chr1	13373782	13374383	-	Ncoa2	HDTSS	1.03345	1.4	0.707384	1
chr1	13589563	13590164	-	Tram1	HDTSS	0.3663	0.691667	0.801747	0.734043
chr1	13660208	13660809	-	Lactb2	HDTSS	1.01522	0.687755	0.888682	0.6375
chr1	14309898	14310499	-	Eya1	IDTSS	0.595238	1.95862	0.625584	0.882759
chr1	14755665	14756266	-	Msc	IDTSS	0.435121	1.59333	0.669106	0.15625
chr1	15805345	15805946	+	Terf1	HDTSS	0.483187	0.613043	0.53877	0.323913
chr1	15892421	15893022	-	Sbspon	HDTSS	91.0139	37.6306	1.27443	11.7438
chr1	16092740	16093341	-	4930444P10Rik	HDTSS	87.0212	28.732	1.27052	0.304
chr1	16105581	16106182	+	Rdh10	HDTSS	0.788174	1.08974	0.554821	0.75641
chr1	16519001	16519602	-	Stau2	HDTSS	1.18091	0.9	1.5169	0
chr1	16619037	16619638	-	Ube2w	HDTSS	0.815697	0.143103	0.725046	1.39167
chr1	16656564	16657165	-	Tceb1	HDTSS	0.33701	1.03611	1.06092	0.908333
chr1	16664890	16665491	+	Tmem70	HDTSS	0.326531	1.02128	1.46701	0.408511
chr1	17097588	17098189	-	Jph1	HDTSS	0.449448	1.0625	0.489714	2.29565
chr1	20819912	20820513	-	Mcm3	HDTSS	0.463079	0.859574	0.7092	1.35532
chr1	20890172	20890773	-	6720483E21Rik	HDTSS	0.957082	0.827273	0.94378	0.361765
chr1	20890321	20890922	+	Paqr8	HDTSS	0.793678	0.8275	0.81749	0.7225
chr1	20951325	20951926	+	Efhc1	HDTSS	1.3391	0.768966	0.387847	0.518182
chr1	21078924	21079525	-	Tram2	HDTSS	0.616524	0.95082	1.15015	0.508333
chr1	21961641	21962242	-	Kcnq5	HDTSS	0.620946	1.39333	0.64136	1.25652
chr1	22805423	22806024	-	Rims1	HDTSS	0.494591	1.25641	0.839506	0.672222
chr1	23382874	23383475	-	Ogfrl1	HDTSS	1.30274	0.896552	0.292398	0.515714
chr1	23761625	23762226	+	B3gat2	HDTSS	1.05311	1.24324	0.271568	0.7
chr1	23922080	23922681	-	Smap1	HDTSS	0.748905	0.701351	0.784946	1.2629
chr1	24100040	24100641	-	Fam135a	HDTSS	0.518048	1.93469	0.931443	1.04923
chr1	24587136	24587737	-	Col19a1	IDTSS	0.465839	2.32857	0.528879	0.281481
chr1	24678243	24678844	+	Lmbrd1	IDTSS	NaN	0.752174	0.630743	0.182051
chr1	30949409	30950010	-	Gm13363	HDTSS	0.679824	0.738806	1.09312	0.327692
chr1	30949454	30950055	-	Ptp4a1	HDTSS	0.698198	0.761538	1.12115	0.515625
chr1	32172505	32173106	+	Khdrbs2	HDTSS	0.722222	1.548	0.324675	0.248
chr1	33669493	33670094	-	Prim2	HDTSS	0.516917	0.621053	0.514444	0.802632
chr1	33669523	33670124	+	1700001G17Rik	HDTSS	0.516917	0.621053	0.514444	0.802632
chr1	33719595	33720196	+	Rab23	HDTSS	1.20066	0.945098	0.395877	9.1549
chr1	33757449	33758050	-	Bag2	HDTSS	0.771448	2.24308	1.08273	0.9
chr1	33814294	33814895	-	Zfp451	HDTSS	1.44904	0.39322	1.81604	1.6
chr1	33838613	33839214	-	Gm15455	IDTSS	0.320513	0.573913	0.651147	0.707692
chr1	33907320	33907921	-	Bend6	HDTSS	0.63237	1.30145	0.483092	0.534783
chr1	33907924	33908525	+	Dst	HDTSS	1.04332	1.325	0.648394	0.912162
chr1	34432898	34433499	-	Mir5103	HDTSS	25.5878	22.77	0.607842	0
chr1	34439371	34439972	-	Ccdc115	IDTSS	0.592828	0.076316	0.792806	0.497368
chr1	34439528	34440129	+	Imp4	IDTSS	0.599929	0	0.747303	0.765854
chr1	34459445	34460046	+	Ptpn18	HDTSS	0.393182	0.885366	0.402212	1.1878
chr1	34498129	34498730	+	Prss39	IDTSS	4.28819	1.5	2.0231	24.8056
chr1	34560642	34561243	-	Prss40	IDTSS	1.10395	3.12	1.73611	2.31053
chr1	34579392	34579993	+	Amer3	HDTSS	0.88677	1.06596	0.68203	1.35102
chr1	34801421	34802022	+	Arhgef4	HDTSS	8.45106	2.13947	1.0874	0.144737
chr1	34842749	34843350	-	Fam168b	HDTSS	2.42477	0.711688	0.532434	0.335135
chr1	34849658	34850259	+	Plekhb2	HDTSS	0.840037	0.93125	0.403573	2.20556
chr1	36068099	36068700	+	Hs6st1	HDTSS	0.433592	0.959574	0.449741	0.771429
chr1	36244001	36244602	-	Uggt1	HDTSS	0.658355	0.758	0.429167	0.532
chr1	36307432	36308033	+	Arid5a	HDTSS	0.578754	0.745455	0.45678	0.281818
chr1	36368880	36369481	-	Kansl3	HDTSS	1.79037	0.333784	0.853584	0.716216
chr1	36444938	36445539	-	Lman2l	HDTSS	0.698412	1.74889	0.618462	1.35758
chr1	36471296	36471897	+	Cnnm4	HDTSS	0.829817	0.625352	0.53245	1.09697
chr1	36511575	36512176	+	Cnnm3	HDTSS	0.451992	0.427273	0.369548	0.814286
chr1	36535428	36536029	-	Ankrd23	IDTSS	97.8788	40.8333	95.5473	18.3667
chr1	36546900	36547501	-	Ankrd39	IDTSS	0.642144	0.066667	0.670176	1.63953
chr1	36558080	36558681	-	Sema4c	HDTSS	77.928	22.2889	0.775411	3.02449
chr1	36682882	36683483	-	Fam178b	HDTSS	0.478638	0.1775	1.34204	1.1025
chr1	36691186	36691787	+	Cox5b	HDTSS	0.795033	0.609434	0.489615	1.00851
chr1	36709624	36710225	-	Actr1b	HDTSS	94.9836	19.1265	0.526485	3.74082
chr1	36939226	36939827	-	Tmem131	HDTSS	0.410623	0.435294	0.647041	0.655294
chr1	37217977	37218578	+	Cnga3	IDTSS	0.454545	0.38	30.6795	16.6909
chr1	37299537	37300138	+	Inpp4a	HDTSS	0.18315	0.442857	0.253435	1.30323
chr1	37429802	37430403	-	Coa5	HDTSS	0.584333	0.968333	0.15722	0.228333
chr1	37540715	37541316	-	Mgat4a	HDTSS	1.4058	0.791525	1.23856	0.505263
chr1	37719510	37720111	-	2010300C02Rik	HDTSS	0.582637	0.89186	0.270071	0.796154
chr1	37864997	37865598	-	Tsga10	HDTSS	0.381765	1.03667	0.473885	0.706667
chr1	37871905	37872506	+	Lipt1	IDTSS	1	0	0.18116	0.869565
chr1	37890110	37890711	-	Mitd1	HDTSS	0.332244	0.69	0.479926	2.09211
chr1	37890252	37890853	+	Mrpl30	IDTSS	0.49444	0.395455	0.316679	1.23636
chr1	37996907	37997508	-	Txndc9	HDTSS	NaN	0.318605	0.705055	0.553488
chr1	37997709	37998310	+	Eif5b	HDTSS	0.215227	0.952542	0.16489	1.08136
chr1	38129361	38129962	-	Rev1	HDTSS	0.347222	0.36988	0.548878	0.234409
chr1	38626943	38627544	-	Aff3	HDTSS	1.39858	0.404054	1.3618	1.95574
chr1	38897859	38898460	-	Chst10	HDTSS	0.295017	0.432692	0.592074	5.60952
chr1	38987513	38988114	+	Pdcl3	HDTSS	1.0086	0.178723	0.732899	3.51915
chr1	39193971	39194572	+	Npas2	HDTSS	0.546249	0.301786	0	0.423214
chr1	39367550	39368151	+	Rpl31	HDTSS	0.769263	0	1.8231	0.449123
chr1	39478446	39479047	-	Tbc1d8	HDTSS	1.04531	0.614516	0.334101	0.532203
chr1	39535501	39536102	+	Cnot11	HDTSS	0.965497	0.877027	0.27157	0.5375
chr1	39577046	39577647	-	Rnf149	HDTSS	NaN	0.491176	0.559839	0.904167
chr1	39650881	39651482	-	Creg2	HDTSS	0.467836	1.26579	0.239234	0.284211
chr1	39720688	39721289	-	Rfx8	HDTSS	93.0473	52.9973	0.939523	10.1056
chr1	39900612	39901213	+	Map4k4	HDTSS	1.22655	0.270732	0.603247	0.790805
chr1	40681411	40682012	+	Slc9a2	HDTSS	35.9217	15.4655	0.520833	0.83
chr1	40790356	40790957	-	Mfsd9	HDTSS	1.68831	1.10286	0.476191	0.76
chr1	42694524	42695125	-	Pantr1	HDTSS	1.11714	0.17931	1.1542	3.85185
chr1	42696845	42697446	+	Pou3f3	HDTSS	7.53156	1.2561	0.316351	1.15769
chr1	42713153	42713754	-	Pantr2	HDTSS	1.78912	4.74167	0.476577	3.16389
chr1	42850932	42851533	+	Mrps9	IDTSS	0.367043	0.858621	0.304641	0.174074
chr1	42952571	42953172	+	Gpr45	IDTSS	0.183823	1.72917	0.648105	1.46364
chr1	43098321	43098922	-	Tgfbrap1	HDTSS	0.67171	0.621739	0.306007	0.648837
chr1	43098409	43099010	+	AI597479	HDTSS	1.19572	0.595833	0.293257	0.62
chr1	43445450	43446051	+	Nck2	HDTSS	0.833333	0.739241	0.381608	1.18228
chr1	43827407	43828008	-	Uxs1	HDTSS	0.581346	0.768182	0.344034	0.758462
chr1	43933706	43934307	+	Tpp2	HDTSS	0.361297	0.098333	0.819647	0.843333
chr1	44102087	44102688	-	Tex30	HDTSS	0.428697	0.739726	0.372182	0.480822
chr1	44118472	44119073	-	Kdelc1	IDTSS	0.33999	0.842308	0.681818	5.11923
chr1	44119667	44120268	+	Bivm	IDTSS	20.5583	14.785	0.395257	8.855
chr1	44147443	44148044	+	Ercc5	HDTSS	1.11312	1.26744	0.185014	0.551064
chr1	44551370	44551971	+	Gulp1	IDTSS	0.486111	0.173333	0.15625	7.44667
chr1	45795200	45795801	+	Wdr75	HDTSS	0.402564	0.948148	0.766275	0.648148
chr1	45925293	45925894	-	Slc40a1	HDTSS	1.00443	0.507143	0.718951	0.836842
chr1	46853208	46853809	-	Slc39a10	HDTSS	0.189755	0.22	0.384727	0.634722
chr1	50927222	50927823	+	Tmeff2	HDTSS	0.772452	0.62619	0	0.218421
chr1	51478098	51478699	-	Nabp1	HDTSS	0.671171	0.471429	0.415801	NaN
chr1	51915677	51916278	-	Myo1b	HDTSS	0.606478	0.89403	0.448954	0.416418
chr1	52119137	52119738	+	Stat1	HDTSS	0.221987	0.697674	0.707684	0.660465
chr1	52232931	52233532	-	Gls	HDTSS	0.491089	0.885938	0.963272	0.664062
chr1	52500147	52500748	-	Nab1	HDTSS	0.478502	1.08254	0.732302	1.04022
chr1	52630404	52631005	+	Tmem194b	HDTSS	0.859009	0.778723	0.568372	0.212766
chr1	52727017	52727618	-	Mfsd6	HDTSS	0.699464	1.61563	0.268065	1.49231
chr1	52817387	52817988	-	Inpp1	HDTSS	0.845238	1.44857	1.11059	1.1425
chr1	52844745	52845346	+	Hibch	HDTSS	1.39787	0.808108	1.96293	NaN
chr1	52952539	52953140	-	1700019D03Rik	IDTSS	97.3119	44.95	0.60559	0.303125
chr1	53296695	53297296	-	Pms1	HDTSS	0.878269	0.547059	0.731012	0.774
chr1	53296794	53297395	+	Ormdl1	HDTSS	0.847483	0.390164	0.720464	0.771667
chr1	53352451	53353052	-	Asnsd1	IDTSS	NaN	0.233333	0.631417	0.766667
chr1	53706483	53707084	-	Dnah7a	IDTSS	0.913833	1.81143	1.09299	0.641176
chr1	53784914	53785515	-	Stk17b	HDTSS	0.371693	0.872727	0.964084	3.23
chr1	54194733	54195334	-	Hecw2	HDTSS	0.59599	1.09359	0.743437	0.823377
chr1	54250382	54250983	+	Ccdc150	HDTSS	0.427794	0.2	0.661623	3.18621
chr1	54438670	54439271	-	Gtf3c3	HDTSS	0.891426	0.421875	1.35864	0.6375
chr1	54557383	54557984	-	Pgap1	HDTSS	0.812915	0.394595	0.594778	0.8975
chr1	54926086	54926687	-	Ankrd44	HDTSS	0.481355	1.64627	0.924964	0.650725
chr1	55027177	55027778	-	Sf3b1	HDTSS	0.376906	0.620339	0.834336	0.416949
chr1	55052469	55053070	+	Coq10b	HDTSS	0.5158	0.503448	0.427177	0.142
chr1	55087631	55088232	-	Hspd1	HDTSS	0.281769	0.218462	1.27866	0.641333
chr1	55087847	55088448	+	Hspe1	HDTSS	0.257667	0.1	1.52147	0.84
chr1	55130944	55131545	+	Mob4	HDTSS	0.149031	0.452542	0	0.894737
chr1	55236876	55237477	+	Mars2	HDTSS	0.369581	0.822388	0.915435	0.971642
chr1	55363168	55363769	-	Boll	HDTSS	0.593291	2.17763	0.753294	1.48846
chr1	55405645	55406246	+	Plcl1	HDTSS	1.55283	1.23548	1.25067	0.635484
chr1	56971033	56971634	-	Satb2	HDTSS	19.7565	5.60625	1.4553	0.333333
chr1	56971168	56971769	+	9130024F11Rik	HDTSS	11.3896	1.025	1.6317	NaN
chr1	57377243	57377844	-	4930558J18Rik	HDTSS	0.664382	0.442593	0.964751	1.00961
chr1	57377319	57377920	+	1700066M21Rik	HDTSS	0.588141	0.391803	0.956501	0.810169
chr1	57406247	57406848	+	9430016H08Rik	HDTSS	0.871461	0.98913	0.900462	1.86522
chr1	57406373	57406974	-	Tyw5	HDTSS	0.947314	0.723529	0.873523	2.00196
chr1	57774560	57775161	+	Spats2l	HDTSS	0.452509	0.682353	0.906449	0.332
chr1	57969783	57970384	-	Kctd18	HDTSS	0.275157	0.688679	0.246998	0.537736
chr1	58392835	58393436	+	Bzw1	HDTSS	0.508365	0.917808	1.29214	0.73913
chr1	58423787	58424388	-	Clk1	IDTSS	0.817043	1.75429	1.20585	1.87143
chr1	58445185	58445786	-	Ppil3	HDTSS	66.592	22.3355	0.822965	0.945161
chr1	58504808	58505409	-	Orc2	IDTSS	0.75	1.0907	0.4581	0.375556
chr1	58586032	58586633	-	Fam126b	HDTSS	0.138889	0.19375	0.547721	0.528571
chr1	58586298	58586899	+	Ndufb3	IDTSS	0.740742	1.17333	0.371429	1.28667
chr1	58652340	58652941	+	Gm20257	HDTSS	1.89838	1.49032	5.61883	3.09355
chr1	58711190	58711791	+	Cflar	IDTSS	0.76112	0.968182	1.02869	0.161364
chr1	58973181	58973782	-	Trak2	HDTSS	0.362637	0.316	0.837499	0.761702
chr1	58973270	58973871	+	Stradb	HDTSS	0.596795	0.526531	0.805117	0.530435
chr1	59119795	59120396	-	Tmem237	HDTSS	3.66298	1.41636	0.173611	0.684211
chr1	59236930	59237531	-	Als2	HDTSS	0.49435	0.482456	0.569007	0.732203
chr1	59481846	59482447	+	Fzd7	HDTSS	0.875604	1.19556	0.89372	1.28049
chr1	59515963	59516564	+	Gm973	IDTSS	1.53316	0.790476	0.590763	0.214286
chr1	59670533	59671134	-	Sumo1	IDTSS	0.535782	0.785	0.443978	0.5525
chr1	59684705	59685306	+	Nop58	IDTSS	0.75486	0.316216	0.881255	0.616216
chr1	59763978	59764579	+	Bmpr2	HDTSS	NaN	1.32593	0	0.166667
chr1	59912705	59913306	+	Fam117b	HDTSS	0.40724	0.598387	0.450132	0.95
chr1	60042786	60043387	-	Ica1l	HDTSS	0.681904	0.870103	0.257732	1.05464
chr1	60097946	60098547	+	Carf	HDTSS	1.05312	0.874359	0.643205	0.364865
chr1	60098199	60098800	-	Wdr12	HDTSS	0.976272	0.765517	0.605007	0.34
chr1	60180298	60180899	+	Nbeal1	HDTSS	0.821918	1.24737	0.584959	0.745205
chr1	60343071	60343672	+	Cyp20a1	HDTSS	0.541779	0.47193	0.60766	0.878947
chr1	60409318	60409919	+	Abi2	HDTSS	0.536732	0.368889	1.38807	0.522222
chr1	60566464	60567065	-	Raph1	HDTSS	0.336439	0.702174	0.457212	0.689535
chr1	61638523	61639124	+	Pard3b	HDTSS	0.374177	0.891379	0.260756	2.48036
chr1	62703016	62703617	+	Nrp2	HDTSS	0.303915	0.350746	0.563952	0.630645
chr1	63113966	63114567	-	Ino80d	HDTSS	0.518926	0.478846	0.785715	0.236842
chr1	63114170	63114771	+	Ino80dos	HDTSS	0.53724	0.237143	1.41429	0.321429
chr1	63176521	63177122	-	Ndufs1	HDTSS	0.387081	0.884091	0.263001	0.510417
chr1	63176530	63177131	+	Eef1b2	HDTSS	0.387081	0.884091	0.263001	0.510417
chr1	63200057	63200658	+	Zdbf2	IDTSS	97.0478	80.8655	1.13661	1.02414
chr1	63445603	63446204	+	Adam23	HDTSS	0.50239	0.850746	1.35227	7.18508
chr1	63730017	63730618	-	Mdh1b	IDTSS	0.469367	0.238095	0.719462	1.66087
chr1	63730324	63730925	+	Fastkd2	IDTSS	0.299874	0.523529	0.574786	0.944444
chr1	64121088	64121689	-	Klf7	IDTSS	0.238095	0	1.05699	0.578947
chr1	64532503	64533104	+	Creb1	HDTSS	0.711207	1.03962	0.580559	0.364
chr1	64616867	64617468	-	Mettl21a	HDTSS	1.01118	1.43043	0.248227	0.819565
chr1	64690358	64690959	-	2810408I11Rik	HDTSS	1.10771	0.6	0.408494	0.668085
chr1	64691044	64691645	+	Ccnyl1	HDTSS	1.13562	0.689855	0.584487	NaN
chr1	64737449	64738050	-	Fzd5	HDTSS	1.22506	2.23846	0.419241	1.09167
chr1	64956523	64957124	-	Plekhm3	HDTSS	1.05262	1.71905	0.652977	0.542857
chr1	65186178	65186779	-	Idh1	HDTSS	NaN	0.127027	0.32274	0.422857
chr1	65186384	65186985	+	Pikfyve	HDTSS	0.112994	0.417857	0.250202	0.761404
chr1	65310956	65311557	+	Pth2r	IDTSS	2.45454	1.75	0.458464	2.29
chr1	66175028	66175629	+	Map2	HDTSS	1.00713	1.18049	0.465913	0.188636
chr1	66700592	66701193	+	Rpe	HDTSS	0.484454	0.792308	0.775737	0.873077
chr1	66817294	66817895	-	Kansl1l	HDTSS	0.090498	1.05616	0.688118	0.568
chr1	66863008	66863609	-	Acadl	HDTSS	0.855005	0.938596	0.684413	0.450769
chr1	67038571	67039172	-	Lancl1	HDTSS	0.310559	0.602174	0.416653	1.71818
chr1	69107758	69108359	-	Erbb4	HDTSS	1.03717	1.40222	0.420591	0.877778
chr1	69826669	69827270	+	Spag16	IDTSS	3.68053	1.74595	1.03389	1.80811
chr1	71102671	71103272	-	Bard1	HDTSS	0.117647	0.434	0.323875	0.528261
chr1	71556855	71557456	+	Atic	HDTSS	2.53914	0.197727	1.04732	0.510526
chr1	71652933	71653534	-	Fn1	HDTSS	0.152439	1.11	0.424216	1.5439
chr1	71653034	71653635	+	Apol7d	HDTSS	0.327901	1.23333	0.361969	0.989189
chr1	72212006	72212607	-	Mreg	HDTSS	1.24193	1.25151	0.866323	0.395161
chr1	72284013	72284614	-	Pecr	HDTSS	0.195313	0.227586	0.120192	0.321429
chr1	72284072	72284673	+	Tmem169	HDTSS	0.201613	0.235714	0.124069	NaN
chr1	72710959	72711560	+	Rpl37a	HDTSS	0.54857	0.190385	0.648679	0.265385
chr1	72824179	72824780	+	Igfbp2	HDTSS	0.641873	0.547368	0.541164	0.94878
chr1	72874564	72875165	-	Igfbp5	IDTSS	0.6771	2.1	1.40888	0.653571
chr1	74124148	74124749	-	Tns1	HDTSS	0.746268	0.759677	0.886477	0.166667
chr1	74236249	74236850	+	Arpc2	HDTSS	0.79783	0.990625	0.614487	0.51875
chr1	74284437	74285038	-	Aamp	HDTSS	0.735294	0.44898	0.327903	2.908
chr1	74284733	74285334	+	Pnkd	HDTSS	0.701872	0.862791	0.756968	3.675
chr1	74304035	74304636	-	Tmbim1	HDTSS	0.495495	1.64412	0.489061	1.69189
chr1	74374902	74375503	+	Slc11a1	IDTSS	38.0583	33.68	94.2506	26.4778
chr1	74391308	74391909	+	Ctdsp1	HDTSS	0.448612	0.955932	1.00778	1.10741
chr1	74394009	74394610	+	Mir26b	IDTSS	99.375	40.825	93.8337	32.4875
chr1	74542588	74543189	+	Plcd4	IDTSS	0.555556	3.34	81.5272	12.51
chr1	74587727	74588328	-	Zfp142	HDTSS	0.531954	0.964444	0.130719	0.697674
chr1	74588060	74588661	+	Bcs1l	IDTSS	0.662719	1.1	0.30303	0.457143
chr1	74601096	74601697	-	Rnf25	HDTSS	1.58292	0.74375	0.663034	0.51875
chr1	74601154	74601755	+	Stk36	IDTSS	1.68845	0.573333	0.731624	0.22
chr1	74661453	74662054	+	Ttll4	HDTSS	0.22079	0.677551	0.910058	0.771111
chr1	74713273	74713874	+	Cyp27a1	IDTSS	NaN	0.6	0.600256	1.04828
chr1	74748654	74749255	-	Prkag3	IDTSS	0.277778	0.946667	1.83783	5.8069
chr1	74771591	74772192	+	Wnt6	HDTSS	1.17362	0.636508	0.646771	1.32273
chr1	74791718	74792319	+	Wnt10a	HDTSS	1.005	0.582857	0.487632	0.736364
chr1	74854728	74855329	+	Cdk5r2	HDTSS	1.92308	0.594545	0.949896	0.550847
chr1	74885107	74885708	-	Fev	HDTSS	0.378789	0.83	0.442545	1.16562
chr1	74892842	74893443	-	Cryba2	HDTSS	1.7875	1.49143	0.944218	1.29714
chr1	74900420	74901021	-	Mir375	HDTSS	1.37736	1.58846	0.174106	5.71852
chr1	74951350	74951951	-	Ihh	HDTSS	1.03009	0.873846	0.707145	0.779167
chr1	75142485	75143086	+	Fam134a	HDTSS	0.122549	0.170588	0.574798	0.819118
chr1	75168345	75168946	+	Zfand2b	HDTSS	0.79508	0.788372	0.302938	0.255319
chr1	75179982	75180583	-	Abcb6	HDTSS	0.344309	1.48649	0.681996	0.617143
chr1	75191709	75192310	-	Atg9a	HDTSS	0.976233	1.08837	0.511988	0.767442
chr1	75191859	75192460	+	Ankzf1	HDTSS	0.686813	1.70625	0.321805	1.08125
chr1	75210477	75211078	-	Glb1l	HDTSS	1.13561	0.197368	1.24387	0.707895
chr1	75210528	75211129	+	Stk16	HDTSS	1.40235	0.192308	1.21198	0.592308
chr1	75218952	75219553	-	Tuba4a	HDTSS	0.797746	0.636111	0.478395	0.277778
chr1	75236122	75236723	+	Dnajb2	IDTSS	0.622566	1	0.368286	0.6875
chr1	75263907	75264508	-	Ptprn	HDTSS	1.04278	1.57778	0.820249	1.18571
chr1	75317336	75317937	-	Dnpep	HDTSS	1.19493	0.917544	0.699152	0.722807
chr1	75359991	75360592	+	Des	HDTSS	1.02345	0.975	0.807809	2.87105
chr1	75374714	75375315	-	Gm15179	IDTSS	0.333334	3.15789	8.89336	12.3947
chr1	75374996	75375597	+	Speg	HDTSS	0.808007	3.51282	3.6214	9.94615
chr1	75450209	75450810	+	Asic4	HDTSS	0.380502	0.55625	2.33407	1.21786
chr1	75479170	75479771	-	Chpf	HDTSS	0.530989	1.16735	0.383592	1.26182
chr1	75479231	75479832	+	Tmem198	HDTSS	0.756745	0.775	0.412007	1.33462
chr1	75506151	75506752	-	Obsl1	HDTSS	0.796399	0.965789	0.954812	1.63421
chr1	75506776	75507377	+	Inha	IDTSS	NaN	1.18889	71.9186	18.18
chr1	75521228	75521829	+	Stk11ip	HDTSS	NaN	0.339394	0.108932	NaN
chr1	75545965	75546566	+	Slc4a3	HDTSS	1.21976	1.43514	0.558349	1.03684
chr1	77514787	77515388	-	Epha4	HDTSS	0.320513	2.66923	0.704753	0.671795
chr1	78196835	78197436	-	Pax3	IDTSS	1.20814	1.24516	0.80825	NaN
chr1	78310045	78310646	+	Sgpp2	HDTSS	28.0382	14.6098	0.421409	0.855738
chr1	78488596	78489197	-	Farsb	IDTSS	NaN	0.307692	0.520989	0.610256
chr1	78657524	78658125	+	Acsl3	HDTSS	0.86492	0.48209	0.558472	0.738806
chr1	78657524	78658125	+	Utp14b	HDTSS	0.86492	0.48209	0.558472	0.738806
chr1	79671671	79672272	-	Ap1s3	HDTSS	0.52381	0.286111	0.261969	0.364865
chr1	79761468	79762069	-	Wdfy1	HDTSS	0.448485	0.579592	0.430032	3.53878
chr1	79775717	79776318	+	Mrpl44	IDTSS	0.330882	0.658824	0.896138	1.48788
chr1	79858364	79858965	-	Serpine2	HDTSS	0.535632	0.963158	0.416181	0.589062
chr1	80340129	80340730	-	Cul3	HDTSS	0.300671	0.3	0.546767	0.870513
chr1	80758252	80758853	-	Dock10	HDTSS	0.915462	1.33125	0.440063	1.87963
chr1	82291138	82291739	-	Irs1	HDTSS	1.13496	0	0.699511	0.565909
chr1	82316278	82316879	+	Rhbdd1	HDTSS	0.340147	0.491379	0.408177	0.392593
chr1	82586548	82587149	-	Col4a4	IDTSS	0.698174	0.621429	1.8302	1.6963
chr1	82586620	82587221	+	Col4a3	IDTSS	0.724033	0.174074	1.7128	1.33846
chr1	82724617	82725218	+	Mff	HDTSS	0.092764	1.2551	0.583281	0.469388
chr1	82839182	82839783	+	Agfg1	HDTSS	0.807494	0.785714	0.29321	0.765517
chr1	83038147	83038748	-	Slc19a3	IDTSS	0.595238	0.814286	0.277778	NaN
chr1	83407899	83408500	-	Sphkap	IDTSS	2.68661	2.275	0.287829	0.615
chr1	84284344	84284945	-	Pid1	HDTSS	91.508	42.2125	0.914346	2.47826
chr1	84695538	84696139	+	Mir5126	HDTSS	1.30686	0.666667	0.722419	1.1037
chr1	84695920	84696521	-	Dner	IDTSS	0.591788	0.864286	0.834518	2.475
chr1	84839003	84839604	-	Trip12	HDTSS	0.462996	0.677612	0.135685	0.625373
chr1	84839540	84840141	+	Fbxo36	HDTSS	NaN	1.41765	1.18755	0.724242
chr1	84934782	84935383	-	Slc16a14	HDTSS	0.986487	0.294286	0.612121	1.42059
chr1	85793146	85793747	+	Cab39	HDTSS	0.1924	1.11831	0.797717	0.638333
chr1	85894209	85894810	+	Itm2c	HDTSS	0.49628	1.24762	0.388337	1.20476
chr1	86045562	86046163	+	2810459M11Rik	HDTSS	0.74047	1.33913	0.445932	0.413333
chr1	86064318	86064919	+	Psmd1	HDTSS	0.681005	0.806977	0.881783	0.972093
chr1	86154479	86155080	+	Armc9	IDTSS	2.74323	2.27907	0.327325	0.884091
chr1	86302920	86303521	+	B3gnt7	HDTSS	49.8607	10.015	1.20735	1.7425
chr1	86359154	86359755	-	Ncl	HDTSS	0.161736	0.915385	0.718256	0.173846
chr1	86359273	86359874	+	C130036L24Rik	HDTSS	0.2748	1.28197	0.765355	0.108197
chr1	86387840	86388441	-	Nmur1	IDTSS	0.903053	2.61875	15.395	33.5562
chr1	86526435	86527036	+	Ptma	HDTSS	1.01719	0.783333	0.927396	0.454839
chr1	86582200	86582801	-	Pde6d	HDTSS	2.00876	0.968293	0.809927	1.08293
chr1	86586799	86587400	+	Cops7b	HDTSS	34.9032	5.52667	0.319571	NaN
chr1	86670272	86670873	-	Nppc	HDTSS	0.566834	1.11539	0.502916	0.361538
chr1	86703503	86704104	+	Dis3l2	HDTSS	0.214497	0.321538	0.511039	0.7
chr1	87101305	87101906	-	Alpi	IDTSS	10.8333	7.3	92.9365	25
chr1	87124707	87125308	+	Akp3	IDTSS	16.6274	13.28	96.4232	13.11
chr1	87156055	87156656	-	Ecel1	HDTSS	3.21845	8.3625	1.04237	3.96774
chr1	87183192	87183793	+	Prss56	IDTSS	96.0113	46.4231	11.4367	6.17857
chr1	87213613	87214214	+	Eif4e2	IDTSS	0.806796	0.776271	0.612	0.623729
chr1	87264063	87264664	+	Efhd1	HDTSS	0.584609	0.702128	1.29242	1.28298
chr1	87326697	87327298	+	Gigyf2	HDTSS	0.354064	0.747273	0.896201	1.17091
chr1	87755710	87756311	+	Atg16l1	HDTSS	0.115741	0.737037	0.45719	0.383333
chr1	87852986	87853587	+	Dgkd	HDTSS	0.809354	1.48823	1.30873	0.571667
chr1	88008250	88008851	-	Usp40	HDTSS	0.823181	0.374419	0.566956	0.967442
chr1	88205447	88206048	-	Dnajb3	HDTSS	0.98626	0.982692	0.844586	0.552
chr1	88277256	88277857	-	A730008H23Rik	HDTSS	1.05566	1.21042	0.704319	1.00833
chr1	88277278	88277879	-	Hjurp	HDTSS	1.01163	1.18936	0.692027	1.02979
chr1	88701890	88702491	-	Arl4c	HDTSS	0.222339	0.4	0.13141	0.818182
chr1	89070161	89070762	+	Sh3bp4	HDTSS	2.4026	0.598276	1.04241	0.55614
chr1	89454510	89455111	+	Agap1	HDTSS	0.347118	1.05	0.58222	0.574118
chr1	89930875	89931476	-	Gbx2	HDTSS	0.34786	0.531343	0.252232	0.514925
chr1	90203679	90204280	+	Ackr3	IDTSS	78.4721	18.9	8.14036	NaN
chr1	90603124	90603725	+	Cops8	HDTSS	0.107759	0.775862	0.668011	1.59649
chr1	90969319	90969920	-	Rab17	IDTSS	2.65054	1.79231	96.3283	4.33846
chr1	90998426	90999027	+	Lrrfip1	HDTSS	2.96819	3.42	0.412178	15.4788
chr1	91144802	91145403	+	Rbm44	IDTSS	1.49048	0.692	0.495987	0.376
chr1	91179521	91180122	+	Ramp1	HDTSS	0.480159	0.217143	1.73419	0.148571
chr1	91250018	91250619	+	Ube2f	HDTSS	92.9103	15.1344	0.401626	0.081967
chr1	91298037	91298638	+	Scly	HDTSS	0.265781	0.281395	0.282066	0.765116
chr1	91321774	91322375	+	Espnl	IDTSS	0.980607	1.95	99.0923	20.8571
chr1	91366129	91366730	+	Fam132b	HDTSS	0.896135	0.925455	1.05712	1.54754
chr1	91398482	91399083	-	Ilkap	HDTSS	0.277367	1.07051	0.520699	1.42467
chr1	91405728	91406329	-	1700020N18Rik	IDTSS	2.41542	0.57	4.34626	2.675
chr1	91412921	91413522	-	Hes6	HDTSS	0.757575	0.244186	0.842617	0.62619
chr1	91459027	91459628	-	Per2	HDTSS	0.131579	0.425	1.15212	2.52125
chr1	91494367	91494968	+	Traf3ip1	HDTSS	0.564103	0.809231	0.737944	0.521538
chr1	91540264	91540865	+	Asb1	HDTSS	0.477111	0.546667	0.236407	0
chr1	91801176	91801777	+	Twist2	HDTSS	1.30508	2.28704	0.461117	1.325
chr1	92473457	92474058	-	Ndufa10	HDTSS	0.54067	0.598413	0.713667	1.46667
chr1	92619580	92620181	+	Olfr12	IDTSS	7.22222	0.68	96.4306	19.42
chr1	92641684	92642285	-	Myeov2	HDTSS	0.678979	0.373171	0.511375	0.278571
chr1	92831385	92831986	+	Gpc1	HDTSS	0.580784	0.54127	0.471369	0.528358
chr1	92902605	92903206	-	Ankmy1	IDTSS	0.716254	0.681818	1.91771	0.8
chr1	92906688	92907289	+	Dusp28	HDTSS	0.973392	0.432653	0.897661	1.03061
chr1	92910524	92911125	+	Rnpepl1	HDTSS	0.108225	0.61831	0.480769	0.650667
chr1	92934107	92934708	+	Capn10	HDTSS	0.114417	0.684211	0.151172	0.505405
chr1	93006033	93006634	+	Aqp12	IDTSS	1.75214	2.725	94.353	33.1083
chr1	93101573	93102174	-	Kif1a	HDTSS	0.398621	1.29565	0.321926	5.84783
chr1	93134939	93135540	+	Agxt	IDTSS	0.721156	0.475	96.571	35.4312
chr1	93160647	93161248	-	2310007B03Rik	IDTSS	1.34804	2.13333	98.0883	22.4
chr1	93235596	93236197	+	Sned1	HDTSS	0.662074	0.785075	0.961222	0.787097
chr1	93274248	93274849	+	Mir6901	IDTSS	97.6376	49.0875	97.2992	22.9375
chr1	93305569	93306170	-	Mterf4	IDTSS	8.9003	3.15294	0.371149	0.538235
chr1	93342487	93343088	-	Pask	HDTSS	0.134549	0.502083	0.334151	1.21458
chr1	93343344	93343945	+	Ppp1r7	HDTSS	0.627445	0.6	0.487083	0.340476
chr1	93373595	93374196	+	Ano7	IDTSS	96.3265	39.5714	96.4523	38.0429
chr1	93478616	93479217	-	Hdlbp	HDTSS	0.981261	0.646154	1.01205	0.833333
chr1	93511803	93512404	+	Farp2	HDTSS	0.796019	1.05472	0.543492	0.369767
chr1	93635426	93636027	-	Stk25	HDTSS	0.758541	0.326316	0.499298	2.18947
chr1	93685393	93685994	+	Bok	HDTSS	8.34408	4.54769	0.720339	0.210937
chr1	93754537	93755138	-	Thap4	HDTSS	0.953178	0.8875	0.287102	0.998077
chr1	93754732	93755333	+	Atg4b	HDTSS	0.679103	1.15773	0.302857	0.860825
chr1	93801633	93802234	-	Dtymk	HDTSS	0.464043	0.695918	0.163265	0.8
chr1	93803664	93804265	+	Ing5	HDTSS	0.383917	0.708108	0.693845	0.552703
chr1	93990208	93990809	+	Gm6086	IDTSS	4.87013	6.31429	93.0804	17.4857
chr1	94052252	94052853	-	Pdcd1	IDTSS	0.617284	NaN	15.2069	3.6375
chr1	95313327	95313928	+	Fam174a	HDTSS	0.456306	1.06182	0.335859	1.18
chr1	95667293	95667894	-	St8sia4	HDTSS	0.944942	0.635897	0.595238	0.548718
chr1	96871870	96872471	-	Slco4c1	HDTSS	0.703536	0.656757	1.2937	0.951429
chr1	97661717	97662318	-	D1Ertd622e	HDTSS	0.866977	1.67419	0.411103	NaN
chr1	97769791	97770392	-	Ppip5k2	HDTSS	0.320251	0.946939	1.24082	0.934043
chr1	97769878	97770479	+	Gin1	HDTSS	0.313846	0.936	1.01558	0.914583
chr1	98095331	98095932	-	Pam	HDTSS	0.672775	1.3339	0.217718	1.06812
chr1	104768518	104769119	+	Cdh20	HDTSS	0.769601	1.23636	0	1.5
chr1	105356409	105357010	-	Rnf152	HDTSS	0.391738	1.63125	0.36768	0.839583
chr1	105663375	105663976	-	Pign	IDTSS	0.853386	0.5	0.501337	0.476471
chr1	105663560	105664161	+	2310035C23Rik	HDTSS	0.300926	0.472222	0.468855	0.991667
chr1	105780422	105781023	+	Tnfrsf11a	HDTSS	0.447573	0.38806	0.554953	0.577612
chr1	105990105	105990706	+	Zcchc2	HDTSS	0.208333	1.02	0.179131	1.32344
chr1	106171223	106171824	-	Gm20753	HDTSS	0.621117	1.36923	1.31359	1.34054
chr1	106171568	106172169	+	Phlpp1	HDTSS	1.01031	0.945679	0.520387	0.8625
chr1	106713989	106714590	-	Bcl2	HDTSS	1.2786	0.697222	0.859289	1.4803
chr1	106759441	106760042	-	Kdsr	IDTSS	0.867337	0.361905	0.470066	0.942857
chr1	106796424	106797025	-	Vps4b	IDTSS	NaN	0.713889	0.726002	2.14167
chr1	111864617	111865218	-	Dsel	HDTSS	1.36662	0.283333	0.898034	0.521277
chr1	118310831	118311432	-	Tsn	HDTSS	0.251745	1.00536	0.314191	0.3875
chr1	118321542	118322143	+	Nifk	HDTSS	0.494988	0.892105	0.746541	1.07632
chr1	118388757	118389358	+	Clasp1	HDTSS	0.74108	1.38461	0.77483	0.518421
chr1	118458964	118459565	-	2900060B14Rik	IDTSS	0.246306	0.4	1.46573	0.564286
chr1	118627644	118628245	+	Tfcp2l1	HDTSS	0.3367	0.619512	0.952534	0.654762
chr1	119053318	119053919	-	Gli2	HDTSS	1.01099	1.52917	0.678885	1.18542
chr1	119421947	119422548	-	Inhbb	HDTSS	0.61238	0.452083	0.180103	1.05807
chr1	119504481	119505082	-	Ralb	HDTSS	0.208694	0.52766	0.816265	0.778723
chr1	119525853	119526454	+	Tmem185b	HDTSS	1.38007	1.20758	0.675931	1.28906
chr1	119836770	119837371	-	Ptpn4	HDTSS	0.896147	0.638028	0.323148	0.598667
chr1	119912867	119913468	-	Tmem177	HDTSS	0.471381	0.809375	0.371186	0.82
chr1	120073479	120074080	-	Tmem37	HDTSS	89.5181	20.5189	1.36347	0.394595
chr1	120120795	120121396	-	Dbi	HDTSS	0.376061	0.993023	0.607091	1.68139
chr1	120120886	120121487	+	3110009E18Rik	HDTSS	0.200617	0.986667	0.495034	1.51778
chr1	120340281	120340882	+	C1ql2	HDTSS	1.22983	4.124	0.541686	8.74792
chr1	120602186	120602787	+	En1	IDTSS	0.929892	1.56552	1.21222	0.548276
chr1	121528164	121528765	-	Htr5b	IDTSS	NaN	1.31364	1.34646	5.36667
chr1	121567679	121568280	-	Ddx18	HDTSS	1.14008	2.01818	0.114279	0.688636
chr1	124045258	124045859	-	Dpp10	HDTSS	9.76153	4.22059	3.46188	1.16667
chr1	125435426	125436027	-	Actr3	HDTSS	0.277034	1.34419	0.470086	0.377273
chr1	125560715	125561316	+	Slc35f5	HDTSS	0.662834	0.677551	0.305824	0.383333
chr1	125676695	125677296	+	Gpr39	IDTSS	1.99621	1.095	1.19642	1.21053
chr1	125911913	125912514	-	Lypd1	HDTSS	0.413256	0.895455	0.516724	0.7
chr1	127204685	127205286	+	Mgat5	HDTSS	0.636347	1.25116	0.428941	0.688372
chr1	127677720	127678321	-	Tmem163	HDTSS	0.35461	1.75319	0.565888	1.59778
chr1	127773753	127774354	-	2900009J06Rik	IDTSS	0.54945	0.493878	0.970722	0.284615
chr1	127773863	127774464	+	Ccnt2	HDTSS	0.49261	0.47193	0.813463	0.255172
chr1	127868472	127869073	+	Rab3gap1	HDTSS	0.424908	0.84	0.729953	0.332353
chr1	128102746	128103347	-	Zranb3	IDTSS	NaN	1.15172	0.704472	2.01111
chr1	128103005	128103606	+	R3hdm1	HDTSS	0.666668	1.07708	1.55145	0.910204
chr1	128243880	128244481	+	Ubxn4	HDTSS	0.465686	0.865385	0.570792	0.794231
chr1	128359355	128359956	-	Mcm6	HDTSS	1.30012	0.180702	0.538699	0.8375
chr1	128417115	128417716	-	Dars	HDTSS	0.571813	0.75	0.646412	0.30303
chr1	128591998	128592599	-	Cxcr4	IDTSS	0.932541	0.627586	0.49362	0.873913
chr1	129273003	129273604	+	Thsd7b	IDTSS	0.378494	3.24643	1.17174	0.778571
chr1	130462439	130463040	-	Cd55	HDTSS	1.02381	1.24571	1.22048	0.434286
chr1	130717026	130717627	+	Yod1	HDTSS	7.72524	5.08958	0.704668	0.971698
chr1	131097242	131097843	-	Mapkapk2	HDTSS	0.700544	1.13067	0.613616	0.527027
chr1	131137933	131138534	-	Dyrk3	HDTSS	1.32877	0.684286	0.387948	0.721429
chr1	131152906	131153507	+	Eif2d	IDTSS	0.18797	0.707143	0.824186	0.803571
chr1	131244877	131245478	-	Rassf5	HDTSS	0.981735	1.26301	0.712513	0.504286
chr1	131527060	131527661	-	Srgap2	HDTSS	0.31746	0.893333	0.864394	0.733333
chr1	131527688	131528289	+	Fam72a	HDTSS	0.15873	0.585	0.798194	0.521429
chr1	131598813	131599414	+	Avpr1b	IDTSS	1.79153	0.866667	3.65817	3.98
chr1	131827711	131828312	+	Slc41a1	HDTSS	1.73827	0.259091	0.516076	3.01795
chr1	131866976	131867577	+	Rab29	IDTSS	0.577031	0.436667	0.417918	2.23103
chr1	131910157	131910758	+	Nucks1	HDTSS	0.603864	0.848889	0.151976	0.185366
chr1	131962614	131963215	+	Slc45a3	HDTSS	NaN	0.47963	0.746032	0.32549
chr1	132007304	132007905	+	Elk4	HDTSS	0.151036	0.275342	0.331349	2.44918
chr1	132139384	132139985	-	Cdk18	HDTSS	0.451127	1.10909	1.13059	3.67353
chr1	132191135	132191736	+	Lemd1	IDTSS	0.647593	0.803333	1.47292	1.66667
chr1	132197787	132198388	+	Mir135b	IDTSS	NaN	1.34	96.539	23.1778
chr1	132298325	132298926	+	Klhdc8a	HDTSS	2.06015	3.472	0.480036	0.652083
chr1	132315824	132316425	+	Nuak2	HDTSS	0.457516	0.660784	0.719701	0.217647
chr1	132390980	132391581	-	Tmcc2	HDTSS	0.104167	1.295	0.613404	1.10256
chr1	132417152	132417753	+	Dstyk	HDTSS	0.867497	0.611321	0.405733	0.583019
chr1	132477066	132477667	+	Rbbp5	HDTSS	0.631944	1.29444	1.19065	0.347222
chr1	132542639	132543240	-	Cntn2	HDTSS	85.3148	46.0138	1.8053	0.767742
chr1	132741496	132742097	-	Nfasc	HDTSS	1.25931	1.59333	0.772273	0.942222
chr1	132880054	132880655	+	Lrrn2	HDTSS	0	1.41143	0.96232	0.811111
chr1	133045711	133046312	+	Pik3c2b	HDTSS	23.8205	9.62321	0.177653	1.22679
chr1	133130865	133131466	+	Ppp1r15b	HDTSS	0.610371	0.388136	0.308166	0.364407
chr1	133269507	133270108	-	Gm19461	IDTSS	NaN	0.307692	96.0396	13.2769
chr1	133350373	133350974	+	Ren1	IDTSS	8.53175	5.7875	94.3491	24.125
chr1	133363271	133363872	+	Etnk2	HDTSS	0.202429	NaN	0.755258	0.558824
chr1	133423911	133424512	-	Sox13	HDTSS	0.563633	1.13117	0.693853	0.717333
chr1	133609979	133610580	-	Snrpe	HDTSS	0.484585	0.825	1.25642	0.553488
chr1	133660584	133661185	-	Zbed6	IDTSS	14.5726	4.43438	1.29775	0.194118
chr1	133661098	133661699	-	Zc3h11a	IDTSS	1.24139	1.32121	0	0.430303
chr1	134078854	134079455	-	Btg2	HDTSS	1.33323	1.19245	0.360638	0.259649
chr1	134182103	134182704	+	Chil1	IDTSS	0.79365	2.53333	86.5267	29.9667
chr1	134235156	134235757	-	Adora1	HDTSS	NaN	2.5	0.963718	3.18182
chr1	134332627	134333228	-	Ppfia4	IDTSS	95.7781	43.3667	91.5275	16.0091
chr1	134361698	134362299	-	Tmem183a	HDTSS	0.521543	1.32222	0.78834	0.22623
chr1	134405689	134406290	+	Cyb5r1	HDTSS	0.921789	0.685714	0.654914	1.46
chr1	134415166	134415767	+	Adipor1	HDTSS	0.830611	0.710606	0.34188	0.766176
chr1	134455254	134455855	+	Klhl12	HDTSS	0.243711	0.462264	0.347901	0.365385
chr1	134494359	134494960	+	Rabif	HDTSS	0.55102	0.628571	0.460311	0.891837
chr1	134549381	134549982	-	Mgat4e	IDTSS	NaN	25.9857	98.776	15.85
chr1	134559877	134560478	+	Kdm5b	HDTSS	0.432792	1.12449	0.311738	1.37755
chr1	134646380	134646981	+	Syt2	HDTSS	0.10929	0.985246	0.606767	3.45574
chr1	134955639	134956240	-	Ppp1r12b	HDTSS	0.450368	NaN	0.755122	2.21
chr1	134962264	134962865	+	Ube2t	HDTSS	1.10742	0.37907	0.70717	0.209302
chr1	135104975	135105576	-	Lgr6	HDTSS	1.10661	1.75185	0.503756	0.951786
chr1	135132274	135132875	-	Ptprv	IDTSS	NaN	NaN	93.6104	26
chr1	135132424	135133025	+	Ptpn7	IDTSS	NaN	NaN	93.6104	26
chr1	135146533	135147134	+	Arl8a	HDTSS	0.644662	0.597647	0.329396	0.574118
chr1	135258171	135258772	-	Elf3	IDTSS	0.292398	1.28421	17.757	0.289474
chr1	135283783	135284384	-	Rnpep	HDTSS	0.725249	0.895556	1.16678	0.2
chr1	135313436	135314037	-	Timm17a	HDTSS	0.524376	1.3881	0.508972	0.654762
chr1	135374762	135375363	-	Shisa4	IDTSS	1.33727	1.02	0.692441	0
chr1	135430190	135430791	-	Ipo9	HDTSS	0.071839	0.681034	0.488941	4.29138
chr1	135454382	135454983	-	Mir1231	IDTSS	93.6786	53.5786	96.3058	28.9857
chr1	135585054	135585655	-	Nav1	HDTSS	31.4441	32.4762	0.835622	8.87632
chr1	135728896	135729497	+	Csrp1	HDTSS	95.281	16.6029	1.08624	1.24286
chr1	135765784	135766385	+	Phlda3	HDTSS	0.883974	2.14	0.428108	3.51228
chr1	135818297	135818898	+	Lad1	HDTSS	0.480075	0.961538	0.611485	4.28654
chr1	135918723	135919324	-	Pkp1	HDTSS	1.10149	0.398246	0.64928	3.59038
chr1	136050503	136051104	+	Ascl5	HDTSS	1.60081	1.16471	0.491809	0.761765
chr1	136052600	136053201	+	Cacna1s	IDTSS	3.48704	2.79412	96.322	37.04
chr1	136130882	136131483	-	Gm15850	HDTSS	1.19486	1.94444	0.95027	0.25
chr1	136131100	136131701	+	Kif21b	HDTSS	0.927648	1.63333	0.934775	0.176471
chr1	136233979	136234580	-	5730559C18Rik	HDTSS	1.01889	0.437143	0.934903	1.07368
chr1	136260572	136261173	-	Gpr25	HDTSS	0.483746	1.09737	2.01929	1.01579
chr1	136345803	136346404	-	Camsap2	HDTSS	0.685553	1.2169	0.699449	0.602817
chr1	136414970	136415571	+	Ddx59	HDTSS	0.531107	1.58525	0.914893	1.66885
chr1	136415218	136415819	-	9230116N13Rik	HDTSS	0.626629	1.39219	0.808819	1.46875
chr1	136624600	136625201	+	Zfp281	HDTSS	12.687	1.29846	0.396771	0.310769
chr1	138619395	138619996	-	Nek7	HDTSS	1.63189	0.490625	0.512746	0.464615
chr1	138856553	138857154	-	2310009B15Rik	HDTSS	0.315041	0.354054	0.14881	2.63784
chr1	138963408	138964009	+	Dennd1b	HDTSS	0.443122	1.29048	0.843211	0.804938
chr1	139422082	139422683	+	Zbtb41	HDTSS	0.477634	0.988732	0.608427	0.777049
chr1	139454472	139455073	+	Aspm	IDTSS	0.726744	0.12381	0.60606	1.77442
chr1	143702383	143702984	-	Cdc73	HDTSS	0.662797	0.963636	0.938052	0.441176
chr1	143739048	143739649	+	Glrx2	HDTSS	0.623413	1.176	0.617929	1.51087
chr1	143776750	143777351	-	Trove2	HDTSS	0.942303	1.38983	0.686774	1.00741
chr1	143776977	143777578	+	Uchl5	HDTSS	0.81935	0.917188	0.660027	0.566102
chr1	144003848	144004449	-	Rgs2	HDTSS	0	1.62889	1.20802	0.867391
chr1	150099573	150100174	-	Ptgs2os	IDTSS	0.457875	2.33846	0.404858	0.345833
chr1	150392537	150393138	+	Tpr	HDTSS	1.72412	0.148718	0.763984	1.1
chr1	150392754	150393355	-	BC003331	HDTSS	1.79065	0.894231	0.96185	0.691489
chr1	150993134	150993735	-	Hmcn1	IDTSS	0.586466	0.128571	0.411477	0.874286
chr1	151344197	151344798	+	Ivns1abp	HDTSS	0.390443	0.468	0.90814	0.535714
chr1	151428134	151428735	-	Swt1	HDTSS	0.299491	0.360377	0.37804	0.569811
chr1	151428347	151428948	+	Trmt1l	HDTSS	0.981254	0.7	0.235795	0.223913
chr1	151500522	151501123	-	Rnf2	HDTSS	0.706059	1.42414	0.691894	0.875758
chr1	151571072	151571673	+	Fam129a	IDTSS	0.16129	1.35484	0.874783	0.754839
chr1	151755073	151755674	+	Edem3	HDTSS	0.12987	1.17273	0.253424	0.325926
chr1	152090019	152090620	-	1700025G04Rik	HDTSS	2.19538	0.985417	1.34012	0.545614
chr1	152386381	152386982	-	Tsen15	HDTSS	0.937044	0.82549	0.461666	0.987755
chr1	152399566	152400167	+	Colgalt2	HDTSS	32.2887	28.6243	0.883459	1.07838
chr1	152624810	152625411	-	Rgl1	HDTSS	2.12081	1.17755	0.656731	0.706122
chr1	152766241	152766842	+	Arpc5	HDTSS	0.178571	1.01772	0.749621	0.236364
chr1	152807589	152808190	+	Ncf2	IDTSS	0.766046	1.06	32.0934	3.40667
chr1	152902345	152902946	-	Smg7	HDTSS	0.057143	0.133333	0.886363	0.685965
chr1	152954800	152955401	+	Nmnat2	IDTSS	0.743682	1.00571	0.812058	0.334286
chr1	153186146	153186747	-	Lamc2	IDTSS	0.324675	2	0.943558	1.80909
chr1	153332485	153333086	-	Lamc1	HDTSS	0.379665	0.647826	1.2867	0.59403
chr1	153424908	153425509	+	Shcbp1l	HDTSS	0.797995	0.680851	0.673838	0.553846
chr1	153487359	153487960	-	Dhx9	HDTSS	0.455902	0.998276	0.482456	0.522414
chr1	153549413	153550014	-	Npl	IDTSS	1.02147	0.616667	0.663918	0.436667
chr1	153740052	153740653	+	Rgs16	HDTSS	1.21417	1.11081	2.05956	1.31081
chr1	153899625	153900226	+	Mir8114	HDTSS	0.798686	0.744186	0.853994	0.793182
chr1	153899628	153900229	+	Glul	HDTSS	0.798686	0.744186	0.853994	0.793182
chr1	154725619	154726220	-	Cacna1e	HDTSS	2.93259	1.328	0.740876	1.45172
chr1	155099335	155099936	-	Ier5	HDTSS	0.466201	0.425641	0.53703	0.671053
chr1	155158402	155159003	+	Stx6	HDTSS	0.927987	0.395238	0.59706	0.702222
chr1	155417143	155417744	-	Xpr1	HDTSS	0	0.771429	0.540176	0.52619
chr1	155557819	155558420	+	Acbd6	HDTSS	0.125156	0.3	1.04061	0.384444
chr1	155741726	155742327	-	Lhx4	HDTSS	1.12631	2	1.05244	1.47879
chr1	155812598	155813199	-	Qsox1	HDTSS	0.850327	0.803448	0.546762	0.703448
chr1	155972954	155973555	-	Cep350	HDTSS	4.05338	0.243103	0.920736	0.239535
chr1	156035363	156035964	+	Tor1aip2	HDTSS	1.21481	0.776271	0.63115	0.484746
chr1	156036179	156036780	-	Tor1aip1	IDTSS	2.21195	0.841379	0.482464	1.37667
chr1	156204725	156205326	-	Fam163a	HDTSS	0.451057	2.01163	0.743704	0.702326
chr1	156303305	156303906	-	Tdrd5	HDTSS	0.35805	0.9625	0.460441	0.352239
chr1	156310434	156311035	+	Nphs2	IDTSS	1.58734	0.612903	1.07477	0.280645
chr1	156474027	156474628	-	Soat1	HDTSS	1.20551	1.03333	0.705948	0.677778
chr1	156558486	156559087	+	Abl2	HDTSS	0.734401	0.808333	0.680803	0.960937
chr1	156674038	156674639	-	Tor3a	HDTSS	0.843385	0.62	0.513378	1.07
chr1	156718609	156719210	-	Fam20b	HDTSS	0.725109	1.21765	0.640799	0.467606
chr1	156939325	156939926	-	Ralgps2	HDTSS	1.10337	1.23084	0.586371	1.48879
chr1	157412051	157412652	+	2810025M15Rik	HDTSS	0.662914	1.15366	0.691361	0.735802
chr1	157412294	157412895	-	Rasal2	HDTSS	0.477318	1.17077	0.173288	0.432812
chr1	157458281	157458882	+	BC026585	IDTSS	97.5907	26.6478	0.652174	0.805556
chr1	158355959	158356560	-	Brinp2	HDTSS	0.383772	1.6921	0.866791	0.776316
chr1	159232025	159232626	+	Rfwd2	HDTSS	0.705009	0.637333	0.482076	0.218462
chr1	160044079	160044680	+	4930523C07Rik	IDTSS	1.0013	0.471429	0.36075	3.025
chr1	160194959	160195560	+	Mrps14	HDTSS	1.10205	0	0.841724	0.748649
chr1	160212591	160213192	-	Cacybp	HDTSS	0.382526	0.163768	0.35418	0.685507
chr1	160792637	160793238	-	Rabgap1l	HDTSS	0.810524	0.393548	0.819724	0.464912
chr1	160906110	160906711	+	Rc3h1	HDTSS	0.726686	0.945313	0.34398	0.641935
chr1	161033958	161034559	-	Zbtb37	HDTSS	0.175439	0.668421	1.18072	0.748649
chr1	161034865	161035466	+	Gas5	IDTSS	1.91607	0.455556	0.404762	0.244444
chr1	161070331	161070932	-	Dars2	HDTSS	0.090744	0.583784	0.434007	0.671053
chr1	161070591	161071192	+	Cenpl	HDTSS	0.19548	0.514286	0.443693	0.607143
chr1	161142411	161143012	+	Ankrd45	IDTSS	0.3149	0.876667	0.115741	0.84
chr1	161250865	161251466	-	Prdx6	HDTSS	0.640977	1.02	1.16982	0.367347
chr1	161876360	161876961	-	Suco	HDTSS	0.23126	0.439063	0.303932	0.2
chr1	161968887	161969488	+	Pigc	HDTSS	0.539818	0.691892	0.541218	1.77568
chr1	162217513	162218114	+	Mir199a-2	IDTSS	95.077	58.6429	4.20147	2.02143
chr1	162477733	162478334	-	Dnm3	IDTSS	87.2762	41.2037	1.09719	0.92963
chr1	162548044	162548645	-	Mettl13	IDTSS	1.57844	0.592857	0.470588	0.62381
chr1	162570527	162571128	+	Vamp4	HDTSS	0.562061	1.01273	0.716969	0.517857
chr1	162740255	162740856	-	Prrc2c	IDTSS	0.253268	0.770833	0.411151	0.762
chr1	163403340	163403941	-	Gorab	IDTSS	1.13132	0.692857	0.692308	1.25714
chr1	163779378	163779979	+	Kifap3	HDTSS	0.818312	2.32558	0.563506	1.7186
chr1	163994480	163995081	-	BC055324	HDTSS	0.929628	0.653333	0.41101	0.941667
chr1	163994644	163995245	+	Mettl18	IDTSS	0.568136	0.367442	0.815531	0.953488
chr1	164151558	164152159	+	F5	IDTSS	3.46914	0.346667	9.58777	10.68
chr1	164248745	164249346	+	Slc19a2	HDTSS	1.03836	1.18167	0	1.14697
chr1	164275297	164275898	+	Ccdc181	IDTSS	0.66092	0.717241	0.164203	0.689655
chr1	164307183	164307784	-	Blzf1	HDTSS	0.223214	0.11875	0.724016	0.35625
chr1	164307371	164307972	+	Nme7	IDTSS	0.238095	0.126667	0.78491	0.173333
chr1	164458054	164458655	-	Atp1b1	HDTSS	0.400729	0.695455	0.329045	1.25
chr1	165194132	165194733	-	Sft2d2	HDTSS	0.59819	0.470909	0.392385	0.278182
chr1	165236657	165237258	-	Tiprl	HDTSS	0.354815	0.616	0.945495	2.06604
chr1	165460162	165460763	-	Dcaf6	HDTSS	1.07906	0.461538	1.15232	0.289796
chr1	165460907	165461508	+	Mpc2	HDTSS	0.780348	1.12391	0.362319	0.371739
chr1	165634240	165634841	-	Mpzl1	HDTSS	0.80339	1.13192	0.889453	0.731034
chr1	165707793	165708394	-	Rcsd1	HDTSS	2.00456	0.8275	2.19575	0.425641
chr1	165763479	165764080	+	Creg1	HDTSS	0.164464	0.725641	0.603096	1.36047
chr1	166002333	166002934	-	Pou2f1	HDTSS	1.66667	0.520833	0.11534	0.946667
chr1	166238443	166239044	-	Mael	HDTSS	1.41784	2	0.615789	0.090476
chr1	166253838	166254439	+	Ildr2	HDTSS	0.698261	0.8375	0.368722	0.6625
chr1	166378866	166379467	+	Tada1	IDTSS	0.681391	0.805479	1.09331	0.739474
chr1	166409527	166410128	-	Pogk	HDTSS	0.673071	2.06912	0.672119	4.68082
chr1	167001116	167001717	+	Fam78b	HDTSS	0.496154	0.556977	0.345746	0.296104
chr1	167284826	167285427	-	Uck2	HDTSS	0.534632	0.934545	0.817476	0.423636
chr1	167308369	167308970	+	Tmco1	HDTSS	0.493543	0.976471	0.987807	0.858462
chr1	167349690	167350291	+	Aldh9a1	IDTSS	0	0.97037	0.675645	0.757692
chr1	167393496	167394097	-	Mgst3	HDTSS	0.195313	0.75625	1.8598	1.97812
chr1	167598061	167598662	+	Rxrg	IDTSS	1.52974	0.932143	1.16996	0.778571
chr1	167689257	167689858	+	Lmx1a	IDTSS	1.61354	3.06111	0.197629	3.34286
chr1	168431868	168432469	-	Pbx1	IDTSS	0.79365	1.85	0	0
chr1	169531163	169531764	-	Nuf2	HDTSS	0.73578	0.971429	0.6759	0.630556
chr1	169968904	169969505	-	Hsd17b7	HDTSS	0.567812	0.633333	0.48314	0.572093
chr1	169969108	169969709	+	3110045C21Rik	IDTSS	0.732729	0.35	0.497088	0.251429
chr1	170174645	170175246	-	Uap1	HDTSS	0.722603	1.0125	0.702503	0.630556
chr1	170215092	170215693	-	Uhmk1	HDTSS	0.410617	0.39	0.391667	1.75
chr1	170589548	170590149	-	Nos1ap	HDTSS	1.28131	0.538095	0.867673	3.73562
chr1	170644231	170644832	+	Olfml2b	HDTSS	0.14881	0.553659	1.32435	2.12927
chr1	170867470	170868071	-	Atf6	IDTSS	0.493192	1.22381	0.504049	0.483333
chr1	171064351	171064952	-	Mir6546	HDTSS	0.02849	1.5	0.473548	0.797561
chr1	171150302	171150903	-	Sdhc	HDTSS	0.301097	1.00833	0.493898	0.3875
chr1	171150412	171151013	+	Mpz	HDTSS	0.337594	0.378125	0.553764	0.413333
chr1	171195967	171196568	-	Pcp4l1	IDTSS	0.544508	0.58125	1.41931	1.09655
chr1	171222213	171222814	-	Tomm40l	IDTSS	1.69753	0.226667	0.578166	0.711111
chr1	171234048	171234649	-	Fcer1g	IDTSS	97.6716	52.8706	77.402	19.4062
chr1	171246811	171247412	-	Ndufs2	HDTSS	0.18018	0.2	0	0.908108
chr1	171250121	171250722	+	Adamts4	IDTSS	38.5578	12.525	58.2352	9.825
chr1	171270027	171270628	+	B4galt3	HDTSS	1.00818	0.632432	0.758598	1.42973
chr1	171280885	171281486	-	Ppox	IDTSS	0.697145	0.921429	0.306513	1.91724
chr1	171287660	171288261	-	Usp21	HDTSS	2.83952	2.49444	0.482584	0.263889
chr1	171294681	171295282	-	Ufc1	IDTSS	2.18525	0.342308	0	0.757692
chr1	171328844	171329445	+	Dedd	HDTSS	1.06137	1.29149	0.791643	0.578
chr1	171345344	171345945	-	Nit1	HDTSS	0.518794	0.38	0.226757	0.652381
chr1	171345398	171345999	+	Pfdn2	HDTSS	0.495212	0.361905	0.21645	0.622727
chr1	171360497	171361098	-	Klhdc9	IDTSS	84.7428	48.8032	1.09861	0.91
chr1	171411380	171411981	+	Usf1	HDTSS	0.39296	0.685714	0.581805	6.18393
chr1	171437260	171437861	+	F11r	HDTSS	0.63664	0.581579	0.263817	0.144737
chr1	171503177	171503778	+	Alyref2	HDTSS	0.659341	1.05238	0.440739	1.52143
chr1	171558892	171559493	+	Cd244	IDTSS	5.78096	2.91667	95.7441	12.2
chr1	172026967	172027568	-	Vangl2	HDTSS	0.419272	1.32979	0.891355	2.44118
chr1	172082228	172082829	+	Copa	HDTSS	0.337358	0.25625	0.733247	0.6375
chr1	172082448	172083049	-	Ncstn	HDTSS	0.440185	0.466667	0.351376	0.52619
chr1	172126454	172127055	+	Pex19	HDTSS	0.246306	1.36897	0.546433	0.67931
chr1	172147714	172148315	+	Dcaf8	HDTSS	0.275689	0.209091	0.850621	0.326667
chr1	172206480	172207081	-	Pea15a	IDTSS	98.7755	33.3385	1.26701	0.295833
chr1	172219594	172220195	-	Casq1	IDTSS	7.11868	8.71111	93.6367	22.8727
chr1	172297763	172298364	-	Atp1a2	IDTSS	4.45584	4.72727	82.197	10.7727
chr1	172312106	172312707	+	Igsf8	HDTSS	0.325477	0.797368	1.16736	0.215152
chr1	172328962	172329563	-	Kcnj9	IDTSS	1.40536	2.29091	82.0202	7.10909
chr1	172340909	172341510	+	Kcnj10	HDTSS	1.36802	1.19167	1.27483	6.51463
chr1	172376230	172376831	+	Pigm	HDTSS	0.806579	0.654717	0.529738	0.966667
chr1	172481912	172482513	+	Igsf9	HDTSS	49.2283	12.9176	0.434895	0
chr1	172499945	172500546	+	Tagln2	IDTSS	0.616803	1.48387	1.02544	2.24516
chr1	172520829	172521430	+	Cfap45	IDTSS	0.676329	1.27826	0.728755	0.6
chr1	172555637	172556238	+	Vsig8	IDTSS	1.92593	0.714286	95.4377	35.1733
chr1	172602250	172602851	-	Fcrl6	IDTSS	11.3636	11.9	97.3684	8.8
chr1	172632673	172633274	-	Dusp23	HDTSS	0.699341	1.65294	0.753589	0.182353
chr1	173367394	173367995	-	Cadm3	HDTSS	0.590398	5	0.679213	1.50323
chr1	174501524	174502125	+	Fmn2	HDTSS	0.590672	0	0.26208	0.7
chr1	175492244	175492845	-	Rgs7	HDTSS	0.656634	0.193846	0.619409	0.685937
chr1	175625334	175625935	-	Fh1	HDTSS	0.410647	1.02708	0.579854	0.121569
chr1	175692331	175692932	-	Opn3	HDTSS	0.89783	0.721667	0.090498	0.572727
chr1	175880477	175881078	+	Exo1	HDTSS	0.530099	0.658491	0.865949	3.06078
chr1	175920028	175920629	+	Becn2	IDTSS	0.758272	0.54375	18.4978	2.50667
chr1	176275011	176275612	-	Pld5	HDTSS	0.606481	1.94808	0.390646	0.902
chr1	176814359	176814960	+	Sdccag8	HDTSS	0.990489	0.18125	0.634261	0.740625
chr1	177796208	177796809	-	Adss	HDTSS	0.787863	0.67377	0.308221	0.593443
chr1	178187116	178187717	+	Desi2	IDTSS	0.396825	1.29286	0.170068	1.56923
chr1	178318852	178319453	+	Cox20	HDTSS	0.67611	0.62093	0.756737	0.35
chr1	178337483	178338084	-	Hnrnpu	HDTSS	1.03456	1.47639	0.78095	0.652778
chr1	178405580	178406181	+	Efcab2	HDTSS	7.97882	2.58864	1.55097	1.4
chr1	178528824	178529425	+	Kif26b	HDTSS	0.620556	0.856923	0.759825	0.609231
chr1	179517702	179518303	-	Smyd3	HDTSS	0.415116	0.262162	0	0.813889
chr1	179545966	179546567	-	Tfb2m	HDTSS	0.478792	1.26885	0.651155	1.11475
chr1	179546228	179546829	+	Cnst	HDTSS	0.417233	1.07857	0.588674	1.29857
chr1	179667930	179668531	+	Sccpdh	HDTSS	0.797812	0.805797	0.330338	0.430435
chr1	179803714	179804315	-	Ahctf1	IDTSS	0.3067	0.314706	0.655106	0.333333
chr1	180195719	180196320	-	Adck3	HDTSS	0.689827	0.771698	0.646468	0.254762
chr1	180255999	180256600	-	Psen2	HDTSS	0.717398	0.89	0.373482	0.747059
chr1	180330175	180330776	+	Itpkb	IDTSS	0.511509	0.275	0	0.3875
chr1	180330248	180330849	-	Gm5069	IDTSS	0.721678	0.23913	0.160256	0.69
chr1	180568674	180569275	+	Parp1	HDTSS	0.320262	0.758333	0.139163	0.859322
chr1	180640849	180641450	+	Lin9	HDTSS	0.563441	1.32805	0.63726	0.436905
chr1	180696733	180697334	-	Mixl1	HDTSS	0.433845	1.24648	0.657569	0.846479
chr1	180725742	180726343	+	Acbd3	HDTSS	0.934323	0.683784	0.079491	0.532432
chr1	180813302	180813903	-	H3f3a	HDTSS	1.18945	0.839437	1.32238	0.369841
chr1	180850850	180851451	+	Sde2	HDTSS	0.277778	2.38333	0.646085	0.652
chr1	180903973	180904574	+	Pycr2	HDTSS	0.643666	0.680435	0.313462	5.75217
chr1	180942217	180942818	+	Tmem63a	HDTSS	0.162338	2.30357	0.361154	1.62727
chr1	181017194	181017795	-	Ephx1	IDTSS	0	0.404167	0.460526	6.032
chr1	181143856	181144457	-	Nvl	HDTSS	0.687303	0.609091	0.48334	0.35
chr1	181150630	181151231	+	Cnih4	HDTSS	0.707072	0.822917	1.70538	0.6
chr1	181211677	181212278	-	Wdr26	HDTSS	0.721088	0.781356	0.614646	0.731481
chr1	181352327	181352928	+	Cnih3	HDTSS	0.982749	0.907353	0.64046	1.51765
chr1	181842100	181842701	-	Lbr	HDTSS	0.43959	0.637079	0.874138	0.586517
chr1	182019679	182020280	-	Enah	HDTSS	0.64428	0.410345	0.472424	0.843158
chr1	182124436	182125037	+	Srp9	HDTSS	0.136054	0.781633	0.549452	0.626531
chr1	182282458	182283059	-	Degs1	HDTSS	0.213995	1.40156	0.30975	0.332812
chr1	182341305	182341906	-	Fbxo28	HDTSS	0.593171	0.6775	0.587851	0.158974
chr1	182408866	182409467	+	Trp53bp2	HDTSS	0.684718	0.910938	0.06435	1.84426
chr1	182517182	182517783	-	Capn2	HDTSS	1.25442	1.50151	1.24382	0.495455
chr1	182764605	182765206	+	Susd4	IDTSS	1.10178	2.32609	0.899707	2.04348
chr1	183221228	183221829	-	Disp1	HDTSS	NaN	60.7042	1.45362	0.490909
chr1	183296707	183297308	-	Brox	HDTSS	NaN	0.782051	0.088417	0.361538
chr1	183296759	183297360	+	Aida	HDTSS	NaN	0.585	0.084104	0.3525
chr1	183369264	183369865	-	Mia3	HDTSS	NaN	3.07206	0.494472	0.229412
chr1	183388584	183389185	+	Taf1a	IDTSS	NaN	0.4	0.661023	1.14242
chr1	183418202	183418803	+	Hhipl2	IDTSS	NaN	43.5615	19.1581	34.4
chr1	184033697	184034298	-	1700056E22Rik	HDTSS	0.50486	0.278431	0.463637	0.778431
chr1	184034160	184034761	+	Dusp10	HDTSS	0.854978	0.572727	0.889679	0
chr1	184732192	184732793	-	Hlx	HDTSS	1.37766	0.564151	0.759757	1.05961
chr1	184882735	184883336	-	C130074G19Rik	HDTSS	0.935113	0.639623	0.514298	0.745283
chr1	184999248	184999849	-	Mark1	HDTSS	1.16596	0.744762	0.450334	1.07359
chr1	185203867	185204468	+	Rab3gap2	HDTSS	0.438375	0.314583	0.594546	0.475
chr1	185329100	185329701	-	Iars2	HDTSS	0.646465	0.804444	0.598091	0.251111
chr1	185331858	185332459	+	Bpnt1	HDTSS	0	0.685294	0.549545	0.797059
chr1	185362794	185363395	+	Eprs	HDTSS	0.571273	0.072368	0.503604	1.38684
chr1	185454547	185455148	+	Slc30a10	IDTSS	0.427949	2.94839	1.82724	1.76765
chr1	185455267	185455868	-	Gm2061	HDTSS	0.587677	3.52857	0.819644	10.0717
chr1	186117009	186117610	-	Lyplal1	IDTSS	0	0.705714	0.746069	0.165714
chr1	186749057	186749658	-	Rrp15	IDTSS	0.198413	0.25	0.593525	0.177143
chr1	186967115	186967716	+	D1Pas1	HDTSS	3.59681	1.61778	1.93157	0.982609
chr1	187215145	187215746	-	Spata17	HDTSS	0.092593	0.486667	0.71815	0.913636
chr1	187215210	187215811	+	Gpatch2	HDTSS	0.182216	0.446939	0.716215	0.8375
chr1	187608705	187609306	+	Esrrg	HDTSS	0.461849	1.85682	0.439361	1.27556
chr1	189007539	189008140	-	Kctd3	HDTSS	1.25361	1.14545	0.436586	0.357143
chr1	189687785	189688386	-	Cenpf	HDTSS	0.601541	1.19184	0.914914	0.785714
chr1	189727967	189728568	+	Ptpn14	HDTSS	1.07062	1.09583	0.880341	3.62254
chr1	189921987	189922588	-	Smyd2	HDTSS	0.671796	2.82073	0.699817	0.265854
chr1	190170379	190170980	-	Prox1	HDTSS	0.229577	3.13846	1.20193	0.535417
chr1	190911469	190912070	-	Rps6kc1	HDTSS	0.354878	0.904651	1.73147	0.467442
chr1	190978995	190979596	-	Vash2	HDTSS	0.434129	1.51111	0.8231	1.53148
chr1	191025050	191025651	+	A230020J21Rik	IDTSS	4.05349	3.68966	0.832527	1.26552
chr1	191025889	191026490	-	Mfsd7b	HDTSS	0.273969	0.935593	0.944235	0.709836
chr1	191062631	191063232	-	Tatdn3	HDTSS	0.543222	0.95625	0.817827	0.772917
chr1	191062720	191063321	+	Nsl1	HDTSS	0.569685	0.975472	0.538007	1.02076
chr1	191098113	191098714	+	Batf3	HDTSS	0.890647	0	2.23958	0.43
chr1	191183032	191183633	-	Atf3	HDTSS	0.147929	1.28269	0.453448	3.23636
chr1	191317817	191318418	-	Nenf	HDTSS	0.493444	1.17727	0.09058	1.10476
chr1	191325664	191326265	+	Tmem206	HDTSS	0.72338	0.38125	0.065104	0.502083
chr1	191396740	191397341	-	Ppp2r5a	HDTSS	0.643563	1.97656	0.686205	0.567797
chr1	191575233	191575834	-	Dtl	HDTSS	0.53462	1.01562	0.274132	0.233333
chr1	191575433	191576034	+	Ints7	HDTSS	0.53462	0.601563	0.364161	0.311111
chr1	191717723	191718324	+	Lpgat1	HDTSS	0.391018	0.7575	0.616092	3.57317
chr1	191821172	191821773	+	Nek2	HDTSS	1.01098	0.557143	0.431754	0.394643
chr1	191906480	191907081	+	Slc30a1	HDTSS	0.343437	1.16667	0.15625	0.93375
chr1	191907226	191907827	-	1700034H15Rik	HDTSS	0.25012	0.44127	0.300619	0.974603
chr1	192092298	192092899	-	Traf5	HDTSS	0.563739	0.833333	0.41788	0.380851
chr1	192136597	192137198	+	Gm10516	HDTSS	93.8589	26.266	1.6088	5.412
chr1	192137739	192138340	-	Rcor3	HDTSS	1.0599	0.726	0.455822	0.618462
chr1	192190476	192191077	+	Kcnh1	HDTSS	0.478902	1.71129	0.681843	0.760656
chr1	192770918	192771519	-	Hhat	HDTSS	1.02413	1.00833	2.49338	1.57222
chr1	192855451	192856052	-	Sertad4	HDTSS	0.701405	0.594286	0.716969	1.3058
chr1	193035474	193036075	-	Syt14	HDTSS	0.634309	0.836842	0.992336	0.90625
chr1	193129950	193130551	-	Diexf	IDTSS	1.23688	0.571739	0.568794	0.648889
chr1	193152811	193153412	+	Irf6	HDTSS	1.97524	1.25714	0.666791	3.03902
chr1	193173168	193173769	+	A130010J15Rik	HDTSS	0.146199	1.37368	0.432623	0.3
chr1	193272887	193273488	-	G0s2	IDTSS	0.479798	1.22	0.867769	1.83077
chr1	193301693	193302294	+	Lamb3	IDTSS	1.30347	6.2375	96.2067	20.725
chr1	194619528	194620129	+	Plxna2	HDTSS	0.332739	1.29111	0.69603	0.484444
chr1	194938520	194939121	+	Cd34	IDTSS	1.02041	4.40357	0.883852	0.977778
chr10	3365849	3366450	+	Ppp1r14c	IDTSS	2.206	2.38571	0.944528	1.94483
chr10	3740076	3740677	+	Plekhg1	IDTSS	1.81013	0.523077	1.44737	0.641667
chr10	3972774	3973375	+	Mthfd1l	IDTSS	0.929486	0.721429	1.62245	2.20357
chr10	4266028	4266629	+	Akap12	HDTSS	97.5923	17.8879	0.505052	NaN
chr10	4387807	4388408	-	Zbtb2	HDTSS	0.584215	0.74697	0.945584	0.676562
chr10	4432051	4432652	-	Rmnd1	HDTSS	2.04415	0.844231	0.860464	0.519512
chr10	5550391	5550992	-	Syne1	IDTSS	0.828838	2.59286	0.892857	1.08261
chr10	5805164	5805765	-	Fbxo5	HDTSS	0.579781	0.678431	0.277866	0.875
chr10	5823642	5824243	-	Mtrf1l	HDTSS	0.370371	0.434783	0.387205	0.28
chr10	5922099	5922700	-	Rgs17	HDTSS	1.0656	2.00789	0.549335	1.40312
chr10	7211936	7212537	-	Cnksr3	HDTSS	0.377358	0.881132	0.74698	0.478846
chr10	7589499	7590100	+	Lrp11	HDTSS	0.718584	0.890625	0.353153	1.04531
chr10	7663070	7663671	+	A630066F11Rik	HDTSS	0.473193	1.05539	0.866559	2.09219
chr10	7663283	7663884	-	Pcmt1	HDTSS	0.442177	0.914286	1.13818	2.35918
chr10	7667203	7667804	+	Nup43	HDTSS	0.672043	1.07097	1.05696	0.945161
chr10	7680857	7681458	-	BC020402	HDTSS	0.422879	1.13038	0.325277	1.30506
chr10	7680908	7681509	+	Lats1	HDTSS	0.37963	1.01477	0.437751	1.10114
chr10	7725699	7726300	+	Katna1	HDTSS	0.129199	0.506977	0.618567	0.193023
chr10	7780616	7781217	-	Ginm1	HDTSS	0.35845	0.4	0.502331	0.646667
chr10	7792593	7793194	+	Ppil4	HDTSS	0.476682	0.643137	0.592967	0.14902
chr10	7832169	7832770	+	Zc3h12d	IDTSS	1.29821	0.435294	5.36027	0.572222
chr10	7955822	7956423	-	Tab2	HDTSS	0.335578	0.245	0.180584	0.431818
chr10	8518524	8519125	-	Ust	HDTSS	0.333334	0.264286	0.74871	1.20426
chr10	8885769	8886370	-	Sash1	IDTSS	1.3239	0.413333	0.764462	0.616667
chr10	9674907	9675508	-	Samd5	HDTSS	0.746032	1.62623	0.064516	1.36452
chr10	9900739	9901340	-	Stxbp5	HDTSS	0.7596	0.834483	1.06387	0.350538
chr10	10557906	10558507	-	Rab32	HDTSS	0.357252	1.95526	0.21968	1.37895
chr10	11149129	11149730	+	Shprh	HDTSS	0.125786	0.654717	0.281272	0.692157
chr10	11281029	11281630	+	Fbxo30	HDTSS	0.262188	0.216393	0.408903	NaN
chr10	11343144	11343745	+	Epm2a	HDTSS	0.680548	0.236842	0.549582	0.786667
chr10	12922826	12923427	-	B230208H11Rik	HDTSS	0.21645	1.42727	1.23488	0.366667
chr10	12963958	12964559	-	Stx11	HDTSS	0.360577	0.860714	0.825863	0.433929
chr10	13008149	13008750	+	Sf3b5	HDTSS	0.167634	0.580851	0.744046	1.02979
chr10	13090487	13091088	+	Plagl1	HDTSS	96.2999	82.4404	1.20408	0.789474
chr10	13192836	13193437	-	Ltv1	HDTSS	0.278572	1.075	0.926678	0.4475
chr10	13474095	13474696	-	Phactr2	HDTSS	0.686102	1.25185	0.903753	2.94545
chr10	13552606	13553207	+	Adat2	IDTSS	3.79658	0.712903	0.234375	NaN
chr10	13552841	13553442	-	Pex3	HDTSS	0.255349	0.431818	0.272487	0.195556
chr10	13868529	13869130	-	Aig1	HDTSS	0.383499	1.2	0.517301	0.215
chr10	13966078	13966679	+	Hivep2	HDTSS	7.26161	1.77674	1.24717	1.27778
chr10	14705188	14705789	-	Vta1	HDTSS	0.779665	0.916279	0.246753	0.653846
chr10	14705308	14705909	+	1700016L04Rik	HDTSS	0.357143	0.937838	0.285714	0.822581
chr10	14759988	14760589	+	Nmbr	IDTSS	0.904762	1.97667	0.50485	1.45667
chr10	17722927	17723528	+	Cited2	HDTSS	0	0.966667	0.318422	0.277193
chr10	17947766	17948367	-	Heca	HDTSS	0.322406	0.284211	0.519256	0.077465
chr10	18022951	18023552	-	Abracl	IDTSS	1.89211	0.752174	0.381818	1.224
chr10	18055639	18056240	+	Reps1	HDTSS	0.60562	0.792683	0.383142	0.25
chr10	18234680	18235281	-	Ccdc28a	HDTSS	0.248139	0.987097	0.499232	NaN
chr10	18545775	18546376	-	Hebp2	IDTSS	0.531814	0.45	1.30511	0.866667
chr10	18831629	18832230	-	4930444F02Rik	IDTSS	96.4967	48.0182	8.28221	1.79
chr10	18844770	18845371	+	Perp	HDTSS	0.558724	0.844828	0.307054	0.162745
chr10	19015109	19015710	-	Tnfaip3	HDTSS	0.214647	0.812727	0.391188	0.657692
chr10	19591657	19592258	+	Ifngr1	HDTSS	0.239651	1	0.412005	0.5
chr10	19712286	19712887	+	Il20ra	HDTSS	0.284091	1.075	1.01799	3.14375
chr10	19851158	19851759	-	Slc35d3	HDTSS	0.929173	0.579545	0.23327	0.85
chr10	19907373	19907974	-	Pex7	HDTSS	0.45915	0.413333	0.25	0.95
chr10	19934225	19934826	+	Map3k5	HDTSS	0.290698	1.04419	0.658696	0.435616
chr10	20148619	20149220	+	Map7	HDTSS	0.669392	0.484043	0.647986	0.50404
chr10	20312168	20312769	+	Bclaf1	HDTSS	0.332605	0.904762	0.631807	0.398113
chr10	20347518	20348119	+	Mtfr2	HDTSS	0.485182	0.609259	0.390687	0.316667
chr10	20952246	20952847	+	Ahi1	HDTSS	0.283459	1.10147	0.558842	1.19265
chr10	21160683	21161284	-	Myb	HDTSS	1.78347	1.74849	0.640252	1.13091
chr10	21295678	21296279	+	Hbs1l	HDTSS	0.708672	0.541176	0.337691	0.739583
chr10	21592844	21593445	+	1700020N01Rik	IDTSS	2.11554	1.74286	0.736317	1.1
chr10	22148969	22149570	-	E030030I06Rik	HDTSS	0.633383	0.946341	0.37869	0.71
chr10	22158308	22158909	+	Raet1a	HDTSS	0.174216	2.94167	1.05117	0.292105
chr10	22273173	22273774	+	H60b	HDTSS	5.19562	5.94722	1.86895	0.967857
chr10	22306419	22307020	+	C920009B18Rik	IDTSS	80.0917	33.54	41.194	3.98
chr10	22731146	22731747	-	Tbpl1	HDTSS	97.2509	30.8692	0.504959	0.311765
chr10	23349602	23350203	-	Eya4	HDTSS	0.732601	2.59429	1.39018	0.8
chr10	23786908	23787509	-	Rps12	HDTSS	0.157233	0.60566	0.847052	0.9
chr10	23796685	23797286	+	Slc18b1	IDTSS	94.3614	43.2829	0.38042	0.428571
chr10	24149016	24149617	+	Stx7	IDTSS	1.00719	0.187879	1.1342	0.805556
chr10	24223216	24223817	+	Moxd1	HDTSS	0.474525	1.53333	0.811112	2.68718
chr10	24595141	24595742	+	Ctgf	HDTSS	0.515625	1.55625	0.643291	0.2375
chr10	24711801	24712402	-	Enpp1	HDTSS	0.809914	1.17091	1.27787	0.850877
chr10	24869685	24870286	+	Med23	HDTSS	0.219298	1.37105	0.452066	0.236842
chr10	26077954	26078555	+	Gm9767	HDTSS	0.527211	1.20417	0.604542	0.94
chr10	26374884	26375485	-	L3mbtl3	HDTSS	0.431513	0.788525	0.874802	0
chr10	26772211	26772812	+	Arhgap18	IDTSS	0.793651	0.623529	0.277778	0.744444
chr10	27616641	27617242	-	Lama2	IDTSS	0	2.23333	0	2.51333
chr10	28074519	28075120	+	Ptprk	HDTSS	0.176222	0.402632	0.400942	0.439726
chr10	29312865	29313466	+	Echdc1	HDTSS	0	0	0.60478	2.25517
chr10	29535566	29536167	-	Rspo3	HDTSS	0.467144	0.684615	0.43552	1.77353
chr10	30200239	30200840	-	Cenpw	HDTSS	0.786318	0.745652	0.891957	0.28913
chr10	30600448	30601049	-	Trmt11	HDTSS	0.756944	0.6425	0	1.28
chr10	30618065	30618666	-	Hint3	HDTSS	0.928008	0.242857	1.17921	0.378571
chr10	30802806	30803407	-	Ncoa7	HDTSS	1.69982	1.15441	0.610133	0.547222
chr10	30842482	30843083	-	Hey2	HDTSS	0.870698	0.724138	0.484675	0.414035
chr10	31313104	31313705	+	Hddc2	HDTSS	0.750868	0.475	3.65811	0.341379
chr10	31445620	31446221	-	Tpd52l1	HDTSS	0	1.00488	0.495154	0.873171
chr10	31609424	31610025	-	Rnf217	HDTSS	0.270235	0.994545	0.171451	3.36981
chr10	32889614	32890215	-	Nkain2	HDTSS	88.9519	24.4273	0.298564	0.446774
chr10	33624299	33624900	-	Clvs2	HDTSS	0.662442	1.18387	1.16073	1.29677
chr10	33950911	33951512	-	Zufsp	HDTSS	0.646025	1.2	0.126263	0.413889
chr10	34019315	34019916	-	Rwdd1	HDTSS	0.320946	0.189189	0.511689	0.760811
chr10	34207250	34207851	-	Dse	IDTSS	0.464286	0.459375	0.577201	0.92069
chr10	34281889	34282490	+	Tspyl1	HDTSS	0.57028	0.665306	0.827541	0.926531
chr10	34297120	34297721	+	Tspyl4	IDTSS	1.10686	1.78621	1.04095	13.5207
chr10	34418227	34418828	-	Nt5dc1	HDTSS	0.252976	0.7375	0.549125	1.47727
chr10	36506506	36507107	+	Hs3st5	IDTSS	0	1.37353	0.75613	0.711111
chr10	36974243	36974844	+	Hdac2	HDTSS	0.810642	0.769565	0.12987	1.03559
chr10	37138625	37139226	-	Marcks	IDTSS	0.578181	0.387879	0.900488	0.571875
chr10	38965214	38965815	+	Lama4	IDTSS	1.14831	0.83	0.337382	0.747368
chr10	39133594	39134195	-	Fam229b	HDTSS	0.542186	0.6	0.173611	0.638889
chr10	39133722	39134323	+	Tube1	HDTSS	0.518	0.5	0.150829	0.589744
chr10	39369498	39370099	+	Fyn	HDTSS	0.454869	1.01212	0.395641	0.547761
chr10	39731706	39732307	-	E130307A14Rik	HDTSS	0.692256	0.472	0.253634	0.238095
chr10	39731859	39732460	+	Rev3l	HDTSS	0.300997	0.204918	0.373335	0.732
chr10	40141953	40142554	-	Slc16a10	HDTSS	0.483092	0.443333	0.595949	0.47619
chr10	40246738	40247339	-	Rpf2	HDTSS	1.02673	0.932692	0.213761	0.720755
chr10	40257364	40257965	-	Gtf3c6	HDTSS	0.602115	1.32703	0.18018	0.256757
chr10	40301885	40302486	-	Amd2	HDTSS	0.248479	NaN	3.49852	0.34
chr10	40301887	40302488	-	Amd1	HDTSS	0.241379	NaN	3.49852	0.329032
chr10	40349007	40349608	+	Cdk19	HDTSS	0.079365	0.471186	0.617438	0
chr10	40682981	40683582	+	Mettl24	HDTSS	0.366226	1.58636	0.417566	1.03
chr10	40882842	40883443	-	Cdc40	IDTSS	0.688022	NaN	0.407089	0.810345
chr10	40883233	40883834	+	Wasf1	HDTSS	0.319088	0.46	0.416667	1.2561
chr10	41071283	41071884	-	Gpr6	HDTSS	0.584416	0.9175	0.813636	3.78462
chr10	41302940	41303541	-	Fig4	HDTSS	0.735931	0.893548	0.189394	0.651724
chr10	41450057	41450658	+	Zbtb24	HDTSS	0.412046	0.45102	0.154519	1.77347
chr10	41476013	41476614	+	Mical1	HDTSS	0.768521	1.17273	2.33388	1.28182
chr10	41490039	41490640	-	Smpd2	HDTSS	0.247599	0.8	0.415909	0.317021
chr10	41490138	41490739	+	Ppil6	HDTSS	0.417667	0.920408	0.296846	0.697872
chr10	41519199	41519800	+	Cd164	HDTSS	0.735736	0.736486	0.564831	0.417568
chr10	41809567	41810168	-	Cep57l1	HDTSS	0.498188	1.26191	0.120773	0
chr10	41810273	41810874	+	Sesn1	HDTSS	0.781881	1.08974	1.71129	0.472973
chr10	42018081	42018682	-	Armc2	HDTSS	0.312152	1.74762	0.409586	0.345652
chr10	42276441	42277042	-	Foxo3	HDTSS	0.81717	0.567273	1.39138	0.564444
chr10	42478264	42478865	-	Lace1	HDTSS	0.364583	0.7475	0.599427	0.691667
chr10	42501753	42502354	+	Snx3	HDTSS	0.635346	0.544118	0.432791	0.319118
chr10	42583287	42583888	-	Nr2e1	HDTSS	1.61176	2.23684	0.15625	1.95
chr10	42678615	42679216	+	Ostm1	HDTSS	0.286195	0.565909	0.380801	0.765909
chr10	42761195	42761796	+	Sec63	HDTSS	0.323129	0.34	1.17051	0.263492
chr10	43174229	43174830	-	Sobp	HDTSS	1.86435	0.980822	0.485839	0.487671
chr10	43174398	43174999	+	9030612E09Rik	HDTSS	2.11591	1.22069	0.396879	0.872414
chr10	43221185	43221786	+	Pdss2	HDTSS	0.277778	0.925	0.474821	0.605556
chr10	43478839	43479440	+	Bend3	HDTSS	0.831665	1.20326	0.639361	0.764516
chr10	43540693	43541294	-	1700021F05Rik	HDTSS	0.966621	0.642222	0.632203	0
chr10	43578868	43579469	+	Cd24a	HDTSS	0.189394	0.618	1.00923	0.684444
chr10	43901435	43902036	-	Qrsl1	HDTSS	0.611111	0.848889	1.0367	0.572093
chr10	43901506	43902107	+	Rtn4ip1	HDTSS	0.611111	0.944444	1.06819	0.851163
chr10	44268057	44268658	+	Atg5	HDTSS	0.128205	1.16346	0.188017	0.256863
chr10	44458386	44458987	-	Prdm1	IDTSS	0.637755	0.704762	0.583123	1.65952
chr10	45066913	45067514	+	Prep	HDTSS	94.974	11.7761	0.922987	3.34886
chr10	45289004	45289605	+	Popdc3	HDTSS	0.507733	0.304444	1.02238	0.790476
chr10	45335461	45336062	+	Bves	HDTSS	0.978151	1.30968	0.665805	0.465909
chr10	45577528	45578129	+	Hace1	IDTSS	62.654	18.2362	1.15219	1.00862
chr10	49788453	49789054	-	Grik2	HDTSS	1.30015	1.88	1.77462	0.864444
chr10	50592368	50592969	+	Ascc3	HDTSS	0.719151	1.12456	1.79128	0.191379
chr10	51677459	51678060	+	Rfx6	HDTSS	0.36556	1.65714	0.559695	4.88235
chr10	52022201	52022802	+	Vgll2	HDTSS	0.388019	1.60227	0.372864	0.821053
chr10	52233318	52233919	+	Dcbld1	HDTSS	0.798748	0.304762	0.348086	0.573333
chr10	52381823	52382424	-	Gopc	HDTSS	0.192417	1.11154	0.605629	0.376923
chr10	52417246	52417847	+	Nus1	HDTSS	1.86413	1.34894	0.090909	1.83044
chr10	52545438	52546039	-	Zfa-ps	HDTSS	2.90275	7.4697	1.53089	2.16562
chr10	52690200	52690801	+	Slc35f1	HDTSS	0.883839	1.23333	0.88345	1.47879
chr10	53379550	53380151	-	Cep85l	HDTSS	0.33543	1.13019	0.341596	1.07115
chr10	53596660	53597261	+	Asf1a	HDTSS	0.341325	0.821053	0.739246	0.406122
chr10	53750608	53751209	-	Fam184a	HDTSS	0.760683	2.00923	0.403343	0.631111
chr10	54075495	54076096	-	Man1a	HDTSS	1.57483	1.0697	0.57962	0.595455
chr10	54075621	54076222	+	Gm16998	HDTSS	1.76179	1.12281	0.608008	0.666102
chr10	56228388	56228989	-	Tbc1d32	IDTSS	0.649391	1.22955	0.691492	0
chr10	57486052	57486653	-	4930467K11Rik	HDTSS	0.23631	0.625424	0.911591	0.70339
chr10	57486084	57486685	+	Hsf2	HDTSS	0.221307	0.668254	0.917205	0.65873
chr10	57532228	57532829	-	Serinc1	HDTSS	0.580277	1.72093	0.439638	1.01951
chr10	57631680	57632281	+	Pkib	IDTSS	2.94643	3.96563	2.03993	1.98125
chr10	57794243	57794844	+	Smpdl3a	IDTSS	2.61834	2.20385	1.97739	3.88
chr10	58255225	58255826	+	Gcc2	IDTSS	0.77964	0.549091	0.263266	0.854545
chr10	58323165	58323766	+	Lims1	HDTSS	0.265523	0.226087	0.381784	0.675362
chr10	58446551	58447152	+	Ranbp2	HDTSS	0.080515	1.15072	0.34596	0.365672
chr10	58497636	58498237	+	Ccdc138	HDTSS	2.30352	1.17381	0.794421	0.288095
chr10	58813058	58813659	+	Sh3rf3	HDTSS	0.698995	1.08933	0.276197	0.115278
chr10	59221621	59222222	+	Sowahc	HDTSS	0.488737	0.534375	0.164311	0.790625
chr10	59322995	59323596	+	P4ha1	HDTSS	0.81012	0.765455	0.567401	0.741818
chr10	59403384	59403985	+	Pla2g12b	IDTSS	0.328947	NaN	1.57477	1.58947
chr10	59616391	59616992	-	Mcu	HDTSS	1.53788	0.558333	0.51799	1.08667
chr10	59702262	59702863	+	Micu1	HDTSS	0.297619	0.428571	0.40098	1.54286
chr10	59879290	59879891	+	Dnajb12	HDTSS	0.564764	0.998361	0.776456	0.167213
chr10	59951469	59952070	-	Ddit4	HDTSS	1.12867	0.478723	0.773975	1.29149
chr10	60002504	60003105	+	Ascc1	HDTSS	0.350241	0.326087	0.369423	0.976087
chr10	60002811	60003412	-	Anapc16	HDTSS	0.181818	0.52	0.346405	0.238776
chr10	60105956	60106557	+	Spock2	HDTSS	3.72658	1.81852	0.471264	0.903704
chr10	60218959	60219560	-	Chst3	HDTSS	1.71941	0.768627	0.570058	0.760417
chr10	60277327	60277928	+	Psap	HDTSS	0	0.551064	0.89286	0.638298
chr10	60696189	60696790	-	Cdh23	IDTSS	7.43395	2.2	98.044	45.5
chr10	60752481	60753082	-	Slc29a3	IDTSS	0.930141	1.15	1.32739	1.3625
chr10	61147364	61147965	-	Sgpl1	HDTSS	2.20953	0.814286	0.915215	4.5375
chr10	61273137	61273738	-	Adamts14	HDTSS	1.24859	1.07241	0.709754	1.35417
chr10	61383222	61383823	-	Pald1	HDTSS	0.400641	0.582692	0.440603	0.345098
chr10	61452368	61452969	-	Eif4ebp2	HDTSS	0.306838	0.933333	0.581481	0.426027
chr10	61475532	61476133	+	Lrrc20	HDTSS	1.23684	0.542593	0.185185	0.4
chr10	61595183	61595784	+	Npffr1	HDTSS	0.806452	2.53333	6.4085	11.9862
chr10	61648320	61648921	+	Ppa1	HDTSS	0.587607	0.504688	0.796201	0.933962
chr10	61679989	61680590	-	1700022H01Rik	HDTSS	0.357181	0.641935	0.174129	1.48333
chr10	61680020	61680621	+	Sar1a	HDTSS	0.351929	0.763492	0.24536	1.36866
chr10	61695213	61695814	+	Tysnd1	HDTSS	0.897284	0.859091	0.547527	0.88913
chr10	61714962	61715563	+	Aifm2	HDTSS	1.47328	0.940541	1.13197	1.31944
chr10	61783563	61784164	-	H2afy2	HDTSS	0.331633	0.893878	0.642805	0.34898
chr10	61978807	61979408	-	Col13a1	HDTSS	47.2936	39.7617	0.340137	3.55417
chr10	62110712	62111313	-	2010107G23Rik	HDTSS	53.6898	26.0388	0.098039	11.5902
chr10	62132789	62133390	+	Neurog3	HDTSS	95.0429	57.4839	0.700106	0.703846
chr10	62230917	62231518	-	Tspan15	HDTSS	0.41377	0.566038	0.55247	1.13019
chr10	62252137	62252738	+	Tacr2	IDTSS	3.8909	0.273333	94.9098	16.88
chr10	62340306	62340907	+	Hk1os	HDTSS	0.414299	1.3625	0.927026	0.806452
chr10	62449392	62449993	-	Supv3l1	HDTSS	0.8687	0.829825	0.735356	1.06667
chr10	62486504	62487105	-	Vps26a	HDTSS	0.178908	0.346154	0.306857	0.296226
chr10	62601997	62602598	-	Ddx21	HDTSS	2.50965	2.48846	0.755602	0.998113
chr10	62650897	62651498	-	Ddx50	HDTSS	0.239198	0.107407	0.553336	1.10926
chr10	62725798	62726399	-	Stox1	HDTSS	0.357143	0.917647	0.36963	0.73
chr10	62792067	62792668	-	Ccar1	HDTSS	0.365948	0.798305	0.333176	0.302
chr10	62879713	62880314	-	Tet1	IDTSS	2.16379	2.17273	65.8364	16.4636
chr10	62920332	62920933	+	Slc25a16	HDTSS	0.317561	1.48269	0.512855	0.953846
chr10	62946728	62947329	+	Dna2	HDTSS	0.605501	1.01724	0	0.543103
chr10	62979922	62980523	+	Rufy2	HDTSS	0.331384	1.3193	0.947401	1.05686
chr10	63023548	63024149	-	Hnrnph3	HDTSS	0.994862	1.21549	0.298973	0.757143
chr10	63099855	63100456	+	Atoh7	HDTSS	0.57208	1.94035	0.429178	0.477193
chr10	63243496	63244097	+	Herc4	HDTSS	0.241546	0.971053	0.36804	0.77
chr10	63338734	63339335	-	Sirt1	HDTSS	0.989245	0.495652	0.53386	0.497297
chr10	63429797	63430398	+	Ctnna3	HDTSS	0.52381	0.768519	0.61743	0.276364
chr10	67096687	67097288	-	Reep3	HDTSS	1.07774	1.0902	0.20138	0.751899
chr10	67126957	67127558	+	Jmjd1c	HDTSS	93.5359	24.5684	0.79819	0.568085
chr10	67284980	67285581	-	Nrbf2	HDTSS	1.03371	0.554237	1.02984	0.952381
chr10	67537568	67538169	+	Egr2	IDTSS	0.444444	0.873333	0.693893	0.94
chr10	67548654	67549255	-	Ado	HDTSS	0.643546	0.897849	0.733012	0.644565
chr10	67912361	67912962	-	Zfp365	HDTSS	0.618071	2.2275	0.73619	8.4275
chr10	67979297	67979898	+	Rtkn2	HDTSS	0.88889	1.08571	0.696612	0.484091
chr10	69352611	69353212	-	Cdk1	HDTSS	0.382883	0.122857	0.709281	0.521622
chr10	70096820	70097421	+	Ccdc6	HDTSS	0.678925	0.716883	0.779778	0.896429
chr10	70244975	70245576	+	Slc16a9	HDTSS	0.845481	1.33488	0.377776	12.0842
chr10	70440367	70440968	+	Fam13c	IDTSS	5.97933	5.02258	0.1443	1.40323
chr10	70598990	70599591	-	Phyhipl	HDTSS	0.909859	0.927381	0.493508	0.990278
chr10	71159333	71159934	-	Bicc1	HDTSS	0.32115	0.555263	0.359087	0.985366
chr10	71237743	71238344	-	Tfam	HDTSS	1.00207	0.996667	0.568687	0.649153
chr10	71284961	71285562	-	Ube2d1	HDTSS	1.46673	0.334426	0.198708	0.280328
chr10	71344548	71345149	-	Cisd1	HDTSS	0.321291	0.566667	0.49083	0.365079
chr10	71347492	71348093	+	Ipmk	HDTSS	0.660567	0.71194	0.571765	0.713433
chr10	72654545	72655146	+	Zwint	HDTSS	0.497312	0.80303	0.382102	0.952941
chr10	74966930	74967531	+	Gnaz	HDTSS	0.345865	1.14074	0.659116	0.647297
chr10	75036788	75037389	+	Rab36	IDTSS	0.667038	1.14872	1.06415	0.269231
chr10	75060595	75061196	+	Bcr	HDTSS	0.574618	0.65	1.01171	0.660674
chr10	75211772	75212373	+	Specc1l	HDTSS	1.12938	1.145	1.20233	3.44364
chr10	75316576	75317177	+	Adora2a	HDTSS	1.17117	2.36333	0.536872	1.45161
chr10	75406610	75407211	+	Upb1	IDTSS	2.58901	2.175	2.68068	11.8
chr10	75517021	75517622	-	Gucd1	HDTSS	0.773116	1.22273	0.153726	2.12195
chr10	75517741	75518342	+	Snrpd3	HDTSS	1.38889	1.22353	0.327336	1.9
chr10	75560029	75560630	-	Lrrc75b	HDTSS	1.00329	1.06667	0.673532	2.01132
chr10	75573292	75573893	+	Ggt1	IDTSS	1.18727	2.12727	97.5534	19.1
chr10	75643707	75644308	-	Susd2	IDTSS	73.3135	21.4273	28.127	13.6273
chr10	75764056	75764657	-	Cabin1	HDTSS	0	1.17111	0.568158	0.42
chr10	75773073	75773674	-	Ddt	IDTSS	0.645161	0.22963	0.243544	0.640741
chr10	75859949	75860550	-	Mif	HDTSS	0.302795	1.20857	0.939042	2.68235
chr10	75893097	75893698	+	Derl3	HDTSS	0.984848	0.790909	0.664976	0.246667
chr10	75921313	75921914	-	Smarcb1	HDTSS	0.345019	0.553704	0.4817	0.505556
chr10	75932162	75932763	-	Mmp11	HDTSS	1.35375	0.827778	0.525328	0
chr10	75935272	75935873	+	Chchd10	IDTSS	1.16677	0.935294	4.17364	0.417647
chr10	75948011	75948612	+	Vpreb3	IDTSS	2.48186	NaN	96.8606	14.3857
chr10	75954213	75954814	+	Gm5134	IDTSS	0.659011	0.18	0.304762	1.452
chr10	76032311	76032912	+	Zfp280b	HDTSS	1.27349	0.841509	0.203535	0.47451
chr10	76237564	76238165	-	Prmt2	HDTSS	0.505051	0.687879	0.383102	0.237143
chr10	76344990	76345591	-	Dip2a	HDTSS	1.10527	0.6375	0.844712	0.882051
chr10	76442611	76443212	-	Pcnt	HDTSS	2.35885	1.54706	0.56442	0.429412
chr10	76448780	76449381	+	2610028H24Rik	IDTSS	13.4914	9.225	97.3191	11.1
chr10	76468670	76469271	+	Mcm3ap	HDTSS	0.486889	0.404082	0.489825	0.528
chr10	76468813	76469414	-	Ybey	IDTSS	0.252525	0.497059	0.480882	0.754286
chr10	76531326	76531927	+	Lss	HDTSS	1.80293	0.9	0.351354	0.723529
chr10	76561925	76562526	-	4930483K19Rik	IDTSS	3.24092	3.46	99.266	19.4933
chr10	76623103	76623704	-	Col6a2	IDTSS	1.20968	0.534483	0.538462	0.159259
chr10	76961646	76962247	-	Pcbp3	HDTSS	0.538719	1.67302	1.09912	0.537931
chr10	77032438	77033039	+	Slc19a1	HDTSS	0.389585	1.09444	0.533029	7.12286
chr10	77166229	77166830	-	Col18a1	IDTSS	0.902015	1.43846	0.718811	0.816667
chr10	77258922	77259523	-	Gm10941	HDTSS	0.239234	0.822222	0.541334	0.558065
chr10	77258999	77259600	+	Pofut2	HDTSS	0.231873	0.796923	0.584288	0.4625
chr10	77417972	77418573	-	Adarb1	HDTSS	0.345668	1.29277	0.328803	0.303614
chr10	77418075	77418676	+	Gm17769	HDTSS	0.458833	1.40135	0.422846	0.452703
chr10	77515512	77516113	-	Fam207a	HDTSS	0.760896	0.947541	0.485801	0.946774
chr10	77581466	77582067	+	Pttg1ip	HDTSS	0.539976	0.578431	0.920877	0.490196
chr10	77605796	77606397	+	Sumo3	HDTSS	0.961703	1	1.42354	0.439726
chr10	77622020	77622621	+	Ube2g2	HDTSS	0.48086	0.815278	0.282699	2.03288
chr10	77771024	77771625	-	Gm3238	IDTSS	NaN	NaN	NaN	NaN
chr10	77826769	77827370	-	Krtap10-4	IDTSS	3.70635	0.783333	93.8625	32.8
chr10	77852558	77853159	+	Gm10318	IDTSS	0.740741	3.025	94.9743	37.1889
chr10	77902235	77902836	-	Lrrc3	HDTSS	0.644007	0.534286	1.54988	0.970588
chr10	77969571	77970172	-	Trpm2	IDTSS	0.391366	1.71935	1.31043	1.57742
chr10	77978349	77978950	+	1810043G02Rik	HDTSS	0.38671	0.859259	0.894965	0.518519
chr10	78009495	78010096	-	Pfkl	HDTSS	0.874103	0.539024	1.30189	0.939535
chr10	78043309	78043910	-	Aire	HDTSS	24.1809	5.6625	1.18516	0.9875
chr10	78069067	78069668	+	Icosl	HDTSS	0.397527	0.614286	0.746761	0.411905
chr10	78169467	78170068	-	D10Jhu81e	HDTSS	1.03179	1.22143	0.561748	0.157143
chr10	78184848	78185449	-	Pwp2	HDTSS	0.846353	0.661538	0.514209	0.225
chr10	78244341	78244942	-	Trappc10	HDTSS	0.622811	1.20694	0.471641	2.66986
chr10	78412742	78413343	-	Rrp1	IDTSS	0.370436	0.76	0.641429	0.676
chr10	78425369	78425970	+	Cstb	HDTSS	0.682869	0.844444	0.825697	0.571429
chr10	78464647	78465248	-	Pdxk	HDTSS	0.132979	1.2383	1.21011	0.81087
chr10	78574199	78574800	+	Ilvbl	HDTSS	0.665446	0.317949	0.845839	0.322222
chr10	78591663	78592264	-	Syde1	HDTSS	0.9237	0.593939	1.7499	1.612
chr10	78717992	78718593	-	Casp14	IDTSS	0.510204	1.45385	7.27805	2.12857
chr10	78752766	78753367	-	Ccdc105	IDTSS	0.677482	3.48	1.80959	5.28333
chr10	78780195	78780796	+	Slc1a6	HDTSS	1.67809	2.9225	0.728439	2.07619
chr10	79097299	79097900	-	2610008E11Rik	HDTSS	0	3.05152	0.536131	5.46563
chr10	79554790	79555391	-	Mier2	HDTSS	0.847548	1.56066	0.703802	0.528788
chr10	79586835	79587436	-	Theg	IDTSS	4.41972	4.85556	96.2292	16.8
chr10	79613724	79614325	-	C2cd4c	HDTSS	0.44955	1.19608	0.483059	1.08654
chr10	79637617	79638218	-	Shc2	HDTSS	0.343137	0.610769	0.519042	0.407353
chr10	79645437	79646038	-	Odf3l2	IDTSS	1.64543	2.37692	97.0373	18.8615
chr10	79664273	79664874	+	Madcam1	IDTSS	70.0108	43.2846	50.7888	15.4846
chr10	79669109	79669710	+	Tpgs1	HDTSS	0.277778	0.29	0.595711	0.756
chr10	79681894	79682495	+	Cdc34	HDTSS	0.454437	0.948936	0.543391	0.833333
chr10	79704057	79704658	+	Bsg	HDTSS	0.57308	0.729167	0.171261	0.414583
chr10	79716333	79716934	+	Hcn2	HDTSS	0.770738	1.05634	0.1872	0.796774
chr10	79746280	79746881	-	Polrmt	IDTSS	0.669724	1.44412	0.520362	0.355882
chr10	79754818	79755419	+	Fgf22	HDTSS	6.15692	3.78056	1.70374	6.15278
chr10	79766651	79767252	-	Rnf126	HDTSS	0.305122	0.724286	0.429392	0.615714
chr10	79776973	79777574	+	Fstl3	HDTSS	0.9375	1.14571	0.931547	8.7925
chr10	79793271	79793872	+	Palm	HDTSS	0.743704	NaN	0.820648	0.529032
chr10	79854131	79854732	+	Ptbp1	HDTSS	0.960181	1.14082	0.71793	0.373469
chr10	79854670	79855271	-	E130317F20Rik	HDTSS	0.34243	0.558333	0.724695	0.696629
chr10	79862286	79862887	+	Mir6910	IDTSS	98.5351	55.4813	96.5469	32.6313
chr10	79879366	79879967	+	Prtn3	IDTSS	1.81818	1.72	51.303	11.22
chr10	79908637	79909238	-	Med16	HDTSS	0	0.092105	1.16453	0.425641
chr10	79916629	79917230	-	R3hdm4	HDTSS	0.6993	1.07353	1.01454	1.88333
chr10	79916670	79917271	+	Kiss1r	HDTSS	0.665188	1.01389	1.05216	1.78421
chr10	79926742	79927343	+	Arid3a	HDTSS	0.589198	0.322727	0.914662	0.302128
chr10	79959851	79960452	+	Wdr18	HDTSS	0.160256	0.908333	0.529817	0.554167
chr10	79970423	79971024	+	Grin3b	IDTSS	64.3472	56.06	3.27126	4.816
chr10	79984029	79984630	-	Tmem259	HDTSS	0.740335	0.422222	0.358288	0.735714
chr10	79988299	79988900	+	Cnn2	HDTSS	0.97879	1.22857	0.290752	0.948276
chr10	79997314	79997915	+	Abca7	IDTSS	21.672	8.68333	0.85342	3.12917
chr10	80016371	80016972	+	Hmha1	IDTSS	97.4263	59.7385	97.677	35.0769
chr10	80039358	80039959	-	Polr2e	HDTSS	0.357921	0.121569	0.572043	0.270588
chr10	80046865	80047466	+	Gpx4	IDTSS	1.0989	NaN	90.4111	34.5714
chr10	80102401	80103002	-	Sbno2	HDTSS	0.555555	0.936	0.873749	1.19
chr10	80115502	80116103	+	Stk11	HDTSS	1.00733	0.205556	0.265568	0.3125
chr10	80142014	80142615	+	Atp5d	HDTSS	0.58004	0.631915	0.772878	0.959574
chr10	80147989	80148590	+	Midn	IDTSS	86.4734	34.4667	3.21833	1.24667
chr10	80167540	80168141	+	Cirbp	HDTSS	0.624929	0.402941	0.703928	0.364706
chr10	80172643	80173244	+	1600002K03Rik	HDTSS	19.84	7.97273	4.79848	1.67813
chr10	80179181	80179782	+	Efna2	HDTSS	0.351827	1.19655	0.495058	1.57273
chr10	80226297	80226898	+	Mum1	HDTSS	0.539571	0.407692	0.702596	0.069492
chr10	80249151	80249752	+	Ndufs7	HDTSS	0.297619	0.497778	0.74904	0.168889
chr10	80260667	80261268	-	Gamt	HDTSS	2.22781	1.4775	0.19853	6.26
chr10	80264690	80265291	+	Dazap1	HDTSS	0.676136	0.679775	0.563447	0.362921
chr10	80277863	80278464	+	Mir6911	IDTSS	99.2064	40.75	92.2429	30.2333
chr10	80292130	80292731	+	Rps15	HDTSS	1.11532	0.37551	0.338704	0.9625
chr10	80301519	80302120	+	Apc2	IDTSS	1.95921	2.36667	94.0136	20.5667
chr10	80320247	80320848	-	2310011J03Rik	HDTSS	0.538461	0.284444	0.230415	0.377778
chr10	80329172	80329773	-	Pcsk4	IDTSS	2.16049	0.947059	2.55223	0.672222
chr10	80329844	80330445	+	Reep6	HDTSS	0.433673	0.169565	0.59143	0.609524
chr10	80348147	80348748	-	Adamtsl5	HDTSS	0.45614	1.35333	0.536768	1.29111
chr10	80356158	80356759	+	Plk5	HDTSS	0.854409	1.38421	0.441778	0.889474
chr10	80387350	80387951	-	Mex3d	HDTSS	0.345375	NaN	0.614678	0.162745
chr10	80399178	80399779	-	Mbd3	HDTSS	0.496031	0.065217	0.622075	1.434
chr10	80406520	80407121	-	Uqcr11	IDTSS	0	0.535714	0.590631	6.89286
chr10	80433352	80433953	-	Tcf3	HDTSS	0.726495	0.367742	0.524946	0.618868
chr10	80494605	80495206	+	Onecut3	HDTSS	0.813996	2.06226	0.492387	2.49388
chr10	80538823	80539424	-	Atp8b3	IDTSS	0.964052	1.8	0.873673	1.48929
chr10	80561259	80561860	-	Rexo1	HDTSS	0.679895	0.812903	0.755994	1.00968
chr10	80576995	80577596	-	Klf16	HDTSS	0.699226	0.941892	0.746381	0.658824
chr10	80590040	80590641	-	Abhd17a	HDTSS	0.6476	0.955	0.651512	0.80625
chr10	80602579	80603180	+	Adat3	HDTSS	0.484323	0.631915	0.767004	0.886957
chr10	80602581	80603182	+	Scamp4	HDTSS	0.484323	0.631915	0.767004	0.886957
chr10	80608959	80609560	+	Mir6912	IDTSS	86.7006	53.5286	93.071	25.7
chr10	80622479	80623080	+	Csnk1g2	HDTSS	0.63194	0.458824	0.5022	0.244565
chr10	80656770	80657371	-	Btbd2	IDTSS	1.53846	NaN	1.41026	5.35714
chr10	80675992	80676593	-	Mknk2	HDTSS	0.382564	0.763529	0.885077	0.587342
chr10	80701519	80702120	-	Mob3a	HDTSS	1.06314	1.46471	0.61897	0.527451
chr10	80702392	80702993	+	Izumo4	HDTSS	1.39039	0.787179	0.271019	0.5775
chr10	80741910	80742511	-	Ap3d1	HDTSS	0.458839	0.713333	0.649688	0.146667
chr10	80754905	80755506	+	Dot1l	HDTSS	1.00445	0.678049	0.289198	0.526316
chr10	80798325	80798926	-	Plekhj1	HDTSS	0.273016	0.560563	0.525565	0.496
chr10	80798434	80799035	+	Sf3a2	HDTSS	0.269424	0.472222	0.596049	0.482895
chr10	80804947	80805548	+	Amh	IDTSS	89.9626	40.0125	92.3949	19.2375
chr10	80826355	80826956	+	Oaz1	HDTSS	0.493658	0.850877	0.538424	0.858182
chr10	80826395	80826996	+	Oaz1-ps	HDTSS	0.477472	0.822034	0.456754	1.03333
chr10	80828496	80829097	+	Mir1982	IDTSS	80.6027	41.1182	94.7677	22.2091
chr10	80843738	80844339	-	Lingo3	HDTSS	0.281152	0.24186	0.998027	1.44444
chr10	80854908	80855509	-	Lsm7	HDTSS	1.33153	0.963793	0.534193	1
chr10	80854974	80855575	+	Sppl2b	HDTSS	1.28788	0.931667	0.449532	0.831148
chr10	80900668	80901269	-	Timm13	IDTSS	8.51518	1.35641	0.911858	0.965714
chr10	80917944	80918545	-	Lmnb2	HDTSS	1.74713	0.660714	0.566034	0.294
chr10	80929790	80930391	+	Gadd45b	HDTSS	0.91662	0.767568	1.20941	1.02162
chr10	81014624	81015225	-	Gng7	IDTSS	0.671052	0.628	0.366492	0.964
chr10	81025076	81025677	-	Diras1	HDTSS	2.51862	0.869767	0.895767	3.43636
chr10	81033611	81034212	-	Slc39a3	IDTSS	98.1512	50.8	95.7657	37.15
chr10	81059853	81060454	-	Sgta	HDTSS	0.444906	NaN	0.518635	0.495556
chr10	81069782	81070383	+	Thop1	IDTSS	0.280112	0.831373	0.315904	0.880435
chr10	81105646	81106247	+	Map2k2	HDTSS	0.499325	1.10758	0.511419	0.85303
chr10	81135970	81136571	+	Zbtb7a	HDTSS	0.597308	0.816393	1.23974	1.13448
chr10	81167419	81168020	-	Pias4	HDTSS	1.23377	0.166	0.175961	0.602
chr10	81176330	81176931	+	Eef2	HDTSS	0.305145	0.956897	0.581452	0.450909
chr10	81178660	81179261	+	Snord37	IDTSS	92.4132	50.3885	97.3401	18.1731
chr10	81182706	81183307	+	Dapk3	HDTSS	5.65272	2.85778	2.49333	1.23333
chr10	81194390	81194991	+	Atcayos	IDTSS	1.70163	2.448	1.54444	3.612
chr10	81230478	81231079	-	Atcay	IDTSS	0.4329	1.35714	21.107	12.8048
chr10	81232862	81233463	+	Zfr2	HDTSS	1.34424	0.453191	0.420855	1.77632
chr10	81252634	81253235	+	Matk	IDTSS	96.1129	57.0577	0.67455	11.3083
chr10	81266625	81267226	-	Mrpl54	HDTSS	1.00827	0.402778	0.694784	0.823077
chr10	81267871	81268472	+	Apba3	IDTSS	1.36917	0.796154	27.7381	1.27692
chr10	81271296	81271897	+	Mir3057	IDTSS	94.8275	50.2737	98.5278	34.3263
chr10	81292662	81293263	+	Pip5k1c	HDTSS	0.383953	0.533333	0.700392	0.363077
chr10	81320802	81321403	+	Cactin	HDTSS	0.599674	0.785	0.487695	0.849091
chr10	81328402	81329003	+	Tbxa2r	IDTSS	14.1729	5.925	97.5531	16.3417
chr10	81342965	81343566	-	Gipc3	HDTSS	1.10492	1.05857	0.925467	0.698571
chr10	81350156	81350757	-	Hmg20b	HDTSS	0.977042	1.93509	1.0039	0.328571
chr10	81357269	81357870	+	Mfsd12	HDTSS	1.04343	0.537179	0.460532	0.356
chr10	81365519	81366120	-	4930404N11Rik	IDTSS	69.6481	27.8556	45.2695	12.3444
chr10	81378069	81378670	-	Fzr1	HDTSS	0.442516	0.82	0.945396	1.00164
chr10	81384127	81384728	+	Dohh	HDTSS	0.859375	0.383333	0.756609	0.564583
chr10	81392763	81393364	+	Smim24	IDTSS	62.4908	38.2188	39.2139	17.625
chr10	81426872	81427473	-	Nfic	HDTSS	3.06122	1.752	1.38305	5.70455
chr10	81482408	81483009	-	Celf5	HDTSS	0.706423	1.22391	0.796435	1.23077
chr10	81496062	81496663	-	Ncln	HDTSS	0.389923	0.657813	0.425354	2.59687
chr10	81523924	81524525	-	Gna15	IDTSS	1.89394	0.991667	31.6987	3.80833
chr10	81544745	81545346	-	Gna11	HDTSS	0.627638	0.752273	0.38209	0.723864
chr10	81559143	81559744	+	Aes	HDTSS	0.387545	0.490196	0.372779	1.61936
chr10	81574986	81575587	+	Tle2	HDTSS	1.15219	1.3575	0.900604	3.32308
chr10	81600599	81601200	-	Tle6	IDTSS	1.10383	0.782759	1.10534	1.7
chr10	81606007	81606608	+	BC025920	IDTSS	0.870948	0.137931	0.841556	1.95172
chr10	81627307	81627908	-	Sirt6	HDTSS	0.15873	1.4	0.822485	0.605714
chr10	81628239	81628840	+	Ankrd24	IDTSS	1.4149	0.544444	18.7157	6.51111
chr10	81648768	81649369	+	Gm10778	HDTSS	0.322339	0.836842	1.05483	0.713636
chr10	81704524	81705125	+	Zfp433	HDTSS	NaN	NaN	NaN	NaN
chr10	81930179	81930780	-	Zfp781	HDTSS	NaN	NaN	NaN	NaN
chr10	82047826	82048427	+	Zfp873	HDTSS	0.749813	0.662069	0.993071	2.96552
chr10	82127712	82128313	+	AU041133	HDTSS	0.775833	0.152632	0.077399	0.276316
chr10	82622927	82623528	-	1190007I07Rik	HDTSS	0	0.064444	2.2359	4.03953
chr10	82629537	82630138	+	Tdg	HDTSS	0.272254	0.62807	0.820084	1.53208
chr10	82629541	82630142	+	Gm9855	HDTSS	0.272254	0.62807	0.820084	1.53208
chr10	82698706	82699307	+	Hcfc2	HDTSS	0.763389	0.814286	0.563708	0.229167
chr10	82763840	82764441	-	Nfyb	HDTSS	0.897369	0.198485	0.694534	0.657143
chr10	82811822	82812423	+	1700028I16Rik	HDTSS	0.690045	0.869231	0.87486	1.30961
chr10	82985196	82985797	+	Chst11	HDTSS	1.17833	1.77969	0.705467	2.66667
chr10	83337516	83338117	-	Slc41a2	HDTSS	0.227687	2.21639	1.45006	0.980328
chr10	83359920	83360521	+	D10Wsu102e	HDTSS	0.68677	1.08974	0.06536	0.802222
chr10	83533839	83534440	-	Aldh1l2	IDTSS	11.4988	12.5423	0.274725	0.178261
chr10	83543640	83544241	+	A230046K03Rik	HDTSS	0.351696	0.995652	1.11989	1.2913
chr10	83648363	83648964	-	Appl2	HDTSS	1.23737	0.568627	0.657913	0.531481
chr10	83722564	83723165	+	1500009L16Rik	HDTSS	0.490197	0.378261	0.958761	0.543902
chr10	84440170	84440771	-	Nuak1	HDTSS	0.623033	2.07576	0.58059	1.00758
chr10	84533587	84534188	-	Ckap4	HDTSS	0.183333	0.5925	0.604171	0.26
chr10	84576646	84577247	+	Tcp11l2	HDTSS	0.671927	0.960976	1.28498	0.4025
chr10	84622136	84622737	+	Polr3b	HDTSS	0.764154	0.65	0.205645	0
chr10	84755747	84756348	+	Rfx4	IDTSS	0.127877	0.173913	0.235294	2.15926
chr10	84917312	84917913	+	Ric8b	HDTSS	0.630028	0.128125	1.00297	0
chr10	85102194	85102795	-	Fhl4	HDTSS	0.787411	1.98545	0.700081	0.204545
chr10	85102326	85102927	+	Tmem263	HDTSS	0.887797	1.58226	0.66423	0.563636
chr10	85127726	85128327	-	Mterf2	IDTSS	91.6727	22.9158	0.976122	0.188889
chr10	85184753	85185354	-	Cry1	HDTSS	1.29131	1.59884	0.369027	0.619767
chr10	85386513	85387114	+	Btbd11	HDTSS	1.22382	0.225581	0.5989	0.564286
chr10	85871530	85872131	+	Pwp1	IDTSS	0.294118	1.22727	0.961934	0.823529
chr10	85916685	85917286	-	Prdm4	HDTSS	0.816745	0.467742	0.447739	1.11129
chr10	85928190	85928791	+	Ascl4	IDTSS	0.786554	0.814286	0.65101	0.610714
chr10	85957492	85958093	-	Rtcb	HDTSS	0.344004	1.76364	0.328305	0.175758
chr10	86021628	86022229	+	Fbxo7	HDTSS	0.434531	1.14603	0.375458	0.650769
chr10	86095553	86096154	+	4930486F22Rik	IDTSS	2.2534	11.5286	63.2407	17.8714
chr10	86300111	86300712	+	Timp3	HDTSS	2.59871	2.49787	1.56459	0.734146
chr10	86498595	86499196	-	Syn3	IDTSS	1.02828	1.58	0.273913	20.284
chr10	86685226	86685827	+	1810014B01Rik	HDTSS	0.814816	2.42093	0.350587	3.59767
chr10	86705143	86705744	-	Hsp90b1	HDTSS	0.51156	0.197826	0	0.669565
chr10	86778704	86779305	+	Nt5dc3	HDTSS	0.803758	0.998077	0.761788	0.432692
chr10	87057745	87058346	+	1700113H08Rik	IDTSS	1.34644	5.34737	1.00877	17.5632
chr10	87493359	87493960	-	Ascl1	HDTSS	0.48864	NaN	0.604496	0.302326
chr10	88146640	88147241	-	Parpbp	HDTSS	0.432929	1.16154	0.4317	0.726923
chr10	88146691	88147292	+	Nup37	HDTSS	0.450246	1.008	0.331321	0.756
chr10	88200796	88201397	+	Ccdc53	IDTSS	0.877195	1.27368	0.263158	0.616667
chr10	88356774	88357375	-	Dram1	IDTSS	0.541975	0.396	0.451362	0.42037
chr10	88379111	88379712	+	Gnptab	HDTSS	0.761277	0.382353	0.05144	0.591667
chr10	88459286	88459887	+	Sycp3	IDTSS	1.90451	1.50667	1.23412	0.735484
chr10	88503669	88504270	-	Chpt1	HDTSS	0.498492	1.69687	0.440495	0.316949
chr10	88730800	88731401	-	Gm4925	IDTSS	0.677209	0.152632	0.197239	0.341026
chr10	88731113	88731714	+	Arl1	HDTSS	0.762556	1.12069	0.326592	0.551786
chr10	88826513	88827114	-	Utp20	IDTSS	0	0.65	0.872252	0.142857
chr10	88885691	88886292	+	Slc5a8	HDTSS	0.204167	1.5275	0.952758	0.96
chr10	89257489	89258090	-	Ano4	IDTSS	1.25	0.666667	38.6843	5.38333
chr10	89443666	89444267	-	Gas2l3	HDTSS	0.749406	0.173684	0.211324	0.545946
chr10	89620948	89621549	-	Slc17a8	IDTSS	0	NaN	0	3.88
chr10	89685984	89686585	-	Scyl2	HDTSS	0.244361	0.945238	1.1907	0.519512
chr10	89731994	89732595	-	Actr6	IDTSS	0.648413	0.757143	1.22396	2.58571
chr10	89744690	89745291	+	Uhrf1bp1l	HDTSS	0.418846	0.0675	0.877362	0.284615
chr10	89873208	89873809	+	Anks1b	HDTSS	0.690691	0.645946	0.5082	0.805405
chr10	91082442	91083043	-	Apaf1	HDTSS	0.566817	0.806757	0.903554	0.263889
chr10	91082738	91083339	+	Ikbip	HDTSS	0.822554	0.58209	0.965507	0.535821
chr10	91123662	91124263	-	Slc25a3	HDTSS	0.254669	0.604839	0.580226	0.6
chr10	91171318	91171919	-	Tmpo	HDTSS	0.712367	1.07763	0.379892	0.1375
chr10	92722117	92722718	-	Nedd1	IDTSS	0.281986	0.227273	0.751748	0.852273
chr10	93160575	93161176	+	Cdk17	HDTSS	0.312166	0.765714	1.05304	0.979452
chr10	93310858	93311459	-	Elk3	HDTSS	0.109649	1.77447	0.730519	0.713953
chr10	93453095	93453696	+	Lta4h	HDTSS	0.714286	0.541667	0.440337	1.58723
chr10	93539732	93540333	-	Amdhd1	IDTSS	0.828742	3.51875	1.15054	1.10303
chr10	93589112	93589713	+	4933408J17Rik	HDTSS	0.494222	1.1	0.504521	0.442623
chr10	93589357	93589958	-	Snrpf	HDTSS	0.343224	0.95	0.433164	0.396667
chr10	93640748	93641349	+	Ntn4	HDTSS	0.207219	0.308696	0.578996	5.95538
chr10	94035447	94036048	-	Vezt	HDTSS	1.07506	0.327907	0.360249	0.516279
chr10	94035700	94036301	+	Fgd6	HDTSS	1.28344	0.716129	0.377304	1.22258
chr10	94147630	94148231	+	Nr2c1	HDTSS	0.297619	0.673077	0.573207	0.166
chr10	94198708	94199309	+	Ndufa12	HDTSS	1.26462	0.581081	0.2457	0.677778
chr10	94514556	94515157	+	Tmcc3	HDTSS	1.37124	0.819697	0.377473	0.430303
chr10	94688312	94688913	-	Cep83os	HDTSS	0.418276	0.610811	0.383361	1.06622
chr10	94688489	94689090	+	Cep83	HDTSS	0.335345	0.684848	0.387543	0.729577
chr10	94944277	94944878	-	Plxnc1	HDTSS	0.419925	1.10206	0.585388	2.05104
chr10	95323796	95324397	-	Cradd	IDTSS	0.547667	1.03448	0.66261	1.04483
chr10	95416556	95417157	-	Socs2	HDTSS	0.625	0.741818	0.90949	0.648333
chr10	95417074	95417675	+	5730420D15Rik	IDTSS	1.04396	0.157692	0	0.619231
chr10	95501626	95502227	-	Mrpl42	IDTSS	0	NaN	0.721026	0.267742
chr10	95514861	95515462	+	Ube2n	HDTSS	0.538477	0.297333	0.409796	0.350725
chr10	95563866	95564467	-	Nudt4	HDTSS	0.415466	1.59682	0.566488	0.722973
chr10	95940362	95940963	+	Eea1	HDTSS	0.585526	2.46875	1.04581	2.82097
chr10	96616700	96617301	+	Btg1	HDTSS	0.287356	1.604	0.904543	0.660714
chr10	97692758	97693359	+	Ccer1	IDTSS	0.333333	5.09565	1.69545	0.458333
chr10	98914851	98915452	+	Atp2b1	HDTSS	0.311917	0.952439	0.621811	0.223214
chr10	99106870	99107471	+	Poc1b	HDTSS	0.109529	0.728571	0.132705	0.816867
chr10	99107834	99108435	+	Galnt4	IDTSS	53.0494	24.7594	0.340073	0.56875
chr10	99262930	99263531	+	Dusp6	IDTSS	1.2967	0.472414	1.30153	0.165385
chr10	99608870	99609471	+	Gm20110	IDTSS	26.553	23.7533	91.6354	41.575
chr10	100015523	100016124	+	Kitl	HDTSS	0.213379	1.568	0.49011	0.442553
chr10	100487046	100487647	-	Tmtc3	HDTSS	0.532695	0.531818	1.13454	0.795652
chr10	100588958	100589559	-	4930430F08Rik	IDTSS	0.330882	0.978125	0.343137	0.993333
chr10	102511921	102512522	+	Rassf9	IDTSS	0	NaN	13.3333	0
chr10	103028476	103029077	-	Alx1	HDTSS	0.976231	1.15652	0.463193	0.691667
chr10	103367507	103368108	+	Slc6a15	HDTSS	0.954034	0.65	0.31772	0.606061
chr10	105574178	105574779	-	Tmtc2	HDTSS	3.22555	0.44	0.251462	0.788
chr10	105574250	105574851	+	Gm15663	HDTSS	0.522844	0.425806	0.351455	0.757692
chr10	105841079	105841680	-	Mettl25	HDTSS	0.746438	0.94	0.272436	0.7
chr10	105841178	105841779	+	Ccdc59	HDTSS	0.730296	0.972414	0.348143	0.574138
chr10	106470009	106470610	+	Ppfia2	IDTSS	1.91823	2.60333	0.584588	0.76129
chr10	107123363	107123964	-	Acss3	IDTSS	1.06371	1.325	0.408334	1.16
chr10	107271530	107272131	+	Lin7a	HDTSS	0.984493	1.9	0.217723	1.35556
chr10	108162099	108162700	+	Ppp1r12a	HDTSS	0.882095	0.756716	0.40971	0.495238
chr10	108331888	108332489	+	Pawr	HDTSS	0.364008	0.949123	0.485486	0.550943
chr10	109010674	109011275	-	Syt1	IDTSS	0.392157	NaN	0.309598	1.25
chr10	110745164	110745765	+	E2f7	HDTSS	0.955344	1.43846	1.52544	0.346377
chr10	110919875	110920476	+	Csrp2	HDTSS	0.063857	0.668519	0.61584	1.06852
chr10	111009765	111010366	-	Zdhhc17	HDTSS	0.618998	0.887356	0.409226	0.234615
chr10	111164501	111165102	+	Osbpl8	HDTSS	0.654309	0.685507	0.480653	0.530435
chr10	111298378	111298979	+	Bbs10	HDTSS	0.967677	0.66	0.667011	0.690909
chr10	111472891	111473492	+	Nap1l1	HDTSS	0.517162	0.289231	0.442431	0.291228
chr10	111505985	111506586	+	Phlda1	HDTSS	0.677849	0.472581	0.932364	0.85
chr10	111972394	111972995	+	Krr1	HDTSS	0.513142	0.680645	0.203401	1.21111
chr10	112928725	112929326	-	Atxn7l3b	IDTSS	1.50101	1.10656	0.468212	0.514754
chr10	114801069	114801670	-	Trhde	HDTSS	1.57392	3.19024	0.3505	0.952083
chr10	115251192	115251793	-	Tbc1d15	HDTSS	0.137363	0.360377	0.331779	0.617857
chr10	115315290	115315891	-	Rab21	HDTSS	0.657886	0.331148	0.679076	0.480882
chr10	115361961	115362562	-	Tmem19	HDTSS	0	0.94186	0.915168	1.04286
chr10	115384134	115384735	-	Thap2	HDTSS	0.199918	0.4	0.876565	0.357143
chr10	115384658	115385259	+	Zfc3h1	HDTSS	2.22805	1.42373	0.662027	0
chr10	115587479	115588080	-	Lgr5	IDTSS	0.921857	0.716667	1.40031	0.347619
chr10	116018062	116018663	+	Ptprr	IDTSS	1.13029	1.06	0.173913	1.224
chr10	116113616	116114217	-	4933416C03Rik	HDTSS	95.8899	65.1263	1.28328	11.0757
chr10	116301073	116301674	+	Ptprb	HDTSS	0.459183	0.337838	0.517105	0.971053
chr10	116473222	116473823	-	Kcnmb4	HDTSS	1.66426	1.13333	0.630511	0.38
chr10	116581210	116581811	-	Cnot2	HDTSS	0.371367	0.333803	0.483835	1.37536
chr10	116728876	116729477	-	1700030O20Rik	IDTSS	3.26118	0.783333	8.66733	0.75
chr10	116950079	116950680	-	Rab3ip	HDTSS	1.97571	1.06216	0.751044	0.441935
chr10	116950261	116950862	+	4933412E12Rik	HDTSS	7.94835	4.828	0.951691	0
chr10	117063513	117064114	-	Cct2	HDTSS	0.231348	0.668627	0.615225	0.796429
chr10	117148173	117148774	-	Frs2	HDTSS	1.02102	1.49846	1.06138	0.254412
chr10	117224206	117224807	-	Yeats4	HDTSS	1.14188	0.508163	0.621963	0.638776
chr10	117376672	117377273	-	Cpsf6	HDTSS	0.607143	0.327143	0.521943	0.381429
chr10	117629199	117629800	+	Cpm	HDTSS	0.88518	0.271186	0.852055	1.93443
chr10	117710457	117711058	-	Mdm2	HDTSS	0.142857	0.64	0.431345	0.21
chr10	117746057	117746658	-	Slc35e3	HDTSS	0.291545	0.676744	0.209355	0.284091
chr10	117792404	117793005	-	Nup107	HDTSS	0.772085	0.88	0.582696	0.345283
chr10	117845673	117846274	-	Rap1b	HDTSS	0.677441	1.2537	1.40021	0.569072
chr10	118141486	118142087	+	Mdm1	HDTSS	0.508578	0.739344	1.02438	0.617187
chr10	118868602	118869203	-	Dyrk2	HDTSS	0.641265	0.389041	0.578597	0.781818
chr10	119239754	119240355	-	Cand1	HDTSS	0.225469	0.551351	0.696026	0.438158
chr10	119453733	119454334	+	Grip1	HDTSS	0.796958	0.97377	0.619606	0.461842
chr10	120112664	120113265	-	Helb	HDTSS	0.697287	0.270732	0.528029	1.32195
chr10	120201236	120201837	-	Irak3	HDTSS	0.609162	0.573684	0.397284	0.096491
chr10	120208525	120209126	+	Tmbim4	HDTSS	0.408587	1.16316	0.774437	0.285714
chr10	120226759	120227360	+	Llph	HDTSS	0.457317	0.9875	0.551193	1.4325
chr10	120476634	120477235	-	Hmga2	HDTSS	2.66132	0.8675	0.062853	2.48605
chr10	120898670	120899271	-	Msrb3	HDTSS	38.8731	12.1261	0.069013	1.26418
chr10	120979029	120979630	-	Lemd3	HDTSS	0.572244	0.673171	0.365961	0.573171
chr10	121033703	121034304	+	Wif1	IDTSS	0.284091	0.534091	0.512182	0.322727
chr10	121310888	121311489	-	Tbc1d30	IDTSS	0.669602	0.946341	0.998406	1.70488
chr10	121364789	121365390	+	Gns	HDTSS	0.52736	0.735088	0.397016	0.484211
chr10	121475949	121476550	-	Rassf3	HDTSS	1.11472	0.875	0.410256	0.236667
chr10	121586493	121587094	-	Tbk1	HDTSS	0.394429	1.59583	0.81087	0.883099
chr10	121626015	121626616	-	Xpot	HDTSS	0.782381	1.04935	0.572804	0.732468
chr10	121641400	121642001	+	D930020B18Rik	HDTSS	0.104167	0.931667	0.758997	0.665
chr10	121739636	121740237	+	BC048403	HDTSS	0.594517	1.05091	0.459077	0.752727
chr10	122047014	122047615	-	Srgap1	HDTSS	0.592305	1.12941	0.63925	0.683929
chr10	122096801	122097402	-	Tmem5	HDTSS	0.113379	1.25833	0.589437	0.63
chr10	122448198	122448799	+	Avpr1a	HDTSS	97.1354	65.1917	0.848551	2.28485
chr10	122678461	122679062	+	Ppm1h	HDTSS	0.394478	1.44615	1.15387	1.54375
chr10	122679014	122679615	+	Mir8104	HDTSS	1.09654	2.0193	0.876702	1.01482
chr10	122985423	122986024	-	Mirlet7i	HDTSS	1.2242	0.898795	0.572536	0.487324
chr10	123076204	123076805	-	Mon2	HDTSS	0.407376	1.2549	1.99595	0.911538
chr10	123196718	123197319	-	Usp15	HDTSS	0.516432	0.386567	0.915434	1.00625
chr10	125965918	125966519	+	Lrig3	HDTSS	1.48042	0.609722	0.311835	0.862319
chr10	126901070	126901671	-	Xrcc6bp1	HDTSS	0.717715	0.844681	0.470193	1.21489
[truncated: 11,989 more rows]

## Sheet: Fig. 3a
Genes that show PMA at their CGI promoter							log10(RPKM+0.1)
[truncated: 64 more rows]

[truncated: 23 more sheets: Fig. 3b-d & Sup. Fig. 5a, Fig. 4b, Fig. 4c, Fig. 5b & Sup. Fig. 8a-b, Fig. 5c & Sup. Fig. 8c-d & 9a, Sup. Fig. 1a-c, Sup. Fig. 1d, Sup. Fig. 2a-b, Sup. Fig. 2c-d, Sup. Fig. 2e, Sup. Fig. 3a, Sup. Fig. 3b, Sup. Fig. 3c-d, Sup. Fig. 4a-b, Sup. Fig. 4c, Sup. Fig. 4d, Sup. Fig. 6a, Sup. Fig. 6b, Sup. Fig. 6c, Sup. Fig. 6d …]
